# Supplementary material for: A Multi-Omics Approach for Rapid Identification of Large Genomic Lesions at the Wheat Dense Spike (wds) Locus
Source: Front Plant Sci. 2022 Apr 13;13:850302. doi: 10.3389/fpls.2022.850302 (PMC9043957; doi:10.3389/fpls.2022.850302)
Supplement: Supplementary file 5 [file Table_1.XLSX]

## Sheet: Sheet1
Supplementary Table 1 Filtering and mapping results for ECS data
	Total reads	Total bases	Q20 bases	Q30 bases	GC content	Mapped	Mapped ratio
wds	149.3 M	18.36 G	18.18 G (99.03%)	17.81 G (97.01%)	0.4409	147.4M	0.9888
HFZ	180.6 M	22.21 G	21.99 G (99.03%)	21.54 G (96.99%)	0.4408	178.2M	0.9887
