# Supplementary material for: A Multi-Omics Approach for Rapid Identification of Large Genomic Lesions at the Wheat Dense Spike (wds) Locus
Source: Front Plant Sci. 2022 Apr 13;13:850302. doi: 10.3389/fpls.2022.850302 (PMC9043957; doi:10.3389/fpls.2022.850302)
Supplement: Supplementary file 6 [file Table_2.XLSX]

## Sheet: Sheet1
Supplementary Table 2 Variation annotation results
Annotation	SNP	InDel
downstream	42347	11534
exonic	104217	5487
exonic;splicing	39	9
intergenic	1714575	130032
intronic	98018	21840
splicing	268	137
upstream	45171	12300
upstream;downstream	2253	1457
UTR3	12965	3360
UTR5	5958	2088
UTR5;UTR3	7	2
Total	2024173	185396
The SNP annotation was performed based on the IWGSC v1.0 genomee using the ANNOVAR package (v2013-05-20)f
aRegions within the 1 kb before the start codon of the downstream gene.
bRegions considered as both the 3’UTR of the upstream gene and 5’UTR of the downstream gene.
cRegions within the 1 kb after the stop codon of the upstream gene.
dRegions within the 1 kb after the stop codon of the upstream gene and also within the 1 kb before the start codon of the downstream gene.
eInternational Wheat Genome Sequencing Consortium et al. Shifting the limits in wheat research and breeding using a fully annotated reference genome. Science 361, eaar7191 (2018).
fWang, K., Li, M. & Hakonarson, H. ANNOVAR: functional annotation of genetic variants from high-throughput sequencing data. Nucleic Acids Res 38, e164 (2010).
