# Supplementary material for: A Multi-Omics Approach for Rapid Identification of Large Genomic Lesions at the Wheat Dense Spike (wds) Locus
Source: Front Plant Sci. 2022 Apr 13;13:850302. doi: 10.3389/fpls.2022.850302 (PMC9043957; doi:10.3389/fpls.2022.850302)
Supplement: Supplementary file 7 [file Table_3.XLSX]

## Sheet: Sheet1
Supplementary Table 3 Genes within the deletion segments
ID	Type	Venn_overlap	MSU_locus	MSU_locus_E-10_id70	MSU_description	RAP_locus	RAP_description	RAP_gene_symbol	RAP_gene_name	Oryzabase_gene_symbol	Deletion_position
TraesCS6B01G223400	wds_W4_vs_HFZ_W4 wds_W6_vs_HFZ_W6 wds_W8.5_vs_HFZ_W8.5	3	LOC_Os02g37140.1	LOC_Os02g37140.1	expressed protein	Os02t0582300	Pentatricopeptide repeat domain containing protein.	NA	NA	NA	334M-425Mb
TraesCS6B01G223500	wds_W4_vs_HFZ_W4 wds_W6_vs_HFZ_W6 wds_W8.5_vs_HFZ_W8.5	3	LOC_Os02g35860.1	NA	expressed protein	Os02t0566700	Conserved hypothetical protein.	NA	NA	NA	334M-425Mb
TraesCS6B01G223600	wds_W4_vs_HFZ_W4 wds_W6_vs_HFZ_W6 wds_W8.5_vs_HFZ_W8.5	3	LOC_Os02g36570.1	LOC_Os02g36570.1	ABC1 family domain containing protein, putative, expressed	Os02t0575500	Similar to ABC transporter-like.	NA	NA	OsABC1-2, OsAbc1-2	334M-425Mb
TraesCS6B01G223700	wds_W4_vs_HFZ_W4 wds_W6_vs_HFZ_W6 wds_W8.5_vs_HFZ_W8.5	3	LOC_Os04g38480.1	LOC_Os04g38480.1	BRASSINOSTEROID INSENSITIVE 1-associated receptor kinase 1 precursor, putative, expressed	Os04t0457800	A member of the somatic embryogenesis receptor kinases (SERKs) family, Positive regulation of somatic embryogenesis, Defense response, Regulation of plant growth, Brassinosteroid (BR) signaling	OsSERK2, OsSERK1	somatic embryogenesis receptor kinase 2	OsSERK2, OsBiSERK1, OsSERK1, OsSerk2, OsBAK1-2	334M-425Mb
TraesCS6B01G224000	wds_W4_vs_HFZ_W4 wds_W6_vs_HFZ_W6 wds_W8.5_vs_HFZ_W8.5	3	LOC_Os02g36390.4	LOC_Os02g36390.4	nucleotide-sugar transporter family protein, putative, expressed	Os02t0573300	Similar to Nucleotide-sugar transporter/ sugar porter.	NA	NA	NA	334M-425Mb
TraesCS6B01G224100	wds_W4_vs_HFZ_W4 wds_W6_vs_HFZ_W6 wds_W8.5_vs_HFZ_W8.5	3	LOC_Os02g36380.1	LOC_Os02g36380.1	FAD binding domain of DNA photolyase domain containing protein, expressed	Os02t0573200	Similar to Cryptochrome 1.	NA	NA	OsCRY1a, OsCRY1, CRY1a, CRY2	334M-425Mb
TraesCS6B01G224200	wds_W4_vs_HFZ_W4 wds_W6_vs_HFZ_W6 wds_W8.5_vs_HFZ_W8.5	3	LOC_Os02g33010.1	LOC_Os02g33010.1	expressed protein	Os02t0533000	FeS cluster biogenesis domain containing protein.	NA	NA	NA	334M-425Mb
TraesCS6B01G224600	wds_W4_vs_HFZ_W4 wds_W6_vs_HFZ_W6 wds_W8.5_vs_HFZ_W8.5	3	LOC_Os02g27110.1	LOC_Os02g27110.1	expressed protein	Os02t0470600	Similar to phosphoinositide binding.	NA	NA	NA	334M-425Mb
TraesCS6B01G224700	wds_W4_vs_HFZ_W4 wds_W6_vs_HFZ_W6 wds_W8.5_vs_HFZ_W8.5	3	NA	NA	NA	NA	NA	NA	NA	NA	334M-425Mb
TraesCS6B01G224800	wds_W4_vs_HFZ_W4 wds_W6_vs_HFZ_W6 wds_W8.5_vs_HFZ_W8.5	3	LOC_Os02g18450.1	LOC_Os02g18450.1	GTP-binding protein typA/bipA, putative, expressed	Os02t0285800	Similar to GTP-binding protein typA (Tyrosine phosphorylated protein A).	NA	NA	NA	334M-425Mb
TraesCS6B01G224900	wds_W4_vs_HFZ_W4 wds_W6_vs_HFZ_W6 wds_W8.5_vs_HFZ_W8.5	3	LOC_Os02g15594.1	LOC_Os02g15594.1	protein phosphatase 2C, putative, expressed	Os02t0255100	Mitochondrial protein phosphatase 2C protein 13, Pollen germination	DCW11, DCW11, OsPP2C13, PP2C13, OsPP22	DOWN-REGULATED GENE 11, Probable protein phosphatase 2C 13, protein phosphatase 2C 13, protein phosphatase 2C13, protein phosphatase 22	DCW11, OsPP2C13, PP2C13, OsPP22	334M-425Mb
TraesCS6B01G225000	wds_W4_vs_HFZ_W4 wds_W6_vs_HFZ_W6 wds_W8.5_vs_HFZ_W8.5	3	LOC_Os02g35144.1	LOC_Os02g35144.1	zinc finger, C3HC4 type domain containing protein, expressed	Os02t0557300	Similar to RING-H2 finger protein ATL1G.	NA	NA	NA	334M-425Mb
TraesCS6B01G225100	wds_W4_vs_HFZ_W4 wds_W6_vs_HFZ_W6 wds_W8.5_vs_HFZ_W8.5	3	LOC_Os02g37910.1	LOC_Os02g37910.1	expressed protein	Os02t0592200	Similar to alkaline phosphatase D.	NA	NA	NA	334M-425Mb
TraesCS6B01G225400	wds_W4_vs_HFZ_W4 wds_W6_vs_HFZ_W6 wds_W8.5_vs_HFZ_W8.5	3	LOC_Os02g37850.1	NA	expressed protein	Os02t0591500	Similar to H0305E08.4 protein.	NA	NA	NA	334M-425Mb
TraesCS6B01G225500	wds_W4_vs_HFZ_W4 wds_W6_vs_HFZ_W6 wds_W8.5_vs_HFZ_W8.5	3	LOC_Os02g37856.1	LOC_Os02g37856.1	expressed protein	Os02t0591600	WD40 repeat domain containing protein.	NA	NA	OsWD40-46	334M-425Mb
TraesCS6B01G225600	wds_W4_vs_HFZ_W4 wds_W6_vs_HFZ_W6 wds_W8.5_vs_HFZ_W8.5	3	LOC_Os02g37862.1	LOC_Os02g37862.1	60S ribosomal protein L6, putative, expressed	Os02t0591700	Similar to Candida glabrata strain CBS138 chromosome L complete sequence.	NA	NA	NA	334M-425Mb
TraesCS6B01G225700	wds_W4_vs_HFZ_W4 wds_W6_vs_HFZ_W6 wds_W8.5_vs_HFZ_W8.5	3	LOC_Os02g37870.1	LOC_Os02g37870.1	Brix domain containing protein, putative, expressed	Os02t0591800	Brix domain containing protein.	NA	NA	NA	334M-425Mb
TraesCS6B01G226000	wds_W4_vs_HFZ_W4 wds_W6_vs_HFZ_W6 wds_W8.5_vs_HFZ_W8.5	3	LOC_Os02g37880.1	LOC_Os02g37880.1	cyclin G-associated kinase, putative, expressed	Os02t0591900	Similar to protein kinase family protein.	NA	NA	NA	334M-425Mb
TraesCS6B01G226200	wds_W4_vs_HFZ_W4 wds_W6_vs_HFZ_W6 wds_W8.5_vs_HFZ_W8.5	3	LOC_Os02g37830.1	LOC_Os02g37830.1	protein kinase domain containing protein, expressed	Os02t0590800	Similar to Serine/threonine-protein kinase Nek6.	NA	NA	OsNek6	334M-425Mb
TraesCS6B01G226600	wds_W4_vs_HFZ_W4 wds_W6_vs_HFZ_W6 wds_W8.5_vs_HFZ_W8.5	3	LOC_Os02g37600.1	NA	expressed protein	Os02t0588600	Conserved hypothetical protein.	NA	NA	NA	334M-425Mb
TraesCS6B01G226700	wds_W4_vs_HFZ_W4 wds_W6_vs_HFZ_W6 wds_W8.5_vs_HFZ_W8.5	3	LOC_Os02g37590.1	LOC_Os02g37590.1	glycerophosphoryl diester phosphodiesterase family protein, putative, expressed	Os02t0588500	PLC-like phosphodiesterase, TIM beta/alpha-barrel domain domain containing protein.	NA	NA	NA	334M-425Mb
TraesCS6B01G227000	wds_W4_vs_HFZ_W4 wds_W6_vs_HFZ_W6 wds_W8.5_vs_HFZ_W8.5	3	LOC_Os02g36960.1	LOC_Os02g36960.1	choline transporter-related, putative, expressed	Os02t0580100	Protein of unknown function DUF580 family protein.	NA	NA	NA	334M-425Mb
TraesCS6B01G227100	wds_W4_vs_HFZ_W4 wds_W6_vs_HFZ_W6 wds_W8.5_vs_HFZ_W8.5	3	LOC_Os02g36360.1	LOC_Os02g36360.1	ZOS2-11 - C2H2 zinc finger protein, expressed	Os02t0572900	Zinc finger, C2H2-type domain containing protein.	NA	NA	NA	334M-425Mb
TraesCS6B01G227300	wds_W4_vs_HFZ_W4 wds_W6_vs_HFZ_W6 wds_W8.5_vs_HFZ_W8.5	3	LOC_Os02g35870.2	LOC_Os02g35870.2	galactosyltransferase, putative, expressed	Os02t0566800	Similar to Avr9 elicitor response protein.	NA	NA	NA	334M-425Mb
TraesCS6B01G227500	wds_W4_vs_HFZ_W4 wds_W6_vs_HFZ_W6 wds_W8.5_vs_HFZ_W8.5	3	LOC_Os02g36520.1	LOC_Os02g36520.1	OsFBK9 - F-box domain and kelch repeat containing protein, expressed	Os02t0574900	Kelch-type beta propeller domain containing protein.	NA	NA	OsFbox098, OsFbox98, Os_F0174	334M-425Mb
TraesCS6B01G227700	wds_W4_vs_HFZ_W4 wds_W6_vs_HFZ_W6 wds_W8.5_vs_HFZ_W8.5	3	LOC_Os02g36710.1	LOC_Os02g36710.1	SET, putative, expressed	Os02t0576700	Nucleosome assembly protein (NAP) family protein, H3/H4 histone chaperone, Abiotic stress response and adaptation	OsNAPL6	NA	OsNAPL6, NAPL6	334M-425Mb
TraesCS6B01G227800	wds_W4_vs_HFZ_W4 wds_W6_vs_HFZ_W6 wds_W8.5_vs_HFZ_W8.5	3	LOC_Os02g36590.1	NA	CPuORF19 - conserved peptide uORF-containing transcript, expressed	Os02t0575700	Similar to OSIGBa0097P08.1 protein.	NA	NA	IIP3	334M-425Mb
TraesCS6B01G227900	wds_W4_vs_HFZ_W4 wds_W6_vs_HFZ_W6 wds_W8.5_vs_HFZ_W8.5	3	LOC_Os02g36850.1	LOC_Os02g36850.1	oxygen evolving enhancer protein 3, identical, putative, expressed	Os02t0578400	Photosystem II oxygen evolving complex protein PsbQ family protein.	NA	NA	NA	334M-425Mb
TraesCS6B01G228000	wds_W4_vs_HFZ_W4 wds_W6_vs_HFZ_W6 wds_W8.5_vs_HFZ_W8.5	3	LOC_Os03g41800.1	NA	transposon protein, putative, unclassified, expressed	NA	NA	NA	NA	NA	334M-425Mb
TraesCS6B01G228100	wds_W4_vs_HFZ_W4 wds_W6_vs_HFZ_W6 wds_W8.5_vs_HFZ_W8.5	3	LOC_Os04g37690.1	LOC_Os04g37690.1	RNA recognition motif containing protein, putative, expressed	Os04t0449900	Similar to RNA Binding Protein 47.	NA	NA	NA	334M-425Mb
TraesCS6B01G228300	wds_W4_vs_HFZ_W4 wds_W6_vs_HFZ_W6 wds_W8.5_vs_HFZ_W8.5	3	LOC_Os02g37020.1	NA	expressed protein	Os02t0580700	Conserved hypothetical protein.	NA	NA	NA	334M-425Mb
TraesCS6B01G228500	wds_W4_vs_HFZ_W4 wds_W6_vs_HFZ_W6 wds_W8.5_vs_HFZ_W8.5	3	LOC_Os02g17190.1	NA	MYB family transcription factor, putative, expressed	Os02t0271900	Myb transcription factor domain containing protein.	NA	NA	NA	334M-425Mb
TraesCS6B01G228600	wds_W4_vs_HFZ_W4 wds_W6_vs_HFZ_W6 wds_W8.5_vs_HFZ_W8.5	3	LOC_Os02g13150.1	LOC_Os02g13150.1	pollen-specific protein SF21, putative, expressed	Os02t0224800	Ndr family protein.	NA	NA	NA	334M-425Mb
TraesCS6B01G228900	wds_W4_vs_HFZ_W4 wds_W6_vs_HFZ_W6 wds_W8.5_vs_HFZ_W8.5	3	LOC_Os02g37000.1	LOC_Os02g37000.1	mitochondrial prohibitin complex protein 1, putative, expressed	Os02t0580500	Similar to Prohibitin.	NA	NA	NA	334M-425Mb
TraesCS6B01G229000	wds_W4_vs_HFZ_W4 wds_W6_vs_HFZ_W6 wds_W8.5_vs_HFZ_W8.5	3	LOC_Os02g17250.1	LOC_Os02g17250.1	expressed protein	Os02t0272400	Similar to predicted protein.	NA	NA	NA	334M-425Mb
TraesCS6B01G229100	wds_W4_vs_HFZ_W4 wds_W6_vs_HFZ_W6 wds_W8.5_vs_HFZ_W8.5	3	NA	NA	NA	NA	NA	NA	NA	NA	334M-425Mb
TraesCS6B01G229200	wds_W4_vs_HFZ_W4 wds_W6_vs_HFZ_W6 wds_W8.5_vs_HFZ_W8.5	3	LOC_Os02g32120.1	LOC_Os02g32120.1	cytochrome b-c1 complex subunit Rieske, mitochondrial precursor, putative, expressed	Os02t0520800	Similar to Ubiquinol-cytochrome c reductase iron-sulfur subunit, mitochondrial precursor (EC 1.10.2.2) (Rieske iron-sulfur protein) (RISP).	NA	NA	NA	334M-425Mb
TraesCS6B01G229300	wds_W4_vs_HFZ_W4 wds_W6_vs_HFZ_W6 wds_W8.5_vs_HFZ_W8.5	3	LOC_Os02g23890.1	LOC_Os02g23890.1	protein transporter, putative, expressed	Os02t0435000	Translocation protein Sec62 family protein.	NA	NA	OsNSCC2	334M-425Mb
TraesCS6B01G229600	wds_W4_vs_HFZ_W4 wds_W6_vs_HFZ_W6 wds_W8.5_vs_HFZ_W8.5	3	LOC_Os02g27220.1	LOC_Os02g27220.1	protein phosphatase 2C, putative, expressed	Os02t0471500	Protein phosphatase 2C domain containing protein.	NA	NA	OsPP2C14, PP2C14, OsPP24	334M-425Mb
TraesCS6B01G229700	wds_W4_vs_HFZ_W4 wds_W6_vs_HFZ_W6 wds_W8.5_vs_HFZ_W8.5	3	LOC_Os02g29550.1	LOC_Os02g29550.1	AP2 domain containing protein, expressed	Os02t0499000	Similar to DNA binding protein.	NA	NA	OsERF#140, OsERF140, AP2/EREBP#013, AP2/EREBP13	334M-425Mb
TraesCS6B01G229900	wds_W4_vs_HFZ_W4 wds_W6_vs_HFZ_W6 wds_W8.5_vs_HFZ_W8.5	3	LOC_Os06g35600.1	NA	retrotransposon, putative, centromere-specific, expressed	NA	NA	NA	NA	NA	334M-425Mb
TraesCS6B01G230000	wds_W4_vs_HFZ_W4 wds_W6_vs_HFZ_W6 wds_W8.5_vs_HFZ_W8.5	3	LOC_Os02g35690.1	LOC_Os02g35690.1	transcription factor like protein, putative, expressed	Os02t0565000	Homeodomain-like containing protein.	NA	NA	NA	334M-425Mb
TraesCS6B01G230100	wds_W4_vs_HFZ_W4 wds_W6_vs_HFZ_W6 wds_W8.5_vs_HFZ_W8.5	3	NA	NA	NA	NA	NA	NA	NA	NA	334M-425Mb
TraesCS6B01G230200	wds_W4_vs_HFZ_W4 wds_W6_vs_HFZ_W6 wds_W8.5_vs_HFZ_W8.5	3	LOC_Os02g35170.1	LOC_Os02g35170.1	uncharacterized oxidoreductase yoxD, putative, expressed	Os02t0557700	Short-chain dehydrogenase/reductase SDR domain containing protein.	NA	NA	NA	334M-425Mb
TraesCS6B01G230300	wds_W4_vs_HFZ_W4 wds_W6_vs_HFZ_W6 wds_W8.5_vs_HFZ_W8.5	3	LOC_Os02g37862.1	LOC_Os02g37862.1	60S ribosomal protein L6, putative, expressed	Os02t0591700	Similar to Candida glabrata strain CBS138 chromosome L complete sequence.	NA	NA	NA	334M-425Mb
TraesCS6B01G230400	wds_W4_vs_HFZ_W4 wds_W6_vs_HFZ_W6 wds_W8.5_vs_HFZ_W8.5	3	LOC_Os02g37420.1	LOC_Os02g37420.1	ras-related protein, putative, expressed	Os02t0586400	Similar to Small GTP-binding protein.	NA	NA	OsRab2A2	334M-425Mb
TraesCS6B01G230500	wds_W4_vs_HFZ_W4 wds_W6_vs_HFZ_W6 wds_W8.5_vs_HFZ_W8.5	3	LOC_Os02g37430.1	LOC_Os02g37430.1	LSM domain containing protein, expressed	Os02t0586500	Similar to Small nuclear ribonucleoprotein Sm D1 (snRNP core protein D1) (Sm-D1) (Sm-D autoantigen).	NA	NA	NA	334M-425Mb
TraesCS6B01G230600	wds_W4_vs_HFZ_W4 wds_W6_vs_HFZ_W6 wds_W8.5_vs_HFZ_W8.5	3	LOC_Os02g36340.1	LOC_Os02g36340.1	riboflavin biosynthesis protein ribAB, chloroplast precursor, putative, expressed	Os02t0572400	Similar to Riboflavin biosynthesis protein ribA, chloroplast precursor [Includes: GTP cyclohydrolase II (EC 3.5.4.25); 3, 4-dihydroxy-2-butanone 4- phosphate synthase (DHBP synthase)].	NA	NA	NA	334M-425Mb
TraesCS6B01G230700	wds_W4_vs_HFZ_W4 wds_W6_vs_HFZ_W6 wds_W8.5_vs_HFZ_W8.5	3	LOC_Os02g34680.1	LOC_Os02g34680.1	ZOS2-09 - C2H2 zinc finger protein, expressed	Os02t0551900	Zinc finger, C2H2-type domain containing protein.	NA	NA	NA	334M-425Mb
TraesCS6B01G230800	wds_W4_vs_HFZ_W4 wds_W6_vs_HFZ_W6 wds_W8.5_vs_HFZ_W8.5	3	LOC_Os02g34120.1	NA	expressed protein	NA	NA	NA	NA	NA	334M-425Mb
TraesCS6B01G230900	wds_W4_vs_HFZ_W4 wds_W6_vs_HFZ_W6 wds_W8.5_vs_HFZ_W8.5	3	LOC_Os02g35470.1	LOC_Os02g35470.1	calmodulin binding protein, putative, expressed	Os02t0562300	Calmodulin binding protein-like family protein.	NA	NA	NA	334M-425Mb
TraesCS6B01G231000	wds_W4_vs_HFZ_W4 wds_W6_vs_HFZ_W6 wds_W8.5_vs_HFZ_W8.5	3	LOC_Os02g35630.1	LOC_Os02g35630.1	AAA family ATPase, putative, expressed	Os02t0564400	Similar to CLPX (Clp protease regulatory subunit X); ATPase.	NA	NA	NA	334M-425Mb
TraesCS6B01G231100	wds_W4_vs_HFZ_W4 wds_W6_vs_HFZ_W6 wds_W8.5_vs_HFZ_W8.5	3	LOC_Os02g16640.1	LOC_Os02g16640.1	proline-rich protein HaeIII subfamily 1 precursor, putative, expressed	Os02t0266100	Zinc finger, U1-C type domain containing protein.	NA	NA	NA	334M-425Mb
TraesCS6B01G231300	wds_W4_vs_HFZ_W4 wds_W6_vs_HFZ_W6 wds_W8.5_vs_HFZ_W8.5	3	LOC_Os02g24330.1	NA	eukaryotic translation initiation factor 4B, putative, expressed	Os02t0439700	Plant specific eukaryotic initiation factor 4B family protein.	NA	NA	NA	334M-425Mb
TraesCS6B01G231400	wds_W4_vs_HFZ_W4 wds_W6_vs_HFZ_W6 wds_W8.5_vs_HFZ_W8.5	3	LOC_Os02g17970.2	LOC_Os02g17970.2	AGC_PKA/PKG_like.1 - ACG kinases include homologs to PKA, PKG and PKC, expressed	Os02t0281000	RmlC-like jelly roll fold domain containing protein.	NA	NA	OsPP23	334M-425Mb
TraesCS6B01G231600	wds_W4_vs_HFZ_W4 wds_W6_vs_HFZ_W6 wds_W8.5_vs_HFZ_W8.5	3	LOC_Os02g33610.1	LOC_Os02g33610.1	metallo-beta-lactamase, putative, expressed	Os02t0539600	SANT domain, DNA binding domain containing protein.	NA	NA	GRY79	334M-425Mb
TraesCS6B01G231700	wds_W4_vs_HFZ_W4 wds_W6_vs_HFZ_W6 wds_W8.5_vs_HFZ_W8.5	3	LOC_Os02g14730.1	LOC_Os02g14730.1	ubiquitin carboxyl-terminal hydrolase family protein, expressed	Os02t0244300	Peptidase C19, ubiquitin carboxyl-terminal hydrolase 2 family protein.	NA	NA	NA	334M-425Mb
TraesCS6B01G231800	wds_W4_vs_HFZ_W4 wds_W6_vs_HFZ_W6 wds_W8.5_vs_HFZ_W8.5	3	LOC_Os02g13300.1	LOC_Os02g13300.1	mitochondrial carrier protein, putative, expressed	Os02t0226300	Mitochondrial carrier protein domain containing protein.	NA	NA	NA	334M-425Mb
TraesCS6B01G233400	wds_W4_vs_HFZ_W4 wds_W6_vs_HFZ_W6 wds_W8.5_vs_HFZ_W8.5	3	LOC_Os02g13340.1	LOC_Os02g13340.1	expressed protein	Os02t0226900	Pentatricopeptide repeat domain containing protein.	NA	NA	NA	334M-425Mb
TraesCS6B01G233500	wds_W4_vs_HFZ_W4 wds_W6_vs_HFZ_W6 wds_W8.5_vs_HFZ_W8.5	3	LOC_Os04g56800.1	NA	peptidyl-prolyl cis-trans isomerase, putative, expressed	Os04t0118500	Peptidyl-prolyl cis-trans isomerase 1 (EC 5.2.1.8) (Rotamase Pin1) (PPIase Pin1) (DlPar13).	NA	NA	NA	334M-425Mb
TraesCS6B01G233600	wds_W4_vs_HFZ_W4 wds_W6_vs_HFZ_W6 wds_W8.5_vs_HFZ_W8.5	3	LOC_Os02g20930.1	LOC_Os02g20930.1	apoptosis inhibitor 5, putative, expressed	Os02t0313400	Apoptosis inhibitory 5 family protein.	NA	NA	API5, Os API5, OsAPI5	334M-425Mb
TraesCS6B01G233700	wds_W4_vs_HFZ_W4 wds_W6_vs_HFZ_W6 wds_W8.5_vs_HFZ_W8.5	3	LOC_Os02g33430.1	LOC_Os02g33430.1	E2F family transcription factor protein, putative, expressed	Os02t0537500	E2F transcription factor	OsE2F1	NA	Orysa;E2F1, OsE2F1, E2F1	334M-425Mb
TraesCS6B01G233800	wds_W4_vs_HFZ_W4 wds_W6_vs_HFZ_W6 wds_W8.5_vs_HFZ_W8.5	3	LOC_Os04g32560.1	LOC_Os04g32560.1	ATP-dependent Clp protease ATP-binding subunit clpA homolog CD4B,chloroplast precursor, putative, expressed	Os12t0230100	Similar to ATP-dependent Clp protease ATP-binding subunit clpA homolog, chloroplast precursor (Fragment).	NA	NA	NA	334M-425Mb
TraesCS6B01G233900	wds_W4_vs_HFZ_W4 wds_W6_vs_HFZ_W6 wds_W8.5_vs_HFZ_W8.5	3	NA	NA	NA	NA	NA	NA	NA	NA	334M-425Mb
TraesCS6B01G234000	wds_W4_vs_HFZ_W4 wds_W6_vs_HFZ_W6 wds_W8.5_vs_HFZ_W8.5	3	LOC_Os02g13530.1	LOC_Os02g13530.1	40S ribosomal protein S24, putative, expressed	Os02t0229000	Similar to 40S ribosomal protein S19-like.	NA	NA	NA	334M-425Mb
TraesCS6B01G234100	wds_W4_vs_HFZ_W4 wds_W6_vs_HFZ_W6 wds_W8.5_vs_HFZ_W8.5	3	LOC_Os02g34120.1	NA	expressed protein	NA	NA	NA	NA	NA	334M-425Mb
TraesCS6B01G234200	wds_W4_vs_HFZ_W4 wds_W6_vs_HFZ_W6 wds_W8.5_vs_HFZ_W8.5	3	LOC_Os02g27480.1	LOC_Os02g27480.1	membrane attack complex component/perforin/complement C9, putative, expressed	Os02t0475300	Membrane attack complex component/perforin/complement C9 family protein.	NA	NA	NA	334M-425Mb
TraesCS6B01G234900	wds_W4_vs_HFZ_W4 wds_W6_vs_HFZ_W6 wds_W8.5_vs_HFZ_W8.5	3	LOC_Os05g05600.1	LOC_Os05g05600.1	ATA15 protein, putative, expressed	Os05t0148700	Armadillo-type fold domain containing protein.	NA	NA	NA	334M-425Mb
TraesCS6B01G235000	wds_W4_vs_HFZ_W4 wds_W6_vs_HFZ_W6 wds_W8.5_vs_HFZ_W8.5	3	LOC_Os01g16900.1	LOC_Os01g16900.1	dehydrogenase, putative, expressed	Os01t0276100	Similar to 3-isopropylmalate dehydrogenase, chloroplast precursor (EC 1.1.1.85) (Beta-IPM dehydrogenase) (IMDH) (3-IPM-DH).	NA	NA	OsIDHa	334M-425Mb
TraesCS6B01G235100	wds_W4_vs_HFZ_W4 wds_W6_vs_HFZ_W6 wds_W8.5_vs_HFZ_W8.5	3	LOC_Os02g28040.1	LOC_Os02g28040.1	lipase, putative, expressed	Os02t0481700	Similar to lipase class 3 family protein.	NA	NA	NA	334M-425Mb
TraesCS6B01G235200	wds_W4_vs_HFZ_W4 wds_W6_vs_HFZ_W6 wds_W8.5_vs_HFZ_W8.5	3	LOC_Os02g32160.1	LOC_Os02g32160.1	copine, putative, expressed	Os02t0521300	Copine protein, Negative regulation of disease resistance, Positive regulation of plant growth and development	OsBON1	BONZAI 1	OsBON1	334M-425Mb
TraesCS6B01G235400	wds_W4_vs_HFZ_W4 wds_W6_vs_HFZ_W6 wds_W8.5_vs_HFZ_W8.5	3	LOC_Os02g13950.1	LOC_Os02g13950.1	NHL repeat-containing protein, putative, expressed	Os02t0234200	NHL domain-containing protein, Determination of panicle architecture, grain shape and grain weight	FUWA, OsFUWA	NA	FUWA, OsFUWA	334M-425Mb
TraesCS6B01G235500	wds_W4_vs_HFZ_W4 wds_W6_vs_HFZ_W6 wds_W8.5_vs_HFZ_W8.5	3	LOC_Os02g35070.1	LOC_Os02g35070.1	SPRY-domain containing protein, putative, expressed	Os02t0556600	Similar to Pherophorin-dz1 protein precursor.	NA	NA	NA	334M-425Mb
TraesCS6B01G235600	wds_W4_vs_HFZ_W4 wds_W6_vs_HFZ_W6 wds_W8.5_vs_HFZ_W8.5	3	LOC_Os02g37120.1	NA	expressed protein	Os02t0582100	Conserved hypothetical protein.	NA	NA	NA	334M-425Mb
TraesCS6B01G235800	wds_W4_vs_HFZ_W4 wds_W6_vs_HFZ_W6 wds_W8.5_vs_HFZ_W8.5	3	LOC_Os07g41900.1	LOC_Os07g41900.1	expressed protein	Os07t0609766	Armadillo-like helical domain containing protein.	NA	NA	NA	334M-425Mb
TraesCS6B01G235900	wds_W4_vs_HFZ_W4 wds_W6_vs_HFZ_W6 wds_W8.5_vs_HFZ_W8.5	3	LOC_Os02g37920.1	LOC_Os02g37920.1	expressed protein	Os02t0592300	Similar to PMS5 protein (HPMS5 protein) (Fragment).	NA	NA	OsPMS1, OsPMS2	334M-425Mb
TraesCS6B01G236000	wds_W4_vs_HFZ_W4 wds_W6_vs_HFZ_W6 wds_W8.5_vs_HFZ_W8.5	3	LOC_Os01g25270.1	LOC_Os01g25270.1	pentatricopeptide repeat protein PPR986-12, putative, expressed	Os01t0355100	Pentatricopeptide repeat domain containing protein.	NA	NA	NA	334M-425Mb
TraesCS6B01G236100	wds_W4_vs_HFZ_W4 wds_W6_vs_HFZ_W6 wds_W8.5_vs_HFZ_W8.5	3	LOC_Os02g37940.2	LOC_Os02g37940.2	CRP12 - Cysteine-rich family protein precursor, expressed	Os02t0592500	Folate receptor, conserved region domain containing protein.	NA	NA	NA	334M-425Mb
TraesCS6B01G236700	wds_W4_vs_HFZ_W4 wds_W6_vs_HFZ_W6 wds_W8.5_vs_HFZ_W8.5	3	LOC_Os02g38029.1	LOC_Os02g38029.1	expressed protein	Os02t0593400	Conserved hypothetical protein.	NA	NA	NA	334M-425Mb
TraesCS6B01G236600	wds_W4_vs_HFZ_W4 wds_W6_vs_HFZ_W6 wds_W8.5_vs_HFZ_W8.5	3	LOC_Os02g38020.1	LOC_Os02g38020.1	inorganic phosphate transporter 2-1, chloroplast precursor, putative, expressed	Os02t0593500	Phosphate transporter family protein.	NA	NA	OsPT14	334M-425Mb
TraesCS6B01G236800	wds_W4_vs_HFZ_W4 wds_W6_vs_HFZ_W6 wds_W8.5_vs_HFZ_W8.5	3	LOC_Os02g38050.3	NA	joka2, putative, expressed	Os02t0593700	Similar to TA4 protein (Fragment).	NA	NA	NA	334M-425Mb
TraesCS6B01G237100	wds_W4_vs_HFZ_W4 wds_W6_vs_HFZ_W6 wds_W8.5_vs_HFZ_W8.5	3	NA	NA	NA	NA	NA	NA	NA	NA	334M-425Mb
TraesCS6B01G237200	wds_W4_vs_HFZ_W4 wds_W6_vs_HFZ_W6 wds_W8.5_vs_HFZ_W8.5	3	NA	NA	NA	NA	NA	NA	NA	NA	334M-425Mb
TraesCS6B01G237300	wds_W4_vs_HFZ_W4 wds_W6_vs_HFZ_W6 wds_W8.5_vs_HFZ_W8.5	3	NA	NA	NA	NA	NA	NA	NA	NA	334M-425Mb
TraesCS6B01G237400	wds_W4_vs_HFZ_W4 wds_W6_vs_HFZ_W6 wds_W8.5_vs_HFZ_W8.5	3	LOC_Os07g47030.2	NA	expressed protein	Os07t0665700	Peptidase, trypsin-like serine and cysteine domain containing protein.	NA	NA	NA	334M-425Mb
TraesCS6B01G237600	wds_W4_vs_HFZ_W4 wds_W6_vs_HFZ_W6 wds_W8.5_vs_HFZ_W8.5	3	LOC_Os02g38080.1	LOC_Os02g38080.1	protein kinase domain containing protein, expressed	Os02t0594100	Similar to Protein kinase ATN1.	NA	NA	NA	334M-425Mb
TraesCS6B01G237800	wds_W4_vs_HFZ_W4 wds_W6_vs_HFZ_W6 wds_W8.5_vs_HFZ_W8.5	3	LOC_Os02g38120.1	LOC_Os02g38120.1	BTBN3 - Bric-a-Brac, Tramtrack, Broad Complex BTB domain with non-phototropic hypocotyl 3 NPH3 domain, expressed	Os04t0477000	BTB/POZ fold domain containing protein.	NA	NA	NA	334M-425Mb
TraesCS6B01G237900	wds_W4_vs_HFZ_W4 wds_W6_vs_HFZ_W6 wds_W8.5_vs_HFZ_W8.5	3	LOC_Os02g38130.1	NA	no apical meristem protein, putative, expressed	Os02t0594800	No apical meristem (NAM) protein domain containing protein.	NA	NA	ONAC050, ONAC50	334M-425Mb
TraesCS6B01G238000	wds_W4_vs_HFZ_W4 wds_W6_vs_HFZ_W6 wds_W8.5_vs_HFZ_W8.5	3	LOC_Os02g38140.2	LOC_Os02g38140.2	glycosyl transferase family 17 protein, putative, expressed	Os02t0594900	Glycosyl transferase, family 17 protein.	NA	NA	NA	334M-425Mb
TraesCS6B01G238300	wds_W4_vs_HFZ_W4 wds_W6_vs_HFZ_W6 wds_W8.5_vs_HFZ_W8.5	3	LOC_Os02g38180.1	NA	expressed protein	Os02t0595300	Conserved hypothetical protein.	NA	NA	NA	334M-425Mb
TraesCS6B01G238400	wds_W4_vs_HFZ_W4 wds_W6_vs_HFZ_W6 wds_W8.5_vs_HFZ_W8.5	3	LOC_Os02g38190.1	LOC_Os02g38190.1	expressed protein	Os02t0595400	Conserved hypothetical protein.	NA	NA	NA	334M-425Mb
TraesCS6B01G238500	wds_W4_vs_HFZ_W4 wds_W6_vs_HFZ_W6 wds_W8.5_vs_HFZ_W8.5	3	LOC_Os02g38200.1	LOC_Os02g38200.1	dehydrogenase, putative, expressed	Os02t0595500	Similar to NAD-dependent isocitrate dehydrogenase precursor (EC 1.1.1.41).	NA	NA	OsIDHc;2, IDHc;2	334M-425Mb
TraesCS6B01G238600	wds_W4_vs_HFZ_W4 wds_W6_vs_HFZ_W6 wds_W8.5_vs_HFZ_W8.5	3	LOC_Os02g38210.1	LOC_Os02g38210.1	elongation factor Tu, putative, expressed	Os02t0595700	Chloroplast translational elongation factor Tu.	NA	NA	tufA, EF-Tu	334M-425Mb
TraesCS6B01G238900	wds_W4_vs_HFZ_W4 wds_W6_vs_HFZ_W6 wds_W8.5_vs_HFZ_W8.5	3	LOC_Os12g27520.1	LOC_Os12g27520.1	serine/threonine-protein kinase AFC2, putative, expressed	Os01t0837900	Similar to Protein kinase AFC1 (EC 2.7.1.-).	NA	NA	NA	334M-425Mb
TraesCS6B01G239000	wds_W4_vs_HFZ_W4 wds_W6_vs_HFZ_W6 wds_W8.5_vs_HFZ_W8.5	3	LOC_Os02g38240.1	LOC_Os02g38240.1	rhodanese family protein, putative, expressed	Os02t0596000	Rhodanese-like domain containing protein.	NA	NA	OsStr1	334M-425Mb
TraesCS6B01G239100	wds_W4_vs_HFZ_W4 wds_W6_vs_HFZ_W6 wds_W8.5_vs_HFZ_W8.5	3	LOC_Os02g38250.1	LOC_Os02g38250.1	EMB1745, putative, expressed	Os02t0596100	GLE1-like domain containing protein.	NA	NA	NA	334M-425Mb
TraesCS6B01G239200	wds_W4_vs_HFZ_W4 wds_W6_vs_HFZ_W6 wds_W8.5_vs_HFZ_W8.5	3	LOC_Os04g58270.1	NA	expressed protein	NA	NA	NA	NA	NA	334M-425Mb
TraesCS6B01G239300	wds_W4_vs_HFZ_W4 wds_W6_vs_HFZ_W6 wds_W8.5_vs_HFZ_W8.5	3	LOC_Os10g21850.1	NA	retrotransposon protein, putative, unclassified, expressed	Os12t0156200	Similar to DNA-binding factor of bZIP class.	NA	NA	NA	334M-425Mb
TraesCS6B01G239500	wds_W4_vs_HFZ_W4 wds_W6_vs_HFZ_W6 wds_W8.5_vs_HFZ_W8.5	3	LOC_Os02g38300.1	LOC_Os02g38300.1	SNF7 domain containing protein, putative, expressed	Os02t0596500	Similar to Charged multivesicular body protein 6.	NA	NA	NA	334M-425Mb
TraesCS6B01G239600	wds_W4_vs_HFZ_W4 wds_W6_vs_HFZ_W6 wds_W8.5_vs_HFZ_W8.5	3	NA	NA	NA	NA	NA	NA	NA	NA	334M-425Mb
TraesCS6B01G239800	wds_W4_vs_HFZ_W4 wds_W6_vs_HFZ_W6 wds_W8.5_vs_HFZ_W8.5	3	LOC_Os09g02810.1	LOC_Os09g02810.1	CCAAT/enhancer-binding protein, putative, expressed	Os09t0116400	CCAAT-binding factor domain containing protein.	NA	NA	BIP111	334M-425Mb
TraesCS6B01G240100	wds_W4_vs_HFZ_W4 wds_W6_vs_HFZ_W6 wds_W8.5_vs_HFZ_W8.5	3	NA	NA	NA	NA	NA	NA	NA	NA	334M-425Mb
TraesCS6B01G240200	wds_W4_vs_HFZ_W4 wds_W6_vs_HFZ_W6 wds_W8.5_vs_HFZ_W8.5	3	LOC_Os03g01940.1	NA	expressed protein	Os03t0109900	Peptidase, trypsin-like serine and cysteine domain containing protein.	NA	NA	NA	334M-425Mb
TraesCS6B01G240500	wds_W4_vs_HFZ_W4 wds_W6_vs_HFZ_W6 wds_W8.5_vs_HFZ_W8.5	3	LOC_Os02g38340.1	LOC_Os02g38340.1	actin, putative, expressed	Os02t0596900	Actin/actin-like family protein.	NA	NA	NA	334M-425Mb
TraesCS6B01G240700	wds_W4_vs_HFZ_W4 wds_W6_vs_HFZ_W6 wds_W8.5_vs_HFZ_W8.5	3	LOC_Os02g18830.1	LOC_Os02g18830.1	ribosome biogenesis protein NEP1, putative, expressed	Os02t0290400	Ribosomal biogenesis, methyltransferase, EMG1/NEP1 domain containing protein.	NA	NA	NA	334M-425Mb
TraesCS6B01G240900	wds_W4_vs_HFZ_W4 wds_W6_vs_HFZ_W6 wds_W8.5_vs_HFZ_W8.5	3	LOC_Os02g38430.1	LOC_Os02g38430.1	steroid nuclear receptor, ligand-binding, putative, expressed	Os02t0597800	Nuclear hormone receptor, ligand-binding domain containing protein.	NA	NA	NA	334M-425Mb
TraesCS6B01G241000	wds_W4_vs_HFZ_W4 wds_W6_vs_HFZ_W6 wds_W8.5_vs_HFZ_W8.5	3	LOC_Os02g38440.1	LOC_Os02g38440.1	oxidoreductase, short chain dehydrogenase/reductase family, putative, expressed	Os04t0483500	Beta-ketoacyl-CoA reductase, Cuticular wax biosynthesis, Fatty acid elongation	KCR1, OsKCR1, WSL3	beta-ketoacyl-CoA reductase 1, Wax crystal-sparse leaf 3	KCR1, OsKCR1	334M-425Mb
TraesCS6B01G241100	wds_W4_vs_HFZ_W4 wds_W6_vs_HFZ_W6 wds_W8.5_vs_HFZ_W8.5	3	LOC_Os02g38470.1	NA	B3 DNA binding domain containing protein, expressed	Os02t0598200	Transcriptional factor B3 domain containing protein.	NA	NA	NA	334M-425Mb
TraesCS6B01G241300	wds_W4_vs_HFZ_W4 wds_W6_vs_HFZ_W6 wds_W8.5_vs_HFZ_W8.5	3	LOC_Os09g26540.2	NA	expressed protein	Os09t0436300	Peptidase, trypsin-like serine and cysteine domain containing protein.	NA	NA	NA	334M-425Mb
TraesCS6B01G241500	wds_W4_vs_HFZ_W4 wds_W6_vs_HFZ_W6 wds_W8.5_vs_HFZ_W8.5	3	LOC_Os02g38680.1	LOC_Os02g38680.1	EMB2423, putative, expressed	Os02t0598800	Telomere length regulation protein, conserved domain domain containing protein.	NA	NA	NA	334M-425Mb
TraesCS6B01G241600	wds_W4_vs_HFZ_W4 wds_W6_vs_HFZ_W6 wds_W8.5_vs_HFZ_W8.5	3	LOC_Os02g38480.1	LOC_Os02g38480.1	expressed protein	Os02t0598300	Conserved hypothetical protein.	NA	NA	NA	334M-425Mb
TraesCS6B01G241700	wds_W4_vs_HFZ_W4 wds_W6_vs_HFZ_W6 wds_W8.5_vs_HFZ_W8.5	3	NA	NA	NA	NA	NA	NA	NA	NA	334M-425Mb
TraesCS6B01G241800	wds_W4_vs_HFZ_W4 wds_W6_vs_HFZ_W6 wds_W8.5_vs_HFZ_W8.5	3	LOC_Os01g05530.1	NA	expressed protein	Os01t0148400	Brix domain containing protein.	NA	NA	NA	334M-425Mb
TraesCS6B01G329900	wds_W4_vs_HFZ_W4 wds_W6_vs_HFZ_W6 wds_W8.5_vs_HFZ_W8.5	3	LOC_Os02g51770.1	LOC_Os02g51770.1	TLD family protein, putative, expressed	Os02t0754000	TLDc domain containing protein.	NA	NA	NA	579M-717Mb
TraesCS6B01G330100	wds_W4_vs_HFZ_W4 wds_W6_vs_HFZ_W6 wds_W8.5_vs_HFZ_W8.5	3	LOC_Os02g51750.1	LOC_Os02g51750.1	annexin, putative, expressed	Os02t0753800	Calcium-binding protein, Annexin, Heat and drought stress tolerance	ANN2, OsANN2	ANNEXIN 2, Annexin 2	OsANN2, OsANN1, ANN1	579M-717Mb
TraesCS6B01G330200	wds_W4_vs_HFZ_W4 wds_W6_vs_HFZ_W6 wds_W8.5_vs_HFZ_W8.5	3	LOC_Os10g29530.1	NA	expressed protein	Os10t0430800	Hypothetical conserved gene.	NA	NA	NA	579M-717Mb
TraesCS6B01G330300	wds_W4_vs_HFZ_W4 wds_W6_vs_HFZ_W6 wds_W8.5_vs_HFZ_W8.5	3	LOC_Os02g56910.1	LOC_Os02g56910.1	lecithine cholesterol acyltransferase, putative, expressed	Os02t0814100	Similar to phosphatidylcholine-sterol O-acyltransferase.	NA	NA	NA	579M-717Mb
TraesCS6B01G330700	wds_W4_vs_HFZ_W4 wds_W6_vs_HFZ_W6 wds_W8.5_vs_HFZ_W8.5	3	LOC_Os02g51710.1	NA	wound/stress protein, putative, expressed	Os02t0753300	Lipoxygenase, LH2 domain containing protein.	NA	NA	NA	579M-717Mb
TraesCS6B01G330800	wds_W4_vs_HFZ_W4 wds_W6_vs_HFZ_W6 wds_W8.5_vs_HFZ_W8.5	3	LOC_Os02g51700.1	NA	expressed protein	Os02t0753200	Conserved hypothetical protein.	NA	NA	NA	579M-717Mb
TraesCS6B01G330900	wds_W4_vs_HFZ_W4 wds_W6_vs_HFZ_W6 wds_W8.5_vs_HFZ_W8.5	3	LOC_Os02g51680.1	LOC_Os02g51680.1	uncharacterized glycosyl hydrolase Rv2006/MT2062, putative, expressed	Os02t0753000	Similar to Trehalose-6-phosphate phosphatase.	NA	NA	OsTPP4, OsTPP7	579M-717Mb
TraesCS6B01G331000	wds_W4_vs_HFZ_W4 wds_W6_vs_HFZ_W6 wds_W8.5_vs_HFZ_W8.5	3	LOC_Os02g51670.1	LOC_Os02g51670.1	ethylene-responsive transcription factor, putative, expressed	Os02t0752800	Similar to Dehydration responsive element binding protein 2B (DREB2B protein).	NA	NA	OsERF#049, OsERF049, OsERF49, AP2/EREBP#132, AP2/EREBP132	579M-717Mb
TraesCS6B01G331100	wds_W4_vs_HFZ_W4 wds_W6_vs_HFZ_W6 wds_W8.5_vs_HFZ_W8.5	3	LOC_Os02g51660.1	LOC_Os02g51660.1	trpH, putative, expressed	Os02t0752600	Similar to predicted protein.	NA	NA	NA	579M-717Mb
TraesCS6B01G331200	wds_W4_vs_HFZ_W4 wds_W6_vs_HFZ_W6 wds_W8.5_vs_HFZ_W8.5	3	LOC_Os02g51640.1	NA	expressed protein	Os02t0752300	Conserved hypothetical protein.	NA	NA	NA	579M-717Mb
TraesCS6B01G331300	wds_W4_vs_HFZ_W4 wds_W6_vs_HFZ_W6 wds_W8.5_vs_HFZ_W8.5	3	LOC_Os02g51620.1	LOC_Os02g51620.1	glycosyl hydrolase family 3 protein, putative, expressed	Os02t0752200	Similar to Beta-D-xylosidase.	NA	NA	NA	579M-717Mb
TraesCS6B01G331400	wds_W4_vs_HFZ_W4 wds_W6_vs_HFZ_W6 wds_W8.5_vs_HFZ_W8.5	3	LOC_Os02g51610.1	LOC_Os02g51610.1	CRAL/TRIO domain containing protein, expressed	Os02t0752000	Cellular retinaldehyde-binding/triple function, C-terminal domain containing protein.	NA	NA	NA	579M-717Mb
TraesCS6B01G331600	wds_W4_vs_HFZ_W4 wds_W6_vs_HFZ_W6 wds_W8.5_vs_HFZ_W8.5	3	LOC_Os02g51590.1	LOC_Os02g51590.1	phosphoglycerate mutase, putative, expressed	Os02t0751800	Phosphoglycerate mutase 1 family protein.	NA	NA	NA	579M-717Mb
TraesCS6B01G331700	wds_W4_vs_HFZ_W4 wds_W6_vs_HFZ_W6 wds_W8.5_vs_HFZ_W8.5	3	LOC_Os02g51570.1	LOC_Os02g51570.1	peptidyl-prolyl cis-trans isomerase, FKBP-type, putative, expressed	Os02t0751600	Peptidyl-prolyl cis-trans isomerase, FKBP-type domain containing protein.	NA	NA	OsFKBP16-2	579M-717Mb
TraesCS6B01G331800	wds_W4_vs_HFZ_W4 wds_W6_vs_HFZ_W6 wds_W8.5_vs_HFZ_W8.5	3	LOC_Os03g51510.1	LOC_Os03g51510.1	ribosomal protein L6, putative, expressed	Os03t0725000	Mitochondrial 60S ribosomal protein L6.	NA	NA	OsRpl6-1	579M-717Mb
TraesCS6B01G331900	wds_W4_vs_HFZ_W4 wds_W6_vs_HFZ_W6 wds_W8.5_vs_HFZ_W8.5	3	LOC_Os02g51550.1	NA	DUF581 domain containing protein, expressed	Os02t0751300	Protein of unknown function DUF581 family protein.	NA	NA	NA	579M-717Mb
TraesCS6B01G332000	wds_W4_vs_HFZ_W4 wds_W6_vs_HFZ_W6 wds_W8.5_vs_HFZ_W8.5	3	LOC_Os03g26650.1	NA	heavy metal-associated domain containing protein, expressed	Os03t0383900	Heavy metal transport/detoxification protein domain containing protein.	NA	NA	NA	579M-717Mb
TraesCS6B01G332100	wds_W4_vs_HFZ_W4 wds_W6_vs_HFZ_W6 wds_W8.5_vs_HFZ_W8.5	3	LOC_Os02g51540.1	LOC_Os02g51540.1	eukaryotic aspartyl protease domain containing protein, expressed	Os02t0751100	Peptidase A1 domain containing protein.	NA	NA	NA	579M-717Mb
TraesCS6B01G332300	wds_W4_vs_HFZ_W4 wds_W6_vs_HFZ_W6 wds_W8.5_vs_HFZ_W8.5	3	LOC_Os02g51500.2	LOC_Os02g51500.2	membrane-anchored ubiquitin-fold protein, putative, expressed	Os02t0750600	Membrane-anchored ubiquitin-fold protein, HCG-1 domain containing protein.	NA	NA	NA	579M-717Mb
TraesCS6B01G332400	wds_W4_vs_HFZ_W4 wds_W6_vs_HFZ_W6 wds_W8.5_vs_HFZ_W8.5	3	LOC_Os12g16690.1	NA	zinc finger, C3HC4 type domain containing protein, expressed	Os12t0267900	Zinc finger, RING/FYVE/PHD-type domain containing protein.	NA	NA	OsRFP	579M-717Mb
TraesCS6B01G332500	wds_W4_vs_HFZ_W4 wds_W6_vs_HFZ_W6 wds_W8.5_vs_HFZ_W8.5	3	LOC_Os03g51090.1	NA	OsFBDUF17 - F-box and DUF domain containing protein, expressed	Os03t0720400	Cyclin-like F-box domain containing protein.	NA	NA	OsFbox170, Os_F0296	579M-717Mb
TraesCS6B01G332600	wds_W4_vs_HFZ_W4 wds_W6_vs_HFZ_W6 wds_W8.5_vs_HFZ_W8.5	3	LOC_Os11g37390.1	NA	OsFBDUF54 - F-box and DUF domain containing protein, expressed	Os11t0584100	Cyclin-like F-box domain containing protein.	NA	NA	OsFbox616, Os_F0314	579M-717Mb
TraesCS6B01G332800	wds_W4_vs_HFZ_W4 wds_W6_vs_HFZ_W6 wds_W8.5_vs_HFZ_W8.5	3	LOC_Os02g51480.1	LOC_Os02g51480.1	PPR repeat domain containing protein, putative, expressed	Os02t0750400	Pentatricopeptide repeat domain containing protein.	NA	NA	PPR	579M-717Mb
TraesCS6B01G333000	wds_W4_vs_HFZ_W4 wds_W6_vs_HFZ_W6 wds_W8.5_vs_HFZ_W8.5	3	LOC_Os02g51490.1	LOC_Os02g51490.1	methyltransferase, putative, expressed	Os02t0750500	Methyltransferase type 11 domain containing protein.	NA	NA	NA	579M-717Mb
TraesCS6B01G333100	wds_W4_vs_HFZ_W4 wds_W6_vs_HFZ_W6 wds_W8.5_vs_HFZ_W8.5	3	LOC_Os06g12100.1	NA	mTERF family protein, expressed	Os06t0225100	Mitochodrial transcription termination factor-related family protein.	NA	NA	NA	579M-717Mb
TraesCS6B01G333200	wds_W4_vs_HFZ_W4 wds_W6_vs_HFZ_W6 wds_W8.5_vs_HFZ_W8.5	3	LOC_Os06g12100.1	NA	mTERF family protein, expressed	Os06t0225100	Mitochodrial transcription termination factor-related family protein.	NA	NA	NA	579M-717Mb
TraesCS6B01G333400	wds_W4_vs_HFZ_W4 wds_W6_vs_HFZ_W6 wds_W8.5_vs_HFZ_W8.5	3	LOC_Os03g20980.1	LOC_Os03g20980.1	zinc finger, C3HC4 type domain containing protein, expressed	Os03t0326300	Zinc finger, RING-type domain containing protein.	NA	NA	OsRFP	579M-717Mb
TraesCS6B01G333500	wds_W4_vs_HFZ_W4 wds_W6_vs_HFZ_W6 wds_W8.5_vs_HFZ_W8.5	3	LOC_Os02g51430.1	LOC_Os02g51430.1	SEC6, putative, expressed	Os02t0749500	Similar to SEC6.	NA	NA	NA	579M-717Mb
TraesCS6B01G333600	wds_W4_vs_HFZ_W4 wds_W6_vs_HFZ_W6 wds_W8.5_vs_HFZ_W8.5	3	LOC_Os02g51410.1	LOC_Os02g51410.1	shikimate kinase, putative, expressed	Os06t0225800	Shikimate kinase domain containing protein.	NA	NA	OsSK2	579M-717Mb
TraesCS6B01G333700	wds_W4_vs_HFZ_W4 wds_W6_vs_HFZ_W6 wds_W8.5_vs_HFZ_W8.5	3	LOC_Os02g51400.1	LOC_Os02g51400.1	AAA family ATPase, putative, expressed	Os06t0225900	Similar to ATP binding / ATPase/ nucleoside-triphosphatase/ nucleotide binding.	NA	NA	NA	579M-717Mb
TraesCS6B01G333800	wds_W4_vs_HFZ_W4 wds_W6_vs_HFZ_W6 wds_W8.5_vs_HFZ_W8.5	3	LOC_Os01g36240.1	LOC_Os01g36240.1	peroxidase precursor, putative, expressed	Os01t0543100	Similar to Peroxidase 72 precursor (EC 1.11.1.7) (Atperox P72) (PRXR8) (ATP6a).	NA	NA	prx17	579M-717Mb
TraesCS6B01G333900	wds_W4_vs_HFZ_W4 wds_W6_vs_HFZ_W6 wds_W8.5_vs_HFZ_W8.5	3	LOC_Os11g42170.1	NA	expressed protein	Os11t0641300	Conserved hypothetical protein.	NA	NA	NA	579M-717Mb
TraesCS6B01G334000	wds_W4_vs_HFZ_W4 wds_W6_vs_HFZ_W6 wds_W8.5_vs_HFZ_W8.5	3	LOC_Os02g51370.1	LOC_Os02g51370.1	glutaredoxin, putative, expressed	Os02t0748800	Thioredoxin fold domain containing protein.	NA	NA	OsGRL4	579M-717Mb
TraesCS6B01G334300	wds_W4_vs_HFZ_W4 wds_W6_vs_HFZ_W6 wds_W8.5_vs_HFZ_W8.5	3	LOC_Os02g51350.1	LOC_Os02g51350.1	OsFBK10 - F-box domain and kelch repeat containing protein, expressed	Os02t0748300	Similar to VMP3 protein.	NA	NA	OsFbox109, Os_F0628	579M-717Mb
TraesCS6B01G334400	wds_W4_vs_HFZ_W4 wds_W6_vs_HFZ_W6 wds_W8.5_vs_HFZ_W8.5	3	LOC_Os02g51330.1	LOC_Os02g51330.1	MAG2, putative, expressed	Os02t0748100	RINT-1/TIP-1 family protein.	NA	NA	NA	579M-717Mb
TraesCS6B01G334600	wds_W4_vs_HFZ_W4 wds_W6_vs_HFZ_W6 wds_W8.5_vs_HFZ_W8.5	3	LOC_Os02g51320.1	LOC_Os02g51320.1	helix-loop-helix DNA-binding domain containing protein, expressed	Os02t0747900	Atypical basic helix-loop-helix protein, Control of cell elongation, Regulator of grain size and leaf angle	ILI5, OsBUL1, PGL2	INCREASED LEAF INCLINATION 5, Increased Leaf Inclination 5, BRASSINOSTEROID UPREGULATED 1-LIKE1, POSITIVE REGULATOR OF GRAIN LENGTH 2	ILI5, PGL2, Os170, OsBUL1, BUL1	579M-717Mb
TraesCS6B01G334700	wds_W4_vs_HFZ_W4 wds_W6_vs_HFZ_W6 wds_W8.5_vs_HFZ_W8.5	3	LOC_Os01g67410.1	NA	AP2/EREBP transcription factor BABY BOOM, putative, expressed	Os02t0747600	Similar to Transcription factor AP2D8.	NA	NA	AP2/EREBP#022	579M-717Mb
TraesCS6B01G334800	wds_W4_vs_HFZ_W4 wds_W6_vs_HFZ_W6 wds_W8.5_vs_HFZ_W8.5	3	LOC_Os02g51290.1	LOC_Os02g51290.1	HVA22, putative, expressed	Os02t0747500	Similar to HVA22-like protein e (AtHVA22e).	NA	NA	NA	579M-717Mb
TraesCS6B01G334900	wds_W4_vs_HFZ_W4 wds_W6_vs_HFZ_W6 wds_W8.5_vs_HFZ_W8.5	3	LOC_Os02g51280.1	LOC_Os02g51280.1	TCP-domain protein, putative, expressed	Os02t0747400	Similar to PCF1.	NA	NA	OsTCP9, TCP9	579M-717Mb
TraesCS6B01G335200	wds_W4_vs_HFZ_W4 wds_W6_vs_HFZ_W6 wds_W8.5_vs_HFZ_W8.5	3	LOC_Os02g51180.1	LOC_Os02g51180.1	cullin, putative, expressed	Os02t0746000	Cullin3a protein, Regulation of cell death and immunity	CUL3A, OsCUL3a	CULLIN 3A, Cullin3a	OsCUL3a, CUL3a	579M-717Mb
TraesCS6B01G335300	wds_W4_vs_HFZ_W4 wds_W6_vs_HFZ_W6 wds_W8.5_vs_HFZ_W8.5	3	LOC_Os02g51160.1	LOC_Os02g51160.1	hydrolase, acting on carbon-nitrogen, putative, expressed	Os01t0304300	Similar to predicted protein.	NA	NA	NA	579M-717Mb
TraesCS6B01G335400	wds_W4_vs_HFZ_W4 wds_W6_vs_HFZ_W6 wds_W8.5_vs_HFZ_W8.5	3	LOC_Os02g51150.1	LOC_Os02g51150.1	sphingolipid C4-hydroxylase SUR2, putative, expressed	Os02t0745700	Fatty acid hydroxylase domain containing protein.	NA	NA	NA	579M-717Mb
TraesCS6B01G335500	wds_W4_vs_HFZ_W4 wds_W6_vs_HFZ_W6 wds_W8.5_vs_HFZ_W8.5	3	LOC_Os02g51140.1	NA	N-rich protein, putative, expressed	Os02t0745600	Kelch related domain containing protein.	NA	NA	NA	579M-717Mb
TraesCS6B01G336000	wds_W4_vs_HFZ_W4 wds_W6_vs_HFZ_W6 wds_W8.5_vs_HFZ_W8.5	3	LOC_Os02g51100.1	LOC_Os02g51100.1	arsenical pump-driving ATPase, putative, expressed	Os02t0745000	ATPase, anion-transporting domain containing protein.	NA	NA	Get3	579M-717Mb
TraesCS6B01G336300	wds_W4_vs_HFZ_W4 wds_W6_vs_HFZ_W6 wds_W8.5_vs_HFZ_W8.5	3	LOC_Os02g51080.1	LOC_Os02g51080.1	FAD binding domain containing protein, expressed	Os02t0744900	Geranylgeranyl reductase (EC:1.3.1.83), Chlorophyll and &alpha;-tocopherol synthesis, Response to light stress, Protection of photooxidative damage	LYL1, OsChl P, OsGGRI, OsGGR1	Light-Induced Yellow Leaf 1	OsChl P, CHL P, ChlP, OsGGRI, GGRI, OsGGR, GGR, OsGGR1, GGR1, OsGGR1/LYL1/OsChl P	579M-717Mb
TraesCS6B01G336400	wds_W4_vs_HFZ_W4 wds_W6_vs_HFZ_W6 wds_W8.5_vs_HFZ_W8.5	3	LOC_Os02g51070.1	LOC_Os02g51070.1	starch synthase, putative, expressed	Os02t0744700	Similar to Starch synthase isoform zSTSII-2 (EC 2.4.1.21).	NA	NA	OsSSIIb, OsSSII-2, SSII-2, SS2, OsSSSIIb, SS2b	579M-717Mb
TraesCS6B01G336500	wds_W4_vs_HFZ_W4 wds_W6_vs_HFZ_W6 wds_W8.5_vs_HFZ_W8.5	3	LOC_Os02g51040.1	LOC_Os02g51040.1	expansin precursor, putative, expressed	Os02t0744200	Alpha-expansin OsEXPA5.	NA	NA	OsEXPA5, OsEXP5, osaEXPa1.20	579M-717Mb
TraesCS6B01G336700	wds_W4_vs_HFZ_W4 wds_W6_vs_HFZ_W6 wds_W8.5_vs_HFZ_W8.5	3	LOC_Os02g51030.1	LOC_Os02g51030.1	methyltransferase domain containing protein, putative, expressed	Os02t0744100	Methyltransferase type 11 domain containing protein.	NA	NA	NA	579M-717Mb
TraesCS6B01G336900	wds_W4_vs_HFZ_W4 wds_W6_vs_HFZ_W6 wds_W8.5_vs_HFZ_W8.5	3	LOC_Os02g50990.2	LOC_Os02g50990.2	RING-H2 finger protein ATL1Q, putative, expressed	Os02t0743700	Similar to RING-H2 finger protein ATL1Q.	NA	NA	NA	579M-717Mb
TraesCS6B01G337200	wds_W4_vs_HFZ_W4 wds_W6_vs_HFZ_W6 wds_W8.5_vs_HFZ_W8.5	3	LOC_Os02g50970.1	LOC_Os02g50970.1	protein kinase domain containing protein, expressed	Os02t0743500	EDR1.	NA	NA	NA	579M-717Mb
TraesCS6B01G337300	wds_W4_vs_HFZ_W4 wds_W6_vs_HFZ_W6 wds_W8.5_vs_HFZ_W8.5	3	LOC_Os02g50960.1	LOC_Os02g50960.1	auxin efflux carrier component, putative, expressed	Os02t0743400	Auxin transport protein REH1.	NA	NA	PIN1A, OsPIN1A, OsPIN1a, REH1, OsPIN1, OsPIN1b	579M-717Mb
TraesCS6B01G337500	wds_W4_vs_HFZ_W4 wds_W6_vs_HFZ_W6 wds_W8.5_vs_HFZ_W8.5	3	LOC_Os02g50940.1	LOC_Os02g50940.1	NHL repeat-containing protein, putative, expressed	Os02t0743200	Conserved hypothetical protein.	NA	NA	NA	579M-717Mb
TraesCS6B01G337600	wds_W4_vs_HFZ_W4 wds_W6_vs_HFZ_W6 wds_W8.5_vs_HFZ_W8.5	3	LOC_Os01g73514.1	LOC_Os01g73514.1	5-oxoprolinase, putative, expressed	Os01t0966000	Similar to Plasma membrane H+-ATPase (EC 3.6.1.3).	NA	NA	NA	579M-717Mb
TraesCS6B01G337800	wds_W4_vs_HFZ_W4 wds_W6_vs_HFZ_W6 wds_W8.5_vs_HFZ_W8.5	3	LOC_Os01g50690.1	NA	WD domain, G-beta repeat domain containing protein, expressed	Os01t0702400	WD40/YVTN repeat-like domain containing protein.	NA	NA	OsWD40-22	579M-717Mb
TraesCS6B01G337900	wds_W4_vs_HFZ_W4 wds_W6_vs_HFZ_W6 wds_W8.5_vs_HFZ_W8.5	3	LOC_Os02g50880.1	LOC_Os02g50880.1	OsDegp3 - Putative Deg protease homologue, expressed	Os06t0234100	Peptidase S1C, HrtA/DegP2/Q/S family protein.	NA	NA	OsDegp10, DEGP10, OsDeg9.2	579M-717Mb
TraesCS6B01G338000	wds_W4_vs_HFZ_W4 wds_W6_vs_HFZ_W6 wds_W8.5_vs_HFZ_W8.5	3	LOC_Os02g50860.1	LOC_Os02g50860.1	ras-related protein, putative, expressed	Os02t0742200	Small GTP-binding protein OsRac3.	NA	NA	OsRac3	579M-717Mb
TraesCS6B01G338100	wds_W4_vs_HFZ_W4 wds_W6_vs_HFZ_W6 wds_W8.5_vs_HFZ_W8.5	3	LOC_Os02g50840.1	NA	BAH domain containing protein, putative, expressed	Os02t0742000	Transcription elongation factor, TFIIS/CRSP70, N-terminal domain containing protein.	NA	NA	NA	579M-717Mb
TraesCS6B01G338200	wds_W4_vs_HFZ_W4 wds_W6_vs_HFZ_W6 wds_W8.5_vs_HFZ_W8.5	3	LOC_Os02g50840.1	NA	BAH domain containing protein, putative, expressed	Os02t0742000	Transcription elongation factor, TFIIS/CRSP70, N-terminal domain containing protein.	NA	NA	NA	579M-717Mb
TraesCS6B01G338900	wds_W4_vs_HFZ_W4 wds_W6_vs_HFZ_W6 wds_W8.5_vs_HFZ_W8.5	3	LOC_Os02g50830.1	LOC_Os02g50830.1	expressed protein	Os02t0741900	Similar to T23E23.20.	NA	NA	NA	579M-717Mb
TraesCS6B01G339000	wds_W4_vs_HFZ_W4 wds_W6_vs_HFZ_W6 wds_W8.5_vs_HFZ_W8.5	3	LOC_Os02g50820.1	LOC_Os02g50820.1	nucleobase-ascorbate transporter, putative, expressed	Os02t0741800	Similar to Permease 1.	NA	NA	NA	579M-717Mb
TraesCS6B01G339100	wds_W4_vs_HFZ_W4 wds_W6_vs_HFZ_W6 wds_W8.5_vs_HFZ_W8.5	3	LOC_Os02g22650.1	LOC_Os02g22650.1	glycosyltransferase, putative, expressed	Os02t0331200	Glycosyltransferase AER61, uncharacterized domain containing protein.	NA	NA	NA	579M-717Mb
TraesCS6B01G339300	wds_W4_vs_HFZ_W4 wds_W6_vs_HFZ_W6 wds_W8.5_vs_HFZ_W8.5	3	LOC_Os02g50810.1	LOC_Os02g50810.1	expressed protein	Os02t0741700	Conserved hypothetical protein.	NA	NA	NA	579M-717Mb
TraesCS6B01G339400	wds_W4_vs_HFZ_W4 wds_W6_vs_HFZ_W6 wds_W8.5_vs_HFZ_W8.5	3	LOC_Os02g50790.2	NA	nuclear-pore anchor, putative, expressed	Os02t0741500	Ribbon-helix-helix domain containing protein.	NA	NA	NA	579M-717Mb
TraesCS6B01G339600	wds_W4_vs_HFZ_W4 wds_W6_vs_HFZ_W6 wds_W8.5_vs_HFZ_W8.5	3	LOC_Os02g50780.1	LOC_Os02g50780.1	glycosyl hydrolase family 47 domain contain protein, expressed	Os02t0741300	Glycoside hydrolase, family 47 protein.	NA	NA	NA	579M-717Mb
TraesCS6B01G340000	wds_W4_vs_HFZ_W4 wds_W6_vs_HFZ_W6 wds_W8.5_vs_HFZ_W8.5	3	LOC_Os01g22500.1	LOC_Os01g22500.1	craniofacial development protein 1, putative, expressed	Os01t0328500	Bucentaur or craniofacial development family protein.	NA	NA	NA	579M-717Mb
TraesCS6B01G340100	wds_W4_vs_HFZ_W4 wds_W6_vs_HFZ_W6 wds_W8.5_vs_HFZ_W8.5	3	LOC_Os02g50760.1	LOC_Os02g50760.1	heat shock protein DnaJ, putative, expressed	Os02t0741100	Similar to Chaperone protein dnaJ 16 (Protein ARG1-LIKE1) (AtARL1) (AtJ16) (AtDjB16).	NA	NA	OsDjC21	579M-717Mb
TraesCS6B01G340500	wds_W4_vs_HFZ_W4 wds_W6_vs_HFZ_W6 wds_W8.5_vs_HFZ_W8.5	3	LOC_Os02g50700.1	LOC_Os02g50700.1	expressed protein	Os02t0740500	Conserved hypothetical protein.	NA	NA	NA	579M-717Mb
TraesCS6B01G341400	wds_W4_vs_HFZ_W4 wds_W6_vs_HFZ_W6 wds_W8.5_vs_HFZ_W8.5	3	LOC_Os01g34870.1	NA	expressed protein	Os01t0532800	Similar to Condensin complex subunit 2.	NA	NA	NA	579M-717Mb
TraesCS6B01G341600	wds_W4_vs_HFZ_W4 wds_W6_vs_HFZ_W6 wds_W8.5_vs_HFZ_W8.5	3	LOC_Os02g50680.1	LOC_Os02g50680.1	AAA-type ATPase family protein, putative, expressed	Os02t0740300	ATPase, AAA-type, core domain containing protein.	NA	NA	NA	579M-717Mb
TraesCS6B01G341700	wds_W4_vs_HFZ_W4 wds_W6_vs_HFZ_W6 wds_W8.5_vs_HFZ_W8.5	3	LOC_Os02g50640.1	LOC_Os02g50640.1	HEAT repeat family protein, putative, expressed	Os02t0739900	Similar to microtubule-associated protein TORTIFOLIA1.	NA	NA	NA	579M-717Mb
TraesCS6B01G341900	wds_W4_vs_HFZ_W4 wds_W6_vs_HFZ_W6 wds_W8.5_vs_HFZ_W8.5	3	LOC_Os02g50630.1	LOC_Os02g50630.1	E2F family transcription factor protein, putative, expressed	Os02t0739700	E2F Family domain containing protein.	NA	NA	Orysa;DEL1	579M-717Mb
TraesCS6B01G342000	wds_W4_vs_HFZ_W4 wds_W6_vs_HFZ_W6 wds_W8.5_vs_HFZ_W8.5	3	LOC_Os02g50620.1	LOC_Os02g50620.1	dehydrogenase E1 component domain containing protein, expressed	Os02t0739600	Similar to Pyruvate dehydrogenase E1 component alpha subunit, mitochondrial precursor (EC 1.2.4.1) (PDHE1-A).	NA	NA	OsPDHE1-A	579M-717Mb
TraesCS6B01G342100	wds_W4_vs_HFZ_W4 wds_W6_vs_HFZ_W6 wds_W8.5_vs_HFZ_W8.5	3	LOC_Os02g50600.1	LOC_Os02g50600.1	glycosyl transferase 8 domain containing protein, putative, expressed	Os02t0739400	Similar to Avr9/Cf-9 rapidly elicited protein 231 precursor.	NA	NA	NA	579M-717Mb
TraesCS6B01G342200	wds_W4_vs_HFZ_W4 wds_W6_vs_HFZ_W6 wds_W8.5_vs_HFZ_W8.5	3	LOC_Os02g50570.1	LOC_Os02g50570.1	retrotransposon protein, putative, unclassified, expressed	Os03t0204100	Actin-binding FH2 domain containing protein.	NA	NA	OsFH8, FH8	579M-717Mb
TraesCS6B01G342400	wds_W4_vs_HFZ_W4 wds_W6_vs_HFZ_W6 wds_W8.5_vs_HFZ_W8.5	3	LOC_Os10g37180.1	LOC_Os10g37180.1	glycine cleavage system H protein, putative, expressed	Os10t0516100	H subunit of glycine decarboxylase complex (GDC), Photorespiration	OsGDCH	glycine decarboxylase H, H protein of glycine cleavage system	OsGDCH	579M-717Mb
TraesCS6B01G342500	wds_W4_vs_HFZ_W4 wds_W6_vs_HFZ_W6 wds_W8.5_vs_HFZ_W8.5	3	LOC_Os02g50550.1	LOC_Os02g50550.1	dynamin, putative, expressed	Os02t0738900	Dynamin-related protein, Secondary cell wall cellulose biosynthesis	BC3, bc3, bc-3, OsDRP2B, DRP2B	BRITTLE CULM 3, brittle culm3, brittle culm 3, brittle culm-3, dynamin-related protein 2B	bc3, bc-3, OsDRP2B, DRP2B	579M-717Mb
TraesCS6B01G342700	wds_W4_vs_HFZ_W4 wds_W6_vs_HFZ_W6 wds_W8.5_vs_HFZ_W8.5	3	LOC_Os02g50480.1	LOC_Os02g50480.1	histidine kinase, putative, expressed	Os02t0738400	Histidine kinase, Cytokinin signaling	OHK5, OHK5, Ohk5, OsHK1, OsHK6, HK, Crl1a	HISTIDINE KINASE 5, Oryza sativa histidine kinase 5, histidine kinase 5, His kinase 6	OHK5, HK, OsHK6, HK6, Crl1a, Ohk5, OsHK1, OsCKT1	579M-717Mb
TraesCS6B01G343000	wds_W4_vs_HFZ_W4 wds_W6_vs_HFZ_W6 wds_W8.5_vs_HFZ_W8.5	3	LOC_Os01g03570.1	NA	transcription factor X1, putative, expressed	Os01t0126600	Paralog of FACTOR OF DNA METHYLATION LIKE 1 (OsFDML1), Regulation of flower development	OsFDML2	FACTOR OF DNA METHYLATION LIKE 2	OsFDML2, FDML2	579M-717Mb
TraesCS6B01G343200	wds_W4_vs_HFZ_W4 wds_W6_vs_HFZ_W6 wds_W8.5_vs_HFZ_W8.5	3	NA	NA	NA	Os02t0761500	Conserved hypothetical protein.	NA	NA	NA	579M-717Mb
TraesCS6B01G343300	wds_W4_vs_HFZ_W4 wds_W6_vs_HFZ_W6 wds_W8.5_vs_HFZ_W8.5	3	LOC_Os02g52390.1	LOC_Os02g52390.1	M16 domain containing zinc peptidase, putative, expressed	Os02t0761400	Similar to ATPREP2.	NA	NA	NA	579M-717Mb
TraesCS6B01G343700	wds_W4_vs_HFZ_W4 wds_W6_vs_HFZ_W6 wds_W8.5_vs_HFZ_W8.5	3	LOC_Os02g52370.1	LOC_Os02g52370.1	armadillo/beta-catenin repeat family protein, putative, expressed	Os02t0761200	Armadillo-like helical domain containing protein.	NA	NA	NA	579M-717Mb
TraesCS6B01G343800	wds_W4_vs_HFZ_W4 wds_W6_vs_HFZ_W6 wds_W8.5_vs_HFZ_W8.5	3	LOC_Os02g52360.1	LOC_Os02g52360.1	peptidyl-prolyl cis-trans isomerase CYP40, putative, expressed	Os02t0761100	Similar to Cyclophilin-40 (Expressed protein).	NA	NA	OsCYP40b, OsCYP-8, OsCYP40-2	579M-717Mb
TraesCS6B01G343900	wds_W4_vs_HFZ_W4 wds_W6_vs_HFZ_W6 wds_W8.5_vs_HFZ_W8.5	3	LOC_Os02g52340.1	LOC_Os02g52340.1	OsMADS22 - MADS-box family gene with MIKCc type-box, expressed	Os02t0761000	Similar to Transcription factor MADS55.	NA	NA	OsMADS22, RMD1	579M-717Mb
TraesCS6B01G344000	wds_W4_vs_HFZ_W4 wds_W6_vs_HFZ_W6 wds_W8.5_vs_HFZ_W8.5	3	LOC_Os02g52314.1	LOC_Os02g52314.1	BTB1 - Bric-a-Brac,Tramtrack, Broad Complex BTB domain, expressed	Os02t0760500	Similar to ER6 protein (Fragment).	NA	NA	NA	579M-717Mb
TraesCS6B01G344100	wds_W4_vs_HFZ_W4 wds_W6_vs_HFZ_W6 wds_W8.5_vs_HFZ_W8.5	3	LOC_Os02g52290.1	LOC_Os02g52290.1	peptidyl-prolyl cis-trans isomerase, FKBP-type, putative, expressed	Os02t0760300	Similar to Immunophilin.	NA	NA	OsFKBP12, FKBP12	579M-717Mb
TraesCS6B01G344200	wds_W4_vs_HFZ_W4 wds_W6_vs_HFZ_W6 wds_W8.5_vs_HFZ_W8.5	3	LOC_Os07g26930.2	LOC_Os07g26930.2	expressed protein	Os07t0452400	3'-5' exonuclease domain containing protein.	NA	NA	NA	579M-717Mb
TraesCS6B01G344300	wds_W4_vs_HFZ_W4 wds_W6_vs_HFZ_W6 wds_W8.5_vs_HFZ_W8.5	3	LOC_Os02g52280.1	LOC_Os02g52280.1	expressed protein	Os02t0760200	Conserved hypothetical protein.	NA	NA	NA	579M-717Mb
TraesCS6B01G344500	wds_W4_vs_HFZ_W4 wds_W6_vs_HFZ_W6 wds_W8.5_vs_HFZ_W8.5	3	LOC_Os02g52270.1	LOC_Os02g52270.1	heat shock protein DnaJ, putative, expressed	Os02t0760000	Similar to chaperone protein dnaJ.	NA	NA	OsDjC22	579M-717Mb
TraesCS6B01G344600	wds_W4_vs_HFZ_W4 wds_W6_vs_HFZ_W6 wds_W8.5_vs_HFZ_W8.5	3	LOC_Os02g52260.1	NA	expressed protein	Os02t0759900	Similar to threonine endopeptidase.	NA	NA	NA	579M-717Mb
TraesCS6B01G344700	wds_W4_vs_HFZ_W4 wds_W6_vs_HFZ_W6 wds_W8.5_vs_HFZ_W8.5	3	LOC_Os03g38490.1	LOC_Os03g38490.1	DAG protein, chloroplast precursor, putative, expressed	Os03t0581600	Similar to DAG protein.	NA	NA	OsMORF3	579M-717Mb
TraesCS6B01G344900	wds_W4_vs_HFZ_W4 wds_W6_vs_HFZ_W6 wds_W8.5_vs_HFZ_W8.5	3	LOC_Os12g04750.1	NA	OsDegp14 - Putative Deg protease homologue, expressed	Os07t0665700	Peptidase, trypsin-like serine and cysteine domain containing protein.	NA	NA	NA	579M-717Mb
TraesCS6B01G345000	wds_W4_vs_HFZ_W4 wds_W6_vs_HFZ_W6 wds_W8.5_vs_HFZ_W8.5	3	NA	NA	NA	NA	NA	NA	NA	NA	579M-717Mb
TraesCS6B01G345100	wds_W4_vs_HFZ_W4 wds_W6_vs_HFZ_W6 wds_W8.5_vs_HFZ_W8.5	3	LOC_Os07g47080.1	NA	expressed protein	Os07t0666400	Hypothetical conserved gene.	NA	NA	NA	579M-717Mb
TraesCS6B01G345300	wds_W4_vs_HFZ_W4 wds_W6_vs_HFZ_W6 wds_W8.5_vs_HFZ_W8.5	3	LOC_Os06g11410.1	NA	cyclin, putative, expressed	Os09t0466100	Cyclin, A/B/D/E domain containing protein.	NA	NA	CycD2;1, CYCD2-1, Orysa;CycD2;1, OsCYCD2;1, Orysa;CycD4;1, CycD4;1, CYCD4-1, Orysa;CYCD4;1, cycD, OsCYCD4;1	579M-717Mb
TraesCS6B01G345400	wds_W4_vs_HFZ_W4 wds_W6_vs_HFZ_W6 wds_W8.5_vs_HFZ_W8.5	3	LOC_Os09g01600.2	NA	expressed protein	Os09t0103200	Conserved hypothetical protein.	NA	NA	NA	579M-717Mb
TraesCS6B01G345500	wds_W4_vs_HFZ_W4 wds_W6_vs_HFZ_W6 wds_W8.5_vs_HFZ_W8.5	3	LOC_Os11g26190.1	NA	RALFL23 - Rapid ALkalinization Factor RALF family protein precursor, expressed	Os11t0448700	Conserved hypothetical protein.	NA	NA	OsRALF-31, OsRALF31, RALF-31	579M-717Mb
TraesCS6B01G345700	wds_W4_vs_HFZ_W4 wds_W6_vs_HFZ_W6 wds_W8.5_vs_HFZ_W8.5	3	LOC_Os02g52250.1	LOC_Os02g52250.1	SKIP/SNW domain containing protein, expressed	Os02t0759800	Similar to GAMYB-binding protein (Fragment).	NA	NA	OsSKIPa, OsSKIP, SKIP	579M-717Mb
TraesCS6B01G345800	wds_W4_vs_HFZ_W4 wds_W6_vs_HFZ_W6 wds_W8.5_vs_HFZ_W8.5	3	LOC_Os02g52230.1	LOC_Os02g52230.1	coronatine-insensitive protein 1, putative, expressed	Os02t0759700	Leucine-rich repeat 2 containing protein.	NA	NA	Os_F0767, OsTIR1	579M-717Mb
TraesCS6B01G346100	wds_W4_vs_HFZ_W4 wds_W6_vs_HFZ_W6 wds_W8.5_vs_HFZ_W8.5	3	LOC_Os02g52190.1	NA	helix-loop-helix DNA-binding protein, putative, expressed	Os03t0188400	Helix-loop-helix DNA-binding domain containing protein.	NA	NA	OsbHLH044	579M-717Mb
TraesCS6B01G346200	wds_W4_vs_HFZ_W4 wds_W6_vs_HFZ_W6 wds_W8.5_vs_HFZ_W8.5	3	LOC_Os06g11490.1	NA	plastocyanin-like domain containing protein, putative, expressed	Os06t0218600	Cupredoxin domain containing protein.	NA	NA	OsUCL16	579M-717Mb
TraesCS6B01G346500	wds_W4_vs_HFZ_W4 wds_W6_vs_HFZ_W6 wds_W8.5_vs_HFZ_W8.5	3	LOC_Os02g52160.1	LOC_Os02g52160.1	LMBR1 integral membrane protein, putative, expressed	Os02t0758100	Similar to LMBR1 integral membrane family protein.	NA	NA	NA	579M-717Mb
TraesCS6B01G346700	wds_W4_vs_HFZ_W4 wds_W6_vs_HFZ_W6 wds_W8.5_vs_HFZ_W8.5	3	LOC_Os02g52150.1	NA	heat shock 22 kDa protein, mitochondrial precursor, putative, expressed	Os02t0758000	Similar to Low molecular weight heat shock protein precursor (Mitochondrial small heat shock protein 22).	NA	NA	OsHsp24.1, OsHSP24.1	579M-717Mb
TraesCS6B01G346800	wds_W4_vs_HFZ_W4 wds_W6_vs_HFZ_W6 wds_W8.5_vs_HFZ_W8.5	3	LOC_Os02g52140.2	LOC_Os02g52140.2	RNA recognition motif containing protein, putative, expressed	Os02t0757900	Similar to Poly(A)-binding protein II-like.	NA	NA	NA	579M-717Mb
TraesCS6B01G347000	wds_W4_vs_HFZ_W4 wds_W6_vs_HFZ_W6 wds_W8.5_vs_HFZ_W8.5	3	LOC_Os02g52130.1	LOC_Os02g52130.1	OsFBX61 - F-box domain containing protein, expressed	Os02t0757700	Cyclin-like F-box domain containing protein.	NA	NA	OsFbox110, Os_F0551	579M-717Mb
TraesCS6B01G347100	wds_W4_vs_HFZ_W4 wds_W6_vs_HFZ_W6 wds_W8.5_vs_HFZ_W8.5	3	LOC_Os02g52040.1	LOC_Os02g52040.1	phosphate-induced protein 1 conserved region domain containing protein, expressed	Os02t0757100	Similar to Phi-1 protein.	NA	NA	OsPHI-1	579M-717Mb
TraesCS6B01G347200	wds_W4_vs_HFZ_W4 wds_W6_vs_HFZ_W6 wds_W8.5_vs_HFZ_W8.5	3	LOC_Os02g52010.1	LOC_Os02g52010.1	phosphate-induced protein 1 conserved region domain containing protein, expressed	Os02t0756800	Phosphate-induced protein 1 conserved region family protein.	NA	NA	NA	579M-717Mb
TraesCS6B01G347500	wds_W4_vs_HFZ_W4 wds_W6_vs_HFZ_W6 wds_W8.5_vs_HFZ_W8.5	3	LOC_Os02g51950.1	NA	expressed protein	Os02t0756100	Conserved hypothetical protein.	NA	NA	NA	579M-717Mb
TraesCS6B01G347600	wds_W4_vs_HFZ_W4 wds_W6_vs_HFZ_W6 wds_W8.5_vs_HFZ_W8.5	3	LOC_Os03g26820.1	NA	LTPL52 - Protease inhibitor/seed storage/LTP family protein precursor, expressed	Os03t0385400	Bifunctional inhibitor/plant lipid transfer protein/seed storage domain containing protein.	NA	NA	OsLLA1, OsLTPG6, OsLTPg6, OsLTPL1, LLA1, LTPG6, LTPg6, LTPL1	579M-717Mb
TraesCS6B01G347800	wds_W4_vs_HFZ_W4 wds_W6_vs_HFZ_W6 wds_W8.5_vs_HFZ_W8.5	3	LOC_Os02g51930.1	LOC_Os02g51930.1	cytokinin-O-glucosyltransferase 2, putative, expressed	Os02t0755900	UDP-glucuronosyl/UDP-glucosyltransferase domain containing protein.	NA	NA	NA	579M-717Mb
TraesCS6B01G348100	wds_W4_vs_HFZ_W4 wds_W6_vs_HFZ_W6 wds_W8.5_vs_HFZ_W8.5	3	LOC_Os02g51890.1	NA	RNA recognition motif containing protein, putative, expressed	Os02t0755400	Similar to RNA recognition motif-containing protein SEB-4.	NA	NA	NA	579M-717Mb
TraesCS6B01G348200	wds_W4_vs_HFZ_W4 wds_W6_vs_HFZ_W6 wds_W8.5_vs_HFZ_W8.5	3	LOC_Os01g47420.3	LOC_Os01g47420.3	pterin-4-alpha-carbinolamine dehydratase, putative, expressed	Os01t0663500	Transcriptional coactivator/pterin dehydratase family protein.	NA	NA	NA	579M-717Mb
TraesCS6B01G348300	wds_W4_vs_HFZ_W4 wds_W6_vs_HFZ_W6 wds_W8.5_vs_HFZ_W8.5	3	LOC_Os02g51880.1	LOC_Os02g51880.1	amine oxidase, putative, expressed	Os02t0755200	Similar to amine oxidase family protein.	NA	NA	OsHDMA702, HDMA702, OsPAO8, PAO8	579M-717Mb
TraesCS6B01G348700	wds_W4_vs_HFZ_W4 wds_W6_vs_HFZ_W6 wds_W8.5_vs_HFZ_W8.5	3	LOC_Os02g51860.1	LOC_Os02g51860.1	dehydration response related protein, putative, expressed	Os02t0755000	Putative methyltransferase, Pectin synthesis and methylesterification, Root development, Cellular adhesion	OsTSD2	NA	OsTSD2, OsQUA2, QUA2	579M-717Mb
TraesCS6B01G348800	wds_W4_vs_HFZ_W4 wds_W6_vs_HFZ_W6 wds_W8.5_vs_HFZ_W8.5	3	LOC_Os02g51850.1	LOC_Os02g51850.1	OsAPRL3 adenosine 5'-phosphosulfate reductase-like OsAPRL3, expressed	Os02t0754900	Similar to adenosine 5'-phosphosulfate reductase 4.	NA	NA	OsAPRL3	579M-717Mb
TraesCS6B01G349000	wds_W4_vs_HFZ_W4 wds_W6_vs_HFZ_W6 wds_W8.5_vs_HFZ_W8.5	3	LOC_Os02g51810.1	LOC_Os02g51810.1	expressed protein	Os02t0754500	Tetratricopeptide-like helical domain containing protein.	NA	NA	NA	579M-717Mb
TraesCS6B01G349300	wds_W4_vs_HFZ_W4 wds_W6_vs_HFZ_W6 wds_W8.5_vs_HFZ_W8.5	3	LOC_Os02g51790.1	LOC_Os02g51790.1	ribosomal protein L29, putative, expressed	Os02t0754300	Ribosomal protein L29 family protein.	NA	NA	NA	579M-717Mb
TraesCS6B01G349400	wds_W4_vs_HFZ_W4 wds_W6_vs_HFZ_W6 wds_W8.5_vs_HFZ_W8.5	3	LOC_Os02g51780.1	LOC_Os02g51780.1	ribonuclease protein, putative, expressed	Os02t0754100	Similar to S1 self-incompatibility locus-linked pollen G211 protein.	NA	NA	NA	579M-717Mb
TraesCS6B01G350500	wds_W4_vs_HFZ_W4 wds_W6_vs_HFZ_W6 wds_W8.5_vs_HFZ_W8.5	3	LOC_Os02g52650.1	LOC_Os02g52650.1	chlorophyll A-B binding protein, putative, expressed	Os02t0764500	Similar to Lhca5 protein.	NA	NA	NA	579M-717Mb
TraesCS6B01G350700	wds_W4_vs_HFZ_W4 wds_W6_vs_HFZ_W6 wds_W8.5_vs_HFZ_W8.5	3	LOC_Os09g24210.1	NA	expressed protein	Os09t0407300	Domain of unknown function SprT-like domain containing protein.	NA	NA	NA	579M-717Mb
TraesCS6B01G350800	wds_W4_vs_HFZ_W4 wds_W6_vs_HFZ_W6 wds_W8.5_vs_HFZ_W8.5	3	LOC_Os07g29360.1	LOC_Os07g29360.1	tetratricopeptide repeat domain containing protein, expressed	Os07t0476200	Similar to PAF1 complex component.	NA	NA	NA	579M-717Mb
TraesCS6B01G350900	wds_W4_vs_HFZ_W4 wds_W6_vs_HFZ_W6 wds_W8.5_vs_HFZ_W8.5	3	LOC_Os02g52610.1	LOC_Os02g52610.1	xyloglucan fucosyltransferase, putative, expressed	Os02t0763900	Similar to Galactoside 2-alpha-L-fucosyltransferase (EC 2.4.1.69) (Xyloglucan alpha-(1, 2)-fucosyltransferase) (AtFUT1).	NA	NA	NA	579M-717Mb
TraesCS6B01G351700	wds_W4_vs_HFZ_W4 wds_W6_vs_HFZ_W6 wds_W8.5_vs_HFZ_W8.5	3	LOC_Os02g52550.1	LOC_Os02g52550.1	uncharacterized Cys-rich domain containing protein, putative, expressed	Os02t0763000	Protein of unknown function Cys-rich family protein.	NA	NA	OsFWL1	579M-717Mb
TraesCS6B01G351900	wds_W4_vs_HFZ_W4 wds_W6_vs_HFZ_W6 wds_W8.5_vs_HFZ_W8.5	3	LOC_Os02g52510.1	LOC_Os02g52510.1	SNF2 family N-terminal domain containing protein, expressed	Os02t0762800	Similar to ATRAD54/CHR25 (ARABIDOPSIS HOMOLOG OF RAD54); ATP binding / DNA binding / helicase.	NA	NA	OsRAD54, OsRad54	579M-717Mb
TraesCS6B01G352000	wds_W4_vs_HFZ_W4 wds_W6_vs_HFZ_W6 wds_W8.5_vs_HFZ_W8.5	3	LOC_Os02g52490.1	LOC_Os02g52490.1	expressed protein	Os02t0762600	SG1 (SHORT GRAIN1)-related protein, Brassinosteroid signaling, Regulation of seed and panicle development	SGL1	SG1-LIKE PROTEIN1, SG1-LIKE PROTEIN 1	SGL1	579M-717Mb
TraesCS6B01G352400	wds_W4_vs_HFZ_W4 wds_W6_vs_HFZ_W6 wds_W8.5_vs_HFZ_W8.5	3	LOC_Os02g52420.1	LOC_Os02g52420.1	peptidase, M24 family protein, putative, expressed	Os02t0761700	Peptidase M24 family protein.	NA	NA	NA	579M-717Mb
TraesCS6B01G352500	wds_W4_vs_HFZ_W4 wds_W6_vs_HFZ_W6 wds_W8.5_vs_HFZ_W8.5	3	LOC_Os02g52410.1	LOC_Os02g52410.1	expressed protein	Os02t0761600	Conserved hypothetical protein.	NA	NA	NA	579M-717Mb
TraesCS6B01G352700	wds_W4_vs_HFZ_W4 wds_W6_vs_HFZ_W6 wds_W8.5_vs_HFZ_W8.5	3	LOC_Os12g37570.1	NA	protein kinase family protein, putative, expressed	Os12t0562500	Similar to Protein kinase-like protein (Fragment).	NA	NA	NA	579M-717Mb
TraesCS6B01G353100	wds_W4_vs_HFZ_W4 wds_W6_vs_HFZ_W6 wds_W8.5_vs_HFZ_W8.5	3	LOC_Os02g53500.2	LOC_Os02g53500.2	RFC5 - Putative clamp loader of PCNA, replication factor C subunit 5, expressed	Os02t0775200	Similar to Activator 1 36 kDa subunit (Replication factor C 36 kDa subunit) (A1 36 kDa subunit) (RF-C 36 kDa subunit) (RFC36) (Replication factor C subunit 5).	NA	NA	OsRFC3, RFC3	579M-717Mb
TraesCS6B01G354000	wds_W4_vs_HFZ_W4 wds_W6_vs_HFZ_W6 wds_W8.5_vs_HFZ_W8.5	3	LOC_Os08g34150.1	LOC_Os08g34150.1	OsTIL-2 Temperature-induced lipocalin-2, expressed	Os08t0440100	Similar to Temperature stress-induced lipocalin.	NA	NA	NA	579M-717Mb
TraesCS6B01G354200	wds_W4_vs_HFZ_W4 wds_W6_vs_HFZ_W6 wds_W8.5_vs_HFZ_W8.5	3	LOC_Os02g53340.1	LOC_Os02g53340.1	cyclic nucleotide-gated ion channel, putative, expressed	Os02t0773400	Cyclic nucleotide-binding domain containing protein.	NA	NA	OsCNGC4, OsCNGC12	579M-717Mb
TraesCS6B01G354300	wds_W4_vs_HFZ_W4 wds_W6_vs_HFZ_W6 wds_W8.5_vs_HFZ_W8.5	3	LOC_Os02g53330.2	LOC_Os02g53330.2	1-aminocyclopropane-1-carboxylate deaminase, putative, expressed	Os02t0773300	Pyridoxal phosphate-dependent deaminase family protein.	NA	NA	NA	579M-717Mb
TraesCS6B01G354700	wds_W4_vs_HFZ_W4 wds_W6_vs_HFZ_W6 wds_W8.5_vs_HFZ_W8.5	3	LOC_Os02g53280.1	LOC_Os02g53280.1	expressed protein	Os09t0448500	Transcriptional activator, Regulation of grain shape	GS9	Grain Shape Gene on Chromosome 9	NA	579M-717Mb
TraesCS6B01G354800	wds_W4_vs_HFZ_W4 wds_W6_vs_HFZ_W6 wds_W8.5_vs_HFZ_W8.5	3	LOC_Os02g53270.1	LOC_Os02g53270.1	expressed protein	Os02t0772500	Protein of unknown function DUF1740 domain containing protein.	NA	NA	NA	579M-717Mb
TraesCS6B01G354900	wds_W4_vs_HFZ_W4 wds_W6_vs_HFZ_W6 wds_W8.5_vs_HFZ_W8.5	3	LOC_Os06g10600.1	LOC_Os06g10600.1	homeobox and START domains containing protein, putative, expressed	Os08t0136100	Similar to Roc1.	NA	NA	Roc7(t), Roc7, GL2-7	579M-717Mb
TraesCS6B01G355300	wds_W4_vs_HFZ_W4 wds_W6_vs_HFZ_W6 wds_W8.5_vs_HFZ_W8.5	3	LOC_Os05g32180.1	LOC_Os05g32180.1	acetyltransferase, GNAT family, putative, expressed	Os05t0387800	Acyl-CoA N-acyltransferase domain containing protein.	NA	NA	NA	579M-717Mb
TraesCS6B01G355400	wds_W4_vs_HFZ_W4 wds_W6_vs_HFZ_W6 wds_W8.5_vs_HFZ_W8.5	3	LOC_Os02g53230.1	NA	transcription elongation factor SPT5 homolog 1, putative, expressed	Os06t0208300	KOW domain containing protein.	NA	NA	NA	579M-717Mb
TraesCS6B01G355500	wds_W4_vs_HFZ_W4 wds_W6_vs_HFZ_W6 wds_W8.5_vs_HFZ_W8.5	3	LOC_Os02g53210.4	LOC_Os02g53210.4	expressed protein	Os02t0771800	Similar to predicted protein.	NA	NA	NA	579M-717Mb
TraesCS6B01G355600	wds_W4_vs_HFZ_W4 wds_W6_vs_HFZ_W6 wds_W8.5_vs_HFZ_W8.5	3	LOC_Os02g53200.2	LOC_Os02g53200.2	glucan endo-1,3-beta-glucosidase precursor, putative, expressed	Os02t0771700	Glycoside hydrolase, family 17 protein.	NA	NA	Gns9, GNS9	579M-717Mb
TraesCS6B01G355700	wds_W4_vs_HFZ_W4 wds_W6_vs_HFZ_W6 wds_W8.5_vs_HFZ_W8.5	3	LOC_Os02g53180.2	LOC_Os02g53180.2	1-aminocyclopropane-1-carboxylate oxidase protein, putative, expressed	Os02t0771600	Similar to 1-aminocyclopropane-1-carboxylate oxidase (Fragment).	NA	NA	OsACO3	579M-717Mb
TraesCS6B01G355800	wds_W4_vs_HFZ_W4 wds_W6_vs_HFZ_W6 wds_W8.5_vs_HFZ_W8.5	3	LOC_Os02g53180.2	LOC_Os02g53180.2	1-aminocyclopropane-1-carboxylate oxidase protein, putative, expressed	Os02t0771600	Similar to 1-aminocyclopropane-1-carboxylate oxidase (Fragment).	NA	NA	OsACO3	579M-717Mb
TraesCS6B01G355900	wds_W4_vs_HFZ_W4 wds_W6_vs_HFZ_W6 wds_W8.5_vs_HFZ_W8.5	3	LOC_Os02g53180.2	LOC_Os02g53180.2	1-aminocyclopropane-1-carboxylate oxidase protein, putative, expressed	Os02t0771600	Similar to 1-aminocyclopropane-1-carboxylate oxidase (Fragment).	NA	NA	OsACO3	579M-717Mb
TraesCS6B01G356200	wds_W4_vs_HFZ_W4 wds_W6_vs_HFZ_W6 wds_W8.5_vs_HFZ_W8.5	3	LOC_Os02g53180.2	LOC_Os02g53180.2	1-aminocyclopropane-1-carboxylate oxidase protein, putative, expressed	Os02t0771600	Similar to 1-aminocyclopropane-1-carboxylate oxidase (Fragment).	NA	NA	OsACO3	579M-717Mb
TraesCS6B01G356300	wds_W4_vs_HFZ_W4 wds_W6_vs_HFZ_W6 wds_W8.5_vs_HFZ_W8.5	3	LOC_Os02g53150.1	NA	expressed protein	Os02t0771200	Protein of unknown function DUF573 domain containing protein.	NA	NA	NA	579M-717Mb
TraesCS6B01G356400	wds_W4_vs_HFZ_W4 wds_W6_vs_HFZ_W6 wds_W8.5_vs_HFZ_W8.5	3	LOC_Os02g53140.1	LOC_Os02g53140.1	COP1, putative, expressed	Os02t0771100	Ortholog of Arabidopsis CONSTITUTIVE PHOTOMORPHOGENIC1, Regulation of the onset of the adult phase, Regulation of vegetative-reproductive phase change and the time of flowering	PPS, COP1	PETER PAN SYNDROME, CONSTITUTIVE PHOTOMORPHOGENIC1	OsWD40-55, OsCOP1, COP1	579M-717Mb
TraesCS6B01G356800	wds_W4_vs_HFZ_W4 wds_W6_vs_HFZ_W6 wds_W8.5_vs_HFZ_W8.5	3	LOC_Os02g53130.1	LOC_Os02g53130.1	nitrate reductase, putative, expressed	Os02t0770800	Similar to Nitrate reductase [NAD(P)H] (EC 1.7.1.2).	NA	NA	OsNIA1, OsNia1, NIA1, Nia1, OsNR, NR	579M-717Mb
TraesCS6B01G356900	wds_W4_vs_HFZ_W4 wds_W6_vs_HFZ_W6 wds_W8.5_vs_HFZ_W8.5	3	LOC_Os02g53120.1	LOC_Os02g53120.1	Peptidase family C50, putative, expressed	Os02t0770700	Peptidase C50, separase domain containing protein.	NA	NA	NA	579M-717Mb
TraesCS6B01G357000	wds_W4_vs_HFZ_W4 wds_W6_vs_HFZ_W6 wds_W8.5_vs_HFZ_W8.5	3	LOC_Os02g53110.1	LOC_Os02g53110.1	expressed protein	Os02t0770600	Protein of unknown function DUF1644 family protein.	NA	NA	NA	579M-717Mb
TraesCS6B01G357800	wds_W4_vs_HFZ_W4 wds_W6_vs_HFZ_W6 wds_W8.5_vs_HFZ_W8.5	3	LOC_Os03g45194.1	LOC_Os03g45194.1	oxidoreductase, short chain dehydrogenase/reductase family domain containing protein, expressed	Os03t0654600	Similar to Myb-like DNA-binding domain, SHAQKYF class family protein, expressed.	NA	NA	nol, NOL1, OsNOL, OsNOL1	579M-717Mb
TraesCS6B01G358000	wds_W4_vs_HFZ_W4 wds_W6_vs_HFZ_W6 wds_W8.5_vs_HFZ_W8.5	3	LOC_Os02g53070.1	LOC_Os02g53070.1	HYS1, putative, expressed	Os02t0770100	WD40 repeat domain containing protein.	NA	NA	NA	579M-717Mb
TraesCS6B01G358800	wds_W4_vs_HFZ_W4 wds_W6_vs_HFZ_W6 wds_W8.5_vs_HFZ_W8.5	3	LOC_Os03g15570.1	NA	STE_MEKK_ste11_MAP3K.12 - STE kinases include homologs to sterile 7, sterile 11 and sterile 20 from yeast, expressed	Os03t0262200	Similar to predicted protein.	NA	NA	NA	579M-717Mb
TraesCS6B01G358900	wds_W4_vs_HFZ_W4 wds_W6_vs_HFZ_W6 wds_W8.5_vs_HFZ_W8.5	3	LOC_Os02g30320.1	NA	drought-induced protein 1, putative, expressed	Os02t0506600	Heat shock protein DnaJ, cysteine-rich domain domain containing protein.	NA	NA	NA	579M-717Mb
TraesCS6B01G359300	wds_W4_vs_HFZ_W4 wds_W6_vs_HFZ_W6 wds_W8.5_vs_HFZ_W8.5	3	LOC_Os02g53000.1	LOC_Os02g53000.1	lysM domain-containing GPI-anchored protein precursor, putative, expressed	Os06t0208800	Lysin motif-containing protein, Pattern recognition receptor, Peptidoglycan and chitin perception in innate immunity	LYP6, Os-LYP6, OsLYP6	lysin motif-containing protein 6, lysin motif (LysM)-containing protein 6, LysM-containing protein 6	LYP6, Os-LYP6, OsLYP6	579M-717Mb
TraesCS6B01G359400	wds_W4_vs_HFZ_W4 wds_W6_vs_HFZ_W6 wds_W8.5_vs_HFZ_W8.5	3	LOC_Os02g52990.1	NA	OsSAUR12 - Auxin-responsive SAUR gene family member, expressed	Os02t0769100	Auxin responsive SAUR protein family protein.	NA	NA	OsSAUR12	579M-717Mb
TraesCS6B01G359500	wds_W4_vs_HFZ_W4 wds_W6_vs_HFZ_W6 wds_W8.5_vs_HFZ_W8.5	3	LOC_Os02g53000.1	LOC_Os02g53000.1	lysM domain-containing GPI-anchored protein precursor, putative, expressed	Os06t0208800	Lysin motif-containing protein, Pattern recognition receptor, Peptidoglycan and chitin perception in innate immunity	LYP6, Os-LYP6, OsLYP6	lysin motif-containing protein 6, lysin motif (LysM)-containing protein 6, LysM-containing protein 6	LYP6, Os-LYP6, OsLYP6	579M-717Mb
TraesCS6B01G360000	wds_W4_vs_HFZ_W4 wds_W6_vs_HFZ_W6 wds_W8.5_vs_HFZ_W8.5	3	LOC_Os02g52960.1	NA	PHD-finger domain containing protein, putative, expressed	Os02t0768750	Hypothetical conserved gene.	NA	NA	NA	579M-717Mb
TraesCS6B01G360100	wds_W4_vs_HFZ_W4 wds_W6_vs_HFZ_W6 wds_W8.5_vs_HFZ_W8.5	3	LOC_Os02g52950.1	NA	expressed protein	Os02t0768700	Protein of unknown function DUF573 domain containing protein.	NA	NA	NA	579M-717Mb
TraesCS6B01G360300	wds_W4_vs_HFZ_W4 wds_W6_vs_HFZ_W6 wds_W8.5_vs_HFZ_W8.5	3	LOC_Os02g52940.2	LOC_Os02g52940.2	soluble inorganic pyrophosphatase, putative, expressed	Os02t0768600	Similar to Inorganic pyrophosphatase.	NA	NA	NA	579M-717Mb
TraesCS6B01G361000	wds_W4_vs_HFZ_W4 wds_W6_vs_HFZ_W6 wds_W8.5_vs_HFZ_W8.5	3	LOC_Os02g52920.1	LOC_Os02g52920.1	emp24/gp25L/p24 family protein, putative, expressed	Os02t0768200	emp24/gp25L/p24 family protein.	NA	NA	NA	579M-717Mb
TraesCS6B01G361200	wds_W4_vs_HFZ_W4 wds_W6_vs_HFZ_W6 wds_W8.5_vs_HFZ_W8.5	3	LOC_Os02g52900.2	LOC_Os02g52900.2	glutaredoxin 2, putative, expressed	Os02t0767900	Glutaredoxin 2 family protein.	NA	NA	NA	579M-717Mb
TraesCS6B01G361300	wds_W4_vs_HFZ_W4 wds_W6_vs_HFZ_W6 wds_W8.5_vs_HFZ_W8.5	3	LOC_Os03g62379.1	LOC_Os03g62379.1	MYB family transcription factor, putative, expressed	NA	NA	NA	NA	NA	579M-717Mb
TraesCS6B01G361500	wds_W4_vs_HFZ_W4 wds_W6_vs_HFZ_W6 wds_W8.5_vs_HFZ_W8.5	3	LOC_Os02g52880.1	LOC_Os02g52880.1	ybaK/prolyl-tRNA synthetase family protein, putative, expressed	Os02t0767700	YbaK/aminoacyl-tRNA synthetase associated region domain containing protein.	NA	NA	OsERF#126, OsERF126	579M-717Mb
TraesCS6B01G361800	wds_W4_vs_HFZ_W4 wds_W6_vs_HFZ_W6 wds_W8.5_vs_HFZ_W8.5	3	LOC_Os02g52860.1	LOC_Os02g52860.1	phosphate carrier protein, mitochondrial precursor, putative, expressed	Os02t0767500	Mitochondrial phosphate transporter.	NA	NA	OsPT15	579M-717Mb
TraesCS6B01G362300	wds_W4_vs_HFZ_W4 wds_W6_vs_HFZ_W6 wds_W8.5_vs_HFZ_W8.5	3	LOC_Os01g27940.1	LOC_Os01g27940.1	cyclin-L1-1, putative, expressed	Os01t0377500	Similar to Ania-6a type cyclin.	NA	NA	CycL1;1, CycL1;os;1, Orysa;CycL1;1	579M-717Mb
TraesCS6B01G362500	wds_W4_vs_HFZ_W4 wds_W6_vs_HFZ_W6 wds_W8.5_vs_HFZ_W8.5	3	LOC_Os03g24844.1	NA	expressed protein	Os03t0363400	Uncharacterised protein family UPF0153 domain containing protein.	NA	NA	NA	579M-717Mb
TraesCS6B01G362600	wds_W4_vs_HFZ_W4 wds_W6_vs_HFZ_W6 wds_W8.5_vs_HFZ_W8.5	3	LOC_Os03g24830.1	LOC_Os03g24830.1	uncharacterized protein HI0077, putative, expressed	Os03t0363200	Protein of unknown function DUF455 family protein.	NA	NA	NA	579M-717Mb
TraesCS6B01G362800	wds_W4_vs_HFZ_W4 wds_W6_vs_HFZ_W6 wds_W8.5_vs_HFZ_W8.5	3	LOC_Os03g24600.1	LOC_Os03g24600.1	peptide methionine sulfoxide reductase msrB, putative, expressed	Os03t0360700	Similar to Protein-methionine-S-oxide reductase, PilB family.	NA	NA	OsMSR1, MSR1, OsMSRB5, MSRB5	579M-717Mb
TraesCS6B01G363200	wds_W4_vs_HFZ_W4 wds_W6_vs_HFZ_W6 wds_W8.5_vs_HFZ_W8.5	3	LOC_Os02g52820.1	LOC_Os02g52820.1	cold-induced protein, putative, expressed	Os02t0767100	Similar to Cold-induced protein.	NA	NA	NA	579M-717Mb
TraesCS6B01G363500	wds_W4_vs_HFZ_W4 wds_W6_vs_HFZ_W6 wds_W8.5_vs_HFZ_W8.5	3	LOC_Os12g13150.1	LOC_Os12g13150.1	expressed protein	Os12t0233600	Conserved hypothetical protein.	NA	NA	NA	579M-717Mb
TraesCS6B01G363600	wds_W4_vs_HFZ_W4 wds_W6_vs_HFZ_W6 wds_W8.5_vs_HFZ_W8.5	3	LOC_Os02g52810.1	LOC_Os02g52810.1	remorin C-terminal domain containing protein, putative, expressed	Os02t0767000	Remorin, C-terminal domain containing protein.	NA	NA	OsREM5.1	579M-717Mb
TraesCS6B01G364100	wds_W4_vs_HFZ_W4 wds_W6_vs_HFZ_W6 wds_W8.5_vs_HFZ_W8.5	3	LOC_Os02g52770.1	NA	expressed protein	Os02t0766600	Protein of unknown function DUF1685 family protein.	NA	NA	NA	579M-717Mb
TraesCS6B01G364500	wds_W4_vs_HFZ_W4 wds_W6_vs_HFZ_W6 wds_W8.5_vs_HFZ_W8.5	3	LOC_Os02g52744.1	LOC_Os02g52744.1	DCL, chloroplast precursor, putative, expressed	Os02t0766000	Similar to defective chloroplasts and leaves protein-related / DCL protein-related.	NA	NA	NA	579M-717Mb
TraesCS6B01G364700	wds_W4_vs_HFZ_W4 wds_W6_vs_HFZ_W6 wds_W8.5_vs_HFZ_W8.5	3	LOC_Os02g52720.1	LOC_Os02g52720.1	peroxisomal multifunctional enzyme type 2, putative, expressed	Os02t0765800	Similar to peroxisomal multifunctional enzyme type 2.	NA	NA	NA	579M-717Mb
TraesCS6B01G365000	wds_W4_vs_HFZ_W4 wds_W6_vs_HFZ_W6 wds_W8.5_vs_HFZ_W8.5	3	LOC_Os03g10190.1	LOC_Os03g10190.1	seryl-tRNA synthetase, putative, expressed	Os03t0198400	Similar to Seryl-tRNA synthetase (EC 6.1.1.11) (Serine--tRNA ligase) (SerRS) (Fragment).	NA	NA	NA	579M-717Mb
TraesCS6B01G365100	wds_W4_vs_HFZ_W4 wds_W6_vs_HFZ_W6 wds_W8.5_vs_HFZ_W8.5	3	LOC_Os11g43610.1	LOC_Os11g43610.1	oxidoreductase, 2OG-Fe oxygenase family protein, putative, expressed	Os11t0657200	2OG-Fe(II) oxygenase domain containing protein.	NA	NA	NA	579M-717Mb
TraesCS6B01G365200	wds_W4_vs_HFZ_W4 wds_W6_vs_HFZ_W6 wds_W8.5_vs_HFZ_W8.5	3	LOC_Os03g32314.1	LOC_Os03g32314.1	allene oxide cyclase 4, chloroplast precursor, putative, expressed	Os03t0438100	Allene oxide cyclase, Biosynthesis of jasmonic acid, Defence response	AOC, OsAOC, AOC1, HB	ALLENE OXIDE CYCLASE, allene oxide cyclase, coleoptile photomorphogenesis 2, hebiba, hebibaAOC	OsAOC, AOC1, OsAOC1, HB, CPM2	579M-717Mb
TraesCS6B01G365300	wds_W4_vs_HFZ_W4 wds_W6_vs_HFZ_W6 wds_W8.5_vs_HFZ_W8.5	3	LOC_Os02g53520.1	LOC_Os02g53520.1	kinesin motor domain containing protein, putative, expressed	Os02t0775400	Similar to Kinesin heavy chain-like protein (Fragment).	NA	NA	SIP26	579M-717Mb
TraesCS6B01G365700	wds_W4_vs_HFZ_W4 wds_W6_vs_HFZ_W6 wds_W8.5_vs_HFZ_W8.5	3	LOC_Os02g53530.1	NA	ZOS2-17 - C2H2 zinc finger protein, expressed	Os02t0775600	Zinc finger, C2H2-like domain containing protein.	NA	NA	NA	579M-717Mb
TraesCS6B01G366100	wds_W4_vs_HFZ_W4 wds_W6_vs_HFZ_W6 wds_W8.5_vs_HFZ_W8.5	3	LOC_Os02g53620.1	NA	nuclear transcription factor Y subunit, putative, expressed	Os02t0776400	Similar to nuclear transcription factor Y subunit A-3.	NA	NA	OsHAP2K, NF-YA11, OsNF-YA11, NFYA11	579M-717Mb
TraesCS6B01G366400	wds_W4_vs_HFZ_W4 wds_W6_vs_HFZ_W6 wds_W8.5_vs_HFZ_W8.5	3	LOC_Os02g53680.1	LOC_Os02g53680.1	RPA1A - Putative single-stranded DNA binding complex subunit 1, expressed	Os02t0776800	Replication protein A 70 kDa, Meiotic and somatic DNA repair	RPA1A, OsRPA70a, OsRPA1a, RPA1a	REPLICATION PROTEIN A 1A, Replication protein A 70kDa subunit a, RPA70kDa subunit a	OsRPA70a, OsRPA1a, RPA1a	579M-717Mb
TraesCS6B01G366500	wds_W4_vs_HFZ_W4 wds_W6_vs_HFZ_W6 wds_W8.5_vs_HFZ_W8.5	3	LOC_Os11g39490.1	NA	jacalin-like lectin domain containing protein, expressed	Os10t0410750	Protein kinase, catalytic domain domain containing protein.	NA	NA	NA	579M-717Mb
TraesCS6B01G366600	wds_W4_vs_HFZ_W4 wds_W6_vs_HFZ_W6 wds_W8.5_vs_HFZ_W8.5	3	LOC_Os06g10340.1	LOC_Os06g10340.1	autophagy-related protein 12, putative, expressed	Os06t0205000	Similar to Ubiquitin-like protein ATG12.	NA	NA	OsATG12, Atg12	579M-717Mb
TraesCS6B01G366700	wds_W4_vs_HFZ_W4 wds_W6_vs_HFZ_W6 wds_W8.5_vs_HFZ_W8.5	3	LOC_Os02g53690.1	LOC_Os02g53690.1	growth regulating factor protein, putative, expressed	Os02t0776900	Transcription activator, Gibberellin (GA)-induced stem elongation	GRF1, OsGRF1	GROWTH-REGULATING FACTOR 1, growth-regulating factor1	OsGRF1	579M-717Mb
TraesCS6B01G366800	wds_W4_vs_HFZ_W4 wds_W6_vs_HFZ_W6 wds_W8.5_vs_HFZ_W8.5	3	LOC_Os02g53700.1	LOC_Os02g53700.1	DENN domain containing protein, expressed	Os02t0777100	DENN domain containing protein.	NA	NA	NA	579M-717Mb
TraesCS6B01G366900	wds_W4_vs_HFZ_W4 wds_W6_vs_HFZ_W6 wds_W8.5_vs_HFZ_W8.5	3	LOC_Os06g10230.1	LOC_Os06g10230.1	receptor-like protein kinase 5 precursor, putative, expressed	Os06t0203800	Receptor-like kinase, Heat tolerance	RLCK204, OsRLCK204, OsER1, ER1	RECEPTOR-LIKE CYTOPLASMIC KINASE 204, Receptor-like Cytoplasmic Kinase 204, ERECTA 1	OsRLCK204, OsER1, ER1	579M-717Mb
TraesCS6B01G367000	wds_W4_vs_HFZ_W4 wds_W6_vs_HFZ_W6 wds_W8.5_vs_HFZ_W8.5	3	LOC_Os06g29350.1	NA	myosin, putative, expressed	Os06t0488200	Similar to Myosin heavy chain (Fragment).	NA	NA	NA	579M-717Mb
TraesCS6B01G367200	wds_W4_vs_HFZ_W4 wds_W6_vs_HFZ_W6 wds_W8.5_vs_HFZ_W8.5	3	LOC_Os02g53770.1	LOC_Os02g53770.1	tRNA synthetase class I, putative, expressed	Os02t0778200	Isoleucyl-tRNA synthetase domain containing protein.	NA	NA	NA	579M-717Mb
TraesCS6B01G367400	wds_W4_vs_HFZ_W4 wds_W6_vs_HFZ_W6 wds_W8.5_vs_HFZ_W8.5	3	LOC_Os02g53780.1	LOC_Os02g53780.1	expressed protein	Os02t0778300	Conserved hypothetical protein.	NA	NA	NA	579M-717Mb
TraesCS6B01G367800	wds_W4_vs_HFZ_W4 wds_W6_vs_HFZ_W6 wds_W8.5_vs_HFZ_W8.5	3	LOC_Os11g47760.1	LOC_Os11g47760.1	DnaK family protein, putative, expressed	Os11t0703900	Heat shock protein 70.	NA	NA	HSP70, hsp70, OsMed37_8, Med37_8	579M-717Mb
TraesCS6B01G367900	wds_W4_vs_HFZ_W4 wds_W6_vs_HFZ_W6 wds_W8.5_vs_HFZ_W8.5	3	LOC_Os02g53810.1	LOC_Os02g53810.1	expressed protein	Os02t0778500	Chalcone isomerase domain containing protein.	NA	NA	NA	579M-717Mb
TraesCS6B01G368400	wds_W4_vs_HFZ_W4 wds_W6_vs_HFZ_W6 wds_W8.5_vs_HFZ_W8.5	3	LOC_Os02g53830.1	LOC_Os02g53830.1	MTD1, putative, expressed	Os02t0778700	Similar to MTD1.	NA	NA	NA	579M-717Mb
TraesCS6B01G369300	wds_W4_vs_HFZ_W4 wds_W6_vs_HFZ_W6 wds_W8.5_vs_HFZ_W8.5	3	LOC_Os02g19924.1	LOC_Os02g19924.1	aminotransferase, classes I and II, domain containing protein, expressed	Os02t0302200	Similar to aminotransferase family protein.	NA	NA	NA	579M-717Mb
TraesCS6B01G369400	wds_W4_vs_HFZ_W4 wds_W6_vs_HFZ_W6 wds_W8.5_vs_HFZ_W8.5	3	LOC_Os02g53860.1	NA	OsSub22 - Putative Subtilisin homologue, expressed	Os02t0779200	Similar to Subtilisin-like protease (Fragment).	NA	NA	OsSub22, SUB22, OsSASP, SASP	579M-717Mb
TraesCS6B01G369700	wds_W4_vs_HFZ_W4 wds_W6_vs_HFZ_W6 wds_W8.5_vs_HFZ_W8.5	3	LOC_Os03g02010.4	NA	DNA methyltransferase protein, putative, expressed	Os03t0110800	DNA methyltransferase, Vegetative and reproductive development	DRM2, OsDRM2, osdrm2	DOMAINS REARRANGED METHYLTRANSFERASE 2, domains rearranged methyltransferase 2, domains rearranged methylase 2	OsDRM2, osdrm2, DRM2-1	579M-717Mb
TraesCS6B01G369900	wds_W4_vs_HFZ_W4 wds_W6_vs_HFZ_W6 wds_W8.5_vs_HFZ_W8.5	3	NA	NA	NA	NA	NA	NA	NA	NA	579M-717Mb
TraesCS6B01G370300	wds_W4_vs_HFZ_W4 wds_W6_vs_HFZ_W6 wds_W8.5_vs_HFZ_W8.5	3	LOC_Os02g53860.1	LOC_Os02g53860.1	OsSub22 - Putative Subtilisin homologue, expressed	Os02t0779200	Similar to Subtilisin-like protease (Fragment).	NA	NA	OsSub22, SUB22, OsSASP, SASP	579M-717Mb
TraesCS6B01G370900	wds_W4_vs_HFZ_W4 wds_W6_vs_HFZ_W6 wds_W8.5_vs_HFZ_W8.5	3	LOC_Os02g54010.1	LOC_Os02g54010.1	lipase class 3 family protein, putative, expressed	Os02t0780700	Lipase, class 3 family protein.	NA	NA	NA	579M-717Mb
TraesCS6B01G371000	wds_W4_vs_HFZ_W4 wds_W6_vs_HFZ_W6 wds_W8.5_vs_HFZ_W8.5	3	LOC_Os02g54020.1	NA	DEAD-box ATP-dependent RNA helicase, putative, expressed	Os02t0780800	Hypothetical conserved gene.	NA	NA	NA	579M-717Mb
TraesCS6B01G371200	wds_W4_vs_HFZ_W4 wds_W6_vs_HFZ_W6 wds_W8.5_vs_HFZ_W8.5	3	LOC_Os09g26800.1	NA	polygalacturonase, putative, expressed	Os09t0439400	Pectin lyase fold/virulence factor domain containing protein.	NA	NA	OsPGL25, PGL25	579M-717Mb
TraesCS6B01G371400	wds_W4_vs_HFZ_W4 wds_W6_vs_HFZ_W6 wds_W8.5_vs_HFZ_W8.5	3	LOC_Os10g19270.1	NA	retrotransposon protein, putative, Ty3-gypsy subclass, expressed	NA	NA	NA	NA	NA	579M-717Mb
TraesCS6B01G371500	wds_W4_vs_HFZ_W4 wds_W6_vs_HFZ_W6 wds_W8.5_vs_HFZ_W8.5	3	LOC_Os06g09679.1	LOC_Os06g09679.1	chaperonin, putative, expressed	Os06t0196900	Similar to Chaperonin.	NA	NA	NA	579M-717Mb
TraesCS6B01G371600	wds_W4_vs_HFZ_W4 wds_W6_vs_HFZ_W6 wds_W8.5_vs_HFZ_W8.5	3	LOC_Os10g08940.2	NA	expressed protein	Os02t0781600	Hypothetical conserved gene.	NA	NA	NA	579M-717Mb
TraesCS6B01G371800	wds_W4_vs_HFZ_W4 wds_W6_vs_HFZ_W6 wds_W8.5_vs_HFZ_W8.5	3	LOC_Os02g54080.1	LOC_Os02g54080.1	expressed protein	Os02t0781700	Conserved hypothetical protein.	NA	NA	NA	579M-717Mb
TraesCS6B01G371900	wds_W4_vs_HFZ_W4 wds_W6_vs_HFZ_W6 wds_W8.5_vs_HFZ_W8.5	3	LOC_Os02g54090.1	LOC_Os02g54090.1	expressed protein	Os12t0498300	WD40 repeat-like domain containing protein.	NA	NA	NA	579M-717Mb
TraesCS6B01G372100	wds_W4_vs_HFZ_W4 wds_W6_vs_HFZ_W6 wds_W8.5_vs_HFZ_W8.5	3	LOC_Os08g04170.1	NA	zinc finger C-x8-C-x5-C-x3-H type family protein, expressed	Os08t0135800	Zinc finger, CCCH-type domain containing protein.	NA	NA	OsC3H55	579M-717Mb
TraesCS6B01G372300	wds_W4_vs_HFZ_W4 wds_W6_vs_HFZ_W6 wds_W8.5_vs_HFZ_W8.5	3	NA	NA	NA	NA	NA	NA	NA	NA	579M-717Mb
TraesCS6B01G372500	wds_W4_vs_HFZ_W4 wds_W6_vs_HFZ_W6 wds_W8.5_vs_HFZ_W8.5	3	LOC_Os02g55050.1	NA	OsFBX64 - F-box domain containing protein, expressed	Os02t0793500	Cyclin-like F-box domain containing protein.	NA	NA	OsFbox114, Os_F0103	579M-717Mb
TraesCS6B01G373300	wds_W4_vs_HFZ_W4 wds_W6_vs_HFZ_W6 wds_W8.5_vs_HFZ_W8.5	3	LOC_Os02g54110.1	LOC_Os02g54110.1	expressed protein	Os02t0782100	Uncharacterised domain NUC173 domain containing protein.	NA	NA	NA	579M-717Mb
TraesCS6B01G373800	wds_W4_vs_HFZ_W4 wds_W6_vs_HFZ_W6 wds_W8.5_vs_HFZ_W8.5	3	LOC_Os02g54130.2	LOC_Os02g54130.2	heat shock protein DnaJ, putative, expressed	Os02t0782300	Similar to Heat shock-like protein.	NA	NA	OsDjC23	579M-717Mb
TraesCS6B01G374000	wds_W4_vs_HFZ_W4 wds_W6_vs_HFZ_W6 wds_W8.5_vs_HFZ_W8.5	3	LOC_Os04g30010.1	NA	OsWAK45 - OsWAK receptor-like protein kinase, expressed	Os04t0368800	Similar to H0607F01.6 protein.	NA	NA	OsWAK45, OsRLCK143, RLCK143	579M-717Mb
TraesCS6B01G374100	wds_W4_vs_HFZ_W4 wds_W6_vs_HFZ_W6 wds_W8.5_vs_HFZ_W8.5	3	LOC_Os02g54140.1	LOC_Os02g54140.1	hsp20/alpha crystallin family protein, putative, expressed	Os02t0782500	Similar to Small heat stress protein class CIII.	NA	NA	OsHSP18.0-CIII	579M-717Mb
TraesCS6B01G374700	wds_W4_vs_HFZ_W4 wds_W6_vs_HFZ_W6 wds_W8.5_vs_HFZ_W8.5	3	LOC_Os02g54150.1	LOC_Os02g54150.1	SAC domain containing protein, putative, expressed	Os06t0195600	Similar to SAC domain protein 3.	NA	NA	NA	579M-717Mb
TraesCS6B01G375100	wds_W4_vs_HFZ_W4 wds_W6_vs_HFZ_W6 wds_W8.5_vs_HFZ_W8.5	3	LOC_Os01g25189.6	LOC_Os01g25189.6	delta14-sterol reductase, putative, expressed	Os01t0354200	Similar to Sterol C-14 reductase.	NA	NA	NA	579M-717Mb
TraesCS6B01G375400	wds_W4_vs_HFZ_W4 wds_W6_vs_HFZ_W6 wds_W8.5_vs_HFZ_W8.5	3	LOC_Os02g54160.1	NA	AP2 domain containing protein, expressed	Os02t0782700	AP2/ERF transcription factor, Defense response, Abiotic stress response	EREBP1, OsEREBP1, OsERF#070, OsERF070, OsERF70, ERF70, AP2/EREBP#084, AP2/EREBP84	ETHYLENE-RESPONSIVE ELEMENT-BINDING PROTEIN 1, ethylene-responsive element-binding protein 1, Ethylene-responsive transcription factor 1, Ethylene-responsive element-binding factor 1, ethylene response factor 70, APETALA2/ethylene-responsive element binding protein 84	OsEREBP1, OsERF#070, OsERF070, OsERF70, ERF70, AP2/EREBP#084, AP2/EREBP84	579M-717Mb
TraesCS6B01G375500	wds_W4_vs_HFZ_W4 wds_W6_vs_HFZ_W6 wds_W8.5_vs_HFZ_W8.5	3	LOC_Os02g54280.1	NA	retrotransposon protein, putative, unclassified, expressed	Os02t0782800	Leucine-rich repeat domain containing protein.	NA	NA	NA	579M-717Mb
TraesCS6B01G375600	wds_W4_vs_HFZ_W4 wds_W6_vs_HFZ_W6 wds_W8.5_vs_HFZ_W8.5	3	LOC_Os01g03170.1	NA	seven in absentia protein family protein, expressed	Os01t0121950	Hypothetical conserved gene.	NA	NA	NA	579M-717Mb
TraesCS6B01G375700	wds_W4_vs_HFZ_W4 wds_W6_vs_HFZ_W6 wds_W8.5_vs_HFZ_W8.5	3	LOC_Os01g03190.1	NA	expressed protein	Os01t0122200	Seven In Absentia Homolog-type domain containing protein.	NA	NA	NA	579M-717Mb
TraesCS6B01G376100	wds_W4_vs_HFZ_W4 wds_W6_vs_HFZ_W6 wds_W8.5_vs_HFZ_W8.5	3	LOC_Os02g54200.1	LOC_Os02g54200.1	mitochondrial transcription termination factor family protein, putative, expressed	Os02t0783100	Mitochodrial transcription termination factor-related family protein.	NA	NA	NA	579M-717Mb
TraesCS6B01G376200	wds_W4_vs_HFZ_W4 wds_W6_vs_HFZ_W6 wds_W8.5_vs_HFZ_W8.5	3	LOC_Os02g54254.1	LOC_Os02g54254.1	saccharopine dehydrogenase, putative, expressed	Os02t0783625	Similar to Lysine ketoglutarate reductase/saccharopine dehydrogenase.	NA	NA	NA	579M-717Mb
TraesCS6B01G376400	wds_W4_vs_HFZ_W4 wds_W6_vs_HFZ_W6 wds_W8.5_vs_HFZ_W8.5	3	LOC_Os02g33490.1	LOC_Os02g33490.1	inorganic H+ pyrophosphatase, putative, expressed	Os02t0537900	Similar to Vacuolar-type H+-translocating inorganic pyrophosphatase (EC 3.6.1.1).	NA	NA	NA	579M-717Mb
TraesCS6B01G376500	wds_W4_vs_HFZ_W4 wds_W6_vs_HFZ_W6 wds_W8.5_vs_HFZ_W8.5	3	LOC_Os02g54340.1	LOC_Os02g54340.1	26S protease regulatory subunit 7, putative, expressed	Os06t0192600	26S proteasome regulatory particle triple-A ATPase subunit1 (26S protease regulatory subunit 7).	NA	NA	OsRpt1a, Rpt1a	579M-717Mb
TraesCS6B01G376800	wds_W4_vs_HFZ_W4 wds_W6_vs_HFZ_W6 wds_W8.5_vs_HFZ_W8.5	3	LOC_Os02g54470.1	LOC_Os02g54470.1	60S ribosomal protein L35a-3, putative, expressed	Os02t0785800	Similar to Ribosomal protein L35A.	NA	NA	NA	579M-717Mb
TraesCS6B01G376900	wds_W4_vs_HFZ_W4 wds_W6_vs_HFZ_W6 wds_W8.5_vs_HFZ_W8.5	3	LOC_Os03g17084.1	LOC_Os03g17084.1	Core histone H2A/H2B/H3/H4 domain containing protein, putative, expressed	Os03t0279000	Similar to Histone H2B.1.	NA	NA	NA	579M-717Mb
TraesCS6B01G377000	wds_W4_vs_HFZ_W4 wds_W6_vs_HFZ_W6 wds_W8.5_vs_HFZ_W8.5	3	LOC_Os02g54490.1	LOC_Os02g54490.1	nucleotide binding protein, putative, expressed	Os02t0785900	Similar to nucleotide binding.	NA	NA	APC4, OsAPC4	579M-717Mb
TraesCS6B01G377200	wds_W4_vs_HFZ_W4 wds_W6_vs_HFZ_W6 wds_W8.5_vs_HFZ_W8.5	3	LOC_Os02g54500.1	LOC_Os02g54500.1	WD40-like, putative, expressed	Os02t0786000	Similar to predicted protein.	NA	NA	NA	579M-717Mb
TraesCS6B01G377500	wds_W4_vs_HFZ_W4 wds_W6_vs_HFZ_W6 wds_W8.5_vs_HFZ_W8.5	3	LOC_Os02g54510.1	LOC_Os02g54510.1	protein kinase domain containing protein, expressed	Os02t0786200	Serine-threonine/tyrosine-protein kinase domain containing protein.	NA	NA	NA	579M-717Mb
TraesCS6B01G377800	wds_W4_vs_HFZ_W4 wds_W6_vs_HFZ_W6 wds_W8.5_vs_HFZ_W8.5	3	LOC_Os02g54540.1	LOC_Os02g54540.1	SCP-like extracellular protein, expressed	Os02t0786500	Similar to PR-1a pathogenesis related protein (Hv-1a) precursor.	NA	NA	OsPR1#021, OsPR1-21	579M-717Mb
TraesCS6B01G378000	wds_W4_vs_HFZ_W4 wds_W6_vs_HFZ_W6 wds_W8.5_vs_HFZ_W8.5	3	LOC_Os02g54560.1	LOC_Os02g54560.1	SCP-like extracellular protein, expressed	Os02t0786900	Similar to Pathogenesis-related protein PR-1 precursor.	NA	NA	OsPR1#022, OsPR1-22	579M-717Mb
TraesCS6B01G378200	wds_W4_vs_HFZ_W4 wds_W6_vs_HFZ_W6 wds_W8.5_vs_HFZ_W8.5	3	LOC_Os02g34630.1	NA	MYB family transcription factor, putative, expressed	Os02t0551400	Homeodomain-related domain containing protein.	NA	NA	NA	579M-717Mb
TraesCS6B01G379400	wds_W4_vs_HFZ_W4 wds_W6_vs_HFZ_W6 wds_W8.5_vs_HFZ_W8.5	3	LOC_Os02g54624.1	LOC_Os02g54624.1	zinc finger family protein, putative, expressed	Os05t0179000	Zinc finger, RING/FYVE/PHD-type domain containing protein.	NA	NA	OsRFPH2-5	579M-717Mb
TraesCS6B01G379500	wds_W4_vs_HFZ_W4 wds_W6_vs_HFZ_W6 wds_W8.5_vs_HFZ_W8.5	3	LOC_Os02g54600.1	LOC_Os02g54600.1	STE_MEK_ste7_MAP2K.5 - STE kinases include homologs to sterile 7, sterile 11 and sterile 20 from yeast, expressed	Os02t0787300	Mitogen-activated protein kinase kinase 4, Defense response, Cell proliferation, Grain growth	SMG1, OsMKK4, MKK4, OsMKK4/SMG1	SMALL GRAIN 1, MAPK kinase 4, mitogen-activated protein kinase kinase 4, small grain1	OsMKK4, MKK4, OsMKK4/SMG1, OsMAPKK4, MAPKK4, OsMEK4, MEK4, OsSMG1	579M-717Mb
TraesCS6B01G379700	wds_W4_vs_HFZ_W4 wds_W6_vs_HFZ_W6 wds_W8.5_vs_HFZ_W8.5	3	LOC_Os02g54580.1	LOC_Os02g54580.1	serine esterase family protein, putative, expressed	Os02t0787100	Similar to serine esterase family protein.	NA	NA	NA	579M-717Mb
TraesCS6B01G381000	wds_W4_vs_HFZ_W4 wds_W6_vs_HFZ_W6 wds_W8.5_vs_HFZ_W8.5	3	LOC_Os04g40300.1	NA	transglutaminase, putative, expressed	Os04t0479100	Similar to OSIGBa0116M22.10 protein.	NA	NA	TGO, tgo	579M-717Mb
TraesCS6B01G381300	wds_W4_vs_HFZ_W4 wds_W6_vs_HFZ_W6 wds_W8.5_vs_HFZ_W8.5	3	LOC_Os02g54650.1	LOC_Os02g54650.1	diacylglycerol kinase, putative, expressed	Os02t0787800	Diacylglycerol kinase accessory region domain containing protein.	NA	NA	NA	579M-717Mb
TraesCS6B01G381500	wds_W4_vs_HFZ_W4 wds_W6_vs_HFZ_W6 wds_W8.5_vs_HFZ_W8.5	3	LOC_Os03g46640.1	NA	deoxyuridine 5-triphosphate nucleotidohydrolase, putative, expressed	Os03t0669100	Similar to Deoxyuridine 5'-triphosphate nucleotidohydrolase (EC 3.6.1.23) (dUTPase) (dUTP pyrophosphatase) (P18).	NA	NA	NA	579M-717Mb
TraesCS6B01G381600	wds_W4_vs_HFZ_W4 wds_W6_vs_HFZ_W6 wds_W8.5_vs_HFZ_W8.5	3	LOC_Os02g54700.2	LOC_Os02g54700.2	RNA recognition motif containing protein, putative, expressed	Os02t0788400	Similar to Eukaryotic translation initiation factor 3 subunit-like protein.	NA	NA	eIF-3g, OseIF3g, RBP-43	579M-717Mb
TraesCS6B01G381700	wds_W4_vs_HFZ_W4 wds_W6_vs_HFZ_W6 wds_W8.5_vs_HFZ_W8.5	3	LOC_Os02g54710.1	NA	expressed protein	Os02t0788500	Similar to DNA binding / nuclease.	NA	NA	NA	579M-717Mb
TraesCS6B01G381800	wds_W4_vs_HFZ_W4 wds_W6_vs_HFZ_W6 wds_W8.5_vs_HFZ_W8.5	3	LOC_Os02g54720.1	LOC_Os02g54720.1	expressed protein	Os02t0788600	Hypothetical conserved gene.	NA	NA	NA	579M-717Mb
TraesCS6B01G382000	wds_W4_vs_HFZ_W4 wds_W6_vs_HFZ_W6 wds_W8.5_vs_HFZ_W8.5	3	LOC_Os02g54730.1	LOC_Os02g54730.1	transmembrane amino acid transporter protein, putative, expressed	Os02t0101000	Amino acid transporter, transmembrane domain containing protein.	NA	NA	OsATL11, OsAux/LAX1, OSLAX1	579M-717Mb
TraesCS6B01G382100	wds_W4_vs_HFZ_W4 wds_W6_vs_HFZ_W6 wds_W8.5_vs_HFZ_W8.5	3	LOC_Os08g10450.1	LOC_Os08g10450.1	nucleoside transporter, putative, expressed	Os08t0205200	Delayed-early response protein/equilibrative nucleoside transporter family protein.	NA	NA	NA	579M-717Mb
TraesCS6B01G382300	wds_W4_vs_HFZ_W4 wds_W6_vs_HFZ_W6 wds_W8.5_vs_HFZ_W8.5	3	LOC_Os02g54760.1	LOC_Os02g54760.1	cyclic nucleotide-gated ion channel 14, putative, expressed	Os02t0789100	Similar to predicted protein.	NA	NA	OsCNGC5, OsCNGC10	579M-717Mb
TraesCS6B01G382400	wds_W4_vs_HFZ_W4 wds_W6_vs_HFZ_W6 wds_W8.5_vs_HFZ_W8.5	3	LOC_Os03g25750.1	LOC_Os03g25750.1	SNARE associated Golgi protein, putative, expressed	Os03t0374400	SNARE associated Golgi protein domain containing protein.	NA	NA	NA	579M-717Mb
TraesCS6B01G382600	wds_W4_vs_HFZ_W4 wds_W6_vs_HFZ_W6 wds_W8.5_vs_HFZ_W8.5	3	LOC_Os02g54770.1	LOC_Os02g54770.1	RNA recognition motif containing protein, expressed	Os02t0789400	Similar to 9G8-like SR protein (RSZp22 splicing factor).	NA	NA	NA	579M-717Mb
TraesCS6B01G382700	wds_W4_vs_HFZ_W4 wds_W6_vs_HFZ_W6 wds_W8.5_vs_HFZ_W8.5	3	LOC_Os09g32680.1	LOC_Os09g32680.1	cyclin, putative, expressed	Os09t0504400	Transcription regulator cyclin domain containing protein.	NA	NA	OsCycC_1, CycC_1	579M-717Mb
TraesCS6B01G382800	wds_W4_vs_HFZ_W4 wds_W6_vs_HFZ_W6 wds_W8.5_vs_HFZ_W8.5	3	LOC_Os09g32690.1	NA	zinc finger, C3HC4 type domain containing protein, expressed	Os09t0504700	Zinc finger, RING/FYVE/PHD-type domain containing protein.	NA	NA	NA	579M-717Mb
TraesCS6B01G383100	wds_W4_vs_HFZ_W4 wds_W6_vs_HFZ_W6 wds_W8.5_vs_HFZ_W8.5	3	LOC_Os02g54780.1	LOC_Os02g54780.1	CYPRO4, putative, expressed	Os02t0789600	Similar to DEM2.	NA	NA	NA	579M-717Mb
TraesCS6B01G383300	wds_W4_vs_HFZ_W4 wds_W6_vs_HFZ_W6 wds_W8.5_vs_HFZ_W8.5	3	LOC_Os07g31884.1	LOC_Os07g31884.1	MATE efflux family protein, putative, expressed	Os07t0502200	Multi antimicrobial extrusion protein MatE family protein.	NA	NA	NA	579M-717Mb
TraesCS6B01G383700	wds_W4_vs_HFZ_W4 wds_W6_vs_HFZ_W6 wds_W8.5_vs_HFZ_W8.5	3	LOC_Os08g34900.1	LOC_Os08g34900.1	pectinesterase, putative, expressed	Os08t0450100	Similar to Pectinesterase (EC 3.1.1.11) (Fragment).	NA	NA	OsPME25	579M-717Mb
TraesCS6B01G384500	wds_W4_vs_HFZ_W4 wds_W6_vs_HFZ_W6 wds_W8.5_vs_HFZ_W8.5	3	LOC_Os02g54820.2	LOC_Os02g54820.2	trehalose-6-phosphate synthase, putative, expressed	Os08t0445700	Class II trehalose-phosphate-synthase (TPS) gene family member, Salt stress tolerance, Control of yield-related traits	OsTPS8	Oryza sativa Trehalose-Phosphate-synthase 8	OsTPS8, OsTPS1	579M-717Mb
TraesCS6B01G384900	wds_W4_vs_HFZ_W4 wds_W6_vs_HFZ_W6 wds_W8.5_vs_HFZ_W8.5	3	LOC_Os07g30250.1	LOC_Os07g30250.1	RFT1, putative, expressed	Os07t0486100	RFT1 domain containing protein.	NA	NA	NA	579M-717Mb
TraesCS6B01G385100	wds_W4_vs_HFZ_W4 wds_W6_vs_HFZ_W6 wds_W8.5_vs_HFZ_W8.5	3	LOC_Os02g54830.1	NA	RING-H2 finger protein, putative, expressed	Os02t0790600	Similar to RING-H2 finger protein ATL1R (RING-H2 finger protein ATL8).	NA	NA	NA	579M-717Mb
TraesCS6B01G385200	wds_W4_vs_HFZ_W4 wds_W6_vs_HFZ_W6 wds_W8.5_vs_HFZ_W8.5	3	LOC_Os02g54860.1	LOC_Os02g54860.1	ankyrin repeat-rich protein, putative, expressed	Os02t0791200	Ankyrin domain containing protein.	NA	NA	XBOS32	579M-717Mb
TraesCS6B01G385900	wds_W4_vs_HFZ_W4 wds_W6_vs_HFZ_W6 wds_W8.5_vs_HFZ_W8.5	3	LOC_Os02g54890.1	LOC_Os02g54890.1	UDP-glucuronate 4-epimerase, putative, expressed	Os02t0791500	Similar to Nucleotide sugar epimerase-like protein (UDP-D-glucuronate 4- epimerase) (EC 5.1.3.6).	NA	NA	OsUGlcAE3	579M-717Mb
TraesCS6B01G386200	wds_W4_vs_HFZ_W4 wds_W6_vs_HFZ_W6 wds_W8.5_vs_HFZ_W8.5	3	LOC_Os02g54910.1	LOC_Os02g54910.1	atATG18b, putative, expressed	Os02t0791800	WD-40 repeat containing protein.	NA	NA	OsATG18a, OsWD40-56	579M-717Mb
TraesCS6B01G386400	wds_W4_vs_HFZ_W4 wds_W6_vs_HFZ_W6 wds_W8.5_vs_HFZ_W8.5	3	LOC_Os02g54980.1	LOC_Os02g54980.1	pheophorbide a oxygenase, chloroplast precursor, putative, expressed	Os02t0792800	Similar to Rieske iron-sulfur protein Tic55 precursor.	NA	NA	NA	579M-717Mb
TraesCS6B01G386500	wds_W4_vs_HFZ_W4 wds_W6_vs_HFZ_W6 wds_W8.5_vs_HFZ_W8.5	3	LOC_Os02g54990.2	LOC_Os02g54990.2	TMS membrane protein/tumour differentially expressed protein, putative, expressed	Os02t0792900	TMS membrane protein/tumour differentially expressed protein family protein.	NA	NA	NA	579M-717Mb
TraesCS6B01G386600	wds_W4_vs_HFZ_W4 wds_W6_vs_HFZ_W6 wds_W8.5_vs_HFZ_W8.5	3	LOC_Os02g55000.1	LOC_Os02g55000.1	zinc finger CCCH-type with G patch domain-containing protein, putative, expressed	Os02t0793000	Zinc finger, CCCH-type domain containing protein.	NA	NA	OsC3H18	579M-717Mb
TraesCS6B01G386700	wds_W4_vs_HFZ_W4 wds_W6_vs_HFZ_W6 wds_W8.5_vs_HFZ_W8.5	3	LOC_Os06g07969.1	LOC_Os06g07969.1	cytochrome b-c1 complex subunit 8, putative, expressed	Os06t0175900	Similar to Cytochrome b-c1 complex subunit 8.	NA	NA	NA	579M-717Mb
TraesCS6B01G387000	wds_W4_vs_HFZ_W4 wds_W6_vs_HFZ_W6 wds_W8.5_vs_HFZ_W8.5	3	LOC_Os02g55030.1	LOC_Os02g55030.1	hydrolase, NUDIX family, domain containing protein, expressed	Os02t0793300	Similar to Nudix hydrolase 3 (EC 3.6.1.-) (AtNUDT3). Splice isoform 2.	NA	NA	NA	579M-717Mb
TraesCS6B01G387300	wds_W4_vs_HFZ_W4 wds_W6_vs_HFZ_W6 wds_W8.5_vs_HFZ_W8.5	3	LOC_Os04g14654.1	LOC_Os04g14654.1	Sec1 family transport protein, putative, expressed	Os04t0223000	Sec1-like protein family protein.	NA	NA	NA	579M-717Mb
TraesCS6B01G387400	wds_W4_vs_HFZ_W4 wds_W6_vs_HFZ_W6 wds_W8.5_vs_HFZ_W8.5	3	LOC_Os04g55230.1	NA	tetratricopeptide repeat domain containing protein, putative, expressed	Os04t0645100	Tetratricopeptide repeat (TPR) domain containing protein, Grain size and starch quality	FLO2, flo2, flo3(t)	FLOURY ENDOSPERM 2, floury endosperm2, floury endosperm 2, floury endosperm-2, Floury 2	flo2, flo3(t)	579M-717Mb
TraesCS6B01G387500	wds_W4_vs_HFZ_W4 wds_W6_vs_HFZ_W6 wds_W8.5_vs_HFZ_W8.5	3	LOC_Os02g55060.1	LOC_Os02g55060.1	cytochrome b5-like Heme/Steroid binding domain containing protein, expressed	Os02t0793700	Similar to Membrane steroid-binding protein 1.	NA	NA	OsSBP	579M-717Mb
TraesCS6B01G387800	wds_W4_vs_HFZ_W4 wds_W6_vs_HFZ_W6 wds_W8.5_vs_HFZ_W8.5	3	LOC_Os02g55080.1	LOC_Os02g55080.1	snf1-related kinase interactor 2, putative, expressed	Os02t0793900	Ubiquitous nuclear protein, Regulation of photoperiodic flowering	HDR1	HEADING DATE REPRESSOR 1, Heading Date Repressor1, Heading Date Repressor 1	NA	579M-717Mb
TraesCS6B01G387900	wds_W4_vs_HFZ_W4 wds_W6_vs_HFZ_W6 wds_W8.5_vs_HFZ_W8.5	3	LOC_Os02g55090.1	NA	expressed protein	Os02t0794000	Zinc finger, RING-type domain containing protein.	NA	NA	NA	579M-717Mb
TraesCS6B01G388000	wds_W4_vs_HFZ_W4 wds_W6_vs_HFZ_W6 wds_W8.5_vs_HFZ_W8.5	3	LOC_Os02g55110.1	NA	expressed protein	Os02t0794300	Protein of unknown function DUF566 family protein.	NA	NA	NA	579M-717Mb
TraesCS6B01G388100	wds_W4_vs_HFZ_W4 wds_W6_vs_HFZ_W6 wds_W8.5_vs_HFZ_W8.5	3	LOC_Os02g55120.1	NA	translation initiation factor IF-3, putative, expressed	Os02t0794400	Similar to Translation initiation factor IF-3 (Fragment).	NA	NA	NA	579M-717Mb
TraesCS6B01G388200	wds_W4_vs_HFZ_W4 wds_W6_vs_HFZ_W6 wds_W8.5_vs_HFZ_W8.5	3	LOC_Os10g21940.1	LOC_Os10g21940.1	expressed protein	Os03t0107400	Prefoldin domain containing protein.	NA	NA	NA	579M-717Mb
TraesCS6B01G388500	wds_W4_vs_HFZ_W4 wds_W6_vs_HFZ_W6 wds_W8.5_vs_HFZ_W8.5	3	LOC_Os02g55134.1	LOC_Os02g55134.1	cytochrome c oxidase copper chaperone, putative, expressed	Os02t0794600	Similar to Copper chaperone COX17-1.	NA	NA	NA	579M-717Mb
TraesCS6B01G388600	wds_W4_vs_HFZ_W4 wds_W6_vs_HFZ_W6 wds_W8.5_vs_HFZ_W8.5	3	LOC_Os02g55130.1	LOC_Os02g55130.1	OsSCP10 - Putative Serine Carboxypeptidase homologue, expressed	Os02t0794500	Similar to Serine carboxypeptidase II precursor (EC 3.4.16.6) (Carboxypeptidase D) (Bri1 suppressor 1) [Contains: Serine carboxypeptidase II chain A; Serine carboxypeptidase II chain B].	NA	NA	OsSCP10, SCP10	579M-717Mb
TraesCS6B01G388700	wds_W4_vs_HFZ_W4 wds_W6_vs_HFZ_W6 wds_W8.5_vs_HFZ_W8.5	3	LOC_Os07g23150.1	NA	transferase family protein, putative, expressed	Os07t0414000	Transferase domain containing protein.	NA	NA	NA	579M-717Mb
TraesCS6B01G388800	wds_W4_vs_HFZ_W4 wds_W6_vs_HFZ_W6 wds_W8.5_vs_HFZ_W8.5	3	LOC_Os08g10440.1	NA	NBS-LRR disease resistance protein, putative, expressed	Os08t0205150	NB-ARC domain containing protein.	NA	NA	NA	579M-717Mb
TraesCS6B01G388900	wds_W4_vs_HFZ_W4 wds_W6_vs_HFZ_W6 wds_W8.5_vs_HFZ_W8.5	3	LOC_Os08g10260.1	NA	NBS-LRR disease resistance protein, putative, expressed	Os08t0202400	Disease resistance protein domain containing protein.	NA	NA	NA	579M-717Mb
TraesCS6B01G389000	wds_W4_vs_HFZ_W4 wds_W6_vs_HFZ_W6 wds_W8.5_vs_HFZ_W8.5	3	LOC_Os08g10440.1	NA	NBS-LRR disease resistance protein, putative, expressed	Os08t0205150	NB-ARC domain containing protein.	NA	NA	NA	579M-717Mb
TraesCS6B01G389200	wds_W4_vs_HFZ_W4 wds_W6_vs_HFZ_W6 wds_W8.5_vs_HFZ_W8.5	3	LOC_Os02g55140.1	LOC_Os02g55140.1	leucine aminopeptidase, chloroplast precursor, putative, expressed	Os12t0434400	Similar to predicted protein.	NA	NA	NA	579M-717Mb
TraesCS6B01G389300	wds_W4_vs_HFZ_W4 wds_W6_vs_HFZ_W6 wds_W8.5_vs_HFZ_W8.5	3	LOC_Os02g55150.1	LOC_Os02g55150.1	formin, putative, expressed	Os02t0794900	Formin-like protein 7.	NA	NA	OsFH7, FH7	579M-717Mb
TraesCS6B01G389500	wds_W4_vs_HFZ_W4 wds_W6_vs_HFZ_W6 wds_W8.5_vs_HFZ_W8.5	3	LOC_Os02g55180.1	NA	ubiquitin carboxyl-terminal hydrolase domain containing protein, expressed	Os02t0795000	Peptidase C19, ubiquitin carboxyl-terminal hydrolase 2 family protein.	NA	NA	NA	579M-717Mb
TraesCS6B01G390700	wds_W4_vs_HFZ_W4 wds_W6_vs_HFZ_W6 wds_W8.5_vs_HFZ_W8.5	3	LOC_Os02g57910.1	NA	OsFBX73 - F-box domain containing protein, expressed	Os02t0825500	Cyclin-like F-box domain containing protein.	NA	NA	OsFbox123, Os_F0289	579M-717Mb
TraesCS6B01G390800	wds_W4_vs_HFZ_W4 wds_W6_vs_HFZ_W6 wds_W8.5_vs_HFZ_W8.5	3	LOC_Os02g57910.1	NA	OsFBX73 - F-box domain containing protein, expressed	Os02t0825500	Cyclin-like F-box domain containing protein.	NA	NA	OsFbox123, Os_F0289	579M-717Mb
TraesCS6B01G391000	wds_W4_vs_HFZ_W4 wds_W6_vs_HFZ_W6 wds_W8.5_vs_HFZ_W8.5	3	LOC_Os02g57860.1	NA	OsFBX71 - F-box domain containing protein, expressed	Os02t0825500	Cyclin-like F-box domain containing protein.	NA	NA	OsFbox123, Os_F0289	579M-717Mb
TraesCS6B01G391100	wds_W4_vs_HFZ_W4 wds_W6_vs_HFZ_W6 wds_W8.5_vs_HFZ_W8.5	3	LOC_Os02g55250.1	NA	BHLH transcription factor, putative, expressed	Os06t0184000	Similar to BHLH transcription factor.	NA	NA	OsbHLH115, OsRHL1	579M-717Mb
TraesCS6B01G391200	wds_W4_vs_HFZ_W4 wds_W6_vs_HFZ_W6 wds_W8.5_vs_HFZ_W8.5	3	LOC_Os02g55260.1	LOC_Os02g55260.1	DEAD-box ATP-dependent RNA helicase, putative, expressed	Os02t0795900	Similar to DEAD box-like RNA helicase (Fragment).	NA	NA	OsRH1	579M-717Mb
TraesCS6B01G391400	wds_W4_vs_HFZ_W4 wds_W6_vs_HFZ_W6 wds_W8.5_vs_HFZ_W8.5	3	LOC_Os02g55300.1	LOC_Os02g55300.1	CAF1 family ribonuclease containing protein, putative, expressed	Os02t0796300	Component of the CCR4-NOTcomplex, Deadenylase, Deadenylation (poly(A) tail shortening), Heat stress response	OsCAF1H, OsCAF1-1	CCR4-associated factor 1H, carbon cataboliterepressor 4-associated factor 1H, CCR4-associated factor 1-1	OsCAF1H, CAF1H, OsCAF1-1	579M-717Mb
TraesCS6B01G392000	wds_W4_vs_HFZ_W4 wds_W6_vs_HFZ_W6 wds_W8.5_vs_HFZ_W8.5	3	LOC_Os02g55320.1	LOC_Os02g55320.1	two-component response regulator, putative, expressed	Os02t0796500	B-type response regulator, Cytokinin signaling	RR23, OsRR23, Rrb5, Orr3, OsRR18, OsRRB5	B-TYPE RESPONSE REGULATOR 3, B-type response regulator 3, B-type RR 5	OsRR23, Rrb5, Orr3, OsRR18, OsRRB5	579M-717Mb
TraesCS6B01G392400	wds_W4_vs_HFZ_W4 wds_W6_vs_HFZ_W6 wds_W8.5_vs_HFZ_W8.5	3	LOC_Os07g22024.1	LOC_Os07g22024.1	zinc finger family protein, putative, expressed	Os07t0404300	Zinc finger, RanBP2-type domain containing protein.	NA	NA	NA	579M-717Mb
TraesCS6B01G392900	wds_W4_vs_HFZ_W4 wds_W6_vs_HFZ_W6 wds_W8.5_vs_HFZ_W8.5	3	LOC_Os02g55330.1	LOC_Os02g55330.1	OsPOP6 - Putative Prolyl Oligopeptidase homologue, expressed	Os02t0796600	Esterase/lipase/thioesterase domain containing protein.	NA	NA	OsSTA82, STA82, OsPOP6, POP6	579M-717Mb
TraesCS6B01G393000	wds_W4_vs_HFZ_W4 wds_W6_vs_HFZ_W6 wds_W8.5_vs_HFZ_W8.5	3	LOC_Os02g55340.1	LOC_Os02g55340.1	WD domain and HEAT domain containing protein, putative, expressed	Os02t0796700	Similar to protein kinase family protein / WD-40 repeat family protein.	NA	NA	OsWD40-57	579M-717Mb
TraesCS6B01G393100	wds_W4_vs_HFZ_W4 wds_W6_vs_HFZ_W6 wds_W8.5_vs_HFZ_W8.5	3	LOC_Os08g19370.1	NA	expressed protein	Os08t0290400	Conserved hypothetical protein.	NA	NA	NA	579M-717Mb
TraesCS6B01G393300	wds_W4_vs_HFZ_W4 wds_W6_vs_HFZ_W6 wds_W8.5_vs_HFZ_W8.5	3	LOC_Os02g55370.1	LOC_Os02g55370.1	60S ribosomal protein L39, putative, expressed	Os02t0797200	Similar to 60S ribosomal protein L39.	NA	NA	NA	579M-717Mb
TraesCS6B01G393500	wds_W4_vs_HFZ_W4 wds_W6_vs_HFZ_W6 wds_W8.5_vs_HFZ_W8.5	3	LOC_Os02g55410.1	LOC_Os02g55410.1	MCM5 - Putative minichromosome maintenance MCM complex subunit 5, expressed	Os02t0797400	MCM family protein.	NA	NA	OsMCM5	579M-717Mb
TraesCS6B01G393600	wds_W4_vs_HFZ_W4 wds_W6_vs_HFZ_W6 wds_W8.5_vs_HFZ_W8.5	3	LOC_Os02g55420.1	LOC_Os02g55420.1	aminotransferase, classes I and II, domain containing protein, expressed	Os02t0797500	Similar to Plastidic aspartate aminotransferase.	NA	NA	AST	579M-717Mb
TraesCS6B01G393700	wds_W4_vs_HFZ_W4 wds_W6_vs_HFZ_W6 wds_W8.5_vs_HFZ_W8.5	3	LOC_Os02g55430.1	NA	alginate regulatory protein AlgP, putative, expressed	Os02t0797600	Conserved hypothetical protein.	NA	NA	NA	579M-717Mb
TraesCS6B01G393800	wds_W4_vs_HFZ_W4 wds_W6_vs_HFZ_W6 wds_W8.5_vs_HFZ_W8.5	3	LOC_Os02g55440.1	LOC_Os02g55440.1	transmembrane 9 superfamily member, putative, expressed	Os02t0797700	Nonaspanin (TM9SF) family protein.	NA	NA	NA	579M-717Mb
TraesCS6B01G393900	wds_W4_vs_HFZ_W4 wds_W6_vs_HFZ_W6 wds_W8.5_vs_HFZ_W8.5	3	LOC_Os02g55470.1	LOC_Os02g55470.1	alpha-1,6-mannosyl-glycoprotein 2-beta-N-acetylglucosaminyltransferase, putative, expressed	Os02t0798100	Similar to predicted protein.	NA	NA	NA	579M-717Mb
TraesCS6B01G395300	wds_W4_vs_HFZ_W4 wds_W6_vs_HFZ_W6 wds_W8.5_vs_HFZ_W8.5	3	LOC_Os06g12100.1	NA	mTERF family protein, expressed	Os06t0225100	Mitochodrial transcription termination factor-related family protein.	NA	NA	NA	579M-717Mb
TraesCS6B01G395400	wds_W4_vs_HFZ_W4 wds_W6_vs_HFZ_W6 wds_W8.5_vs_HFZ_W8.5	3	LOC_Os06g12100.1	NA	mTERF family protein, expressed	Os06t0225100	Mitochodrial transcription termination factor-related family protein.	NA	NA	NA	579M-717Mb
TraesCS6B01G395600	wds_W4_vs_HFZ_W4 wds_W6_vs_HFZ_W6 wds_W8.5_vs_HFZ_W8.5	3	LOC_Os02g55520.1	LOC_Os02g55520.1	zinc finger, C3HC4 type domain containing protein, expressed	Os02t0798600	Similar to Zinc finger, C3HC4 type family protein.	NA	NA	NA	579M-717Mb
TraesCS6B01G396100	wds_W4_vs_HFZ_W4 wds_W6_vs_HFZ_W6 wds_W8.5_vs_HFZ_W8.5	3	LOC_Os02g55530.1	LOC_Os02g55530.1	neurochondrin family protein, putative, expressed	Os02t0798700	Neurochondrin domain containing protein.	NA	NA	NA	579M-717Mb
TraesCS6B01G396200	wds_W4_vs_HFZ_W4 wds_W6_vs_HFZ_W6 wds_W8.5_vs_HFZ_W8.5	3	LOC_Os01g74460.1	LOC_Os01g74460.1	vacuolar fusion protein MON1 homolog A, putative, expressed	Os01t0976000	Vacuolar fusion protein MON1 domain containing protein.	NA	NA	NA	579M-717Mb
TraesCS6B01G396600	wds_W4_vs_HFZ_W4 wds_W6_vs_HFZ_W6 wds_W8.5_vs_HFZ_W8.5	3	LOC_Os04g30210.1	NA	OsFBL15 - F-box domain and LRR containing protein, expressed	Os04t0370600	Leucine-rich repeat, cysteine-containing subtype domain containing protein.	NA	NA	Os_F0687	579M-717Mb
TraesCS6B01G396800	wds_W4_vs_HFZ_W4 wds_W6_vs_HFZ_W6 wds_W8.5_vs_HFZ_W8.5	3	LOC_Os06g19010.1	NA	cadmium tolerance factor, putative, expressed	Os06t0294200	Conserved hypothetical protein.	NA	NA	NA	579M-717Mb
TraesCS6B01G396900	wds_W4_vs_HFZ_W4 wds_W6_vs_HFZ_W6 wds_W8.5_vs_HFZ_W8.5	3	LOC_Os06g19110.1	NA	cadmium tolerance factor, putative, expressed	Os06t0294200	Conserved hypothetical protein.	NA	NA	NA	579M-717Mb
TraesCS6B01G398100	wds_W4_vs_HFZ_W4 wds_W6_vs_HFZ_W6 wds_W8.5_vs_HFZ_W8.5	3	LOC_Os06g19110.1	NA	cadmium tolerance factor, putative, expressed	Os06t0294200	Conserved hypothetical protein.	NA	NA	NA	579M-717Mb
TraesCS6B01G398200	wds_W4_vs_HFZ_W4 wds_W6_vs_HFZ_W6 wds_W8.5_vs_HFZ_W8.5	3	LOC_Os06g19010.1	NA	cadmium tolerance factor, putative, expressed	Os06t0294200	Conserved hypothetical protein.	NA	NA	NA	579M-717Mb
TraesCS6B01G398400	wds_W4_vs_HFZ_W4 wds_W6_vs_HFZ_W6 wds_W8.5_vs_HFZ_W8.5	3	LOC_Os04g30210.1	NA	OsFBL15 - F-box domain and LRR containing protein, expressed	Os04t0370600	Leucine-rich repeat, cysteine-containing subtype domain containing protein.	NA	NA	Os_F0687	579M-717Mb
TraesCS6B01G398500	wds_W4_vs_HFZ_W4 wds_W6_vs_HFZ_W6 wds_W8.5_vs_HFZ_W8.5	3	LOC_Os02g55560.1	LOC_Os02g55560.1	protein phosphatase 2C, putative, expressed	Os02t0799000	Similar to DNA-binding protein phosphatase 2C.	NA	NA	OsPP2C27, PP2C27, OsPP40	579M-717Mb
TraesCS6B01G399000	wds_W4_vs_HFZ_W4 wds_W6_vs_HFZ_W6 wds_W8.5_vs_HFZ_W8.5	3	LOC_Os02g55570.1	NA	shugoshin-1, putative, expressed	Os02t0799100	Hypothetical conserved gene.	NA	NA	OsSGO1	579M-717Mb
TraesCS6B01G399300	wds_W4_vs_HFZ_W4 wds_W6_vs_HFZ_W6 wds_W8.5_vs_HFZ_W8.5	3	NA	NA	NA	NA	NA	NA	NA	NA	579M-717Mb
TraesCS6B01G399500	wds_W4_vs_HFZ_W4 wds_W6_vs_HFZ_W6 wds_W8.5_vs_HFZ_W8.5	3	LOC_Os07g12830.1	LOC_Os07g12830.1	cytochrome b5-like Heme/Steroid binding domain containing protein, expressed	Os07t0232200	Similar to Flavohemoprotein b5/b5R variant.	NA	NA	NA	579M-717Mb
TraesCS6B01G399800	wds_W4_vs_HFZ_W4 wds_W6_vs_HFZ_W6 wds_W8.5_vs_HFZ_W8.5	3	LOC_Os02g55590.1	LOC_Os02g55590.1	expressed protein	Os02t0799300	Similar to H0306F03.12 protein.	NA	NA	NA	579M-717Mb
TraesCS6B01G400000	wds_W4_vs_HFZ_W4 wds_W6_vs_HFZ_W6 wds_W8.5_vs_HFZ_W8.5	3	LOC_Os02g55610.1	NA	serine-rich protein, putative, expressed	Os02t0799700	Similar to serine-rich protein.	NA	NA	NA	579M-717Mb
TraesCS6B01G400500	wds_W4_vs_HFZ_W4 wds_W6_vs_HFZ_W6 wds_W8.5_vs_HFZ_W8.5	3	LOC_Os02g55610.1	NA	serine-rich protein, putative, expressed	Os02t0799700	Similar to serine-rich protein.	NA	NA	NA	579M-717Mb
TraesCS6B01G402400	wds_W4_vs_HFZ_W4 wds_W6_vs_HFZ_W6 wds_W8.5_vs_HFZ_W8.5	3	LOC_Os02g55630.1	LOC_Os02g55630.1	COBW domain containing protein, putative, expressed	Os02t0800000	PRLI-interacting factor L (Fragment).	NA	NA	NA	579M-717Mb
TraesCS6B01G402500	wds_W4_vs_HFZ_W4 wds_W6_vs_HFZ_W6 wds_W8.5_vs_HFZ_W8.5	3	LOC_Os02g55640.1	LOC_Os02g55640.1	proteasome maturation factor UMP1 family protein, expressed	Os02t0800100	Proteasome maturation factor UMP1 family protein.	NA	NA	NA	579M-717Mb
TraesCS6B01G403400	wds_W4_vs_HFZ_W4 wds_W6_vs_HFZ_W6 wds_W8.5_vs_HFZ_W8.5	3	LOC_Os02g55880.1	LOC_Os02g55880.1	EF hand family protein, putative, expressed	Os02t0802400	Similar to calcineurin subunit B.	NA	NA	NA	579M-717Mb
TraesCS6B01G404400	wds_W4_vs_HFZ_W4 wds_W6_vs_HFZ_W6 wds_W8.5_vs_HFZ_W8.5	3	LOC_Os01g61920.1	LOC_Os01g61920.1	Core histone H2A/H2B/H3/H4 domain containing protein, putative, expressed	Os01t0835900	Similar to Histone H4.	NA	NA	NA	579M-717Mb
TraesCS6B01G404500	wds_W4_vs_HFZ_W4 wds_W6_vs_HFZ_W6 wds_W8.5_vs_HFZ_W8.5	3	LOC_Os03g40310.1	LOC_Os03g40310.1	RNA recognition motif containing protein, putative, expressed	Os10t0321700	Similar to Ribonucleoprotein like protein.	NA	NA	RBP-159	579M-717Mb
TraesCS6B01G404700	wds_W4_vs_HFZ_W4 wds_W6_vs_HFZ_W6 wds_W8.5_vs_HFZ_W8.5	3	LOC_Os02g55910.1	LOC_Os02g55910.1	monogalactosyldiacylglycerol synthase, putative, expressed	Os02t0802700	Monogalactosyldiacylglycerol synthase, Salt, drought, submergence stress tolerance	OsMGD	Monogalactosyldiacylglycerol synthase	OsMGD, MGD	579M-717Mb
TraesCS6B01G404900	wds_W4_vs_HFZ_W4 wds_W6_vs_HFZ_W6 wds_W8.5_vs_HFZ_W8.5	3	LOC_Os02g55940.1	NA	ribosomal protein S15 containing protein, expressed	Os02t0803200	Similar to 30S ribosomal protein S15.	NA	NA	NA	579M-717Mb
TraesCS6B01G405000	wds_W4_vs_HFZ_W4 wds_W6_vs_HFZ_W6 wds_W8.5_vs_HFZ_W8.5	3	LOC_Os11g12480.1	NA	OsFBL54 - F-box domain and LRR containing protein, expressed	Os11t0208300	Hypothetical conserved gene.	NA	NA	Fbox-9-pseudo, Os_F0394	579M-717Mb
TraesCS6B01G405200	wds_W4_vs_HFZ_W4 wds_W6_vs_HFZ_W6 wds_W8.5_vs_HFZ_W8.5	3	LOC_Os02g55950.1	LOC_Os02g55950.1	ATMAK10, putative, expressed	Os02t0803250	Similar to predicted protein.	NA	NA	NA	579M-717Mb
TraesCS6B01G405400	wds_W4_vs_HFZ_W4 wds_W6_vs_HFZ_W6 wds_W8.5_vs_HFZ_W8.5	3	LOC_Os11g12480.1	NA	OsFBL54 - F-box domain and LRR containing protein, expressed	Os11t0231600	Cyclin-like F-box domain containing protein.	NA	NA	OsFbox595, Os_F0194	579M-717Mb
TraesCS6B01G405800	wds_W4_vs_HFZ_W4 wds_W6_vs_HFZ_W6 wds_W8.5_vs_HFZ_W8.5	3	LOC_Os11g09474.1	NA	OsFBX400 - F-box domain containing protein, expressed	Os11t0200950	F-box domain, cyclin-like domain containing protein.	NA	NA	Os_F0390	579M-717Mb
TraesCS6B01G406000	wds_W4_vs_HFZ_W4 wds_W6_vs_HFZ_W6 wds_W8.5_vs_HFZ_W8.5	3	LOC_Os10g29470.1	LOC_Os10g29470.1	dehydrogenase, putative, expressed	Os10t0430200	Similar to Sinapyl alcohol dehydrogenase.	NA	NA	OsCAD3	579M-717Mb
TraesCS6B01G406500	wds_W4_vs_HFZ_W4 wds_W6_vs_HFZ_W6 wds_W8.5_vs_HFZ_W8.5	3	LOC_Os11g09474.1	NA	OsFBX400 - F-box domain containing protein, expressed	Os11t0200950	F-box domain, cyclin-like domain containing protein.	NA	NA	Os_F0390	579M-717Mb
TraesCS6B01G406700	wds_W4_vs_HFZ_W4 wds_W6_vs_HFZ_W6 wds_W8.5_vs_HFZ_W8.5	3	LOC_Os11g09474.1	NA	OsFBX400 - F-box domain containing protein, expressed	Os11t0200950	Cyclin-like F-box domain containing protein.	NA	NA	Os_F0390	579M-717Mb
TraesCS6B01G407500	wds_W4_vs_HFZ_W4 wds_W6_vs_HFZ_W6 wds_W8.5_vs_HFZ_W8.5	3	LOC_Os02g55970.1	NA	ANTH, putative, expressed	Os02t0803300	Epsin-like, N-terminal domain containing protein.	NA	NA	NA	579M-717Mb
TraesCS6B01G407600	wds_W4_vs_HFZ_W4 wds_W6_vs_HFZ_W6 wds_W8.5_vs_HFZ_W8.5	3	LOC_Os05g50360.1	LOC_Os05g50360.1	anaphase-promoting complex subunit 10, putative, expressed	Os05t0579800	Similar to Anaphase promoting complex subunit 10 (APC10) (Cyclosome subunit 10).	NA	NA	APC10	579M-717Mb
TraesCS6B01G408100	wds_W4_vs_HFZ_W4 wds_W6_vs_HFZ_W6 wds_W8.5_vs_HFZ_W8.5	3	LOC_Os08g32870.1	LOC_Os08g32870.1	aldehyde dehydrogenase, putative, expressed	Os08t0424500	Betaine aldehyde dehydrogenase, Rice fragrance	SK2(T)(SCL, FGR), sk2(t)(scl, fgr), fgr, scl, BAD2, BADH2, sk2, OsBADH2, Badh2, badh2, Os2AP, BADH-2	SCENTED KERNEL 2, scented kernel2, scented kernel 2, fragrance, betaine-aldehyde dehydrogenase 2, betaine aldehyde dehydrogenase 2, scented kernel-2, betaine aldehyde dehydrogenase-2	sk2(t)(scl, fgr), fgr, scl, BAD2, BADH2, sk2, OsBADH2, Badh2, badh2, Os2AP, BADH-2, OsALDH10A8, ALDH10A8	579M-717Mb
TraesCS6B01G408200	wds_W4_vs_HFZ_W4 wds_W6_vs_HFZ_W6 wds_W8.5_vs_HFZ_W8.5	3	LOC_Os02g58139.1	LOC_Os02g58139.1	OsSigP1 - Putative Type I Signal Peptidase homologue; employs a putative Ser/His catalytic dyad, expressed	Os02t0827900	Hypothetical conserved gene.	NA	NA	OsSigP1, SIGP1	579M-717Mb
TraesCS6B01G408300	wds_W4_vs_HFZ_W4 wds_W6_vs_HFZ_W6 wds_W8.5_vs_HFZ_W8.5	3	LOC_Os02g58120.1	LOC_Os02g58120.1	oxidoreductase/ transition metal ion binding protein, putative, expressed	Os02t0827600	Protein of unknown function DUF3531 domain containing protein.	NA	NA	NA	579M-717Mb
TraesCS6B01G408600	wds_W4_vs_HFZ_W4 wds_W6_vs_HFZ_W6 wds_W8.5_vs_HFZ_W8.5	3	LOC_Os06g36220.1	NA	OsFBX198 - F-box domain containing protein, expressed	Os06t0556300	Cyclin-like F-box domain containing protein.	NA	NA	OsFbox313, Os_F0104	579M-717Mb
TraesCS6B01G409700	wds_W4_vs_HFZ_W4 wds_W6_vs_HFZ_W6 wds_W8.5_vs_HFZ_W8.5	3	LOC_Os07g29610.1	LOC_Os07g29610.1	PQ loop repeat domain containing protein, expressed	Os07t0479200	Similar to SL15-like (Fragment).	NA	NA	NA	579M-717Mb
TraesCS6B01G409800	wds_W4_vs_HFZ_W4 wds_W6_vs_HFZ_W6 wds_W8.5_vs_HFZ_W8.5	3	LOC_Os07g29410.1	LOC_Os07g29410.1	thioredoxin, putative, expressed	Os07t0476900	Thioredoxin domain 2 containing protein.	NA	NA	CDSP32	579M-717Mb
TraesCS6B01G409900	wds_W4_vs_HFZ_W4 wds_W6_vs_HFZ_W6 wds_W8.5_vs_HFZ_W8.5	3	LOC_Os02g04700.2	NA	tRNA synthetases class II domain containing protein, expressed	Os02t0139600	Similar to Aspartyl-tRNA synthetase.	NA	NA	NA	579M-717Mb
TraesCS6B01G410000	wds_W4_vs_HFZ_W4 wds_W6_vs_HFZ_W6 wds_W8.5_vs_HFZ_W8.5	3	LOC_Os02g56014.1	LOC_Os02g56014.1	40S ribosomal protein S30, putative, expressed	Os02t0804100	Similar to predicted protein.	NA	NA	OsRPS30	579M-717Mb
TraesCS6B01G410100	wds_W4_vs_HFZ_W4 wds_W6_vs_HFZ_W6 wds_W8.5_vs_HFZ_W8.5	3	LOC_Os02g56020.1	LOC_Os02g56020.1	methyltransferase, putative, expressed	Os02t0804300	Methyltransferase type 11 domain containing protein.	NA	NA	NA	579M-717Mb
TraesCS6B01G410200	wds_W4_vs_HFZ_W4 wds_W6_vs_HFZ_W6 wds_W8.5_vs_HFZ_W8.5	3	LOC_Os11g43800.1	NA	PPR repeat domain containing protein, putative, expressed	Os02t0644600	Pentatricopeptide repeat domain containing protein.	NA	NA	NA	579M-717Mb
TraesCS6B01G410500	wds_W4_vs_HFZ_W4 wds_W6_vs_HFZ_W6 wds_W8.5_vs_HFZ_W8.5	3	LOC_Os02g56030.1	NA	expressed protein	Os02t0804400	Conserved hypothetical protein.	NA	NA	NA	579M-717Mb
TraesCS6B01G410600	wds_W4_vs_HFZ_W4 wds_W6_vs_HFZ_W6 wds_W8.5_vs_HFZ_W8.5	3	LOC_Os02g56040.1	LOC_Os02g56040.1	chaperone protein dnaJ, putative, expressed	Os02t0804500	Molecular chaperone, heat shock protein, Hsp40, DnaJ domain containing protein.	NA	NA	OsDjA2	579M-717Mb
TraesCS6B01G410800	wds_W4_vs_HFZ_W4 wds_W6_vs_HFZ_W6 wds_W8.5_vs_HFZ_W8.5	3	LOC_Os02g56100.1	LOC_Os02g56100.1	ribonucleoside-diphosphate reductase large subunit, putative, expressed	Os02t0804900	Ribonucleotide reductase, Chloroplast biogenesis	RNRL2	RIBONUCLEOTIDE REDUCTASE LARGE SUBUNIT 2	NA	579M-717Mb
TraesCS6B01G410900	wds_W4_vs_HFZ_W4 wds_W6_vs_HFZ_W6 wds_W8.5_vs_HFZ_W8.5	3	LOC_Os02g56110.1	LOC_Os02g56110.1	AP-1 complex subunit gamma-1, putative, expressed	Os06t0167100	Armadillo-like helical domain containing protein.	NA	NA	NA	579M-717Mb
TraesCS6B01G411100	wds_W4_vs_HFZ_W4 wds_W6_vs_HFZ_W6 wds_W8.5_vs_HFZ_W8.5	3	LOC_Os02g56130.1	LOC_Os02g56130.1	PCNA - Putative DNA replicative polymerase clamp, expressed	Os02t0805200	Proliferating cell nuclear antigen (PCNA) (Cyclin).	NA	NA	OsPCNA, PCNA	579M-717Mb
TraesCS6B01G411300	wds_W4_vs_HFZ_W4 wds_W6_vs_HFZ_W6 wds_W8.5_vs_HFZ_W8.5	3	LOC_Os02g56140.1	NA	helix-loop-helix DNA-binding domain containing protein, expressed	Os02t0805250	Basic helix-loop-helix transcription factor, Regulation of grain size	OsbHLH107	basic helix-loop-helix protein 107	OsbHLH107	579M-717Mb
TraesCS6B01G411500	wds_W4_vs_HFZ_W4 wds_W6_vs_HFZ_W6 wds_W8.5_vs_HFZ_W8.5	3	LOC_Os02g56170.1	LOC_Os02g56170.1	inositol-1-monophosphatase, putative, expressed	Os02t0805500	Similar to PAP-specific phosphatase HAL2-like (3'(2'), 5'-bisphosphate nucleotidase) (EC 3.1.3.7) (3'(2'), 5-bisphosphonucleoside 3'(2')- phosphohydrolase) (DPNPase) (Halotolerance protein).	NA	NA	NA	579M-717Mb
TraesCS6B01G411600	wds_W4_vs_HFZ_W4 wds_W6_vs_HFZ_W6 wds_W8.5_vs_HFZ_W8.5	3	LOC_Os02g56180.1	LOC_Os02g56180.1	dehydrogenase, putative, expressed	Os02t0805600	Similar to Alcohol dehydrogenase, zinc-containing.	NA	NA	NA	579M-717Mb
TraesCS6B01G411700	wds_W4_vs_HFZ_W4 wds_W6_vs_HFZ_W6 wds_W8.5_vs_HFZ_W8.5	3	LOC_Os02g56180.1	LOC_Os02g56180.1	dehydrogenase, putative, expressed	Os02t0805600	Similar to Alcohol dehydrogenase, zinc-containing.	NA	NA	NA	579M-717Mb
TraesCS6B01G411900	wds_W4_vs_HFZ_W4 wds_W6_vs_HFZ_W6 wds_W8.5_vs_HFZ_W8.5	3	LOC_Os02g56200.1	LOC_Os02g56200.1	ELMO/CED-12 family protein, putative, expressed	Os02t0805800	Aminoglycoside phosphotransferase domain containing protein.	NA	NA	NA	579M-717Mb
TraesCS6B01G412000	wds_W4_vs_HFZ_W4 wds_W6_vs_HFZ_W6 wds_W8.5_vs_HFZ_W8.5	3	LOC_Os02g56210.1	LOC_Os02g56210.1	hydrolase, NUDIX family, domain containing protein, expressed	Os02t0805900	NUDIX hydrolase, core domain containing protein.	NA	NA	OsDCP2, DCP2	579M-717Mb
TraesCS6B01G412200	wds_W4_vs_HFZ_W4 wds_W6_vs_HFZ_W6 wds_W8.5_vs_HFZ_W8.5	3	LOC_Os02g56219.1	LOC_Os02g56219.1	acetyltransferase, GNAT family, putative, expressed	Os02t0806000	Acyl-CoA N-acyltransferase domain containing protein.	NA	NA	NA	579M-717Mb
TraesCS6B01G412300	wds_W4_vs_HFZ_W4 wds_W6_vs_HFZ_W6 wds_W8.5_vs_HFZ_W8.5	3	LOC_Os02g56250.1	NA	GATA zinc finger domain containing protein, expressed	Os02t0806400	Hypothetical conserved gene.	NA	NA	NA	579M-717Mb
TraesCS6B01G412400	wds_W4_vs_HFZ_W4 wds_W6_vs_HFZ_W6 wds_W8.5_vs_HFZ_W8.5	3	LOC_Os07g28820.1	NA	ribonuclease 2-5A family protein, expressed	Os07t0471000	Endoplasmic reticulum (ER) stress sensor, Transducer of ER stress, ER stress response	IRE1, OsIRE1, OsIre1	INOSITOL REQUIRING 1, endoplasmic reticulum (ER) stress sensor IRE1	IRE1, OsIRE1, OsIre1	579M-717Mb
TraesCS6B01G413000	wds_W4_vs_HFZ_W4 wds_W6_vs_HFZ_W6 wds_W8.5_vs_HFZ_W8.5	3	LOC_Os02g56270.1	LOC_Os02g56270.1	ENTH domain containing protein, expressed	Os02t0806600	ENTH/VHS domain containing protein.	NA	NA	NA	579M-717Mb
TraesCS6B01G413100	wds_W4_vs_HFZ_W4 wds_W6_vs_HFZ_W6 wds_W8.5_vs_HFZ_W8.5	3	LOC_Os02g56280.1	LOC_Os02g56280.1	zinc finger family protein, putative, expressed	Os02t0806700	Similar to Retroelement pol polyprotein-like.	NA	NA	NA	579M-717Mb
TraesCS6B01G413200	wds_W4_vs_HFZ_W4 wds_W6_vs_HFZ_W6 wds_W8.5_vs_HFZ_W8.5	3	LOC_Os11g34150.1	NA	transposon protein, putative, CACTA, En/Spm sub-class, expressed	Os11t0544200	Similar to Ribosomal protein S7.	NA	NA	NA	579M-717Mb
TraesCS6B01G413400	wds_W4_vs_HFZ_W4 wds_W6_vs_HFZ_W6 wds_W8.5_vs_HFZ_W8.5	3	LOC_Os08g31760.1	NA	expressed protein	Os08t0411300	Conserved hypothetical protein.	NA	NA	NA	579M-717Mb
TraesCS6B01G413500	wds_W4_vs_HFZ_W4 wds_W6_vs_HFZ_W6 wds_W8.5_vs_HFZ_W8.5	3	LOC_Os02g56310.1	LOC_Os02g56310.1	calcium-dependent protein kinase isoform AK1, putative, expressed	Os02t0807000	Similar to Phosphoenolpyruvate carboxylase kinase 1.	NA	NA	OsPPCK1	579M-717Mb
TraesCS6B01G414700	wds_W4_vs_HFZ_W4 wds_W6_vs_HFZ_W6 wds_W8.5_vs_HFZ_W8.5	3	LOC_Os02g56610.1	LOC_Os02g56610.1	DUF640 domain containing protein, putative, expressed	Os02t0811000	DUF640 domain containing protein, ALOG domain-containing nuclear protein, Reguration of plant height, floral development and grain yield, Spikelet morphogenesis	G1L6, AFD1, OsG1L6, TH1	G1 LIKE PROTEIN 6, ABNORMAL FLOWER AND DWARF1, TRIANGULAR HULL1	OsG1L6, G1L6, TH1, TH1/BSG1/BLS1/AFD1, BSG1, AFD1	579M-717Mb
TraesCS6B01G414800	wds_W4_vs_HFZ_W4 wds_W6_vs_HFZ_W6 wds_W8.5_vs_HFZ_W8.5	3	LOC_Os03g08480.1	NA	rho termination factor, N-terminal domain containing protein, expressed	Os03t0183100	SAP-like protein BP-73 (OsBP-73) (Riaa1).	NA	NA	BP-73, OsBP-73, Riaa1, Os-BP-73	579M-717Mb
TraesCS6B01G415500	wds_W4_vs_HFZ_W4 wds_W6_vs_HFZ_W6 wds_W8.5_vs_HFZ_W8.5	3	LOC_Os11g18830.1	LOC_Os11g18830.1	survival motor neuron containing protein, expressed	Os11t0293300	Survival motor neuron interacting protein 1 family protein.	NA	NA	NA	579M-717Mb
TraesCS6B01G415600	wds_W4_vs_HFZ_W4 wds_W6_vs_HFZ_W6 wds_W8.5_vs_HFZ_W8.5	3	LOC_Os02g56550.1	LOC_Os02g56550.1	ABC transporter, ATP-binding protein, putative, expressed	Os02t0810300	Similar to NBD-like protein.	NA	NA	OsABCI14	579M-717Mb
TraesCS6B01G415700	wds_W4_vs_HFZ_W4 wds_W6_vs_HFZ_W6 wds_W8.5_vs_HFZ_W8.5	3	LOC_Os02g56560.1	LOC_Os02g56560.1	CK1_CaseinKinase_1.6 - CK1 includes the casein kinase 1 kinases, expressed	Os02t0810400	Similar to Dual specificity kinase 1.	NA	NA	NA	579M-717Mb
TraesCS6B01G415800	wds_W4_vs_HFZ_W4 wds_W6_vs_HFZ_W6 wds_W8.5_vs_HFZ_W8.5	3	LOC_Os02g56565.1	LOC_Os02g56565.1	endoribonuclease, putative, expressed	Os02t0810450	Similar to endoribonuclease.	NA	NA	NA	579M-717Mb
TraesCS6B01G415900	wds_W4_vs_HFZ_W4 wds_W6_vs_HFZ_W6 wds_W8.5_vs_HFZ_W8.5	3	LOC_Os02g56570.1	LOC_Os02g56570.1	TBC domain containing protein, expressed	Os02t0810500	RabGAP/TBC domain containing protein.	NA	NA	NA	579M-717Mb
TraesCS6B01G416900	wds_W4_vs_HFZ_W4 wds_W6_vs_HFZ_W6 wds_W8.5_vs_HFZ_W8.5	3	LOC_Os01g43750.1	LOC_Os01g43750.1	cytochrome P450 72A1, putative, expressed	Os01t0602400	Similar to Cytochrome P450 monooxygenase CYP72A5 (Fragment).	NA	NA	OsCYP72A32	579M-717Mb
TraesCS6B01G417400	wds_W4_vs_HFZ_W4 wds_W6_vs_HFZ_W6 wds_W8.5_vs_HFZ_W8.5	3	LOC_Os02g56540.1	LOC_Os02g56540.1	kinesin motor domain containing protein, putative, expressed	Os02t0810200	Kinesin-related protein, Regulation of cell division and plant development	STD1	Stemless Dwarf 1, stemless dwarf 1	OsSTD1	579M-717Mb
TraesCS6B01G417700	wds_W4_vs_HFZ_W4 wds_W6_vs_HFZ_W6 wds_W8.5_vs_HFZ_W8.5	3	LOC_Os02g56530.1	LOC_Os02g56530.1	ankyrin repeat domain containing protein, expressed	Os02t0810100	Ankyrin repeat containing protein.	NA	NA	NA	579M-717Mb
TraesCS6B01G418400	wds_W4_vs_HFZ_W4 wds_W6_vs_HFZ_W6 wds_W8.5_vs_HFZ_W8.5	3	LOC_Os05g32110.1	LOC_Os05g32110.1	COBRA, putative, expressed	Os05t0386800	COBRA-like protein, Cellulose synthesis	BC1L4, OsBC1L4	BRITTLE CULM-LIKE 4, brittle culm 1 like 4	NA	579M-717Mb
TraesCS6B01G418500	wds_W4_vs_HFZ_W4 wds_W6_vs_HFZ_W6 wds_W8.5_vs_HFZ_W8.5	3	LOC_Os02g56520.1	LOC_Os02g56520.1	expressed protein	Os02t0809900	Quinoprotein amine dehydrogenase, beta chain-like domain containing protein.	NA	NA	NA	579M-717Mb
TraesCS6B01G419000	wds_W4_vs_HFZ_W4 wds_W6_vs_HFZ_W6 wds_W8.5_vs_HFZ_W8.5	3	LOC_Os03g12570.1	NA	expressed protein	Os10t0104900	Chromomethylase, Plant development, Silencing of transposable elements (TEs)	CMT2, OsCMT3a, OsCMT2	CHROMOMETHYLTRANSFERASE 2, chromomethyltransferase 2, chromomethylase 3a	OsCMT2, OsCMT3a	579M-717Mb
TraesCS6B01G419100	wds_W4_vs_HFZ_W4 wds_W6_vs_HFZ_W6 wds_W8.5_vs_HFZ_W8.5	3	LOC_Os11g06190.1	NA	expressed protein	Os11t0160700	Zinc finger, RING/FYVE/PHD-type domain containing protein.	NA	NA	NA	579M-717Mb
TraesCS6B01G419400	wds_W4_vs_HFZ_W4 wds_W6_vs_HFZ_W6 wds_W8.5_vs_HFZ_W8.5	3	LOC_Os02g56490.1	NA	expressed protein	Os02t0809300	Conserved hypothetical protein.	NA	NA	OsCLE205, CLE205	579M-717Mb
TraesCS6B01G419500	wds_W4_vs_HFZ_W4 wds_W6_vs_HFZ_W6 wds_W8.5_vs_HFZ_W8.5	3	LOC_Os02g56480.1	NA	PB1 domain containing protein, expressed	Os02t0809100	Conserved hypothetical protein.	NA	NA	NA	579M-717Mb
TraesCS6B01G419600	wds_W4_vs_HFZ_W4 wds_W6_vs_HFZ_W6 wds_W8.5_vs_HFZ_W8.5	3	LOC_Os07g33440.1	LOC_Os07g33440.1	cytochrome P450, putative, expressed	Os07t0518100	Cytochrome P450 family protein.	NA	NA	NA	579M-717Mb
TraesCS6B01G419700	wds_W4_vs_HFZ_W4 wds_W6_vs_HFZ_W6 wds_W8.5_vs_HFZ_W8.5	3	NA	NA	NA	NA	NA	NA	NA	NA	579M-717Mb
TraesCS6B01G421000	wds_W4_vs_HFZ_W4 wds_W6_vs_HFZ_W6 wds_W8.5_vs_HFZ_W8.5	3	LOC_Os02g56740.1	LOC_Os02g56740.1	translation initiation factor eIF-2B subunit epsilon, putative, expressed	Os02t0812400	Trimeric LpxA-like domain containing protein.	NA	NA	NA	579M-717Mb
TraesCS6B01G421100	wds_W4_vs_HFZ_W4 wds_W6_vs_HFZ_W6 wds_W8.5_vs_HFZ_W8.5	3	LOC_Os02g56750.1	NA	OsFBX65 - F-box domain containing protein, expressed	Os02t0812500	Cyclin-like F-box domain containing protein.	NA	NA	OsFbox115, Os_F0639	579M-717Mb
TraesCS6B01G421800	wds_W4_vs_HFZ_W4 wds_W6_vs_HFZ_W6 wds_W8.5_vs_HFZ_W8.5	3	LOC_Os12g29220.1	LOC_Os12g29220.1	nodulin MtN3 family protein, putative, expressed	Os12t0476200	Sucrose transporter, TAL effector PthXo2-dependent disease susceptibility to bacterial pathogen	SWEET13, OsSWEET13	SWEET13	OsSWEET13, Xa25(t), Xa25, OsMtN3, Xa25/SWEET13, OsSWEET13/XA25	579M-717Mb
TraesCS6B01G422600	wds_W4_vs_HFZ_W4 wds_W6_vs_HFZ_W6 wds_W8.5_vs_HFZ_W8.5	3	LOC_Os02g56880.1	LOC_Os02g56880.1	transcriptional corepressor LEUNIG, putative, expressed	Os02t0813800	Similar to STYLOSA protein.	NA	NA	OsWD40-58	579M-717Mb
TraesCS6B01G422900	wds_W4_vs_HFZ_W4 wds_W6_vs_HFZ_W6 wds_W8.5_vs_HFZ_W8.5	3	LOC_Os02g56860.1	LOC_Os02g56860.1	3-ketoacyl-CoA synthase, putative, expressed	Os02t0813600	Thiolase-like, subgroup domain containing protein.	NA	NA	NA	579M-717Mb
TraesCS6B01G423000	wds_W4_vs_HFZ_W4 wds_W6_vs_HFZ_W6 wds_W8.5_vs_HFZ_W8.5	3	LOC_Os02g56850.1	LOC_Os02g56850.1	glutathione reductase, putative, expressed	Os02t0813500	Glutathione reductase, cytosolic (EC 1.8.1.7) (GR) (GRase).	NA	NA	OsGR2, RGRC2, GR2, OsGR, OsGR3, OsRGRC2	579M-717Mb
TraesCS6B01G423100	wds_W4_vs_HFZ_W4 wds_W6_vs_HFZ_W6 wds_W8.5_vs_HFZ_W8.5	3	LOC_Os02g56850.1	LOC_Os02g56850.1	glutathione reductase, putative, expressed	Os02t0813500	Glutathione reductase, cytosolic (EC 1.8.1.7) (GR) (GRase).	NA	NA	OsGR2, RGRC2, GR2, OsGR, OsGR3, OsRGRC2	579M-717Mb
TraesCS6B01G423200	wds_W4_vs_HFZ_W4 wds_W6_vs_HFZ_W6 wds_W8.5_vs_HFZ_W8.5	3	LOC_Os02g56840.1	NA	OsFBX70 - F-box domain containing protein, expressed	Os02t0813350	Cyclin-like F-box domain containing protein.	NA	NA	OsFbox120, Os_F0441	579M-717Mb
TraesCS6B01G423500	wds_W4_vs_HFZ_W4 wds_W6_vs_HFZ_W6 wds_W8.5_vs_HFZ_W8.5	3	LOC_Os02g56840.1	LOC_Os02g56840.1	OsFBX70 - F-box domain containing protein, expressed	Os02t0813350	Cyclin-like F-box domain containing protein.	NA	NA	OsFbox120, Os_F0441	579M-717Mb
TraesCS6B01G423900	wds_W4_vs_HFZ_W4 wds_W6_vs_HFZ_W6 wds_W8.5_vs_HFZ_W8.5	3	LOC_Os02g56920.1	LOC_Os02g56920.1	WAX2, putative, expressed	Os02t0814200	Similar to CER1-like gene protein (Fragment).	NA	NA	Os0053, OsGL1-6	579M-717Mb
TraesCS6B01G424500	wds_W4_vs_HFZ_W4 wds_W6_vs_HFZ_W6 wds_W8.5_vs_HFZ_W8.5	3	LOC_Os02g56940.2	NA	expressed protein	Os02t0814400	Cytochrome c, monohaem domain containing protein.	NA	NA	NA	579M-717Mb
TraesCS6B01G424600	wds_W4_vs_HFZ_W4 wds_W6_vs_HFZ_W6 wds_W8.5_vs_HFZ_W8.5	3	LOC_Os03g21240.1	NA	myb-like DNA-binding domain containing protein, expressed	Os03t0329900	MYB-CC family protein, Pi-starvation signaling	PHR1, OsPHR1	PHOSPHATE STARVATION RESPONSE 1, PHOSPHATE RESPONSE1	OsPHR1	579M-717Mb
TraesCS6B01G424700	wds_W4_vs_HFZ_W4 wds_W6_vs_HFZ_W6 wds_W8.5_vs_HFZ_W8.5	3	LOC_Os02g56950.1	NA	expressed protein	Os02t0814600	EF-HAND 1 domain containing protein.	NA	NA	NA	579M-717Mb
TraesCS6B01G425000	wds_W4_vs_HFZ_W4 wds_W6_vs_HFZ_W6 wds_W8.5_vs_HFZ_W8.5	3	LOC_Os02g56990.1	LOC_Os02g56990.1	ribosomal protein L37, putative, expressed	Os02t0815000	Similar to 60S ribosomal protein L37 (G1.16).	NA	NA	OsRPL37	579M-717Mb
TraesCS6B01G425400	wds_W4_vs_HFZ_W4 wds_W6_vs_HFZ_W6 wds_W8.5_vs_HFZ_W8.5	3	NA	NA	NA	Os02t0815300	Hypothetical protein.	NA	NA	NA	579M-717Mb
TraesCS6B01G425600	wds_W4_vs_HFZ_W4 wds_W6_vs_HFZ_W6 wds_W8.5_vs_HFZ_W8.5	3	LOC_Os02g57030.1	LOC_Os02g57030.1	expressed protein	Os02t0815400	Similar to Tfm5 protein.	NA	NA	NA	579M-717Mb
TraesCS6B01G425700	wds_W4_vs_HFZ_W4 wds_W6_vs_HFZ_W6 wds_W8.5_vs_HFZ_W8.5	3	LOC_Os02g57040.1	LOC_Os02g57040.1	dehydrogenase, putative, expressed	Os02t0815500	Alcohol dehydrogenase class III (EC 1.1.1.1) (Glutathione-dependent formaldehyde dehydrogenase) (EC 1.2.1.1) (FDH) (FALDH) (GSH-FDH).	NA	NA	OsGSNOR, GSNOR, GSNOR1, OsGSNOR1	579M-717Mb
TraesCS6B01G425800	wds_W4_vs_HFZ_W4 wds_W6_vs_HFZ_W6 wds_W8.5_vs_HFZ_W8.5	3	LOC_Os02g57050.1	LOC_Os02g57050.1	diphthamide biosynthesis protein, putative, expressed	Os02t0815600	Diphthamide synthesis, DHP1 domain containing protein.	NA	NA	NA	579M-717Mb
TraesCS6B01G425900	wds_W4_vs_HFZ_W4 wds_W6_vs_HFZ_W6 wds_W8.5_vs_HFZ_W8.5	3	LOC_Os02g57080.1	LOC_Os02g57080.1	serine/threonine-protein kinase, putative, expressed	Os02t0815900	Protein kinase, core domain containing protein.	NA	NA	NA	579M-717Mb
TraesCS6B01G426600	wds_W4_vs_HFZ_W4 wds_W6_vs_HFZ_W6 wds_W8.5_vs_HFZ_W8.5	3	LOC_Os02g57090.1	LOC_Os02g57090.1	anthranilate phosphoribosyltransferase, putative, expressed	Os02t0816000	C2 domain containing protein.	NA	NA	NA	579M-717Mb
TraesCS6B01G427000	wds_W4_vs_HFZ_W4 wds_W6_vs_HFZ_W6 wds_W8.5_vs_HFZ_W8.5	3	LOC_Os02g57100.1	LOC_Os02g57100.1	expressed protein	Os02t0816100	HAD-superfamily hydrolase, subfamily IA, variant 2 protein.	NA	NA	NA	579M-717Mb
TraesCS6B01G428100	wds_W4_vs_HFZ_W4 wds_W6_vs_HFZ_W6 wds_W8.5_vs_HFZ_W8.5	3	LOC_Os10g04110.1	NA	MLA6 protein, putative, expressed	Os12t0564800	NB-ARC domain containing protein.	NA	NA	NA	579M-717Mb
TraesCS6B01G428400	wds_W4_vs_HFZ_W4 wds_W6_vs_HFZ_W6 wds_W8.5_vs_HFZ_W8.5	3	NA	NA	NA	NA	NA	NA	NA	NA	579M-717Mb
TraesCS6B01G428600	wds_W4_vs_HFZ_W4 wds_W6_vs_HFZ_W6 wds_W8.5_vs_HFZ_W8.5	3	LOC_Os02g57140.1	LOC_Os02g57140.1	expressed protein	Os02t0816400	Protein of unknown function DUF3741 domain containing protein.	NA	NA	NA	579M-717Mb
TraesCS6B01G429500	wds_W4_vs_HFZ_W4 wds_W6_vs_HFZ_W6 wds_W8.5_vs_HFZ_W8.5	3	LOC_Os07g06850.1	LOC_Os07g06850.1	gibberellin receptor GID1L2, putative, expressed	Os07t0162600	Alpha/beta hydrolase fold-3 domain containing protein.	NA	NA	NA	579M-717Mb
TraesCS6B01G429600	wds_W4_vs_HFZ_W4 wds_W6_vs_HFZ_W6 wds_W8.5_vs_HFZ_W8.5	3	LOC_Os10g38640.1	NA	glutathione S-transferase, putative, expressed	Os10t0529800	Similar to Tau class GST protein 4.	NA	NA	OsGSTU2, ParC	579M-717Mb
TraesCS6B01G430000	wds_W4_vs_HFZ_W4 wds_W6_vs_HFZ_W6 wds_W8.5_vs_HFZ_W8.5	3	LOC_Os02g57160.1	LOC_Os02g57160.1	ELMO/CED-12 family protein, putative, expressed	Os02t0816600	Similar to ABC(yeast) homolog1.	NA	NA	NA	579M-717Mb
TraesCS6B01G430100	wds_W4_vs_HFZ_W4 wds_W6_vs_HFZ_W6 wds_W8.5_vs_HFZ_W8.5	3	LOC_Os02g57180.1	LOC_Os02g57180.1	NADH dehydrogenase 1 alpha subcomplex subunit 9,mitochondrial precursor, putative, expressed	Os02t0816800	Mitochondrial complex I subunit, Mitochondrial NADH dehydrogenase [ubiquinone] 1 alpha subcomplex subunit, Embryo development, Endosperm starch synthesis	OsNDUFA9, FLO13	Mitochondrial complex I subunit, NADH dehydrogenase [ubiquinone] 1 alpha subcomplex subunit 9	OsNDUFA9, NDUFA9	579M-717Mb
TraesCS6B01G430500	wds_W4_vs_HFZ_W4 wds_W6_vs_HFZ_W6 wds_W8.5_vs_HFZ_W8.5	3	NA	NA	NA	NA	NA	NA	NA	NA	579M-717Mb
TraesCS6B01G431000	wds_W4_vs_HFZ_W4 wds_W6_vs_HFZ_W6 wds_W8.5_vs_HFZ_W8.5	3	LOC_Os02g32490.1	LOC_Os02g32490.1	AMP-binding enzyme, putative, expressed	Os02t0525900	Similar to Acetyl-coenzyme A synthetase 2 (EC 6.2.1.1) (Acetate--CoA ligase 2) (Acyl-activating enzyme 2).	NA	NA	NA	579M-717Mb
TraesCS6B01G431400	wds_W4_vs_HFZ_W4 wds_W6_vs_HFZ_W6 wds_W8.5_vs_HFZ_W8.5	3	LOC_Os02g57190.1	LOC_Os02g57190.1	Myosin head domain containing protein, expressed	Os02t0816900	Myosin XI (Fragment).	NA	NA	OSMYOXIB, OsMyoXIB	579M-717Mb
TraesCS6B01G431500	wds_W4_vs_HFZ_W4 wds_W6_vs_HFZ_W6 wds_W8.5_vs_HFZ_W8.5	3	LOC_Os02g57200.1	NA	expressed protein	Os02t0817000	Homeodomain-related domain containing protein.	NA	NA	NA	579M-717Mb
TraesCS6B01G432000	wds_W4_vs_HFZ_W4 wds_W6_vs_HFZ_W6 wds_W8.5_vs_HFZ_W8.5	3	LOC_Os02g57220.1	LOC_Os02g57220.1	WD domain, G-beta repeat domain containing protein, expressed	Os02t0817200	WD-40 repeat containing protein.	NA	NA	OsWD40-59	579M-717Mb
TraesCS6B01G432200	wds_W4_vs_HFZ_W4 wds_W6_vs_HFZ_W6 wds_W8.5_vs_HFZ_W8.5	3	LOC_Os02g57290.1	LOC_Os02g57290.1	cytochrome P450, putative, expressed	Os02t0817900	Cytochrome P450 family protein.	NA	NA	CYP97A4, OsCYP97A4	579M-717Mb
TraesCS6B01G432300	wds_W4_vs_HFZ_W4 wds_W6_vs_HFZ_W6 wds_W8.5_vs_HFZ_W8.5	3	LOC_Os02g57280.1	LOC_Os02g57280.1	CBS domain containing membrane protein, putative, expressed	Os02t0818000	Similar to Brown planthopper-induced resistance protein 1.	NA	NA	OsCBSX3, OsCBSX3a, OsCBSX3b, OsCBSX3c, OsCBSX3d, OsCBSX3e	579M-717Mb
TraesCS6B01G432500	wds_W4_vs_HFZ_W4 wds_W6_vs_HFZ_W6 wds_W8.5_vs_HFZ_W8.5	3	LOC_Os02g57270.1	NA	MYB family transcription factor, putative, expressed	Os02t0817800	Telomere binding protein , Establishing and /or maintaining an active telomere configuration	RTBP1, rtbp1, TBP1, OsTBP1	TELOMERE BINDING PROTEIN 1, RICE TELOMERE BINDING PROTEIN 1, Telomere Binding Protein 1, Telomere-binding protein 1, Protein RTBP1, rice telomere-binding protein 1, telomere binding protein-1	rtbp1, TBP1, OsTBP1	579M-717Mb
TraesCS6B01G432600	wds_W4_vs_HFZ_W4 wds_W6_vs_HFZ_W6 wds_W8.5_vs_HFZ_W8.5	3	LOC_Os02g57260.1	LOC_Os02g57260.1	3-ketoacyl-CoA thiolase, peroxisomal precursor, putative, expressed	Os02t0817700	Similar to 3-ketoacyl-CoA thiolase (Fragment).	NA	NA	OsI57, I57, OsKAT1, KAT1	579M-717Mb
TraesCS6B01G432700	wds_W4_vs_HFZ_W4 wds_W6_vs_HFZ_W6 wds_W8.5_vs_HFZ_W8.5	3	LOC_Os08g06474.1	LOC_Os08g06474.1	ribosomal protein L13, putative, expressed	Os08t0162033	Similar to 50S ribosomal protein L13.	NA	NA	NA	579M-717Mb
TraesCS6B01G432800	wds_W4_vs_HFZ_W4 wds_W6_vs_HFZ_W6 wds_W8.5_vs_HFZ_W8.5	3	LOC_Os02g57250.1	LOC_Os02g57250.1	OsIAA10 - Auxin-responsive Aux/IAA gene family member, expressed	Os02t0817600	Similar to Auxin-responsive protein IAA10.	NA	NA	OsIAA10, OsIAA5	579M-717Mb
TraesCS6B01G432900	wds_W4_vs_HFZ_W4 wds_W6_vs_HFZ_W6 wds_W8.5_vs_HFZ_W8.5	3	LOC_Os02g57240.1	LOC_Os02g57240.1	oxidoreductase, aldo/keto reductase family protein, putative, expressed	Os02t0817500	Potassium channel, voltage-dependent, beta subunit, KCNAB-related domain containing protein.	NA	NA	KOB1	579M-717Mb
TraesCS6B01G433000	wds_W4_vs_HFZ_W4 wds_W6_vs_HFZ_W6 wds_W8.5_vs_HFZ_W8.5	3	LOC_Os03g02600.1	NA	riboflavin biosynthesis protein ribD, putative, expressed	Os02t0473000	Riboflavin biosynthesis protein RibD family protein.	NA	NA	NA	579M-717Mb
TraesCS6B01G433100	wds_W4_vs_HFZ_W4 wds_W6_vs_HFZ_W6 wds_W8.5_vs_HFZ_W8.5	3	LOC_Os11g07700.1	NA	NAM, putative, expressed	Os07t0272700	No apical meristem (NAM) protein domain containing protein.	NA	NA	ONAC101	579M-717Mb
TraesCS6B01G433400	wds_W4_vs_HFZ_W4 wds_W6_vs_HFZ_W6 wds_W8.5_vs_HFZ_W8.5	3	LOC_Os02g57340.1	NA	tetratricopeptide-like helical, putative, expressed	Os02t0818800	Pentatricopeptide repeat domain containing protein.	NA	NA	NA	579M-717Mb
TraesCS6B01G433500	wds_W4_vs_HFZ_W4 wds_W6_vs_HFZ_W6 wds_W8.5_vs_HFZ_W8.5	3	NA	NA	NA	Os02t0818900	Heavy metal transport/detoxification protein domain containing protein.	NA	NA	NA	579M-717Mb
TraesCS6B01G433700	wds_W4_vs_HFZ_W4 wds_W6_vs_HFZ_W6 wds_W8.5_vs_HFZ_W8.5	3	LOC_Os02g57350.1	NA	expressed protein	Os02t0818900	Heavy metal transport/detoxification protein domain containing protein.	NA	NA	NA	579M-717Mb
TraesCS6B01G433800	wds_W4_vs_HFZ_W4 wds_W6_vs_HFZ_W6 wds_W8.5_vs_HFZ_W8.5	3	LOC_Os02g57370.1	LOC_Os02g57370.1	DHHC zinc finger domain containing protein, expressed	Os02t0819100	DHHC-type zinc finger protein, Regulation of plant architecture by altering the tiller	NA	NA	OsDHHC1, OsPAT15, PAT15	579M-717Mb
TraesCS6B01G434100	wds_W4_vs_HFZ_W4 wds_W6_vs_HFZ_W6 wds_W8.5_vs_HFZ_W8.5	3	LOC_Os05g38190.2	LOC_Os05g38190.2	pentatricopeptide, putative, expressed	Os05t0455900	Pentatricopeptide repeat domain containing protein.	NA	NA	NA	579M-717Mb
TraesCS6B01G434200	wds_W4_vs_HFZ_W4 wds_W6_vs_HFZ_W6 wds_W8.5_vs_HFZ_W8.5	3	LOC_Os02g57380.1	NA	thioredoxin, putative, expressed	Os02t0819200	Thioredoxin domain 2 containing protein.	NA	NA	NA	579M-717Mb
TraesCS6B01G434300	wds_W4_vs_HFZ_W4 wds_W6_vs_HFZ_W6 wds_W8.5_vs_HFZ_W8.5	3	LOC_Os02g57390.1	LOC_Os02g57390.1	pumilio-family RNA binding protein, putative, expressed	Os02t0819300	Hypothetical conserved gene.	NA	NA	NA	579M-717Mb
TraesCS6B01G434400	wds_W4_vs_HFZ_W4 wds_W6_vs_HFZ_W6 wds_W8.5_vs_HFZ_W8.5	3	LOC_Os02g57400.1	LOC_Os02g57400.1	2-phosphoglycerate kinase-related, putative, expressed	Os02t0819400	Phytic acid metabolism	LPA1, OsLpa1.1, Oslpa1, Lpa1, OsLpa1	LOW PHYTIC ACID 1, Low phytic acid-1, low phytic acid 1	Lpa1, OsLpa1, OsLpa1.1, OsLpa1.2, OsLpa1.3, Oslpa1	579M-717Mb
TraesCS6B01G434700	wds_W4_vs_HFZ_W4 wds_W6_vs_HFZ_W6 wds_W8.5_vs_HFZ_W8.5	3	LOC_Os02g57410.6	LOC_Os02g57410.6	OTU-like cysteine protease family protein, putative, expressed	Os02t0819500	Similar to Cysteine-type peptidase.	NA	NA	NA	579M-717Mb
TraesCS6B01G434800	wds_W4_vs_HFZ_W4 wds_W6_vs_HFZ_W6 wds_W8.5_vs_HFZ_W8.5	3	LOC_Os02g57420.1	LOC_Os02g57420.1	protein kinase APK1A, chloroplast precursor, putative, expressed	Os02t0819600	Serine/threonine protein kinase-related domain containing protein.	NA	NA	OsRLCK88	579M-717Mb
TraesCS6B01G435000	wds_W4_vs_HFZ_W4 wds_W6_vs_HFZ_W6 wds_W8.5_vs_HFZ_W8.5	3	LOC_Os02g57430.1	NA	DNL zinc finger domain containing protein, putative, expressed	Os02t0819700	Zinc finger, Zim17-type family protein.	NA	NA	NA	579M-717Mb
TraesCS6B01G436400	wds_W4_vs_HFZ_W4 wds_W6_vs_HFZ_W6 wds_W8.5_vs_HFZ_W8.5	3	LOC_Os02g57450.1	LOC_Os02g57450.1	Ser/Thr protein phosphatase family protein, putative, expressed	Os02t0820000	Similar to Serine/threonine protein phosphatase PP1 isozyme 2 (EC 3.1.3.16).	NA	NA	OsPP41	579M-717Mb
TraesCS6B01G437000	wds_W4_vs_HFZ_W4 wds_W6_vs_HFZ_W6 wds_W8.5_vs_HFZ_W8.5	3	LOC_Os02g57910.1	NA	OsFBX73 - F-box domain containing protein, expressed	Os02t0825500	Cyclin-like F-box domain containing protein.	NA	NA	OsFbox123, Os_F0289	579M-717Mb
TraesCS6B01G437200	wds_W4_vs_HFZ_W4 wds_W6_vs_HFZ_W6 wds_W8.5_vs_HFZ_W8.5	3	LOC_Os02g57910.1	NA	OsFBX73 - F-box domain containing protein, expressed	Os02t0825500	Cyclin-like F-box domain containing protein.	NA	NA	OsFbox123, Os_F0289	579M-717Mb
TraesCS6B01G437400	wds_W4_vs_HFZ_W4 wds_W6_vs_HFZ_W6 wds_W8.5_vs_HFZ_W8.5	3	NA	NA	NA	NA	NA	NA	NA	NA	579M-717Mb
TraesCS6B01G437800	wds_W4_vs_HFZ_W4 wds_W6_vs_HFZ_W6 wds_W8.5_vs_HFZ_W8.5	3	LOC_Os02g57470.1	LOC_Os02g57470.1	tetratricopeptide repeat containing protein, putative, expressed	Os02t0820300	Tetratricopeptide-like helical domain containing protein.	NA	NA	NA	579M-717Mb
TraesCS6B01G437900	wds_W4_vs_HFZ_W4 wds_W6_vs_HFZ_W6 wds_W8.5_vs_HFZ_W8.5	3	LOC_Os02g57480.1	LOC_Os02g57480.1	transferase family protein, putative, expressed	Os02t0820400	Transferase family protein.	NA	NA	NA	579M-717Mb
TraesCS6B01G438500	wds_W4_vs_HFZ_W4 wds_W6_vs_HFZ_W6 wds_W8.5_vs_HFZ_W8.5	3	LOC_Os02g57500.1	LOC_Os02g57500.1	expressed protein	Os02t0820600	Conserved hypothetical protein.	NA	NA	NA	579M-717Mb
TraesCS6B01G439300	wds_W4_vs_HFZ_W4 wds_W6_vs_HFZ_W6 wds_W8.5_vs_HFZ_W8.5	3	LOC_Os12g43100.1	LOC_Os12g43100.1	deoxyhypusine hydroxylase, putative, expressed	Os12t0626100	Similar to HEAT-like.	NA	NA	NA	579M-717Mb
TraesCS6B01G439400	wds_W4_vs_HFZ_W4 wds_W6_vs_HFZ_W6 wds_W8.5_vs_HFZ_W8.5	3	LOC_Os02g57510.1	LOC_Os02g57510.1	SNARE domain containing protein, putative, expressed	Os02t0820700	Similar to BS14b.	NA	NA	NA	579M-717Mb
TraesCS6B01G439600	wds_W4_vs_HFZ_W4 wds_W6_vs_HFZ_W6 wds_W8.5_vs_HFZ_W8.5	3	LOC_Os02g57530.2	LOC_Os02g57530.2	ethylene receptor, putative, expressed	Os02t0820900	Similar to Ethylene receptor-like protein 2.	NA	NA	OsETR3, OsERS4, OS-ETR3, OsETR3a, OsETR3b, PK2, OsPK2	579M-717Mb
TraesCS6B01G439800	wds_W4_vs_HFZ_W4 wds_W6_vs_HFZ_W6 wds_W8.5_vs_HFZ_W8.5	3	LOC_Os11g18947.1	LOC_Os11g18947.1	zinc finger, C3HC4 type domain containing protein, expressed	Os11t0294600	Zinc finger, RING/FYVE/PHD-type domain containing protein.	NA	NA	NA	579M-717Mb
TraesCS6B01G440000	wds_W4_vs_HFZ_W4 wds_W6_vs_HFZ_W6 wds_W8.5_vs_HFZ_W8.5	3	LOC_Os03g42230.1	NA	B3 DNA binding domain containing protein, expressed	Os03t0619600	Transcriptional factor B3 family protein.	NA	NA	NA	579M-717Mb
TraesCS6B01G440200	wds_W4_vs_HFZ_W4 wds_W6_vs_HFZ_W6 wds_W8.5_vs_HFZ_W8.5	3	LOC_Os08g09200.1	LOC_Os08g09200.1	aconitate hydratase protein, putative, expressed	Os03t0136900	Similar to Aconitate hydratase, cytoplasmic (EC 4.2.1.3) (Citrate hydro-lyase) (Aconitase).	NA	NA	NA	579M-717Mb
TraesCS6B01G440500	wds_W4_vs_HFZ_W4 wds_W6_vs_HFZ_W6 wds_W8.5_vs_HFZ_W8.5	3	LOC_Os02g57590.1	LOC_Os02g57590.1	rRNA 2-O-methyltransferase fibrillarin 2, putative, expressed	Os02t0821800	Similar to Fibrillarin-2.	NA	NA	OsMed18_1, Med18_1, OsMed36_1, Med36_1	579M-717Mb
TraesCS6B01G443700	wds_W4_vs_HFZ_W4 wds_W6_vs_HFZ_W6 wds_W8.5_vs_HFZ_W8.5	3	LOC_Os02g57600.1	NA	expressed protein	Os02t0821900	Conserved hypothetical protein.	NA	NA	NA	579M-717Mb
TraesCS6B01G443800	wds_W4_vs_HFZ_W4 wds_W6_vs_HFZ_W6 wds_W8.5_vs_HFZ_W8.5	3	LOC_Os12g34510.1	LOC_Os12g34510.1	Core histone H2A/H2B/H3/H4 domain containing protein, putative, expressed	Os12t0530000	Similar to Histone H2A.	NA	NA	NA	579M-717Mb
TraesCS6B01G444000	wds_W4_vs_HFZ_W4 wds_W6_vs_HFZ_W6 wds_W8.5_vs_HFZ_W8.5	3	LOC_Os02g57610.1	LOC_Os02g57610.1	expressed protein	Os02t0822000	Conserved hypothetical protein.	NA	NA	NA	579M-717Mb
TraesCS6B01G444100	wds_W4_vs_HFZ_W4 wds_W6_vs_HFZ_W6 wds_W8.5_vs_HFZ_W8.5	3	LOC_Os02g57620.1	LOC_Os02g57620.1	Citrate transporter protein, putative, expressed	Os02t0822100	Divalent ion symporter domain containing protein.	NA	NA	SIET3	579M-717Mb
TraesCS6B01G444700	wds_W4_vs_HFZ_W4 wds_W6_vs_HFZ_W6 wds_W8.5_vs_HFZ_W8.5	3	LOC_Os02g57630.1	LOC_Os02g57630.1	ubiquitin carboxyl-terminal hydrolase, family 1, putative, expressed	Os02t0822200	Peptidase C12, ubiquitin carboxyl-terminal hydrolase 1 family protein.	NA	NA	NA	579M-717Mb
TraesCS6B01G444800	wds_W4_vs_HFZ_W4 wds_W6_vs_HFZ_W6 wds_W8.5_vs_HFZ_W8.5	3	LOC_Os02g57640.1	LOC_Os02g57640.1	KH domain containing protein, putative, expressed	Os02t0822300	Similar to RNA-binding protein Nova-1.	NA	NA	NA	579M-717Mb
TraesCS6B01G444900	wds_W4_vs_HFZ_W4 wds_W6_vs_HFZ_W6 wds_W8.5_vs_HFZ_W8.5	3	LOC_Os02g57850.1	NA	expressed protein	NA	NA	NA	NA	NA	579M-717Mb
TraesCS6B01G447600	wds_W4_vs_HFZ_W4 wds_W6_vs_HFZ_W6 wds_W8.5_vs_HFZ_W8.5	3	LOC_Os02g57820.1	LOC_Os02g57820.1	AT hook motif domain containing protein, expressed	Os02t0824300	Protein of unknown function DUF296 domain containing protein.	NA	NA	NA	579M-717Mb
TraesCS6B01G447700	wds_W4_vs_HFZ_W4 wds_W6_vs_HFZ_W6 wds_W8.5_vs_HFZ_W8.5	3	LOC_Os03g22780.1	LOC_Os03g22780.1	DVR, putative, expressed	Os03t0351200	NAD(P)-binding domain containing protein.	NA	NA	OsDVR, DVR	579M-717Mb
TraesCS6B01G449100	wds_W4_vs_HFZ_W4 wds_W6_vs_HFZ_W6 wds_W8.5_vs_HFZ_W8.5	3	LOC_Os02g57780.1	LOC_Os02g57780.1	expressed protein	Os02t0823800	Smg8/Smg9 domain containing protein.	NA	NA	NA	579M-717Mb
TraesCS6B01G449300	wds_W4_vs_HFZ_W4 wds_W6_vs_HFZ_W6 wds_W8.5_vs_HFZ_W8.5	3	LOC_Os05g46780.1	NA	transposon protein, putative, CACTA, En/Spm sub-class, expressed	Os05t0545600	Forkhead-associated (FHA) domain domain containing protein.	NA	NA	NA	579M-717Mb
TraesCS6B01G449400	wds_W4_vs_HFZ_W4 wds_W6_vs_HFZ_W6 wds_W8.5_vs_HFZ_W8.5	3	LOC_Os02g57760.1	LOC_Os02g57760.1	O-methyltransferase, putative, expressed	Os02t0823400	Similar to S-adenosyl-L-methionine: beta-alanine N-methyltransferase (Fragment).	NA	NA	OsCOMTL4, COMT2	579M-717Mb
TraesCS6B01G449800	wds_W4_vs_HFZ_W4 wds_W6_vs_HFZ_W6 wds_W8.5_vs_HFZ_W8.5	3	LOC_Os02g57750.1	LOC_Os02g57750.1	protein binding protein, putative, expressed	Os02t0823300	Similar to Neuralized protein.	NA	NA	OsRFP	579M-717Mb
TraesCS6B01G449900	wds_W4_vs_HFZ_W4 wds_W6_vs_HFZ_W6 wds_W8.5_vs_HFZ_W8.5	3	LOC_Os10g38850.1	NA	amine oxidase, putative, expressed	Os10t0532100	Similar to Amine oxidase, flavin-containing.	NA	NA	OsHDMA704, HDMA704, OsPAO11, PAO11	579M-717Mb
TraesCS6B01G450000	wds_W4_vs_HFZ_W4 wds_W6_vs_HFZ_W6 wds_W8.5_vs_HFZ_W8.5	3	LOC_Os02g44630.1	LOC_Os02g44630.1	aquaporin protein, putative, expressed	Os02t0666200	Aquaporin.	NA	NA	OsPIP1a, OsPIP1;1, PIP1a, RWC-1, PIP1-1, RWC1, OsPIP1-1, PIP1;1, PIP1-5	579M-717Mb
TraesCS6B01G450500	wds_W4_vs_HFZ_W4 wds_W6_vs_HFZ_W6 wds_W8.5_vs_HFZ_W8.5	3	LOC_Os02g57670.1	LOC_Os02g57670.1	ribosomal L9, putative, expressed	Os02t0822600	Similar to 50S ribosomal protein L9.	NA	NA	NA	579M-717Mb
TraesCS6B01G450700	wds_W4_vs_HFZ_W4 wds_W6_vs_HFZ_W6 wds_W8.5_vs_HFZ_W8.5	3	LOC_Os02g57690.1	LOC_Os02g57690.1	kelch repeat protein, putative, expressed	Os02t0822800	Galactose oxidase/kelch, beta-propeller domain containing protein.	NA	NA	NA	579M-717Mb
TraesCS6B01G450900	wds_W4_vs_HFZ_W4 wds_W6_vs_HFZ_W6 wds_W8.5_vs_HFZ_W8.5	3	NA	NA	NA	NA	NA	NA	NA	NA	579M-717Mb
TraesCS6B01G451000	wds_W4_vs_HFZ_W4 wds_W6_vs_HFZ_W6 wds_W8.5_vs_HFZ_W8.5	3	LOC_Os10g34614.1	NA	csAtPR5, putative, expressed	Os10t0487600	Conserved hypothetical protein.	NA	NA	NA	579M-717Mb
TraesCS6B01G451100	wds_W4_vs_HFZ_W4 wds_W6_vs_HFZ_W6 wds_W8.5_vs_HFZ_W8.5	3	LOC_Os02g57710.1	LOC_Os02g57710.1	signal peptide peptidase-like 2B, putative, expressed	Os02t0823000	Peptidase A22B, signal peptide peptidase domain containing protein.	NA	NA	NA	579M-717Mb
TraesCS6B01G451200	wds_W4_vs_HFZ_W4 wds_W6_vs_HFZ_W6 wds_W8.5_vs_HFZ_W8.5	3	LOC_Os02g57660.1	LOC_Os02g57660.1	phosphatidylinositol-4-phosphate 5-kinase, putative, expressed	Os02t0822500	Similar to Junctophilin-2 (Junctophilin type 2) (JP-2).	NA	NA	NA	579M-717Mb
TraesCS6B01G451300	wds_W4_vs_HFZ_W4 wds_W6_vs_HFZ_W6 wds_W8.5_vs_HFZ_W8.5	3	LOC_Os02g57650.1	NA	No apical meristem protein, putative, expressed	Os02t0822400	No apical meristem (NAM) protein domain containing protein.	NA	NA	ONAC070, ONAC70, OsNTL6, NTL6	579M-717Mb
TraesCS6B01G451500	wds_W4_vs_HFZ_W4 wds_W6_vs_HFZ_W6 wds_W8.5_vs_HFZ_W8.5	3	LOC_Os02g55050.1	NA	OsFBX64 - F-box domain containing protein, expressed	Os02t0793500	Cyclin-like F-box domain containing protein.	NA	NA	OsFbox114, Os_F0103	579M-717Mb
TraesCS6B01G451800	wds_W4_vs_HFZ_W4 wds_W6_vs_HFZ_W6 wds_W8.5_vs_HFZ_W8.5	3	LOC_Os02g55050.1	NA	OsFBX64 - F-box domain containing protein, expressed	Os02t0793500	Cyclin-like F-box domain containing protein.	NA	NA	OsFbox114, Os_F0103	579M-717Mb
TraesCS6B01G451900	wds_W4_vs_HFZ_W4 wds_W6_vs_HFZ_W6 wds_W8.5_vs_HFZ_W8.5	3	LOC_Os02g55050.1	NA	OsFBX64 - F-box domain containing protein, expressed	Os02t0793500	Cyclin-like F-box domain containing protein.	NA	NA	OsFbox114, Os_F0103	579M-717Mb
TraesCS6B01G452100	wds_W4_vs_HFZ_W4 wds_W6_vs_HFZ_W6 wds_W8.5_vs_HFZ_W8.5	3	NA	NA	NA	NA	NA	NA	NA	NA	579M-717Mb
TraesCS6B01G452200	wds_W4_vs_HFZ_W4 wds_W6_vs_HFZ_W6 wds_W8.5_vs_HFZ_W8.5	3	LOC_Os02g55050.1	NA	OsFBX64 - F-box domain containing protein, expressed	Os02t0793500	Cyclin-like F-box domain containing protein.	NA	NA	OsFbox114, Os_F0103	579M-717Mb
TraesCS6B01G452500	wds_W4_vs_HFZ_W4 wds_W6_vs_HFZ_W6 wds_W8.5_vs_HFZ_W8.5	3	LOC_Os03g25720.1	LOC_Os03g25720.1	GA20734-PA, putative, expressed	Os03t0374100	Hepatocellular carcinoma-associated antigen 59 family protein.	NA	NA	NA	579M-717Mb
TraesCS6B01G452700	wds_W4_vs_HFZ_W4 wds_W6_vs_HFZ_W6 wds_W8.5_vs_HFZ_W8.5	3	LOC_Os03g25720.1	LOC_Os03g25720.1	GA20734-PA, putative, expressed	Os03t0374100	Hepatocellular carcinoma-associated antigen 59 family protein.	NA	NA	NA	579M-717Mb
TraesCS6B01G452800	wds_W4_vs_HFZ_W4 wds_W6_vs_HFZ_W6 wds_W8.5_vs_HFZ_W8.5	3	NA	NA	NA	NA	NA	NA	NA	NA	579M-717Mb
TraesCS6B01G454200	wds_W4_vs_HFZ_W4 wds_W6_vs_HFZ_W6 wds_W8.5_vs_HFZ_W8.5	3	LOC_Os08g13920.1	NA	glycosyl hydrolases family 16, putative, expressed	Os08t0237000	Xyloglucan endotransglycosylase/hydrolase protein 8 precursor (EC 2.4.1.207) (End-xyloglucan transferase) (OsXTH8) (OsXRT5).	NA	NA	OsXTH17, OsXTH8	579M-717Mb
TraesCS6B01G454500	wds_W4_vs_HFZ_W4 wds_W6_vs_HFZ_W6 wds_W8.5_vs_HFZ_W8.5	3	LOC_Os05g22730.1	NA	expressed protein	Os05t0292800	Similar to One helix protein (OHP).	NA	NA	NA	579M-717Mb
TraesCS6B01G455000	wds_W4_vs_HFZ_W4 wds_W6_vs_HFZ_W6 wds_W8.5_vs_HFZ_W8.5	3	LOC_Os02g57980.1	LOC_Os02g57980.1	DEAD/DEAH box helicase, putative, expressed	Os02t0826100	Similar to RNA helicase (Fragment).	NA	NA	OsRH48	579M-717Mb
TraesCS6B01G455100	wds_W4_vs_HFZ_W4 wds_W6_vs_HFZ_W6 wds_W8.5_vs_HFZ_W8.5	3	LOC_Os02g57990.1	LOC_Os02g57990.1	methionine adenosyltransferase regulatory beta subunit-related, putative, expressed	Os02t0826200	NAD(P)-binding domain containing protein.	NA	NA	NA	579M-717Mb
TraesCS6B01G455300	wds_W4_vs_HFZ_W4 wds_W6_vs_HFZ_W6 wds_W8.5_vs_HFZ_W8.5	3	LOC_Os04g59340.1	NA	RNA-binding region RNP-1, putative, expressed	Os04t0689700	RNA recognition motif, RNP-1 domain containing protein.	NA	NA	NA	579M-717Mb
TraesCS6B01G455400	wds_W4_vs_HFZ_W4 wds_W6_vs_HFZ_W6 wds_W8.5_vs_HFZ_W8.5	3	LOC_Os06g13640.1	NA	expressed protein	Os06t0245600	Regulation of phenotypic plasticity	RPL1	rice plasticity 1	NA	579M-717Mb
TraesCS6B01G455500	wds_W4_vs_HFZ_W4 wds_W6_vs_HFZ_W6 wds_W8.5_vs_HFZ_W8.5	3	LOC_Os02g58010.1	LOC_Os02g58010.1	expressed protein	NA	NA	NA	NA	NA	579M-717Mb
TraesCS6B01G455600	wds_W4_vs_HFZ_W4 wds_W6_vs_HFZ_W6 wds_W8.5_vs_HFZ_W8.5	3	LOC_Os04g10400.1	LOC_Os04g10400.1	electron transfer flavoprotein subunit beta, putative, expressed	Os04t0182800	Similar to Electron transfer flavoprotein beta-subunit-like.	NA	NA	NA	579M-717Mb
TraesCS6B01G456000	wds_W4_vs_HFZ_W4 wds_W6_vs_HFZ_W6 wds_W8.5_vs_HFZ_W8.5	3	LOC_Os02g58020.1	LOC_Os02g58020.1	ABC transporter, ATP-binding protein, putative, expressed	Os02t0826500	ABC transporter-like domain containing protein.	NA	NA	OsABCF1, OsABCF1_1, OsABCF1_2, OsABCF1_3	579M-717Mb
TraesCS6B01G456100	wds_W4_vs_HFZ_W4 wds_W6_vs_HFZ_W6 wds_W8.5_vs_HFZ_W8.5	3	LOC_Os05g03080.1	NA	expressed protein	Os01t0946800	Similar to OSIGBa0115K01-H0319F09.21 protein.	NA	NA	NA	579M-717Mb
TraesCS6B01G456300	wds_W4_vs_HFZ_W4 wds_W6_vs_HFZ_W6 wds_W8.5_vs_HFZ_W8.5	3	LOC_Os02g58030.1	LOC_Os02g58030.1	leucine-rich repeat-containing protein 40, putative, expressed	Os02t0826600	Leucine-rich repeat, typical subtype containing protein.	NA	NA	OsIRL6	579M-717Mb
TraesCS6B01G456500	wds_W4_vs_HFZ_W4 wds_W6_vs_HFZ_W6 wds_W8.5_vs_HFZ_W8.5	3	LOC_Os02g58080.1	LOC_Os02g58080.1	transporter, major facilitator family, putative, expressed	Os03t0170900	Sucrose transporter.	NA	NA	OsSUT1, OsSUT2	579M-717Mb
TraesCS6B01G457400	wds_W4_vs_HFZ_W4 wds_W6_vs_HFZ_W6 wds_W8.5_vs_HFZ_W8.5	3	LOC_Os04g53050.1	NA	disease resistance RPP13-like protein 1, putative, expressed	Os11t0429100	Hypothetical conserved gene.	NA	NA	NA	579M-717Mb
TraesCS6B01G458900	wds_W4_vs_HFZ_W4 wds_W6_vs_HFZ_W6 wds_W8.5_vs_HFZ_W8.5	3	LOC_Os08g42670.1	NA	resistance protein, putative, expressed	Os08t0539400	Similar to Resistance protein T10rga2-1A.	NA	NA	NA	579M-717Mb
TraesCS6B01G459000	wds_W4_vs_HFZ_W4 wds_W6_vs_HFZ_W6 wds_W8.5_vs_HFZ_W8.5	3	LOC_Os08g42670.1	NA	resistance protein, putative, expressed	Os08t0539400	Similar to Resistance protein T10rga2-1A.	NA	NA	NA	579M-717Mb
TraesCS6B01G460100	wds_W4_vs_HFZ_W4 wds_W6_vs_HFZ_W6 wds_W8.5_vs_HFZ_W8.5	3	LOC_Os02g58110.1	LOC_Os02g58110.1	expressed protein	Os02t0827500	Hypothetical conserved gene.	NA	NA	NA	579M-717Mb
TraesCS6B01G460300	wds_W4_vs_HFZ_W4 wds_W6_vs_HFZ_W6 wds_W8.5_vs_HFZ_W8.5	3	LOC_Os02g58100.1	NA	expressed protein	Os10t0494000	Protein of unknown function DUF789 family protein.	NA	NA	NA	579M-717Mb
TraesCS6B01G461200	wds_W4_vs_HFZ_W4 wds_W6_vs_HFZ_W6 wds_W8.5_vs_HFZ_W8.5	3	LOC_Os02g58150.1	LOC_Os02g58150.1	expressed protein	Os02t0828200	TPR-like domain containing protein.	NA	NA	NA	579M-717Mb
TraesCS6B01G462100	wds_W4_vs_HFZ_W4 wds_W6_vs_HFZ_W6 wds_W8.5_vs_HFZ_W8.5	3	LOC_Os02g42380.1	NA	TCP family transcription factor, putative, expressed	Os02t0828566	Transcription factor, TCP domain containing protein.	NA	NA	NA	579M-717Mb
TraesCS6B01G462300	wds_W4_vs_HFZ_W4 wds_W6_vs_HFZ_W6 wds_W8.5_vs_HFZ_W8.5	3	LOC_Os02g34810.1	LOC_Os02g34810.1	OsAPx8 - Thylakoid-bound Ascorbate Peroxidase encoding gene 5,8, expressed	Os02t0553200	Thylakoid membrane-bound ascorbate peroxidase, Tolerance to bacterial blight, Response to NaCl	APX8, OsAPx8, OsAPx08, OSAPX8, APx8, OsAPX8	ASCORBATE PEROXIDASE 8, ascorbate peroxidase 8	OsAPx8, OsAPx08, OSAPX8, APx8, OsAPX8	579M-717Mb
TraesCS6B01G462400	wds_W4_vs_HFZ_W4 wds_W6_vs_HFZ_W6 wds_W8.5_vs_HFZ_W8.5	3	LOC_Os06g51320.1	NA	GASR8 - Gibberellin-regulated GASA/GAST/Snakin family protein precursor, expressed	Os06t0729400	Similar to Gibberellin-regulated protein 2 precursor.	NA	NA	NA	579M-717Mb
TraesCS6B01G462700	wds_W4_vs_HFZ_W4 wds_W6_vs_HFZ_W6 wds_W8.5_vs_HFZ_W8.5	3	LOC_Os02g58220.1	LOC_Os02g58220.1	RPA2A - Putative single-stranded DNA binding complex subunit 2, expressed	Os02t0829100	Replication protein A 30kDa.	NA	NA	OsRPA32, RPA32, RPA2A	579M-717Mb
TraesCS6B01G463000	wds_W4_vs_HFZ_W4 wds_W6_vs_HFZ_W6 wds_W8.5_vs_HFZ_W8.5	3	LOC_Os02g58230.1	LOC_Os02g58230.1	C2 domain containing protein, putative, expressed	Os02t0829200	C2 calcium-dependent membrane targeting domain containing protein.	NA	NA	OsNTMC2T5	579M-717Mb
TraesCS6B01G464200	wds_W4_vs_HFZ_W4 wds_W6_vs_HFZ_W6 wds_W8.5_vs_HFZ_W8.5	3	LOC_Os08g28540.1	NA	resistance protein LR10, putative, expressed	Os08t0372700	Hypothetical conserved gene.	NA	NA	NA	579M-717Mb
TraesCS6B01G466400	wds_W4_vs_HFZ_W4 wds_W6_vs_HFZ_W6 wds_W8.5_vs_HFZ_W8.5	3	LOC_Os02g58470.1	NA	expressed protein	Os02t0831400	Similar to SKIP interacting protein 16.	NA	NA	SIP16	579M-717Mb
TraesCS6B01G466700	wds_W4_vs_HFZ_W4 wds_W6_vs_HFZ_W6 wds_W8.5_vs_HFZ_W8.5	3	LOC_Os02g58490.1	LOC_Os02g58490.1	PINHEAD, putative, expressed	Os02t0831600	AGO1 homologous protein.	NA	NA	OsAGO1c, OsAGO1, AGO1, AGO1c	579M-717Mb
TraesCS6B01G467000	wds_W4_vs_HFZ_W4 wds_W6_vs_HFZ_W6 wds_W8.5_vs_HFZ_W8.5	3	LOC_Os02g58510.1	LOC_Os02g58510.1	GHMP kinases ATP-binding protein, putative, expressed	Os02t0831800	Similar to 3-hydroxy-3-methylglutaryl-coenzyme A reductase 2.	NA	NA	NA	579M-717Mb
TraesCS6B01G468200	wds_W4_vs_HFZ_W4 wds_W6_vs_HFZ_W6 wds_W8.5_vs_HFZ_W8.5	3	LOC_Os03g03610.1	LOC_Os03g03610.1	1,3-beta-glucan synthase component domain containing protein, expressed	Os06t0182300	Callose synthase, Microsporogenesis, Male fertility	GSL5, OsGSL5	BETA-1, 3-GLUCANASE ACTIVITY 5, GLUCAN SYNTHASE-LIKE 5, Oryza sativa callose synthase 5	OsGSL5, OsSTA169, STA169	579M-717Mb
TraesCS6B01G468300	wds_W4_vs_HFZ_W4 wds_W6_vs_HFZ_W6 wds_W8.5_vs_HFZ_W8.5	3	LOC_Os02g58550.1	NA	chloroplast channel forming outer membrane protein, putative, expressed	Os02t0832200	Similar to chloroplast channel forming outer membrane protein.	NA	NA	NA	579M-717Mb
