# Supplementary material for: A Multi-Omics Approach for Rapid Identification of Large Genomic Lesions at the Wheat Dense Spike (wds) Locus
Source: Front Plant Sci. 2022 Apr 13;13:850302. doi: 10.3389/fpls.2022.850302 (PMC9043957; doi:10.3389/fpls.2022.850302)
Supplement: Supplementary file 8 [file Table_4.XLSX]

## Sheet: Sheet1
Supplementary Table 4 The quality of transcriptome data
	total reads	total bases	Q20 bases	Q30 bases	GC content
Before filtering
wds-W4-1	100.141142 M	15.021171 G	14.330300 G (95.400686%)	13.388897 G (89.133510%)	0.535393
wds-W4-2	109.729462 M	16.459419 G	15.712124 G (95.459770%)	14.721344 G (89.440240%)	0.533758
wds-W6-1	103.892262 M	15.583839 G	15.027003 G (96.426835%)	14.210914 G (91.190070%)	0.534442
wds-W6-2	114.816850 M	17.222528 G	16.581593 G (96.278513%)	15.650080 G (90.869819%)	0.533402
wds-W6-3	105.673062 M	15.850959 G	15.279172 G (96.392728%)	14.445686 G (91.134456%)	0.537515
wds-W8.5-1	107.453266 M	16.117990 G	15.572555 G (96.615990%)	14.793188 G (91.780602%)	0.544174
wds-W8.5-2	106.982150 M	16.047322 G	15.128982 G (94.277295%)	13.880507 G (86.497340%)	0.542207
wds-W8.5-3	116.695246 M	17.504287 G	17.002170 G (97.131466%)	16.271553 G (92.957532%)	0.540693
HFZ-W4-1	109.466568 M	16.419985 G	15.818855 G (96.339031%)	14.939325 G (90.982571%)	0.530479
HFZ-W4-2	107.165810 M	16.074872 G	15.465751 G (96.210730%)	14.590469 G (90.765698%)	0.533415
HFZ-W4-3	104.286964 M	15.643045 G	14.967775 G (95.683263%)	14.053542 G (89.838919%)	0.533116
HFZ-W6-1	123.357098 M	18.503565 G	17.429458 G (94.195134%)	15.970687 G (86.311406%)	0.537839
HFZ-W6-2	102.960234 M	15.444035 G	14.572796 G (94.358731%)	13.395855 G (86.738052%)	0.539037
HFZ-W6-3	107.451260 M	16.117689 G	15.144818 G (93.963955%)	13.850025 G (85.930591%)	0.533707
HFZ-W8.5-1	125.193240 M	18.778986 G	18.241452 G (97.137578%)	17.455210 G (92.950760%)	0.541248
HFZ-W8.5-2	98.640848 M	14.796127 G	14.327294 G (96.831381%)	13.638561 G (92.176561%)	0.541624
HFZ-W8.5-3	115.733622 M	17.360043 G	16.777763 G (96.645860%)	15.946955 G (91.860113%)	0.541467
Filtering result
wds-W4-1	94.392610 M	14.141056 G	13.695496 G (96.849175%)	12.930331 G (91.438226%)	0.532408
wds-W4-2	103.510098 M	15.513723 G	15.029413 G (96.878181%)	14.226969 G (91.705704%)	0.530788
wds-W6-1	99.120186 M	14.849393 G	14.497341 G (97.629181%)	13.827244 G (93.116557%)	0.53133
wds-W6-2	109.183856 M	16.353153 G	15.953245 G (97.554549%)	15.195421 G (92.920432%)	0.53023
wds-W6-3	100.777026 M	15.105755 G	14.742509 G (97.595314%)	14.056527 G (93.054119%)	0.534289
wds-W8.5-1	102.668746 M	15.388480 G	15.039391 G (97.731489%)	14.401560 G (93.586631%)	0.541847
wds-W8.5-2	99.344028 M	14.875788 G	14.308915 G (96.189289%)	13.311148 G (89.481970%)	0.537772
wds-W8.5-3	112.482074 M	16.853074 G	16.527994 G (98.071095%)	15.919163 G (94.458516%)	0.538441
HFZ-W4-1	104.287518 M	15.631110 G	15.251780 G (97.573234%)	14.530909 G (92.961467%)	0.527157
HFZ-W4-2	101.739940 M	15.247256 G	14.868656 G (97.516932%)	14.158042 G (92.856331%)	0.529991
HFZ-W4-3	98.987686 M	14.831980 G	14.384078 G (96.980159%)	13.630834 G (91.901651%)	0.530315
HFZ-W6-1	114.241808 M	17.121133 G	16.466306 G (96.175331%)	15.304991 G (89.392395%)	0.532991
HFZ-W6-2	95.581322 M	14.325478 G	13.794105 G (96.290713%)	12.857418 G (89.752106%)	0.534598
HFZ-W6-3	98.786812 M	14.806496 G	14.231058 G (96.113612%)	13.221292 G (89.293865%)	0.529191
HFZ-W8.5-1	120.701560 M	18.080642 G	17.731791 G (98.070583%)	17.075179 G (94.439010%)	0.538988
HFZ-W8.5-2	94.699450 M	14.192163 G	13.884210 G (97.830114%)	13.311100 G (93.791905%)	0.53946
HFZ-W8.5-3	110.558520 M	16.570434 G	16.198472 G (97.755269%)	15.519784 G (93.659490%)	0.539207
