# Supplementary material for: A Multi-Omics Approach for Rapid Identification of Large Genomic Lesions at the Wheat Dense Spike (wds) Locus
Source: Front Plant Sci. 2022 Apr 13;13:850302. doi: 10.3389/fpls.2022.850302 (PMC9043957; doi:10.3389/fpls.2022.850302)
Supplement: Supplementary file 9 [file Table_5.XLSX]

## Sheet: Sheet1
Supplementary Table 5 Statistical results of reads alignment against reference genome
	wds-W4-1	wds-W4-2	wds-W6-1	wds-W6-2	wds-W6-3	wds-W8.5-1	wds-W8.5-2	wds-W8.5-3	HFZ-W4-1	HFZ-W4-2	HFZ-W4-3	HFZ-W6-1	HFZ-W6-2	HFZ-W6-3	HFZ-W8.5-1	HFZ-W8.5-2	HFZ-W8.5-3
reads; of these:	47196305	51755049	49560093	54591928	50388513	51334373	49672014	56241037	52143759	50869970	49493843	57120904	47790661	49393406	60350780	47349725	55279260
were paired; of these:	47196305 (100.00%)	51755049 (100.00%)	49560093 (100.00%)	54591928 (100.00%)	50388513 (100.00%)	51334373 (100.00%)	49672014 (100.00%)	56241037 (100.00%)	52143759 (100.00%)	50869970 (100.00%)	49493843 (100.00%)	57120904 (100.00%)	47790661 (100.00%)	49393406 (100.00%)	60350780 (100.00%)	47349725 (100.00%)	55279260 (100.00%)
aligned concordantly 0 times	2191582 (4.64%)	2597983 (5.02%)	2057845 (4.15%)	2342361 (4.29%)	2079781 (4.13%)	2276142 (4.43%)	2029854 (4.09%)	2460552 (4.38%)	2104144 (4.04%)	2081880 (4.09%)	2351460 (4.75%)	2409220 (4.22%)	1982464 (4.15%)	2258883 (4.57%)	2595425 (4.30%)	2043371 (4.32%)	2411199 (4.36%)
aligned concordantly exactly 1 time	42382644 (89.80%)	46300823 (89.46%)	44590801 (89.97%)	48968193 (89.70%)	45463090 (90.23%)	46337566 (90.27%)	44934489 (90.46%)	50727620 (90.20%)	47134832 (90.39%)	46028574 (90.48%)	44275228 (89.46%)	51471948 (90.11%)	43183756 (90.36%)	44412839 (89.92%)	54350675 (90.06%)	42767610 (90.32%)	50042956 (90.53%)
aligned concordantly >1 times	2622079 (5.56%)	2856243 (5.52%)	2911447 (5.87%)	3281374 (6.01%)	2845642 (5.65%)	2720665 (5.30%)	2707671 (5.45%)	3052865 (5.43%)	2904783 (5.57%)	2759516 (5.42%)	2867155 (5.79%)	3239736 (5.67%)	2624441 (5.49%)	2721684 (5.51%)	3404680 (5.64%)	2538744 (5.36%)	2825105 (5.11%)
——	----	----	----	----	----	----	----	----	----	----	----	----	----	----	----	----	----
pairs aligned concordantly 0 times; of these:	2191582 p	2597983 p	2057845	2342361	2079781	2276142	2029854	2460552	2104144	2081880	2351460	2409220	1982464	2258883	2595425	2043371	2411199
aligned discordantly 1 time	154632 (7.06%)	169852 (6.54%)	159423 (7.75%)	176802 (7.55%)	164730 (7.92%)	179991 (7.91%)	156371 (7.70%)	185220 (7.53%)	167136 (7.94%)	170631 (8.20%)	147829 (6.29%)	177992 (7.39%)	153604 (7.75%)	176744 (7.82%)	190024 (7.32%)	159890 (7.82%)	190849 (7.92%)
——	----	----	----	----	----	----	----	----	----	----	----	----	----	----	----	----	----
pairs aligned 0 times concordantly or discordantly; of these:	2036950 p	2428131 p	1898422	2165559	1915051	2096151	1873483	2275332	1937008	1911249	2203631	2231228	1828860	2082139	2405401	1883481	2220350
mates make up the pairs; of these:	4073900	4856262	3796844 mates make up the	4331118 mates make up the	3830102 mates make up the	4192302 mates make up the	3746966 mates make up the	4550664 mates make up the	3874016 mates make up the	3822498 mates make up the	4407262 mates make up the	4462456 mates make up the	3657720 mates make up the	4164278 mates make up the	4810802 mates make up the	3766962 mates make up the	4440700 mates make up the
aligned 0 times	2558664 (62.81%)	3007284 (61.93%)	2402570 (63.28%)	2755260 (63.62%)	2368768 (61.85%)	2609878 (62.25%)	2310226 (61.66%)	2917870 (64.12%)	2349174 (60.64%)	2288967 (59.88%)	2760286 (62.63%)	2732541 (61.23%)	2197463 (60.08%)	2515546 (60.41%)	3119035 (64.83%)	2364373 (62.77%)	2742227 (61.75%)
aligned exactly 1 time	1361414 (33.42%)	1640705 (33.79%)	1232459 (32.46%)	1390666 (32.11%)	1291165 (33.71%)	1420822 (33.89%)	1294975 (34.56%)	1466871 (32.23%)	1346759 (34.76%)	1349952 (35.32%)	1463699 (33.21%)	1531147 (34.31%)	1291136 (35.30%)	1455284 (34.95%)	1521165 (31.62%)	1258161 (33.40%)	1522524 (34.29%)
aligned >1 times	153822 (3.78%)	208273 (4.29%)	161815 (4.26%)	185192 (4.28%)	170169 (4.44%)	161602 (3.85%)	141765 (3.78%)	165923 (3.65%)	178083 (4.60%)	183579 (4.80%)	183277 (4.16%)	198768 (4.45%)	169121 (4.62%)	193448 (4.65%)	170602 (3.55%)	144428 (3.83%)	175949 (3.96%)
overall alignment rate	0.9729	0.9709	0.9758	0.9748	0.9765	0.9746	0.9767	0.9741	0.9775	0.9775	0.9721	0.9761	0.977	0.9745	0.9742	0.975	0.9752
