# Supplementary material for: A Multi-Omics Approach for Rapid Identification of Large Genomic Lesions at the Wheat Dense Spike (wds) Locus
Source: Front Plant Sci. 2022 Apr 13;13:850302. doi: 10.3389/fpls.2022.850302 (PMC9043957; doi:10.3389/fpls.2022.850302)
Supplement: Supplementary file 10 [file Table_6.XLSX]

## Sheet: Sheet1
Supplementary Table 6 The correlation efficiency of gene expression among replications
	HFZ-W4-1	HFZ-W4-2	HFZ-W4-3	HFZ-W6-1	HFZ-W6-2	HFZ-W6-3	HFZ-W8.5-1	HFZ-W8.5-2	HFZ-W8.5-3	wds-W4-1	wds-W4-2	wds-W6-1	wds-W6-2	wds-W6-3	wds-W8.5-1	wds-W8.5-2	wds-W8.5-3
HFZ-W4-1	1	0.993678	0.992549	0.947076	0.940743	0.943551	0.722936	0.744414	0.719928	0.955136	0.971797	0.91503	0.932064	0.924954	0.73261	0.732465	0.726189
HFZ-W4-2	0.993678	1	0.993395	0.948341	0.942798	0.942376	0.721631	0.743489	0.719165	0.953719	0.973447	0.914653	0.932893	0.926709	0.732429	0.732075	0.725145
HFZ-W4-3	0.992549	0.993395	1	0.944758	0.939845	0.938303	0.719246	0.740678	0.716086	0.956486	0.975037	0.911426	0.929883	0.923832	0.728795	0.728818	0.721733
HFZ-W6-1	0.947076	0.948341	0.944758	1	0.992838	0.991878	0.810401	0.832819	0.805769	0.913017	0.932833	0.961985	0.970583	0.970781	0.8161	0.814653	0.80458
HFZ-W6-2	0.940743	0.942798	0.939845	0.992838	1	0.989825	0.814833	0.836911	0.809962	0.911916	0.930982	0.960281	0.969882	0.970644	0.818532	0.817072	0.806775
HFZ-W6-3	0.943551	0.942376	0.938303	0.991878	0.989825	1	0.819361	0.840778	0.815812	0.91104	0.927007	0.961835	0.969246	0.96864	0.822424	0.821647	0.812615
HFZ-W8.5-1	0.722936	0.721631	0.719246	0.810401	0.814833	0.819361	1	0.990001	0.989566	0.706724	0.71094	0.790579	0.784356	0.793715	0.94744	0.950408	0.947079
HFZ-W8.5-2	0.744414	0.743489	0.740678	0.832819	0.836911	0.840778	0.990001	1	0.986858	0.727887	0.733726	0.812905	0.806213	0.816094	0.953525	0.953595	0.948576
HFZ-W8.5-3	0.719928	0.719165	0.716086	0.805769	0.809962	0.815812	0.989566	0.986858	1	0.706715	0.709003	0.787422	0.780593	0.79125	0.946793	0.951478	0.948695
wds-W4-1	0.955136	0.953719	0.956486	0.913017	0.911916	0.91104	0.706724	0.727887	0.706715	1	0.987584	0.940823	0.947974	0.945583	0.768573	0.765581	0.766014
wds-W4-2	0.971797	0.973447	0.975037	0.932833	0.930982	0.927007	0.71094	0.733726	0.709003	0.987584	1	0.94433	0.955984	0.952691	0.763368	0.760846	0.757969
wds-W6-1	0.91503	0.914653	0.911426	0.961985	0.960281	0.961835	0.790579	0.812905	0.787422	0.940823	0.94433	1	0.990713	0.991578	0.852997	0.84714	0.84629
wds-W6-2	0.932064	0.932893	0.929883	0.970583	0.969882	0.969246	0.784356	0.806213	0.780593	0.947974	0.955984	0.990713	1	0.992371	0.837987	0.834621	0.830671
wds-W6-3	0.924954	0.926709	0.923832	0.970781	0.970644	0.96864	0.793715	0.816094	0.79125	0.945583	0.952691	0.991578	0.992371	1	0.84905	0.845096	0.84138
wds-W8.5-1	0.73261	0.732429	0.728795	0.8161	0.818532	0.822424	0.94744	0.953525	0.946793	0.768573	0.763368	0.852997	0.837987	0.84905	1	0.992713	0.991249
wds-W8.5-2	0.732465	0.732075	0.728818	0.814653	0.817072	0.821647	0.950408	0.953595	0.951478	0.765581	0.760846	0.84714	0.834621	0.845096	0.992713	1	0.991555
wds-W8.5-3	0.726189	0.725145	0.721733	0.80458	0.806775	0.812615	0.947079	0.948576	0.948695	0.766014	0.757969	0.84629	0.830671	0.84138	0.991249	0.991555	1
