# Supplementary material for: A Multi-Omics Approach for Rapid Identification of Large Genomic Lesions at the Wheat Dense Spike (wds) Locus
Source: Front Plant Sci. 2022 Apr 13;13:850302. doi: 10.3389/fpls.2022.850302 (PMC9043957; doi:10.3389/fpls.2022.850302)
Supplement: Supplementary file 11 [file Table_7.XLSX]

## Sheet: Sheet1
Supplementary Table 7 The annotation of genes with FPKM more than 1 in any one of the samples
ID	Type_venn	Venn_overlap	ID	MSU_locus	MSU_locus_E-10_id70	MSU_description	RAP_locus	RAP_description	RAP_gene_symbol	RAP_gene_name	Oryzabase_gene_symbol	HFZ_W4_1	HFZ_W4_2	HFZ_W4_3	HFZ_W6_1	HFZ_W6_2	HFZ_W6_3	HFZ_W8.5_1	HFZ_W8.5_2	HFZ_W8.5_3	wds_W4_1	wds_W4_2	wds_W6_1	wds_W6_2	wds_W6_3	wds_W8.5_1	wds_W8.5_2	wds_W8.5_3
TraesCS6B01G329900	wds_W4_vs_HFZ_W4 wds_W6_vs_HFZ_W6 wds_W8.5_vs_HFZ_W8.5	3	TraesCS6B01G329900	LOC_Os02g51770.1	LOC_Os02g51770.1	TLD family protein, putative, expressed	Os02t0754000	TLDc domain containing protein.	NA	NA	NA	7.29723	6.74772	7.11851	6.7815	7.10517	6.37198	6.87852	6.84489	6.00676	0.425846	0.186323	0.210521	0.850461	0.529765	0.415455	0.383373	0.474257
TraesCS6B01G330100	wds_W4_vs_HFZ_W4 wds_W6_vs_HFZ_W6 wds_W8.5_vs_HFZ_W8.5	3	TraesCS6B01G330100	LOC_Os02g51750.1	LOC_Os02g51750.1	annexin, putative, expressed	Os02t0753800	Calcium-binding protein, Annexin, Heat and drought stress tolerance	ANN2, OsANN2	ANNEXIN 2, Annexin 2	OsANN2, OsANN1, ANN1	4.22105	4.20006	3.87295	5.9875	5.77864	5.5083	21.7622	21.7617	19.9442	0.0165643	0	0	0.677087	0.355461	0.165502	0.743316	0.0415065
TraesCS6B01G330200	wds_W4_vs_HFZ_W4 wds_W6_vs_HFZ_W6 wds_W8.5_vs_HFZ_W8.5	3	TraesCS6B01G330200	LOC_Os10g29530.1	NA	expressed protein	Os10t0430800	Hypothetical conserved gene.	NA	NA	NA	11.2399	9.95014	10.1289	10.8331	10.2091	12.3905	10.5104	10.1602	9.42407	0.0245818	0.0446765	0	0.812404	0.504579	0.178625	0.436644	0.0205323
TraesCS6B01G330300	wds_W4_vs_HFZ_W4 wds_W6_vs_HFZ_W6 wds_W8.5_vs_HFZ_W8.5	3	TraesCS6B01G330300	LOC_Os02g56910.1	LOC_Os02g56910.1	lecithine cholesterol acyltransferase, putative, expressed	Os02t0814100	Similar to phosphatidylcholine-sterol O-acyltransferase.	NA	NA	NA	2.40288	2.85233	2.92651	2.95495	2.13538	2.35809	2.11834	2.11159	1.63047	0	0	0	0.206077	0.122822	0	0.0738403	0.0109952
TraesCS6B01G330700	wds_W4_vs_HFZ_W4 wds_W6_vs_HFZ_W6 wds_W8.5_vs_HFZ_W8.5	3	TraesCS6B01G330700	LOC_Os02g51710.1	NA	wound/stress protein, putative, expressed	Os02t0753300	Lipoxygenase, LH2 domain containing protein.	NA	NA	NA	16.4874	19.5401	20.5478	33.7887	32.1665	28.2579	129.459	125.934	119.394	0	0	0	1.63589	2.51548	0.797306	2.81359	0.20948
TraesCS6B01G330800	wds_W4_vs_HFZ_W4 wds_W6_vs_HFZ_W6 wds_W8.5_vs_HFZ_W8.5	3	TraesCS6B01G330800	LOC_Os02g51700.1	NA	expressed protein	Os02t0753200	Conserved hypothetical protein.	NA	NA	NA	17.8036	16.8986	16.9614	19.9811	20.6902	18.1294	12.4292	12.1505	11.3176	0.0964598	0.021914	0.0689741	1.3213	1.32749	0.10952	0.383261	0
TraesCS6B01G331200	wds_W4_vs_HFZ_W4 wds_W6_vs_HFZ_W6 wds_W8.5_vs_HFZ_W8.5	3	TraesCS6B01G331200	LOC_Os02g51640.1	NA	expressed protein	Os02t0752300	Conserved hypothetical protein.	NA	NA	NA	8.26498	6.99806	7.38652	6.31257	6.46066	7.18943	4.42519	5.1204	4.0843	0	0.0134708	0.0423991	0.605939	0.248956	0.0269293	0.138585	0
TraesCS6B01G331400	wds_W4_vs_HFZ_W4 wds_W6_vs_HFZ_W6 wds_W8.5_vs_HFZ_W8.5	3	TraesCS6B01G331400	LOC_Os02g51610.1	LOC_Os02g51610.1	CRAL/TRIO domain containing protein, expressed	Os02t0752000	Cellular retinaldehyde-binding/triple function, C-terminal domain containing protein.	NA	NA	NA	11.9276	10.6635	9.99817	9.40611	8.72181	9.16314	11.3198	11.773	10.1683	0.0209513	0	0.0399503	0.856414	0.430058	0.190305	0.665964	0
TraesCS6B01G331600	wds_W4_vs_HFZ_W4 wds_W6_vs_HFZ_W6 wds_W8.5_vs_HFZ_W8.5	3	TraesCS6B01G331600	LOC_Os02g51590.1	LOC_Os02g51590.1	phosphoglycerate mutase, putative, expressed	Os02t0751800	Phosphoglycerate mutase 1 family protein.	NA	NA	NA	4.68012	3.75008	3.56163	3.89709	3.12596	3.527	4.98545	5.21672	4.47937	0.0152328	0	0	0.185473	0.1137	0.0691809	0.0427228	0
TraesCS6B01G331800	wds_W4_vs_HFZ_W4 wds_W6_vs_HFZ_W6 wds_W8.5_vs_HFZ_W8.5	3	TraesCS6B01G331800	LOC_Os03g51510.1	LOC_Os03g51510.1	ribosomal protein L6, putative, expressed	Os03t0725000	Mitochondrial 60S ribosomal protein L6.	NA	NA	OsRpl6-1	7.46342	6.92846	7.13848	6.81613	5.69713	7.03644	6.84875	6.91668	6.3041	0	0	0.03088	0.563381	0.271978	0.0294195	0.211961	0.0270534
TraesCS6B01G331900	wds_W4_vs_HFZ_W4 wds_W6_vs_HFZ_W6 wds_W8.5_vs_HFZ_W8.5	3	TraesCS6B01G331900	LOC_Os02g51550.1	NA	DUF581 domain containing protein, expressed	Os02t0751300	Protein of unknown function DUF581 family protein.	NA	NA	NA	2.88003	2.39564	2.42333	8.00512	6.49975	7.36097	8.88727	6.40926	7.41408	0	0	0	0.210903	0.129289	0.157332	0.226709	0
TraesCS6B01G332100	wds_W4_vs_HFZ_W4 wds_W6_vs_HFZ_W6 wds_W8.5_vs_HFZ_W8.5	3	TraesCS6B01G332100	LOC_Os02g51540.1	LOC_Os02g51540.1	eukaryotic aspartyl protease domain containing protein, expressed	Os02t0751100	Peptidase A1 domain containing protein.	NA	NA	NA	9.64912	7.77214	8.74523	9.35489	8.40417	7.99416	4.9888	5.73291	4.99714	0.0263004	0	0.0125375	0.548969	0.42943	0.0238891	0.233585	0
TraesCS6B01G332300	wds_W4_vs_HFZ_W4 wds_W6_vs_HFZ_W6 wds_W8.5_vs_HFZ_W8.5	3	TraesCS6B01G332300	LOC_Os02g51500.2	LOC_Os02g51500.2	membrane-anchored ubiquitin-fold protein, putative, expressed	Os02t0750600	Membrane-anchored ubiquitin-fold protein, HCG-1 domain containing protein.	NA	NA	NA	5.61454	5.40501	5.56551	8.27103	8.71135	7.3616	11.5083	11.5908	10.1061	0	0	0	0.469884	0.453682	0.122686	0.404079	0.0225636
TraesCS6B01G332400	wds_W4_vs_HFZ_W4 wds_W6_vs_HFZ_W6 wds_W8.5_vs_HFZ_W8.5	3	TraesCS6B01G332400	LOC_Os12g16690.1	NA	zinc finger, C3HC4 type domain containing protein, expressed	Os12t0267900	Zinc finger, RING/FYVE/PHD-type domain containing protein.	NA	NA	OsRFP	13.5808	12.4667	11.6119	13.3437	13.144	12.7661	4.93513	5.10831	3.66446	0.0175366	0.127488	0.0668782	1.11338	0.621759	0.111502	0.295106	0
TraesCS6B01G332800	wds_W4_vs_HFZ_W4 wds_W6_vs_HFZ_W6 wds_W8.5_vs_HFZ_W8.5	3	TraesCS6B01G332800	LOC_Os02g51480.1	LOC_Os02g51480.1	PPR repeat domain containing protein, putative, expressed	Os02t0750400	Pentatricopeptide repeat domain containing protein.	NA	NA	PPR	2.46404	2.17574	1.92201	1.94741	1.74224	1.72379	1.57965	1.81905	1.82256	0	0	0.037496	0.102613	0.0978514	0.0357227	0.147071	0
TraesCS6B01G333000	wds_W4_vs_HFZ_W4 wds_W6_vs_HFZ_W6 wds_W8.5_vs_HFZ_W8.5	3	TraesCS6B01G333000	LOC_Os02g51490.1	LOC_Os02g51490.1	methyltransferase, putative, expressed	Os02t0750500	Methyltransferase type 11 domain containing protein.	NA	NA	NA	3.27609	3.09102	2.9653	3.43012	3.35006	3.25208	2.37028	2.41832	2.40287	0	0	0	0.184698	0.198143	0	0.113451	0
TraesCS6B01G333100	wds_W4_vs_HFZ_W4 wds_W6_vs_HFZ_W6 wds_W8.5_vs_HFZ_W8.5	3	TraesCS6B01G333100	LOC_Os06g12100.1	NA	mTERF family protein, expressed	Os06t0225100	Mitochodrial transcription termination factor-related family protein.	NA	NA	NA	2.3443	2.45283	2.44382	2.17727	2.51364	1.82252	2.06805	2.63956	1.77835	0	0	0	0.152967	0.205128	0.0399393	0.0822153	0
TraesCS6B01G333200	wds_W4_vs_HFZ_W4 wds_W6_vs_HFZ_W6 wds_W8.5_vs_HFZ_W8.5	3	TraesCS6B01G333200	LOC_Os06g12100.1	NA	mTERF family protein, expressed	Os06t0225100	Mitochodrial transcription termination factor-related family protein.	NA	NA	NA	1.72906	1.58288	1.388	1.49055	1.08343	1.12458	1.23726	1.00309	0.813641	0	0	0	0.12442	0.0500541	0	0.0167181	0
TraesCS6B01G333400	wds_W4_vs_HFZ_W4 wds_W6_vs_HFZ_W6 wds_W8.5_vs_HFZ_W8.5	3	TraesCS6B01G333400	LOC_Os03g20980.1	LOC_Os03g20980.1	zinc finger, C3HC4 type domain containing protein, expressed	Os03t0326300	Zinc finger, RING-type domain containing protein.	NA	NA	OsRFP	5.29142	5.5643	5.39658	6.30166	5.88625	5.07806	5.45736	5.61929	4.75461	0.0111962	0	0.0213491	0.389498	0.271605	0.0610183	0.230279	0
TraesCS6B01G333500	wds_W4_vs_HFZ_W4 wds_W6_vs_HFZ_W6 wds_W8.5_vs_HFZ_W8.5	3	TraesCS6B01G333500	LOC_Os02g51430.1	LOC_Os02g51430.1	SEC6, putative, expressed	Os02t0749500	Similar to SEC6.	NA	NA	NA	7.9874	7.32244	7.37545	9.49429	8.51353	9.35513	12.7704	13.1236	12.344	1.19667	0.741445	0.950764	1.53748	1.31107	1.32576	1.67813	1.20399
TraesCS6B01G333600	wds_W4_vs_HFZ_W4 wds_W6_vs_HFZ_W6 wds_W8.5_vs_HFZ_W8.5	3	TraesCS6B01G333600	LOC_Os02g51410.1	LOC_Os02g51410.1	shikimate kinase, putative, expressed	Os06t0225800	Shikimate kinase domain containing protein.	NA	NA	OsSK2	5.51424	5.89048	5.93318	2.46631	2.83291	2.4042	1.46071	1.77866	1.3721	0	0.0325235	0	0.295706	0.133572	0.0162544	0.133839	0
TraesCS6B01G333700	wds_W4_vs_HFZ_W4 wds_W6_vs_HFZ_W6 wds_W8.5_vs_HFZ_W8.5	3	TraesCS6B01G333700	LOC_Os02g51400.1	LOC_Os02g51400.1	AAA family ATPase, putative, expressed	Os06t0225900	Similar to ATP binding / ATPase/ nucleoside-triphosphatase/ nucleotide binding.	NA	NA	NA	6.12567	6.37104	5.58482	6.62345	6.0386	6.47226	5.49478	5.69479	5.08483	0.0482233	0.0125206	0.0459765	0.515266	0.385658	0.056317	0.193215	0.034525
TraesCS6B01G333800	wds_W4_vs_HFZ_W4 wds_W6_vs_HFZ_W6 wds_W8.5_vs_HFZ_W8.5	3	TraesCS6B01G333800	LOC_Os01g36240.1	LOC_Os01g36240.1	peroxidase precursor, putative, expressed	Os01t0543100	Similar to Peroxidase 72 precursor (EC 1.11.1.7) (Atperox P72) (PRXR8) (ATP6a).	NA	NA	prx17	2.03871	1.97694	2.36123	11.6468	12.4774	11.5413	3.73166	4.66089	3.16824	0	0	0	0.667964	0.537443	0.0581347	0.134629	0
TraesCS6B01G334000	wds_W4_vs_HFZ_W4 wds_W6_vs_HFZ_W6 wds_W8.5_vs_HFZ_W8.5	3	TraesCS6B01G334000	LOC_Os02g51370.1	LOC_Os02g51370.1	glutaredoxin, putative, expressed	Os02t0748800	Thioredoxin fold domain containing protein.	NA	NA	OsGRL4	1.07316	0.873543	1.47046	1.25539	1.49954	1.20787	1.49376	1.47073	1.55156	0	0	0	0.139261	0.0622498	0.0242406	0.0623743	0
TraesCS6B01G334300	wds_W4_vs_HFZ_W4 wds_W6_vs_HFZ_W6 wds_W8.5_vs_HFZ_W8.5	3	TraesCS6B01G334300	LOC_Os02g51350.1	LOC_Os02g51350.1	OsFBK10 - F-box domain and kelch repeat containing protein, expressed	Os02t0748300	Similar to VMP3 protein.	NA	NA	OsFbox109, Os_F0628	5.97499	5.50542	5.46562	6.96705	6.89209	6.45298	14.0499	13.9735	13.0445	0	0.0121386	0.0254707	0.336903	0.137094	0.0970644	0.262248	0.0111572
TraesCS6B01G334400	wds_W4_vs_HFZ_W4 wds_W6_vs_HFZ_W6 wds_W8.5_vs_HFZ_W8.5	3	TraesCS6B01G334400	LOC_Os02g51330.1	LOC_Os02g51330.1	MAG2, putative, expressed	Os02t0748100	RINT-1/TIP-1 family protein.	NA	NA	NA	2.16413	2.23346	1.89198	2.78361	2.83156	2.85677	3.46773	3.28333	2.74956	0	0.00830648	0.00871487	0.135147	0.0938139	0.0332108	0.153821	0.0229048
TraesCS6B01G334600	wds_W4_vs_HFZ_W4 wds_W6_vs_HFZ_W6 wds_W8.5_vs_HFZ_W8.5	3	TraesCS6B01G334600	LOC_Os02g51320.1	LOC_Os02g51320.1	helix-loop-helix DNA-binding domain containing protein, expressed	Os02t0747900	Atypical basic helix-loop-helix protein, Control of cell elongation, Regulator of grain size and leaf angle	ILI5, OsBUL1, PGL2	INCREASED LEAF INCLINATION 5, Increased Leaf Inclination 5, BRASSINOSTEROID UPREGULATED 1-LIKE1, POSITIVE REGULATOR OF GRAIN LENGTH 2	ILI5, PGL2, Os170, OsBUL1, BUL1	2.03822	1.76663	1.76629	7.10551	5.47476	4.96851	8.69186	8.99805	8.90978	0.0242531	0.0220395	0	0.40077	0.271545	0.0440591	0.317436	0
TraesCS6B01G334700	wds_W4_vs_HFZ_W4 wds_W6_vs_HFZ_W6 wds_W8.5_vs_HFZ_W8.5	3	TraesCS6B01G334700	LOC_Os01g67410.1	NA	AP2/EREBP transcription factor BABY BOOM, putative, expressed	Os02t0747600	Similar to Transcription factor AP2D8.	NA	NA	AP2/EREBP#022	3.98477	4.33154	4.44163	4.81777	4.34584	5.08499	5.71666	5.63399	5.18269	0.0250548	0	0	0.381332	0.268832	0.0568942	0.0936938	0.0209273
TraesCS6B01G334800	wds_W4_vs_HFZ_W4 wds_W6_vs_HFZ_W6 wds_W8.5_vs_HFZ_W8.5	3	TraesCS6B01G334800	LOC_Os02g51290.1	LOC_Os02g51290.1	HVA22, putative, expressed	Os02t0747500	Similar to HVA22-like protein e (AtHVA22e).	NA	NA	NA	8.01599	6.55289	6.98422	7.72749	8.59244	8.99607	20.4059	16.668	18.2487	0.0778132	0.0707112	0.0247292	1.10536	0.411408	0.235597	0.630471	0.0649944
TraesCS6B01G334900	wds_W4_vs_HFZ_W4 wds_W6_vs_HFZ_W6 wds_W8.5_vs_HFZ_W8.5	3	TraesCS6B01G334900	LOC_Os02g51280.1	LOC_Os02g51280.1	TCP-domain protein, putative, expressed	Os02t0747400	Similar to PCF1.	NA	NA	OsTCP9, TCP9	0.936817	1.14015	1.13705	3.16457	3.06363	2.72541	1.10694	1.10626	0.989277	0	0.0227008	0.0357254	0.260713	0.221423	0.0113453	0.0116772	0
TraesCS6B01G335200	wds_W4_vs_HFZ_W4 wds_W6_vs_HFZ_W6 wds_W8.5_vs_HFZ_W8.5	3	TraesCS6B01G335200	LOC_Os02g51180.1	LOC_Os02g51180.1	cullin, putative, expressed	Os02t0746000	Cullin3a protein, Regulation of cell death and immunity	CUL3A, OsCUL3a	CULLIN 3A, Cullin3a	OsCUL3a, CUL3a	11.2777	9.82058	9.97065	11.3466	10.4273	9.85811	9.55679	9.19436	7.39985	0.0983464	0.0446851	0.0375057	0.650049	0.449621	0.125062	0.340189	0.0410725
TraesCS6B01G335400	wds_W4_vs_HFZ_W4 wds_W6_vs_HFZ_W6 wds_W8.5_vs_HFZ_W8.5	3	TraesCS6B01G335400	LOC_Os02g51150.1	LOC_Os02g51150.1	sphingolipid C4-hydroxylase SUR2, putative, expressed	Os02t0745700	Fatty acid hydroxylase domain containing protein.	NA	NA	NA	1.2083	0.806565	0.993913	1.20664	1.07463	1.02402	2.74929	2.53336	2.49547	0.0124966	0	0.0119143	0.0434735	0.0349788	0.0113508	0.0584145	0.0104379
TraesCS6B01G335500	wds_W4_vs_HFZ_W4 wds_W6_vs_HFZ_W6 wds_W8.5_vs_HFZ_W8.5	3	TraesCS6B01G335500	LOC_Os02g51140.1	NA	N-rich protein, putative, expressed	Os02t0745600	Kelch related domain containing protein.	NA	NA	NA	17.6918	16.1618	16.3689	16.1689	16.4338	18.2695	14.1902	13.8875	13.1006	0.0557782	0	0.0265897	1.30979	0.871709	0.177325	0.534501	0.0582368
TraesCS6B01G336000	wds_W4_vs_HFZ_W4 wds_W6_vs_HFZ_W6 wds_W8.5_vs_HFZ_W8.5	3	TraesCS6B01G336000	LOC_Os02g51100.1	LOC_Os02g51100.1	arsenical pump-driving ATPase, putative, expressed	Os02t0745000	ATPase, anion-transporting domain containing protein.	NA	NA	Get3	4.34667	3.61	3.81302	3.90375	3.07639	3.73058	3.98786	3.23964	3.31237	0	0	0.0304719	0.277968	0.149102	0.0290307	0.08964	0.0266958
TraesCS6B01G336300	wds_W4_vs_HFZ_W4 wds_W6_vs_HFZ_W6 wds_W8.5_vs_HFZ_W8.5	3	TraesCS6B01G336300	LOC_Os02g51080.1	LOC_Os02g51080.1	FAD binding domain containing protein, expressed	Os02t0744900	Geranylgeranyl reductase (EC:1.3.1.83), Chlorophyll and &alpha;-tocopherol synthesis, Response to light stress, Protection of photooxidative damage	LYL1, OsChl P, OsGGRI, OsGGR1	Light-Induced Yellow Leaf 1	OsChl P, CHL P, ChlP, OsGGRI, GGRI, OsGGR, GGR, OsGGR1, GGR1, OsGGR1/LYL1/OsChl P	13.6843	12.2081	12.7266	16.5362	15.7546	15.4525	26.1234	24.4007	25.3473	0.0271874	0.024706	0.0259207	1.12314	0.976609	0.419811	1.05481	0.0567715
TraesCS6B01G336400	wds_W4_vs_HFZ_W4 wds_W6_vs_HFZ_W6 wds_W8.5_vs_HFZ_W8.5	3	TraesCS6B01G336400	LOC_Os02g51070.1	LOC_Os02g51070.1	starch synthase, putative, expressed	Os02t0744700	Similar to Starch synthase isoform zSTSII-2 (EC 2.4.1.21).	NA	NA	OsSSIIb, OsSSII-2, SSII-2, SS2, OsSSSIIb, SS2b	6.79546	7.0813	6.79121	6.81195	6.07018	6.68111	7.38257	8.44708	5.65425	0.0094118	0	0.00897328	0.515688	0.570792	0.0598423	0.158382	0.0157226
TraesCS6B01G336500	wds_W4_vs_HFZ_W4 wds_W6_vs_HFZ_W6 wds_W8.5_vs_HFZ_W8.5	3	TraesCS6B01G336500	LOC_Os02g51040.1	LOC_Os02g51040.1	expansin precursor, putative, expressed	Os02t0744200	Alpha-expansin OsEXPA5.	NA	NA	OsEXPA5, OsEXP5, osaEXPa1.20	46.0526	43.1286	42.3636	59.2665	50.9828	42.1805	33.9784	33.1159	44.7049	0.058985	0.0804021	0.140592	3.23189	0.963101	0.91081	2.75722	0.0739018
TraesCS6B01G337200	wds_W4_vs_HFZ_W4 wds_W6_vs_HFZ_W6 wds_W8.5_vs_HFZ_W8.5	3	TraesCS6B01G337200	LOC_Os02g50970.1	LOC_Os02g50970.1	protein kinase domain containing protein, expressed	Os02t0743500	EDR1.	NA	NA	NA	5.17868	4.80371	4.45423	4.39451	3.80179	4.10027	5.58604	5.38671	5.2905	0.0744267	0.012297	0.0193524	0.358955	0.233577	0.0614573	0.139161	0.00565143
TraesCS6B01G337300	wds_W4_vs_HFZ_W4 wds_W6_vs_HFZ_W6 wds_W8.5_vs_HFZ_W8.5	3	TraesCS6B01G337300	LOC_Os02g50960.1	LOC_Os02g50960.1	auxin efflux carrier component, putative, expressed	Os02t0743400	Auxin transport protein REH1.	NA	NA	PIN1A, OsPIN1A, OsPIN1a, REH1, OsPIN1, OsPIN1b	3.00511	3.05648	2.4842	2.63049	2.606	2.41955	18.9889	21.3925	19.5068	0.0106247	0	0	0.286452	0.168522	0.16406	0.347652	0.0354976
TraesCS6B01G337600	wds_W4_vs_HFZ_W4 wds_W6_vs_HFZ_W6 wds_W8.5_vs_HFZ_W8.5	3	TraesCS6B01G337600	LOC_Os01g73514.1	LOC_Os01g73514.1	5-oxoprolinase, putative, expressed	Os01t0966000	Similar to Plasma membrane H+-ATPase (EC 3.6.1.3).	NA	NA	NA	4.73286	4.53617	4.35708	3.92394	4.20437	3.8375	6.35687	5.29256	4.66535	0.0122229	0	0.00582669	0.249813	0.267999	0.088818	0.108557	0.00510465
TraesCS6B01G337800	wds_W4_vs_HFZ_W4 wds_W6_vs_HFZ_W6 wds_W8.5_vs_HFZ_W8.5	3	TraesCS6B01G337800	LOC_Os01g50690.1	NA	WD domain, G-beta repeat domain containing protein, expressed	Os01t0702400	WD40/YVTN repeat-like domain containing protein.	NA	NA	OsWD40-22	4.34754	3.92678	4.0236	3.41583	3.13428	3.36682	3.35216	3.28083	2.81464	0.0465805	0.0302351	0.0824761	0.353029	0.223512	0.132974	0.192854	0.0500232
TraesCS6B01G337900	wds_W4_vs_HFZ_W4 wds_W6_vs_HFZ_W6 wds_W8.5_vs_HFZ_W8.5	3	TraesCS6B01G337900	LOC_Os02g50880.1	LOC_Os02g50880.1	OsDegp3 - Putative Deg protease homologue, expressed	Os06t0234100	Peptidase S1C, HrtA/DegP2/Q/S family protein.	NA	NA	OsDegp10, DEGP10, OsDeg9.2	5.73408	5.18477	5.46292	5.90627	5.78816	5.42148	4.95024	5.12909	4.41024	0.0222258	0.0100986	0	0.492916	0.248847	0.0908465	0.176619	0.0185644
TraesCS6B01G338000	wds_W4_vs_HFZ_W4 wds_W6_vs_HFZ_W6 wds_W8.5_vs_HFZ_W8.5	3	TraesCS6B01G338000	LOC_Os02g50860.1	LOC_Os02g50860.1	ras-related protein, putative, expressed	Os02t0742200	Small GTP-binding protein OsRac3.	NA	NA	OsRac3	16.8345	14.6972	15.2744	21.5765	19.8281	20.879	34.2845	33.7472	29.7274	0.276871	0.107829	0.11313	1.47918	1.18092	0.32334	0.776531	0.0660742
TraesCS6B01G338100	wds_W4_vs_HFZ_W4 wds_W6_vs_HFZ_W6 wds_W8.5_vs_HFZ_W8.5	3	TraesCS6B01G338100	LOC_Os02g50840.1	NA	BAH domain containing protein, putative, expressed	Os02t0742000	Transcription elongation factor, TFIIS/CRSP70, N-terminal domain containing protein.	NA	NA	NA	8.28812	7.38539	6.91117	8.9671	8.68621	8.26536	8.10354	7.59975	6.80314	0.051455	0.0155862	0.0408813	0.764494	0.432078	0.159686	0.300654	0.0250707
TraesCS6B01G338200	wds_W4_vs_HFZ_W4 wds_W6_vs_HFZ_W6 wds_W8.5_vs_HFZ_W8.5	3	TraesCS6B01G338200	LOC_Os02g50840.1	NA	BAH domain containing protein, putative, expressed	Os02t0742000	Transcription elongation factor, TFIIS/CRSP70, N-terminal domain containing protein.	NA	NA	NA	10.217	9.19623	8.98591	9.55149	9.63789	9.22125	10.6408	9.88805	8.96514	0.0205645	0.0261626	0.0274489	0.704674	0.379905	0.123282	0.36913	0.0171767
TraesCS6B01G338900	wds_W4_vs_HFZ_W4 wds_W6_vs_HFZ_W6 wds_W8.5_vs_HFZ_W8.5	3	TraesCS6B01G338900	LOC_Os02g50830.1	LOC_Os02g50830.1	expressed protein	Os02t0741900	Similar to T23E23.20.	NA	NA	NA	16.6704	15.6635	15.1064	14.7199	14.3641	13.4795	9.08033	10.7957	9.12686	0.0591912	0	0	1.30414	0.699539	0.12545	0.313577	0.0164801
TraesCS6B01G339000	wds_W4_vs_HFZ_W4 wds_W6_vs_HFZ_W6 wds_W8.5_vs_HFZ_W8.5	3	TraesCS6B01G339000	LOC_Os02g50820.1	LOC_Os02g50820.1	nucleobase-ascorbate transporter, putative, expressed	Os02t0741800	Similar to Permease 1.	NA	NA	NA	34.1956	32.2573	32.0993	47.9275	48.5457	49.1966	26.6644	27.6288	25.2278	0.116616	0.105972	0.12508	4.18364	2.36651	0.344253	0.981203	0.0608778
TraesCS6B01G339300	wds_W4_vs_HFZ_W4 wds_W6_vs_HFZ_W6 wds_W8.5_vs_HFZ_W8.5	3	TraesCS6B01G339300	LOC_Os02g50810.1	LOC_Os02g50810.1	expressed protein	Os02t0741700	Conserved hypothetical protein.	NA	NA	NA	2.02597	2.94353	2.70885	3.11729	2.83386	2.92575	2.50072	2.8059	2.25867	0.0243695	0	0	0.233138	0.0682119	0	0.227828	0
TraesCS6B01G339400	wds_W4_vs_HFZ_W4 wds_W6_vs_HFZ_W6 wds_W8.5_vs_HFZ_W8.5	3	TraesCS6B01G339400	LOC_Os02g50790.2	NA	nuclear-pore anchor, putative, expressed	Os02t0741500	Ribbon-helix-helix domain containing protein.	NA	NA	NA	35.6629	32.8595	31.6128	28.2858	26.2199	28.9233	17.64	17.3366	14.9805	0.838095	1.45121	1.28801	3.35801	2.7427	0.814279	1.43841	0.748787
TraesCS6B01G339600	wds_W4_vs_HFZ_W4 wds_W6_vs_HFZ_W6 wds_W8.5_vs_HFZ_W8.5	3	TraesCS6B01G339600	LOC_Os02g50780.1	LOC_Os02g50780.1	glycosyl hydrolase family 47 domain contain protein, expressed	Os02t0741300	Glycoside hydrolase, family 47 protein.	NA	NA	NA	2.07211	2.12471	2.04578	2.53563	1.95378	1.9266	2.38853	2.44557	2.19858	0.0112958	0.0102649	0.0107695	0.117889	0.158089	0	0.0844828	0.00943498
TraesCS6B01G340000	wds_W4_vs_HFZ_W4 wds_W6_vs_HFZ_W6 wds_W8.5_vs_HFZ_W8.5	3	TraesCS6B01G340000	LOC_Os01g22500.1	LOC_Os01g22500.1	craniofacial development protein 1, putative, expressed	Os01t0328500	Bucentaur or craniofacial development family protein.	NA	NA	NA	7.51576	6.22096	6.41824	7.39037	7.00071	6.49888	4.73009	4.73227	4.19646	0	0	0.0233912	0.298728	0.434931	0.022285	0.183495	0
TraesCS6B01G340100	wds_W4_vs_HFZ_W4 wds_W6_vs_HFZ_W6 wds_W8.5_vs_HFZ_W8.5	3	TraesCS6B01G340100	LOC_Os02g50760.1	LOC_Os02g50760.1	heat shock protein DnaJ, putative, expressed	Os02t0741100	Similar to Chaperone protein dnaJ 16 (Protein ARG1-LIKE1) (AtARL1) (AtJ16) (AtDjB16).	NA	NA	OsDjC21	13.6956	11.9671	12.0542	15.0549	14.8643	14.3492	9.45788	7.81	7.55759	0.0275562	0.0375617	0.0262723	1.24623	0.784172	0.125149	0.450835	0.0230166
TraesCS6B01G341400	wds_W4_vs_HFZ_W4 wds_W6_vs_HFZ_W6 wds_W8.5_vs_HFZ_W8.5	3	TraesCS6B01G341400	LOC_Os01g34870.1	NA	expressed protein	Os01t0532800	Similar to Condensin complex subunit 2.	NA	NA	NA	19.3129	17.9528	18.0705	19.0613	18.2146	17.7308	3.8851	4.40687	3.13407	0.0519497	0.1133	0.069341	1.42772	1.20206	0.122686	0.31083	0.026035
TraesCS6B01G341600	wds_W4_vs_HFZ_W4 wds_W6_vs_HFZ_W6 wds_W8.5_vs_HFZ_W8.5	3	TraesCS6B01G341600	LOC_Os02g50680.1	LOC_Os02g50680.1	AAA-type ATPase family protein, putative, expressed	Os02t0740300	ATPase, AAA-type, core domain containing protein.	NA	NA	NA	3.51463	2.7109	2.66575	2.77458	2.4608	2.77632	2.62387	2.94526	2.42174	0.0131843	0	0.0251401	0.171998	0.0984103	0.0239511	0.135585	0.0220247
TraesCS6B01G341700	wds_W4_vs_HFZ_W4 wds_W6_vs_HFZ_W6 wds_W8.5_vs_HFZ_W8.5	3	TraesCS6B01G341700	LOC_Os02g50640.1	LOC_Os02g50640.1	HEAT repeat family protein, putative, expressed	Os02t0739900	Similar to microtubule-associated protein TORTIFOLIA1.	NA	NA	NA	7.83627	7.46078	7.19777	9.61185	8.50506	9.1776	13.4337	12.3649	12.7646	0.031649	0.00958679	0	0.623909	0.324821	0.191649	0.453687	0
TraesCS6B01G341900	wds_W4_vs_HFZ_W4 wds_W6_vs_HFZ_W6 wds_W8.5_vs_HFZ_W8.5	3	TraesCS6B01G341900	LOC_Os02g50630.1	LOC_Os02g50630.1	E2F family transcription factor protein, putative, expressed	Os02t0739700	E2F Family domain containing protein.	NA	NA	Orysa;DEL1	2.9525	2.57387	2.37098	4.12319	3.98328	4.17111	1.31932	1.21747	1.08248	0.0158607	0.0144131	0.0302435	0.344856	0.19238	0.0288131	0.0593121	0.0132479
TraesCS6B01G342000	wds_W4_vs_HFZ_W4 wds_W6_vs_HFZ_W6 wds_W8.5_vs_HFZ_W8.5	3	TraesCS6B01G342000	LOC_Os02g50620.1	LOC_Os02g50620.1	dehydrogenase E1 component domain containing protein, expressed	Os02t0739600	Similar to Pyruvate dehydrogenase E1 component alpha subunit, mitochondrial precursor (EC 1.2.4.1) (PDHE1-A).	NA	NA	OsPDHE1-A	21.2901	19.4805	21.3152	27.5017	26.3935	22.7031	34.2739	34.8276	27.7976	0.299918	0.151413	0.127086	1.85487	1.32142	0.514572	1.72907	0.111338
TraesCS6B01G342100	wds_W4_vs_HFZ_W4 wds_W6_vs_HFZ_W6 wds_W8.5_vs_HFZ_W8.5	3	TraesCS6B01G342100	LOC_Os02g50600.1	LOC_Os02g50600.1	glycosyl transferase 8 domain containing protein, putative, expressed	Os02t0739400	Similar to Avr9/Cf-9 rapidly elicited protein 231 precursor.	NA	NA	NA	2.8683	3.155	3.21419	4.25442	4.59766	4.05403	10.0803	10.4344	9.14251	0.0225116	0	0	0.52862	0.273049	0.122686	0.189412	0
TraesCS6B01G342200	wds_W4_vs_HFZ_W4 wds_W6_vs_HFZ_W6 wds_W8.5_vs_HFZ_W8.5	3	TraesCS6B01G342200	LOC_Os02g50570.1	LOC_Os02g50570.1	retrotransposon protein, putative, unclassified, expressed	Os03t0204100	Actin-binding FH2 domain containing protein.	NA	NA	OsFH8, FH8	2.02215	1.23652	1.96944	1.69615	1.93861	1.45173	2.36269	2.12409	2.3201	0	0	0	0.151831	0.0592307	0.0216234	0.0445119	0.00662807
TraesCS6B01G342400	wds_W4_vs_HFZ_W4 wds_W6_vs_HFZ_W6 wds_W8.5_vs_HFZ_W8.5	3	TraesCS6B01G342400	LOC_Os10g37180.1	LOC_Os10g37180.1	glycine cleavage system H protein, putative, expressed	Os10t0516100	H subunit of glycine decarboxylase complex (GDC), Photorespiration	OsGDCH	glycine decarboxylase H, H protein of glycine cleavage system	OsGDCH	4.46343	4.25334	4.19101	5.53087	5.86864	5.49426	34.7616	32.9764	36.6863	0	0	0.0207454	0.208166	0.365434	0.335993	0.732329	0.054524
TraesCS6B01G342500	wds_W4_vs_HFZ_W4 wds_W6_vs_HFZ_W6 wds_W8.5_vs_HFZ_W8.5	3	TraesCS6B01G342500	LOC_Os02g50550.1	LOC_Os02g50550.1	dynamin, putative, expressed	Os02t0738900	Dynamin-related protein, Secondary cell wall cellulose biosynthesis	BC3, bc3, bc-3, OsDRP2B, DRP2B	BRITTLE CULM 3, brittle culm3, brittle culm 3, brittle culm-3, dynamin-related protein 2B	bc3, bc-3, OsDRP2B, DRP2B	16.7352	15.8677	15.6561	18.7211	18.405	18.0298	23.9117	23.6782	22.7403	0.688079	0.698448	0.697893	1.92261	1.68694	1.05052	1.39605	0.874317
TraesCS6B01G342700	wds_W4_vs_HFZ_W4 wds_W6_vs_HFZ_W6 wds_W8.5_vs_HFZ_W8.5	3	TraesCS6B01G342700	LOC_Os02g50480.1	LOC_Os02g50480.1	histidine kinase, putative, expressed	Os02t0738400	Histidine kinase, Cytokinin signaling	OHK5, OHK5, Ohk5, OsHK1, OsHK6, HK, Crl1a	HISTIDINE KINASE 5, Oryza sativa histidine kinase 5, histidine kinase 5, His kinase 6	OHK5, HK, OsHK6, HK6, Crl1a, Ohk5, OsHK1, OsCKT1	7.79873	7.17874	7.97519	4.44974	4.20857	4.25286	2.04797	1.99804	1.72957	0.0223727	0.0152481	0.0159977	0.384291	0.245272	0.0203215	0.135954	0
TraesCS6B01G343000	wds_W4_vs_HFZ_W4 wds_W6_vs_HFZ_W6 wds_W8.5_vs_HFZ_W8.5	3	TraesCS6B01G343000	LOC_Os01g03570.1	NA	transcription factor X1, putative, expressed	Os01t0126600	Paralog of FACTOR OF DNA METHYLATION LIKE 1 (OsFDML1), Regulation of flower development	OsFDML2	FACTOR OF DNA METHYLATION LIKE 2	OsFDML2, FDML2	3.4949	3.48293	3.28208	3.84773	3.55517	3.49777	2.44606	2.23363	2.00909	0.00819394	0	0.0234365	0.256549	0.183483	0.0297708	0.0995855	0
TraesCS6B01G343200	wds_W4_vs_HFZ_W4 wds_W6_vs_HFZ_W6 wds_W8.5_vs_HFZ_W8.5	3	TraesCS6B01G343200	NA	NA	NA	Os02t0761500	Conserved hypothetical protein.	NA	NA	NA	3.01171	2.53645	2.78815	3.27442	2.7399	3.52851	4.23598	3.33191	3.47681	0	0	0	0.230047	0.0987178	0.144156	0	0
TraesCS6B01G343300	wds_W4_vs_HFZ_W4 wds_W6_vs_HFZ_W6 wds_W8.5_vs_HFZ_W8.5	3	TraesCS6B01G343300	LOC_Os02g52390.1	LOC_Os02g52390.1	M16 domain containing zinc peptidase, putative, expressed	Os02t0761400	Similar to ATPREP2.	NA	NA	NA	9.61115	9.20881	8.33884	7.94557	7.65108	6.65699	6.94836	7.12488	6.64674	0.023583	0.00535765	0.0281053	0.112807	0.324552	0.0535522	0.0165356	0.0147735
TraesCS6B01G343700	wds_W4_vs_HFZ_W4 wds_W6_vs_HFZ_W6 wds_W8.5_vs_HFZ_W8.5	3	TraesCS6B01G343700	LOC_Os02g52370.1	LOC_Os02g52370.1	armadillo/beta-catenin repeat family protein, putative, expressed	Os02t0761200	Armadillo-like helical domain containing protein.	NA	NA	NA	6.2398	6.25128	5.73638	8.4905	8.51626	7.81312	7.75984	7.45295	6.75655	0	0	0	0.653819	0.63647	0.151743	0.40347	0.0116282
TraesCS6B01G343800	wds_W4_vs_HFZ_W4 wds_W6_vs_HFZ_W6 wds_W8.5_vs_HFZ_W8.5	3	TraesCS6B01G343800	LOC_Os02g52360.1	LOC_Os02g52360.1	peptidyl-prolyl cis-trans isomerase CYP40, putative, expressed	Os02t0761100	Similar to Cyclophilin-40 (Expressed protein).	NA	NA	OsCYP40b, OsCYP-8, OsCYP40-2	18.7259	15.6647	16.3957	17.2764	18.2561	18.017	5.66364	6.54481	5.18337	0.0906894	0.109883	0.230571	1.66949	1.0859	0.0411874	0.395661	0.0126249
TraesCS6B01G343900	wds_W4_vs_HFZ_W4 wds_W6_vs_HFZ_W6 wds_W8.5_vs_HFZ_W8.5	3	TraesCS6B01G343900	LOC_Os02g52340.1	LOC_Os02g52340.1	OsMADS22 - MADS-box family gene with MIKCc type-box, expressed	Os02t0761000	Similar to Transcription factor MADS55.	NA	NA	OsMADS22, RMD1	1.59808	1.80785	1.95253	2.45891	1.97236	1.95982	2.76457	2.72404	2.54287	0	0.0174681	0.018327	0.668722	0.0717404	0.261903	0.449274	0.0642236
TraesCS6B01G344000	wds_W4_vs_HFZ_W4 wds_W6_vs_HFZ_W6 wds_W8.5_vs_HFZ_W8.5	3	TraesCS6B01G344000	LOC_Os02g52314.1	LOC_Os02g52314.1	BTB1 - Bric-a-Brac,Tramtrack, Broad Complex BTB domain, expressed	Os02t0760500	Similar to ER6 protein (Fragment).	NA	NA	NA	2.3631	2.4112	2.74009	6.53496	6.32892	7.17248	17.3466	16.8119	16.0623	0.293279	0.111046	0.279614	0.680179	0.524468	0.488381	0.434123	0.142896
TraesCS6B01G344100	wds_W4_vs_HFZ_W4 wds_W6_vs_HFZ_W6 wds_W8.5_vs_HFZ_W8.5	3	TraesCS6B01G344100	LOC_Os02g52290.1	LOC_Os02g52290.1	peptidyl-prolyl cis-trans isomerase, FKBP-type, putative, expressed	Os02t0760300	Similar to Immunophilin.	NA	NA	OsFKBP12, FKBP12	48.9894	42.9404	43.5431	56.1096	53.9147	52.3093	60.1273	62.3552	51.7136	0.514029	0.124564	0.196032	3.39762	2.398	1.05831	2.59502	0.314856
TraesCS6B01G344200	wds_W4_vs_HFZ_W4 wds_W6_vs_HFZ_W6 wds_W8.5_vs_HFZ_W8.5	3	TraesCS6B01G344200	LOC_Os07g26930.2	LOC_Os07g26930.2	expressed protein	Os07t0452400	3'-5' exonuclease domain containing protein.	NA	NA	NA	3.26885	3.00678	3.10778	3.38241	2.68167	2.15637	2.85372	2.22712	2.29723	0	0.0161933	0	0.402946	0.166262	0.0161859	0.183254	0
TraesCS6B01G344300	wds_W4_vs_HFZ_W4 wds_W6_vs_HFZ_W6 wds_W8.5_vs_HFZ_W8.5	3	TraesCS6B01G344300	LOC_Os02g52280.1	LOC_Os02g52280.1	expressed protein	Os02t0760200	Conserved hypothetical protein.	NA	NA	NA	16.332	15.5154	14.8116	13.9941	13.7709	13.2718	11.8233	10.7715	10.6242	0.118422	0.163982	0.177421	1.38304	0.736602	0.245862	0.490293	0.0659422
TraesCS6B01G344500	wds_W4_vs_HFZ_W4 wds_W6_vs_HFZ_W6 wds_W8.5_vs_HFZ_W8.5	3	TraesCS6B01G344500	LOC_Os02g52270.1	LOC_Os02g52270.1	heat shock protein DnaJ, putative, expressed	Os02t0760000	Similar to chaperone protein dnaJ.	NA	NA	OsDjC22	4.935	3.52766	4.55318	4.09958	3.5578	3.91008	5.08504	3.43109	4.08157	0.0308542	0	0.0294167	0.161005	0.115151	0.0840763	0.0865358	0
TraesCS6B01G344600	wds_W4_vs_HFZ_W4 wds_W6_vs_HFZ_W6 wds_W8.5_vs_HFZ_W8.5	3	TraesCS6B01G344600	LOC_Os02g52260.1	NA	expressed protein	Os02t0759900	Similar to threonine endopeptidase.	NA	NA	NA	18.7463	17.7235	17.3375	18.0956	18.8351	21.1179	19.4343	19.6917	20.4001	0.0262596	0	0.0250361	1.50732	0.955531	0.357781	0.540096	0
TraesCS6B01G344700	wds_W4_vs_HFZ_W4 wds_W6_vs_HFZ_W6 wds_W8.5_vs_HFZ_W8.5	3	TraesCS6B01G344700	LOC_Os03g38490.1	LOC_Os03g38490.1	DAG protein, chloroplast precursor, putative, expressed	Os03t0581600	Similar to DAG protein.	NA	NA	OsMORF3	7.7956	7.10042	6.65535	7.15972	8.73972	7.17505	4.60359	4.91632	3.47014	0.048739	0.0664359	0.0232341	0.33911	0.318322	0.110676	0.227828	0
TraesCS6B01G344900	wds_W4_vs_HFZ_W4 wds_W6_vs_HFZ_W6 wds_W8.5_vs_HFZ_W8.5	3	TraesCS6B01G344900	LOC_Os12g04750.1	NA	OsDegp14 - Putative Deg protease homologue, expressed	Os07t0665700	Peptidase, trypsin-like serine and cysteine domain containing protein.	NA	NA	NA	53.2038	47.6257	47.7013	45.3719	44.2247	46.1329	36.5392	37.4401	32.9686	0.101929	0	0.194359	3.23567	2.56775	0.358762	1.17924	0.0106422
TraesCS6B01G345000	wds_W4_vs_HFZ_W4 wds_W6_vs_HFZ_W6 wds_W8.5_vs_HFZ_W8.5	3	TraesCS6B01G345000	NA	NA	NA	NA	NA	NA	NA	NA	5.88946	5.43467	6.34771	4.9525	4.85494	4.49636	3.88996	4.32844	3.15085	0	0	0.0169775	0.480099	0.18276	0.0646982	0.183125	0
TraesCS6B01G345300	wds_W4_vs_HFZ_W4 wds_W6_vs_HFZ_W6 wds_W8.5_vs_HFZ_W8.5	3	TraesCS6B01G345300	LOC_Os06g11410.1	NA	cyclin, putative, expressed	Os09t0466100	Cyclin, A/B/D/E domain containing protein.	NA	NA	CycD2;1, CYCD2-1, Orysa;CycD2;1, OsCYCD2;1, Orysa;CycD4;1, CycD4;1, CYCD4-1, Orysa;CYCD4;1, cycD, OsCYCD4;1	8.46684	8.63918	8.04157	7.90062	7.66983	7.73738	6.15439	6.77517	5.52628	0	0.0123398	0.0258929	0.602306	0.342081	0.0740051	0.291985	0.0113422
TraesCS6B01G345400	wds_W4_vs_HFZ_W4 wds_W6_vs_HFZ_W6 wds_W8.5_vs_HFZ_W8.5	3	TraesCS6B01G345400	LOC_Os09g01600.2	NA	expressed protein	Os09t0103200	Conserved hypothetical protein.	NA	NA	NA	1.55292	1.63994	1.24371	1.54717	1.58538	1.55731	1.17714	1.13534	0.951822	0	0	0.0114576	0.0313553	0.134552	0.0109157	0.011235	0
TraesCS6B01G345500	wds_W4_vs_HFZ_W4 wds_W6_vs_HFZ_W6 wds_W8.5_vs_HFZ_W8.5	3	TraesCS6B01G345500	LOC_Os11g26190.1	NA	RALFL23 - Rapid ALkalinization Factor RALF family protein precursor, expressed	Os11t0448700	Conserved hypothetical protein.	NA	NA	OsRALF-31, OsRALF31, RALF-31	3.27805	2.52716	4.01686	9.38042	6.77466	7.14343	16.6698	12.3756	17.5921	0.0806128	0	0	0.280439	0.225641	0.219666	0.678276	0
TraesCS6B01G345700	wds_W4_vs_HFZ_W4 wds_W6_vs_HFZ_W6 wds_W8.5_vs_HFZ_W8.5	3	TraesCS6B01G345700	LOC_Os02g52250.1	LOC_Os02g52250.1	SKIP/SNW domain containing protein, expressed	Os02t0759800	Similar to GAMYB-binding protein (Fragment).	NA	NA	OsSKIPa, OsSKIP, SKIP	30.9906	26.6874	26.3936	27.1781	26.1092	26.1611	22.8994	20.9905	17.9509	0.0875191	0.0227232	0.143042	1.65281	0.979887	0.227129	0.701319	0.0208861
TraesCS6B01G345800	wds_W4_vs_HFZ_W4 wds_W6_vs_HFZ_W6 wds_W8.5_vs_HFZ_W8.5	3	TraesCS6B01G345800	LOC_Os02g52230.1	LOC_Os02g52230.1	coronatine-insensitive protein 1, putative, expressed	Os02t0759700	Leucine-rich repeat 2 containing protein.	NA	NA	Os_F0767, OsTIR1	7.9594	7.70147	7.49338	8.56689	8.16222	8.69563	8.1701	8.06761	7.84149	0.0257797	0.00780894	0.0327714	0.732415	0.400885	0.117081	0.297248	0
TraesCS6B01G346100	wds_W4_vs_HFZ_W4 wds_W6_vs_HFZ_W6 wds_W8.5_vs_HFZ_W8.5	3	TraesCS6B01G346100	LOC_Os02g52190.1	NA	helix-loop-helix DNA-binding protein, putative, expressed	Os03t0188400	Helix-loop-helix DNA-binding domain containing protein.	NA	NA	OsbHLH044	4.19508	5.20298	4.14177	6.12669	5.63158	5.41491	3.36009	4.21411	3.87787	0.0600308	0	0	0.400272	0.22404	0.0908783	0.187074	0
TraesCS6B01G346500	wds_W4_vs_HFZ_W4 wds_W6_vs_HFZ_W6 wds_W8.5_vs_HFZ_W8.5	3	TraesCS6B01G346500	LOC_Os02g52160.1	LOC_Os02g52160.1	LMBR1 integral membrane protein, putative, expressed	Os02t0758100	Similar to LMBR1 integral membrane family protein.	NA	NA	NA	3.27605	3.10652	2.67803	3.33788	2.82962	3.03276	6.07122	6.39439	6.07663	0.170788	0.0987636	0.0444083	0.398346	0.217294	0.155129	0.326593	0.175073
TraesCS6B01G346800	wds_W4_vs_HFZ_W4 wds_W6_vs_HFZ_W6 wds_W8.5_vs_HFZ_W8.5	3	TraesCS6B01G346800	LOC_Os02g52140.2	LOC_Os02g52140.2	RNA recognition motif containing protein, putative, expressed	Os02t0757900	Similar to Poly(A)-binding protein II-like.	NA	NA	NA	23.6097	21.3618	22.2447	15.9775	16.2962	17.7914	14.9971	16.3209	12.8143	0.32114	0.33352	0.153089	1.75559	1.49816	0.104178	0.686241	0.114958
TraesCS6B01G347000	wds_W4_vs_HFZ_W4 wds_W6_vs_HFZ_W6 wds_W8.5_vs_HFZ_W8.5	3	TraesCS6B01G347000	LOC_Os02g52130.1	LOC_Os02g52130.1	OsFBX61 - F-box domain containing protein, expressed	Os02t0757700	Cyclin-like F-box domain containing protein.	NA	NA	OsFbox110, Os_F0551	3.55202	3.70939	4.13801	6.65544	7.33965	7.03357	8.29216	8.93512	9.50058	0.0184542	0	0.0175944	0.609893	0.223837	0.134098	0.569338	0
TraesCS6B01G347100	wds_W4_vs_HFZ_W4 wds_W6_vs_HFZ_W6 wds_W8.5_vs_HFZ_W8.5	3	TraesCS6B01G347100	LOC_Os02g52040.1	LOC_Os02g52040.1	phosphate-induced protein 1 conserved region domain containing protein, expressed	Os02t0757100	Similar to Phi-1 protein.	NA	NA	OsPHI-1	12.693	15.0229	13.2067	73.7442	71.7489	77.7314	82.7487	85.5396	54.3086	0.0188796	0	0.0539998	0.853826	9.15984	0.188635	0.353006	0.126155
TraesCS6B01G347600	wds_W4_vs_HFZ_W4 wds_W6_vs_HFZ_W6 wds_W8.5_vs_HFZ_W8.5	3	TraesCS6B01G347600	LOC_Os03g26820.1	NA	LTPL52 - Protease inhibitor/seed storage/LTP family protein precursor, expressed	Os03t0385400	Bifunctional inhibitor/plant lipid transfer protein/seed storage domain containing protein.	NA	NA	OsLLA1, OsLTPG6, OsLTPg6, OsLTPL1, LLA1, LTPG6, LTPg6, LTPL1	9.89794	10.3778	11.3378	7.7255	8.04783	6.40853	14.1918	14.6694	13.3232	0.0274519	0.0249464	0	0.620755	0.640332	0.124675	0.333638	0
TraesCS6B01G348100	wds_W4_vs_HFZ_W4 wds_W6_vs_HFZ_W6 wds_W8.5_vs_HFZ_W8.5	3	TraesCS6B01G348100	LOC_Os02g51890.1	NA	RNA recognition motif containing protein, putative, expressed	Os02t0755400	Similar to RNA recognition motif-containing protein SEB-4.	NA	NA	NA	2.15666	2.41351	2.38534	1.65193	1.47957	2.00508	2.85285	3.90181	2.9407	0	0	0	0.0892756	0.0598592	0.0349645	0.0119958	0.0107174
TraesCS6B01G348200	wds_W4_vs_HFZ_W4 wds_W6_vs_HFZ_W6 wds_W8.5_vs_HFZ_W8.5	3	TraesCS6B01G348200	LOC_Os01g47420.3	LOC_Os01g47420.3	pterin-4-alpha-carbinolamine dehydratase, putative, expressed	Os01t0663500	Transcriptional coactivator/pterin dehydratase family protein.	NA	NA	NA	4.00456	4.03593	3.3347	3.88162	3.50692	3.4713	5.03024	3.45141	3.98593	0	0	0	0.283742	0.101466	0.0493896	0.0254172	0
TraesCS6B01G348300	wds_W4_vs_HFZ_W4 wds_W6_vs_HFZ_W6 wds_W8.5_vs_HFZ_W8.5	3	TraesCS6B01G348300	LOC_Os02g51880.1	LOC_Os02g51880.1	amine oxidase, putative, expressed	Os02t0755200	Similar to amine oxidase family protein.	NA	NA	OsHDMA702, HDMA702, OsPAO8, PAO8	2.28584	2.2182	2.67823	2.89782	3.20657	2.52826	1.89085	2.35879	1.69169	0.0353787	0.0723367	0.0674605	0.246153	0.173298	0.0883714	0.0578814	0.0591009
TraesCS6B01G348700	wds_W4_vs_HFZ_W4 wds_W6_vs_HFZ_W6 wds_W8.5_vs_HFZ_W8.5	3	TraesCS6B01G348700	LOC_Os02g51860.1	LOC_Os02g51860.1	dehydration response related protein, putative, expressed	Os02t0755000	Putative methyltransferase, Pectin synthesis and methylesterification, Root development, Cellular adhesion	OsTSD2	NA	OsTSD2, OsQUA2, QUA2	3.00682	2.77545	2.61326	4.1686	3.90523	4.44524	12.9937	13.5622	12.9704	0.0257275	0	0.032705	0.298339	0.104019	0.0934749	0.176384	0.0501414
TraesCS6B01G348800	wds_W4_vs_HFZ_W4 wds_W6_vs_HFZ_W6 wds_W8.5_vs_HFZ_W8.5	3	TraesCS6B01G348800	LOC_Os02g51850.1	LOC_Os02g51850.1	OsAPRL3 adenosine 5'-phosphosulfate reductase-like OsAPRL3, expressed	Os02t0754900	Similar to adenosine 5'-phosphosulfate reductase 4.	NA	NA	OsAPRL3	8.71207	8.22445	8.14734	10.2119	10.8492	9.85541	13.7062	15.072	14.5037	0	0.0172462	0.0361882	1.05636	0.478095	0.155145	0.461309	0.0475557
TraesCS6B01G349000	wds_W4_vs_HFZ_W4 wds_W6_vs_HFZ_W6 wds_W8.5_vs_HFZ_W8.5	3	TraesCS6B01G349000	LOC_Os02g51810.1	LOC_Os02g51810.1	expressed protein	Os02t0754500	Tetratricopeptide-like helical domain containing protein.	NA	NA	NA	4.93704	3.5062	3.86341	3.97006	3.40257	3.40505	1.38905	1.57803	1.2353	0.0114538	0.0104084	0.0109201	0.109576	0.213733	0.0104037	0.010708	0
TraesCS6B01G349300	wds_W4_vs_HFZ_W4 wds_W6_vs_HFZ_W6 wds_W8.5_vs_HFZ_W8.5	3	TraesCS6B01G349300	LOC_Os02g51790.1	LOC_Os02g51790.1	ribosomal protein L29, putative, expressed	Os02t0754300	Ribosomal protein L29 family protein.	NA	NA	NA	6.97506	5.76237	5.5474	11.5278	9.08566	10.3008	21.2747	20.8244	23.6684	0	0.0199269	0.0209067	0.476782	0.470572	0.199179	0.594517	0.0183159
TraesCS6B01G349400	wds_W4_vs_HFZ_W4 wds_W6_vs_HFZ_W6 wds_W8.5_vs_HFZ_W8.5	3	TraesCS6B01G349400	LOC_Os02g51780.1	LOC_Os02g51780.1	ribonuclease protein, putative, expressed	Os02t0754100	Similar to S1 self-incompatibility locus-linked pollen G211 protein.	NA	NA	NA	4.96646	4.33124	4.80999	4.37512	3.94771	3.84928	3.66744	3.17649	3.30209	0.00671063	0	0.00639797	0.31516	0.181574	0.0426677	0.0941054	0
TraesCS6B01G350700	wds_W4_vs_HFZ_W4 wds_W6_vs_HFZ_W6 wds_W8.5_vs_HFZ_W8.5	3	TraesCS6B01G350700	LOC_Os09g24210.1	NA	expressed protein	Os09t0407300	Domain of unknown function SprT-like domain containing protein.	NA	NA	NA	8.55928	9.03535	7.83212	6.33101	6.71806	6.19704	3.98712	4.08076	3.83413	0.0109123	0	0	0.626377	0.335988	0.0297356	0.102018	0
TraesCS6B01G350800	wds_W4_vs_HFZ_W4 wds_W6_vs_HFZ_W6 wds_W8.5_vs_HFZ_W8.5	3	TraesCS6B01G350800	LOC_Os07g29360.1	LOC_Os07g29360.1	tetratricopeptide repeat domain containing protein, expressed	Os07t0476200	Similar to PAF1 complex component.	NA	NA	NA	19.5722	18.2201	17.7087	14.6007	12.8015	13.5882	9.85064	10.5146	8.62526	0.100916	0.1089	0.0661473	0.998358	0.788566	0.103122	0.336105	0.00526821
TraesCS6B01G351700	wds_W4_vs_HFZ_W4 wds_W6_vs_HFZ_W6 wds_W8.5_vs_HFZ_W8.5	3	TraesCS6B01G351700	LOC_Os02g52550.1	LOC_Os02g52550.1	uncharacterized Cys-rich domain containing protein, putative, expressed	Os02t0763000	Protein of unknown function Cys-rich family protein.	NA	NA	OsFWL1	3.68781	4.44228	3.66623	7.71827	8.14214	7.29105	15.4884	14.0844	11.868	0.0283404	0.0257538	0	0.443663	0.449519	0.128711	0.344437	0.0946867
TraesCS6B01G352400	wds_W4_vs_HFZ_W4 wds_W6_vs_HFZ_W6 wds_W8.5_vs_HFZ_W8.5	3	TraesCS6B01G352400	LOC_Os02g52420.1	LOC_Os02g52420.1	peptidase, M24 family protein, putative, expressed	Os02t0761700	Peptidase M24 family protein.	NA	NA	NA	1.82321	1.83374	1.57432	1.73644	1.08439	1.53796	1.79255	1.21968	1.71215	0.0432344	0.0130961	0.04122	0.062669	0.053785	0	0.0673657	0.0240747
TraesCS6B01G352500	wds_W4_vs_HFZ_W4 wds_W6_vs_HFZ_W6 wds_W8.5_vs_HFZ_W8.5	3	TraesCS6B01G352500	LOC_Os02g52410.1	LOC_Os02g52410.1	expressed protein	Os02t0761600	Conserved hypothetical protein.	NA	NA	NA	5.68209	4.97744	5.47635	5.2764	5.71727	5.91956	7.19755	7.33059	7.6486	0	0	0.0287529	0.340973	0.309519	0.109572	0.197361	0
TraesCS6B01G352700	wds_W4_vs_HFZ_W4 wds_W6_vs_HFZ_W6 wds_W8.5_vs_HFZ_W8.5	3	TraesCS6B01G352700	LOC_Os12g37570.1	NA	protein kinase family protein, putative, expressed	Os12t0562500	Similar to Protein kinase-like protein (Fragment).	NA	NA	NA	3.51606	3.09088	3.01723	2.72698	2.33985	2.96597	1.82421	1.90866	1.85611	0	0	0.0228288	0.229071	0.167555	0.0326237	0.0559634	0.00999992
TraesCS6B01G353100	wds_W4_vs_HFZ_W4 wds_W6_vs_HFZ_W6 wds_W8.5_vs_HFZ_W8.5	3	TraesCS6B01G353100	LOC_Os02g53500.2	LOC_Os02g53500.2	RFC5 - Putative clamp loader of PCNA, replication factor C subunit 5, expressed	Os02t0775200	Similar to Activator 1 36 kDa subunit (Replication factor C 36 kDa subunit) (A1 36 kDa subunit) (RF-C 36 kDa subunit) (RFC36) (Replication factor C subunit 5).	NA	NA	OsRFC3, RFC3	14.504	13.6367	14.2342	11.552	11.8148	11.1506	4.39795	5.0583	3.50013	0.0161636	0.102818	0.123284	1.02621	0.618322	0.0880901	0.136001	0
TraesCS6B01G354000	wds_W4_vs_HFZ_W4 wds_W6_vs_HFZ_W6 wds_W8.5_vs_HFZ_W8.5	3	TraesCS6B01G354000	LOC_Os08g34150.1	LOC_Os08g34150.1	OsTIL-2 Temperature-induced lipocalin-2, expressed	Os08t0440100	Similar to Temperature stress-induced lipocalin.	NA	NA	NA	8.59629	8.11634	8.50801	9.52557	8.67628	8.09739	9.20961	7.31455	7.90852	0	0.0461047	0.0241857	0.485375	0.544378	0.0921675	0.284591	0
TraesCS6B01G354200	wds_W4_vs_HFZ_W4 wds_W6_vs_HFZ_W6 wds_W8.5_vs_HFZ_W8.5	3	TraesCS6B01G354200	LOC_Os02g53340.1	LOC_Os02g53340.1	cyclic nucleotide-gated ion channel, putative, expressed	Os02t0773400	Cyclic nucleotide-binding domain containing protein.	NA	NA	OsCNGC4, OsCNGC12	4.59723	4.12271	4.07376	4.6634	4.90262	5.29198	4.81025	3.84584	4.3014	0.0880174	0.0319936	0.0503499	0.528192	0.385975	0.0479686	0.164573	0.00735176
TraesCS6B01G354300	wds_W4_vs_HFZ_W4 wds_W6_vs_HFZ_W6 wds_W8.5_vs_HFZ_W8.5	3	TraesCS6B01G354300	LOC_Os02g53330.2	LOC_Os02g53330.2	1-aminocyclopropane-1-carboxylate deaminase, putative, expressed	Os02t0773300	Pyridoxal phosphate-dependent deaminase family protein.	NA	NA	NA	4.79749	3.99076	4.37127	4.5613	4.48815	3.87187	5.07129	4.8569	5.08985	0.420363	0.240516	0.311716	0.55516	0.435787	0.311115	0.436658	0.24708
TraesCS6B01G354800	wds_W4_vs_HFZ_W4 wds_W6_vs_HFZ_W6 wds_W8.5_vs_HFZ_W8.5	3	TraesCS6B01G354800	LOC_Os02g53270.1	LOC_Os02g53270.1	expressed protein	Os02t0772500	Protein of unknown function DUF1740 domain containing protein.	NA	NA	NA	1.76758	1.60621	1.4528	2.05588	1.74297	1.66553	1.35886	1.31061	1.20229	0.00594545	0.0108056	0.0226738	0.113758	0.105398	0.0216014	0.0277917	0.014898
TraesCS6B01G354900	wds_W4_vs_HFZ_W4 wds_W6_vs_HFZ_W6 wds_W8.5_vs_HFZ_W8.5	3	TraesCS6B01G354900	LOC_Os06g10600.1	LOC_Os06g10600.1	homeobox and START domains containing protein, putative, expressed	Os08t0136100	Similar to Roc1.	NA	NA	Roc7(t), Roc7, GL2-7	3.99849	3.7693	3.30112	7.60667	7.05449	6.92967	11.2301	11.0519	8.7402	0.00765542	0	0.0437924	0.605877	0.414276	0.146025	0.350691	0.04476
TraesCS6B01G355500	wds_W4_vs_HFZ_W4 wds_W6_vs_HFZ_W6 wds_W8.5_vs_HFZ_W8.5	3	TraesCS6B01G355500	LOC_Os02g53210.4	LOC_Os02g53210.4	expressed protein	Os02t0771800	Similar to predicted protein.	NA	NA	NA	7.79943	5.81162	5.46148	5.08785	5.29986	5.84142	5.4697	4.98089	5.82662	0.00862242	0.00783545	0	0.832389	0.209168	0.0469914	0.137037	0
TraesCS6B01G355600	wds_W4_vs_HFZ_W4 wds_W6_vs_HFZ_W6 wds_W8.5_vs_HFZ_W8.5	3	TraesCS6B01G355600	LOC_Os02g53200.2	LOC_Os02g53200.2	glucan endo-1,3-beta-glucosidase precursor, putative, expressed	Os02t0771700	Glycoside hydrolase, family 17 protein.	NA	NA	Gns9, GNS9	40.4659	40.353	37.9472	54.6015	52.333	42.3179	67.4434	70.5323	57.6936	0.0888756	0.0923016	0.145259	4.6488	2.91415	0.70348	1.55495	0.148469
TraesCS6B01G355700	wds_W4_vs_HFZ_W4 wds_W6_vs_HFZ_W6 wds_W8.5_vs_HFZ_W8.5	3	TraesCS6B01G355700	LOC_Os02g53180.2	LOC_Os02g53180.2	1-aminocyclopropane-1-carboxylate oxidase protein, putative, expressed	Os02t0771600	Similar to 1-aminocyclopropane-1-carboxylate oxidase (Fragment).	NA	NA	OsACO3	7.57042	7.50061	7.8949	4.39452	4.28824	4.66061	5.78462	6.23025	5.05664	0.0346899	0	0.0165368	0.543063	0.339848	0.0787737	0.0810781	0.0144876
TraesCS6B01G355900	wds_W4_vs_HFZ_W4 wds_W6_vs_HFZ_W6 wds_W8.5_vs_HFZ_W8.5	3	TraesCS6B01G355900	LOC_Os02g53180.2	LOC_Os02g53180.2	1-aminocyclopropane-1-carboxylate oxidase protein, putative, expressed	Os02t0771600	Similar to 1-aminocyclopropane-1-carboxylate oxidase (Fragment).	NA	NA	OsACO3	1.28603	1.06851	1.30529	3.32213	2.64234	3.83563	4.88376	6.04225	6.44099	0	0	0	0.0707271	0.113814	0.0554001	0.114042	0
TraesCS6B01G356200	wds_W4_vs_HFZ_W4 wds_W6_vs_HFZ_W6 wds_W8.5_vs_HFZ_W8.5	3	TraesCS6B01G356200	LOC_Os02g53180.2	LOC_Os02g53180.2	1-aminocyclopropane-1-carboxylate oxidase protein, putative, expressed	Os02t0771600	Similar to 1-aminocyclopropane-1-carboxylate oxidase (Fragment).	NA	NA	OsACO3	20.965	22.5907	26.4828	14.7073	9.89078	12.535	12.209	13.4731	11.192	0	0.0463362	0	0.798237	0.784985	0.0694727	0.19068	0.021295
TraesCS6B01G356300	wds_W4_vs_HFZ_W4 wds_W6_vs_HFZ_W6 wds_W8.5_vs_HFZ_W8.5	3	TraesCS6B01G356300	LOC_Os02g53150.1	NA	expressed protein	Os02t0771200	Protein of unknown function DUF573 domain containing protein.	NA	NA	NA	10.3319	9.74538	10.2714	11.7399	11.6276	10.2292	6.64046	7.63743	5.62899	0.0166185	0.0151017	0.0316884	0.98282	0.434152	0.0452845	0.279656	0
TraesCS6B01G356400	wds_W4_vs_HFZ_W4 wds_W6_vs_HFZ_W6 wds_W8.5_vs_HFZ_W8.5	3	TraesCS6B01G356400	LOC_Os02g53140.1	LOC_Os02g53140.1	COP1, putative, expressed	Os02t0771100	Ortholog of Arabidopsis CONSTITUTIVE PHOTOMORPHOGENIC1, Regulation of the onset of the adult phase, Regulation of vegetative-reproductive phase change and the time of flowering	PPS, COP1	PETER PAN SYNDROME, CONSTITUTIVE PHOTOMORPHOGENIC1	OsWD40-55, OsCOP1, COP1	3.45562	3.38204	3.11289	2.88219	3.06006	2.65844	2.74532	2.17924	2.46589	0.0195106	0.0265948	0.00930077	0.254528	0.136529	0.0265827	0.118561	0.0244447
TraesCS6B01G356900	wds_W4_vs_HFZ_W4 wds_W6_vs_HFZ_W6 wds_W8.5_vs_HFZ_W8.5	3	TraesCS6B01G356900	LOC_Os02g53120.1	LOC_Os02g53120.1	Peptidase family C50, putative, expressed	Os02t0770700	Peptidase C50, separase domain containing protein.	NA	NA	NA	4.85519	4.40428	4.58727	3.87013	3.16182	3.30558	1.22514	1.40335	1.1046	0.0313796	0.0633679	0.0498625	0.312331	0.224463	0.0190017	0.104307	0.0174734
TraesCS6B01G357000	wds_W4_vs_HFZ_W4 wds_W6_vs_HFZ_W6 wds_W8.5_vs_HFZ_W8.5	3	TraesCS6B01G357000	LOC_Os02g53110.1	LOC_Os02g53110.1	expressed protein	Os02t0770600	Protein of unknown function DUF1644 family protein.	NA	NA	NA	4.1635	4.4597	4.33517	6.71013	6.51932	6.07867	9.5299	8.06305	7.88727	0.0208481	0	0	0.344504	0.291777	0.0946836	0.27287	0.052241
TraesCS6B01G358000	wds_W4_vs_HFZ_W4 wds_W6_vs_HFZ_W6 wds_W8.5_vs_HFZ_W8.5	3	TraesCS6B01G358000	LOC_Os02g53070.1	LOC_Os02g53070.1	HYS1, putative, expressed	Os02t0770100	WD40 repeat domain containing protein.	NA	NA	NA	5.79987	4.77252	4.99496	5.2466	4.83192	4.93193	3.38003	3.5836	2.86303	0	0.033202	0.0116115	0.423684	0.215901	0.0110623	0.0797015	0.0305177
TraesCS6B01G358900	wds_W4_vs_HFZ_W4 wds_W6_vs_HFZ_W6 wds_W8.5_vs_HFZ_W8.5	3	TraesCS6B01G358900	LOC_Os02g30320.1	NA	drought-induced protein 1, putative, expressed	Os02t0506600	Heat shock protein DnaJ, cysteine-rich domain domain containing protein.	NA	NA	NA	1.87743	1.48994	2.21208	2.09563	2.6318	1.68635	4.90522	3.93771	5.38135	0	0	0	0.200769	0	0.0698937	0.359692	0
TraesCS6B01G360000	wds_W4_vs_HFZ_W4 wds_W6_vs_HFZ_W6 wds_W8.5_vs_HFZ_W8.5	3	TraesCS6B01G360000	LOC_Os02g52960.1	NA	PHD-finger domain containing protein, putative, expressed	Os02t0768750	Hypothetical conserved gene.	NA	NA	NA	9.07411	8.19317	7.46645	6.59452	6.3505	6.3727	4.98944	4.58673	4.61359	0.0473662	0.068869	0.0993505	0.547891	0.300518	0.116164	0.185985	0.0276942
TraesCS6B01G360100	wds_W4_vs_HFZ_W4 wds_W6_vs_HFZ_W6 wds_W8.5_vs_HFZ_W8.5	3	TraesCS6B01G360100	LOC_Os02g52950.1	NA	expressed protein	Os02t0768700	Protein of unknown function DUF573 domain containing protein.	NA	NA	NA	4.6013	4.26535	4.6561	4.95754	5.04088	3.86874	2.98824	2.94762	2.41158	0.0499208	0	0.0158649	0.246027	0.155257	0.0302293	0.108898	0
TraesCS6B01G360300	wds_W4_vs_HFZ_W4 wds_W6_vs_HFZ_W6 wds_W8.5_vs_HFZ_W8.5	3	TraesCS6B01G360300	LOC_Os02g52940.2	LOC_Os02g52940.2	soluble inorganic pyrophosphatase, putative, expressed	Os02t0768600	Similar to Inorganic pyrophosphatase.	NA	NA	NA	11.9729	12.2165	11.7589	14.3921	11.6381	12.422	19.3768	19.9872	17.5968	0.0212672	0	0	0.758347	0.992139	0.173856	0.795298	0.0177637
TraesCS6B01G361000	wds_W4_vs_HFZ_W4 wds_W6_vs_HFZ_W6 wds_W8.5_vs_HFZ_W8.5	3	TraesCS6B01G361000	LOC_Os02g52920.1	LOC_Os02g52920.1	emp24/gp25L/p24 family protein, putative, expressed	Os02t0768200	emp24/gp25L/p24 family protein.	NA	NA	NA	14.553	12.2708	12.2263	14.9393	15.8352	14.4649	12.3257	14.7429	13.0015	0.0249686	0.0453794	0.0476104	0.955477	0.465925	0.0907175	0.443514	0.0417106
TraesCS6B01G361200	wds_W4_vs_HFZ_W4 wds_W6_vs_HFZ_W6 wds_W8.5_vs_HFZ_W8.5	3	TraesCS6B01G361200	LOC_Os02g52900.2	LOC_Os02g52900.2	glutaredoxin 2, putative, expressed	Os02t0767900	Glutaredoxin 2 family protein.	NA	NA	NA	1.59918	1.63173	1.30144	2.37753	2.73478	1.96074	2.49556	2.99709	2.08062	0	0	0	0.178967	0.153597	0	0.115428	0
TraesCS6B01G361300	wds_W4_vs_HFZ_W4 wds_W6_vs_HFZ_W6 wds_W8.5_vs_HFZ_W8.5	3	TraesCS6B01G361300	LOC_Os03g62379.1	LOC_Os03g62379.1	MYB family transcription factor, putative, expressed	NA	NA	NA	NA	NA	2.09313	1.62571	1.50735	1.82601	1.79054	1.41648	1.08848	1.76915	1.19432	0	0	0	0.180405	0.0483845	0	0.0484813	0
TraesCS6B01G361500	wds_W4_vs_HFZ_W4 wds_W6_vs_HFZ_W6 wds_W8.5_vs_HFZ_W8.5	3	TraesCS6B01G361500	LOC_Os02g52880.1	LOC_Os02g52880.1	ybaK/prolyl-tRNA synthetase family protein, putative, expressed	Os02t0767700	YbaK/aminoacyl-tRNA synthetase associated region domain containing protein.	NA	NA	OsERF#126, OsERF126	10.9823	9.45705	10.2872	11.823	12.65	10.8432	11.5952	11.2533	9.49543	0.0552423	0.0836672	0.0351123	1.13706	0.652869	0.20071	0.499239	0.0922835
TraesCS6B01G361800	wds_W4_vs_HFZ_W4 wds_W6_vs_HFZ_W6 wds_W8.5_vs_HFZ_W8.5	3	TraesCS6B01G361800	LOC_Os02g52860.1	LOC_Os02g52860.1	phosphate carrier protein, mitochondrial precursor, putative, expressed	Os02t0767500	Mitochondrial phosphate transporter.	NA	NA	OsPT15	76.7243	70.1558	72.1839	86.3407	89.988	78.5075	98.2245	101.927	79.9833	0.0915771	0.0237768	0.187094	5.96203	3.7351	1.21207	3.51019	0.207618
TraesCS6B01G362300	wds_W4_vs_HFZ_W4 wds_W6_vs_HFZ_W6 wds_W8.5_vs_HFZ_W8.5	3	TraesCS6B01G362300	LOC_Os01g27940.1	LOC_Os01g27940.1	cyclin-L1-1, putative, expressed	Os01t0377500	Similar to Ania-6a type cyclin.	NA	NA	CycL1;1, CycL1;os;1, Orysa;CycL1;1	11.0482	9.93396	10.7576	10.8073	10.6446	9.4604	9.42139	9.11471	7.1921	0.0357145	0.0540914	0.124852	0.817946	0.644235	0.12976	0.38954	0.029831
TraesCS6B01G362500	wds_W4_vs_HFZ_W4 wds_W6_vs_HFZ_W6 wds_W8.5_vs_HFZ_W8.5	3	TraesCS6B01G362500	LOC_Os03g24844.1	NA	expressed protein	Os03t0363400	Uncharacterised protein family UPF0153 domain containing protein.	NA	NA	NA	6.8683	6.14346	6.83402	6.6392	5.32938	5.05542	3.24212	4.15274	3.18129	0	0	0	0.279008	0.299319	0.0896596	0.253777	0.0206121
TraesCS6B01G362600	wds_W4_vs_HFZ_W4 wds_W6_vs_HFZ_W6 wds_W8.5_vs_HFZ_W8.5	3	TraesCS6B01G362600	LOC_Os03g24830.1	LOC_Os03g24830.1	uncharacterized protein HI0077, putative, expressed	Os03t0363200	Protein of unknown function DUF455 family protein.	NA	NA	NA	3.80003	3.26595	4.47911	3.67068	4.01452	3.69867	3.5206	3.77227	2.69832	0	0	0	0.239132	0.0603625	0.0734552	0.0604832	0
TraesCS6B01G362800	wds_W4_vs_HFZ_W4 wds_W6_vs_HFZ_W6 wds_W8.5_vs_HFZ_W8.5	3	TraesCS6B01G362800	LOC_Os03g24600.1	LOC_Os03g24600.1	peptide methionine sulfoxide reductase msrB, putative, expressed	Os03t0360700	Similar to Protein-methionine-S-oxide reductase, PilB family.	NA	NA	OsMSR1, MSR1, OsMSRB5, MSRB5	16.1152	12.4829	14.4219	11.5983	10.6778	9.85499	14.7186	11.9705	11.4362	0	0	0	0.328728	0.545019	0.062422	0.578233	0
TraesCS6B01G363200	wds_W4_vs_HFZ_W4 wds_W6_vs_HFZ_W6 wds_W8.5_vs_HFZ_W8.5	3	TraesCS6B01G363200	LOC_Os02g52820.1	LOC_Os02g52820.1	cold-induced protein, putative, expressed	Os02t0767100	Similar to Cold-induced protein.	NA	NA	NA	9.85236	8.85825	8.73316	8.37959	7.51918	7.30651	5.11842	4.90071	4.7084	0.0440698	0.00800951	0.0084033	0.65924	0.345392	0.0720529	0.247202	0
TraesCS6B01G363500	wds_W4_vs_HFZ_W4 wds_W6_vs_HFZ_W6 wds_W8.5_vs_HFZ_W8.5	3	TraesCS6B01G363500	LOC_Os12g13150.1	LOC_Os12g13150.1	expressed protein	Os12t0233600	Conserved hypothetical protein.	NA	NA	NA	3.5636	3.06107	2.76552	3.51029	3.10792	3.2962	6.23686	5.73743	5.28121	0	0.00704055	0	0.249315	0.224092	0.0844482	0.141243	0.00647134
TraesCS6B01G363600	wds_W4_vs_HFZ_W4 wds_W6_vs_HFZ_W6 wds_W8.5_vs_HFZ_W8.5	3	TraesCS6B01G363600	LOC_Os02g52810.1	LOC_Os02g52810.1	remorin C-terminal domain containing protein, putative, expressed	Os02t0767000	Remorin, C-terminal domain containing protein.	NA	NA	OsREM5.1	20.5378	19.5271	18.9773	19.865	21.3212	18.9882	10.6734	10.7155	9.5924	0.0516538	0.00938788	0.0492472	1.60827	1.03136	0.20644	0.376667	0.0345156
TraesCS6B01G364100	wds_W4_vs_HFZ_W4 wds_W6_vs_HFZ_W6 wds_W8.5_vs_HFZ_W8.5	3	TraesCS6B01G364100	LOC_Os02g52770.1	NA	expressed protein	Os02t0766600	Protein of unknown function DUF1685 family protein.	NA	NA	NA	4.52213	4.02985	4.58598	6.70889	5.65899	6.12175	11.739	10.1721	9.22484	0	0	0.0625041	0.323096	0.326228	0.059548	0.22473	0.0365057
TraesCS6B01G364500	wds_W4_vs_HFZ_W4 wds_W6_vs_HFZ_W6 wds_W8.5_vs_HFZ_W8.5	3	TraesCS6B01G364500	LOC_Os02g52744.1	LOC_Os02g52744.1	DCL, chloroplast precursor, putative, expressed	Os02t0766000	Similar to defective chloroplasts and leaves protein-related / DCL protein-related.	NA	NA	NA	3.33428	2.95326	3.31478	3.48919	3.00474	2.97866	4.18315	4.28676	4.62027	0	0	0	0.155996	0.310797	0	0.119776	0.0214025
TraesCS6B01G364700	wds_W4_vs_HFZ_W4 wds_W6_vs_HFZ_W6 wds_W8.5_vs_HFZ_W8.5	3	TraesCS6B01G364700	LOC_Os02g52720.1	LOC_Os02g52720.1	peroxisomal multifunctional enzyme type 2, putative, expressed	Os02t0765800	Similar to peroxisomal multifunctional enzyme type 2.	NA	NA	NA	10.0088	10.0306	10.4785	15.5369	15.6431	14.6086	57.9069	55.7752	52.2427	0.0845495	0.0256109	0.0537401	0.808868	0.552206	0.486386	1.05392	0.117702
TraesCS6B01G365000	wds_W4_vs_HFZ_W4 wds_W6_vs_HFZ_W6 wds_W8.5_vs_HFZ_W8.5	3	TraesCS6B01G365000	LOC_Os03g10190.1	LOC_Os03g10190.1	seryl-tRNA synthetase, putative, expressed	Os03t0198400	Similar to Seryl-tRNA synthetase (EC 6.1.1.11) (Serine--tRNA ligase) (SerRS) (Fragment).	NA	NA	NA	15.2931	13.7071	13.7453	15.1604	15.6345	15.7988	11.6148	11.6803	9.92521	0.0149108	0.0812991	0.014216	0.933698	1.00167	0.121893	0.432137	0.0249088
TraesCS6B01G365100	wds_W4_vs_HFZ_W4 wds_W6_vs_HFZ_W6 wds_W8.5_vs_HFZ_W8.5	3	TraesCS6B01G365100	LOC_Os11g43610.1	LOC_Os11g43610.1	oxidoreductase, 2OG-Fe oxygenase family protein, putative, expressed	Os11t0657200	2OG-Fe(II) oxygenase domain containing protein.	NA	NA	NA	1.97551	2.34799	1.86468	2.10157	1.83113	1.94571	2.03568	1.53671	1.35621	0	0.109155	0.0458087	0.0835745	0.0224146	0	0.0449189	0
TraesCS6B01G365200	wds_W4_vs_HFZ_W4 wds_W6_vs_HFZ_W6 wds_W8.5_vs_HFZ_W8.5	3	TraesCS6B01G365200	LOC_Os03g32314.1	LOC_Os03g32314.1	allene oxide cyclase 4, chloroplast precursor, putative, expressed	Os03t0438100	Allene oxide cyclase, Biosynthesis of jasmonic acid, Defence response	AOC, OsAOC, AOC1, HB	ALLENE OXIDE CYCLASE, allene oxide cyclase, coleoptile photomorphogenesis 2, hebiba, hebibaAOC	OsAOC, AOC1, OsAOC1, HB, CPM2	4.48497	6.44933	4.33568	6.55359	7.48936	5.67494	29.539	35.1213	24.9358	0.0692537	0.125866	0.066027	0.843228	0.624615	0.33549	0.323723	0.134972
TraesCS6B01G365300	wds_W4_vs_HFZ_W4 wds_W6_vs_HFZ_W6 wds_W8.5_vs_HFZ_W8.5	3	TraesCS6B01G365300	LOC_Os02g53520.1	LOC_Os02g53520.1	kinesin motor domain containing protein, putative, expressed	Os02t0775400	Similar to Kinesin heavy chain-like protein (Fragment).	NA	NA	SIP26	10.8133	10.6332	9.84935	11.2741	10.751	12.4785	14.4225	14.0133	14.2909	0.0964467	0.131466	0.098521	1.04252	0.617053	0.187723	0.553882	0.0748041
TraesCS6B01G366400	wds_W4_vs_HFZ_W4 wds_W6_vs_HFZ_W6 wds_W8.5_vs_HFZ_W8.5	3	TraesCS6B01G366400	LOC_Os02g53680.1	LOC_Os02g53680.1	RPA1A - Putative single-stranded DNA binding complex subunit 1, expressed	Os02t0776800	Replication protein A 70 kDa, Meiotic and somatic DNA repair	RPA1A, OsRPA70a, OsRPA1a, RPA1a	REPLICATION PROTEIN A 1A, Replication protein A 70kDa subunit a, RPA70kDa subunit a	OsRPA70a, OsRPA1a, RPA1a	3.23385	3.15709	3.03764	3.62792	3.91802	3.64143	2.61031	3.00002	2.05675	0	0.0301114	0.0421225	0.172911	0.144277	0.0300978	0.134239	0.0461284
TraesCS6B01G366500	wds_W4_vs_HFZ_W4 wds_W6_vs_HFZ_W6 wds_W8.5_vs_HFZ_W8.5	3	TraesCS6B01G366500	LOC_Os11g39490.1	NA	jacalin-like lectin domain containing protein, expressed	Os10t0410750	Protein kinase, catalytic domain domain containing protein.	NA	NA	NA	2.27836	1.07934	1.03544	1.85782	1.4079	1.11539	1.26003	1.15199	1.21394	0	0	0	0.469884	0.0840152	0	0.0841832	0
TraesCS6B01G366600	wds_W4_vs_HFZ_W4 wds_W6_vs_HFZ_W6 wds_W8.5_vs_HFZ_W8.5	3	TraesCS6B01G366600	LOC_Os06g10340.1	LOC_Os06g10340.1	autophagy-related protein 12, putative, expressed	Os06t0205000	Similar to Ubiquitin-like protein ATG12.	NA	NA	OsATG12, Atg12	2.41541	3.12179	2.3906	4.92656	4.57103	4.41461	8.17326	8.11056	7.28206	0.222746	0.0809663	0.254841	0.891131	0.457219	0.323718	0.666376	0.260472
TraesCS6B01G366700	wds_W4_vs_HFZ_W4 wds_W6_vs_HFZ_W6 wds_W8.5_vs_HFZ_W8.5	3	TraesCS6B01G366700	LOC_Os02g53690.1	LOC_Os02g53690.1	growth regulating factor protein, putative, expressed	Os02t0776900	Transcription activator, Gibberellin (GA)-induced stem elongation	GRF1, OsGRF1	GROWTH-REGULATING FACTOR 1, growth-regulating factor1	OsGRF1	7.47935	8.69359	6.54524	10.4781	11.5171	8.2821	3.43585	4.90296	3.12586	0.0535718	0.0121706	0.102151	0.92019	0.662284	0.0851553	0.237897	0
TraesCS6B01G366800	wds_W4_vs_HFZ_W4 wds_W6_vs_HFZ_W6 wds_W8.5_vs_HFZ_W8.5	3	TraesCS6B01G366800	LOC_Os02g53700.1	LOC_Os02g53700.1	DENN domain containing protein, expressed	Os02t0777100	DENN domain containing protein.	NA	NA	NA	3.08386	2.98102	2.52437	2.49523	2.67668	2.59568	3.00791	2.51881	2.74935	0.0224518	0.0136018	0.0499468	0.234319	0.146637	0.0407868	0.0699666	0.00625106
TraesCS6B01G366900	wds_W4_vs_HFZ_W4 wds_W6_vs_HFZ_W6 wds_W8.5_vs_HFZ_W8.5	3	TraesCS6B01G366900	LOC_Os06g10230.1	LOC_Os06g10230.1	receptor-like protein kinase 5 precursor, putative, expressed	Os06t0203800	Receptor-like kinase, Heat tolerance	RLCK204, OsRLCK204, OsER1, ER1	RECEPTOR-LIKE CYTOPLASMIC KINASE 204, Receptor-like Cytoplasmic Kinase 204, ERECTA 1	OsRLCK204, OsER1, ER1	9.03328	8.30335	7.76948	17.485	14.039	15.5627	15.2391	13.3471	12.8348	0.101447	0.070914	0.186001	1.09948	0.771783	0.248086	0.561756	0.0912531
TraesCS6B01G367000	wds_W4_vs_HFZ_W4 wds_W6_vs_HFZ_W6 wds_W8.5_vs_HFZ_W8.5	3	TraesCS6B01G367000	LOC_Os06g29350.1	NA	myosin, putative, expressed	Os06t0488200	Similar to Myosin heavy chain (Fragment).	NA	NA	NA	14.2885	13.2786	12.3527	12.1114	10.6145	11.4565	4.95644	4.38073	4.01538	0.333988	0.625129	0.598832	1.44369	1.28833	0.176587	0.363505	0.204021
TraesCS6B01G367200	wds_W4_vs_HFZ_W4 wds_W6_vs_HFZ_W6 wds_W8.5_vs_HFZ_W8.5	3	TraesCS6B01G367200	LOC_Os02g53770.1	LOC_Os02g53770.1	tRNA synthetase class I, putative, expressed	Os02t0778200	Isoleucyl-tRNA synthetase domain containing protein.	NA	NA	NA	5.83999	5.83288	5.72154	5.85783	4.86002	4.82998	6.37836	6.11118	5.8598	0.0136632	0.0372484	0.0521063	0.528793	0.350572	0.148926	0.217151	0.0456494
TraesCS6B01G367400	wds_W4_vs_HFZ_W4 wds_W6_vs_HFZ_W6 wds_W8.5_vs_HFZ_W8.5	3	TraesCS6B01G367400	LOC_Os02g53780.1	LOC_Os02g53780.1	expressed protein	Os02t0778300	Conserved hypothetical protein.	NA	NA	NA	5.40332	4.76083	4.91771	5.14193	4.75426	4.90489	5.03883	4.58703	3.99352	0	0.0142617	0.0299257	0.245687	0.219644	0.071276	0.190739	0.0131087
TraesCS6B01G367800	wds_W4_vs_HFZ_W4 wds_W6_vs_HFZ_W6 wds_W8.5_vs_HFZ_W8.5	3	TraesCS6B01G367800	LOC_Os11g47760.1	LOC_Os11g47760.1	DnaK family protein, putative, expressed	Os11t0703900	Heat shock protein 70.	NA	NA	HSP70, hsp70, OsMed37_8, Med37_8	73.7196	64.1158	72.2996	66.05	75.3895	68.8928	96.9249	83.637	78.4725	0.272224	0.128636	0.186869	4.73511	3.60667	0.771468	3.01327	0.218283
TraesCS6B01G367900	wds_W4_vs_HFZ_W4 wds_W6_vs_HFZ_W6 wds_W8.5_vs_HFZ_W8.5	3	TraesCS6B01G367900	LOC_Os02g53810.1	LOC_Os02g53810.1	expressed protein	Os02t0778500	Chalcone isomerase domain containing protein.	NA	NA	NA	2.74043	3.0797	2.34357	2.53736	2.56745	2.09064	2.56398	2.4893	2.13133	0	0.0126997	0	0.10939	0.0912746	0.012694	0.0914571	0
TraesCS6B01G368400	wds_W4_vs_HFZ_W4 wds_W6_vs_HFZ_W6 wds_W8.5_vs_HFZ_W8.5	3	TraesCS6B01G368400	LOC_Os02g53830.1	LOC_Os02g53830.1	MTD1, putative, expressed	Os02t0778700	Similar to MTD1.	NA	NA	NA	3.28843	2.87338	3.66053	2.04087	1.88611	1.95403	2.96967	3.16571	2.87987	0.120632	0.0182703	0	0.139886	0.131311	0.0913101	0.281944	0.0167932
TraesCS6B01G369300	wds_W4_vs_HFZ_W4 wds_W6_vs_HFZ_W6 wds_W8.5_vs_HFZ_W8.5	3	TraesCS6B01G369300	LOC_Os02g19924.1	LOC_Os02g19924.1	aminotransferase, classes I and II, domain containing protein, expressed	Os02t0302200	Similar to aminotransferase family protein.	NA	NA	NA	0.862645	0.997564	1.21969	1.95644	1.29046	1.94049	1.3853	1.3622	1.5953	0.159104	0.0144583	0.0303382	0.235236	0.148448	0.0578068	0.342113	0.132894
TraesCS6B01G369400	wds_W4_vs_HFZ_W4 wds_W6_vs_HFZ_W6 wds_W8.5_vs_HFZ_W8.5	3	TraesCS6B01G369400	LOC_Os02g53860.1	NA	OsSub22 - Putative Subtilisin homologue, expressed	Os02t0779200	Similar to Subtilisin-like protease (Fragment).	NA	NA	OsSub22, SUB22, OsSASP, SASP	6.8741	6.65381	5.98964	6.77048	6.5959	4.90114	15.4887	19.607	12.3528	0.0108517	0.00986128	0.0103461	0.528519	0.546745	0.354845	0.902919	0.0362561
TraesCS6B01G370300	wds_W4_vs_HFZ_W4 wds_W6_vs_HFZ_W6 wds_W8.5_vs_HFZ_W8.5	3	TraesCS6B01G370300	LOC_Os02g53860.1	LOC_Os02g53860.1	OsSub22 - Putative Subtilisin homologue, expressed	Os02t0779200	Similar to Subtilisin-like protease (Fragment).	NA	NA	OsSub22, SUB22, OsSASP, SASP	4.89077	4.43972	5.16813	2.98816	2.7139	2.25788	12.1582	9.46776	10.4383	0	0.0172269	0.0180738	0.131897	0.0176874	0.0688762	0.221535	0
TraesCS6B01G370900	wds_W4_vs_HFZ_W4 wds_W6_vs_HFZ_W6 wds_W8.5_vs_HFZ_W8.5	3	TraesCS6B01G370900	LOC_Os02g54010.1	LOC_Os02g54010.1	lipase class 3 family protein, putative, expressed	Os02t0780700	Lipase, class 3 family protein.	NA	NA	NA	3.59814	3.17243	3.1964	3.26608	3.26751	2.89361	4.03726	3.71978	3.55235	0.00807666	0.00733951	0.00770035	0.245852	0.143179	0.0220085	0.0906094	0
TraesCS6B01G371200	wds_W4_vs_HFZ_W4 wds_W6_vs_HFZ_W6 wds_W8.5_vs_HFZ_W8.5	3	TraesCS6B01G371200	LOC_Os09g26800.1	NA	polygalacturonase, putative, expressed	Os09t0439400	Pectin lyase fold/virulence factor domain containing protein.	NA	NA	OsPGL25, PGL25	2.46735	2.32875	2.42021	2.78853	2.55145	2.63419	5.66478	6.24732	6.75806	0.085326	0.046523	0.0325402	0.341361	0.238833	0.0930037	0.127633	0.0712696
TraesCS6B01G371400	wds_W4_vs_HFZ_W4 wds_W6_vs_HFZ_W6 wds_W8.5_vs_HFZ_W8.5	3	TraesCS6B01G371400	LOC_Os10g19270.1	NA	retrotransposon protein, putative, Ty3-gypsy subclass, expressed	NA	NA	NA	NA	NA	5.35941	4.3656	4.05946	4.66837	3.79883	3.82284	3.40955	3.92374	3.2965	0.0498391	0	0	0.368437	0.255756	0.0226349	0.163079	0
TraesCS6B01G371500	wds_W4_vs_HFZ_W4 wds_W6_vs_HFZ_W6 wds_W8.5_vs_HFZ_W8.5	3	TraesCS6B01G371500	LOC_Os06g09679.1	LOC_Os06g09679.1	chaperonin, putative, expressed	Os06t0196900	Similar to Chaperonin.	NA	NA	NA	13.1517	11.9018	13.3831	13.4081	12.6139	11.9185	15.9204	14.4614	14.1846	0	0	0	0.879292	0.943304	0.213564	0.483586	0.0196387
TraesCS6B01G371600	wds_W4_vs_HFZ_W4 wds_W6_vs_HFZ_W6 wds_W8.5_vs_HFZ_W8.5	3	TraesCS6B01G371600	LOC_Os10g08940.2	NA	expressed protein	Os02t0781600	Hypothetical conserved gene.	NA	NA	NA	2.51493	2.28677	2.18078	2.08749	1.72129	2.01405	1.90613	1.83745	1.60884	0	0	0.00671751	0.104172	0.0986083	0.00639981	0.0461092	0
TraesCS6B01G371800	wds_W4_vs_HFZ_W4 wds_W6_vs_HFZ_W6 wds_W8.5_vs_HFZ_W8.5	3	TraesCS6B01G371800	LOC_Os02g54080.1	LOC_Os02g54080.1	expressed protein	Os02t0781700	Conserved hypothetical protein.	NA	NA	NA	12.2896	9.87397	10.9726	11.2866	9.68402	11.6537	14.3285	11.3809	11.6995	0.076084	0	0.0181348	0.810594	0.47917	0.155494	0.533475	0.0158875
TraesCS6B01G371900	wds_W4_vs_HFZ_W4 wds_W6_vs_HFZ_W6 wds_W8.5_vs_HFZ_W8.5	3	TraesCS6B01G371900	LOC_Os02g54090.1	LOC_Os02g54090.1	expressed protein	Os12t0498300	WD40 repeat-like domain containing protein.	NA	NA	NA	8.25704	8.30874	7.55868	8.87412	8.64549	7.64827	5.79853	6.03618	5.44464	1.06015	0.814291	1.50409	1.55865	1.80165	1.06612	1.06191	0.969833
TraesCS6B01G372100	wds_W4_vs_HFZ_W4 wds_W6_vs_HFZ_W6 wds_W8.5_vs_HFZ_W8.5	3	TraesCS6B01G372100	LOC_Os08g04170.1	NA	zinc finger C-x8-C-x5-C-x3-H type family protein, expressed	Os08t0135800	Zinc finger, CCCH-type domain containing protein.	NA	NA	OsC3H55	12.3178	11.4075	11.588	10.8799	11.7728	10.0505	7.59949	7.56961	6.23496	0.0259642	0.0353917	0.0433204	0.75083	0.466336	0.0884391	0.254874	0.0216869
TraesCS6B01G372300	wds_W4_vs_HFZ_W4 wds_W6_vs_HFZ_W6 wds_W8.5_vs_HFZ_W8.5	3	TraesCS6B01G372300	NA	NA	NA	NA	NA	NA	NA	NA	2.30792	2.04994	1.65506	3.82126	4.0938	3.88668	2.39971	2.85695	2.16744	0.0183741	0	0	0.287642	0.325726	0.0333791	0.137422	0
TraesCS6B01G372500	wds_W4_vs_HFZ_W4 wds_W6_vs_HFZ_W6 wds_W8.5_vs_HFZ_W8.5	3	TraesCS6B01G372500	LOC_Os02g55050.1	NA	OsFBX64 - F-box domain containing protein, expressed	Os02t0793500	Cyclin-like F-box domain containing protein.	NA	NA	OsFbox114, Os_F0103	1.58214	1.36515	1.37372	1.62918	1.48127	1.5675	1.5438	1.69987	1.68315	0	0	0.0112031	0.0919764	0.109636	0.0106733	0.021971	0.00981482
TraesCS6B01G373300	wds_W4_vs_HFZ_W4 wds_W6_vs_HFZ_W6 wds_W8.5_vs_HFZ_W8.5	3	TraesCS6B01G373300	LOC_Os02g54110.1	LOC_Os02g54110.1	expressed protein	Os02t0782100	Uncharacterised domain NUC173 domain containing protein.	NA	NA	NA	10.4721	9.53217	9.37134	9.2933	8.29313	7.80873	4.81833	5.63947	3.95384	0.364232	0.882636	0.70031	1.49941	0.945879	0.435603	0.510774	0.283947
TraesCS6B01G373800	wds_W4_vs_HFZ_W4 wds_W6_vs_HFZ_W6 wds_W8.5_vs_HFZ_W8.5	3	TraesCS6B01G373800	LOC_Os02g54130.2	LOC_Os02g54130.2	heat shock protein DnaJ, putative, expressed	Os02t0782300	Similar to Heat shock-like protein.	NA	NA	OsDjC23	18.3849	18.0496	15.9565	29.3642	34.5593	30.9702	68.6491	52.22	59.5709	0.0307794	0	0.0586907	2.22184	1.63692	0.531192	1.03591	0.0771267
TraesCS6B01G374000	wds_W4_vs_HFZ_W4 wds_W6_vs_HFZ_W6 wds_W8.5_vs_HFZ_W8.5	3	TraesCS6B01G374000	LOC_Os04g30010.1	NA	OsWAK45 - OsWAK receptor-like protein kinase, expressed	Os04t0368800	Similar to H0607F01.6 protein.	NA	NA	OsWAK45, OsRLCK143, RLCK143	6.43581	6.00423	5.8467	3.27756	4.42297	2.91741	11.332	10.0438	10.0015	0	0	0.0105766	0.482406	0.0724535	0.151146	0.25928	0
TraesCS6B01G374700	wds_W4_vs_HFZ_W4 wds_W6_vs_HFZ_W6 wds_W8.5_vs_HFZ_W8.5	3	TraesCS6B01G374700	LOC_Os02g54150.1	LOC_Os02g54150.1	SAC domain containing protein, putative, expressed	Os06t0195600	Similar to SAC domain protein 3.	NA	NA	NA	6.87562	6.2633	5.8153	6.46845	5.5899	5.99209	6.00054	5.99923	5.43004	0.0825044	0.108296	0.0699203	0.74944	0.419105	0.141554	0.291389	0.0842268
TraesCS6B01G375400	wds_W4_vs_HFZ_W4 wds_W6_vs_HFZ_W6 wds_W8.5_vs_HFZ_W8.5	3	TraesCS6B01G375400	LOC_Os02g54160.1	NA	AP2 domain containing protein, expressed	Os02t0782700	AP2/ERF transcription factor, Defense response, Abiotic stress response	EREBP1, OsEREBP1, OsERF#070, OsERF070, OsERF70, ERF70, AP2/EREBP#084, AP2/EREBP84	ETHYLENE-RESPONSIVE ELEMENT-BINDING PROTEIN 1, ethylene-responsive element-binding protein 1, Ethylene-responsive transcription factor 1, Ethylene-responsive element-binding factor 1, ethylene response factor 70, APETALA2/ethylene-responsive element binding protein 84	OsEREBP1, OsERF#070, OsERF070, OsERF70, ERF70, AP2/EREBP#084, AP2/EREBP84	10.6658	9.85828	9.5979	10.7694	11.8128	10.0874	30.0952	31.4029	25.065	0.0300332	0.013646	0.0286338	1.22765	0.70054	0.109119	0.435204	0.0376283
TraesCS6B01G375500	wds_W4_vs_HFZ_W4 wds_W6_vs_HFZ_W6 wds_W8.5_vs_HFZ_W8.5	3	TraesCS6B01G375500	LOC_Os02g54280.1	NA	retrotransposon protein, putative, unclassified, expressed	Os02t0782800	Leucine-rich repeat domain containing protein.	NA	NA	NA	7.569	6.8764	6.72906	4.87716	4.56134	4.88509	1.09364	1.30334	0.773699	0	0	0.0392836	0.348111	0.22517	0.0106931	0.0440235	0
TraesCS6B01G375600	wds_W4_vs_HFZ_W4 wds_W6_vs_HFZ_W6 wds_W8.5_vs_HFZ_W8.5	3	TraesCS6B01G375600	LOC_Os01g03170.1	NA	seven in absentia protein family protein, expressed	Os01t0121950	Hypothetical conserved gene.	NA	NA	NA	10.8678	9.74806	9.61416	11.9885	12.5508	12.2067	9.38754	10.4524	8.75656	0.0490213	0	0.0155791	0.582668	0.716562	0.0148423	0.198594	0.0136485
TraesCS6B01G375700	wds_W4_vs_HFZ_W4 wds_W6_vs_HFZ_W6 wds_W8.5_vs_HFZ_W8.5	3	TraesCS6B01G375700	LOC_Os01g03190.1	NA	expressed protein	Os01t0122200	Seven In Absentia Homolog-type domain containing protein.	NA	NA	NA	8.00309	7.12929	8.2712	7.75153	7.45439	7.05427	3.60385	3.54072	3.119	0.0345954	0.0157189	0	0.631847	0.419618	0.0628472	0.161714	0.0144481
TraesCS6B01G376100	wds_W4_vs_HFZ_W4 wds_W6_vs_HFZ_W6 wds_W8.5_vs_HFZ_W8.5	3	TraesCS6B01G376100	LOC_Os02g54200.1	LOC_Os02g54200.1	mitochondrial transcription termination factor family protein, putative, expressed	Os02t0783100	Mitochodrial transcription termination factor-related family protein.	NA	NA	NA	2.83816	2.47104	2.68429	2.28177	2.33447	2.40337	1.97971	2.38675	1.43047	0	0	0	0.179292	0.124458	0.0330443	0.045348	0
TraesCS6B01G376400	wds_W4_vs_HFZ_W4 wds_W6_vs_HFZ_W6 wds_W8.5_vs_HFZ_W8.5	3	TraesCS6B01G376400	LOC_Os02g33490.1	LOC_Os02g33490.1	inorganic H+ pyrophosphatase, putative, expressed	Os02t0537900	Similar to Vacuolar-type H+-translocating inorganic pyrophosphatase (EC 3.6.1.1).	NA	NA	NA	15.4505	13.9481	14.5371	17.9666	17.5238	17.2673	20.463	21.2041	18.7929	0.206517	0.0547366	0.106652	1.53417	0.72257	0.281375	0.611391	0.10781
TraesCS6B01G376500	wds_W4_vs_HFZ_W4 wds_W6_vs_HFZ_W6 wds_W8.5_vs_HFZ_W8.5	3	TraesCS6B01G376500	LOC_Os02g54340.1	LOC_Os02g54340.1	26S protease regulatory subunit 7, putative, expressed	Os06t0192600	26S proteasome regulatory particle triple-A ATPase subunit1 (26S protease regulatory subunit 7).	NA	NA	OsRpt1a, Rpt1a	29.9139	28.8753	28.0503	31.0724	30.65	27.125	22.043	22.4151	18.4932	0.080485	0.102395	0.15347	2.38695	1.56947	0.321666	0.857788	0.0201678
TraesCS6B01G376800	wds_W4_vs_HFZ_W4 wds_W6_vs_HFZ_W6 wds_W8.5_vs_HFZ_W8.5	3	TraesCS6B01G376800	LOC_Os02g54470.1	LOC_Os02g54470.1	60S ribosomal protein L35a-3, putative, expressed	Os02t0785800	Similar to Ribosomal protein L35A.	NA	NA	NA	131.828	121.768	129.668	140.825	135.773	106.371	81.4654	83.3527	69.4726	0.737974	1.15834	0.959441	8.57709	7.35493	1.70626	3.32418	0.420274
TraesCS6B01G376900	wds_W4_vs_HFZ_W4 wds_W6_vs_HFZ_W6 wds_W8.5_vs_HFZ_W8.5	3	TraesCS6B01G376900	LOC_Os03g17084.1	LOC_Os03g17084.1	Core histone H2A/H2B/H3/H4 domain containing protein, putative, expressed	Os03t0279000	Similar to Histone H2B.1.	NA	NA	NA	102.915	93.1653	105.104	100.218	96.442	75.3309	20.8729	21.9919	16.3467	0.0993209	0.180512	0.28408	8.52285	5.40567	0.300716	1.67137	0
TraesCS6B01G377000	wds_W4_vs_HFZ_W4 wds_W6_vs_HFZ_W6 wds_W8.5_vs_HFZ_W8.5	3	TraesCS6B01G377000	LOC_Os02g54490.1	LOC_Os02g54490.1	nucleotide binding protein, putative, expressed	Os02t0785900	Similar to nucleotide binding.	NA	NA	APC4, OsAPC4	5.53206	5.21535	5.7424	4.02759	3.41247	3.96001	1.19985	1.26431	0.857283	0	0.00783545	0	0.277463	0.185033	0.00783189	0.104793	0
TraesCS6B01G377200	wds_W4_vs_HFZ_W4 wds_W6_vs_HFZ_W6 wds_W8.5_vs_HFZ_W8.5	3	TraesCS6B01G377200	LOC_Os02g54500.1	LOC_Os02g54500.1	WD40-like, putative, expressed	Os02t0786000	Similar to predicted protein.	NA	NA	NA	8.40787	7.65666	8.08639	7.48287	6.29753	7.25253	7.48743	7.33272	7.35344	0.121835	0.139851	0.0611361	0.535383	0.329059	0.128138	0.2338	0.0642722
TraesCS6B01G377500	wds_W4_vs_HFZ_W4 wds_W6_vs_HFZ_W6 wds_W8.5_vs_HFZ_W8.5	3	TraesCS6B01G377500	LOC_Os02g54510.1	LOC_Os02g54510.1	protein kinase domain containing protein, expressed	Os02t0786200	Serine-threonine/tyrosine-protein kinase domain containing protein.	NA	NA	NA	5.65133	4.95443	4.77015	5.38861	5.06351	5.09138	7.0412	5.74771	6.47071	0.0419323	0.0163308	0.0114225	0.442837	0.268278	0.0707346	0.319217	0.020014
TraesCS6B01G377800	wds_W4_vs_HFZ_W4 wds_W6_vs_HFZ_W6 wds_W8.5_vs_HFZ_W8.5	3	TraesCS6B01G377800	LOC_Os02g54540.1	LOC_Os02g54540.1	SCP-like extracellular protein, expressed	Os02t0786500	Similar to PR-1a pathogenesis related protein (Hv-1a) precursor.	NA	NA	OsPR1#021, OsPR1-21	1.28912	1.35921	1.86826	2.98254	2.04461	2.53735	3.14222	3.60332	3.24542	0	0	0	0.0827137	0.0443676	0	0	0
TraesCS6B01G378200	wds_W4_vs_HFZ_W4 wds_W6_vs_HFZ_W6 wds_W8.5_vs_HFZ_W8.5	3	TraesCS6B01G378200	LOC_Os02g34630.1	NA	MYB family transcription factor, putative, expressed	Os02t0551400	Homeodomain-related domain containing protein.	NA	NA	NA	5.28119	4.69917	4.65005	4.23284	4.55138	3.79507	3.05839	2.8077	2.45873	0.0325135	0	0.0387482	0.190872	0.227519	0.00738314	0.0531939	0
TraesCS6B01G379400	wds_W4_vs_HFZ_W4 wds_W6_vs_HFZ_W6 wds_W8.5_vs_HFZ_W8.5	3	TraesCS6B01G379400	LOC_Os02g54624.1	LOC_Os02g54624.1	zinc finger family protein, putative, expressed	Os05t0179000	Zinc finger, RING/FYVE/PHD-type domain containing protein.	NA	NA	OsRFPH2-5	7.80671	6.93575	7.05523	7.71281	7.81846	8.01448	10.7563	10.5991	9.49748	0	0	0.0108662	0.317193	0.372186	0.0828184	0.181137	0.00951967
TraesCS6B01G379500	wds_W4_vs_HFZ_W4 wds_W6_vs_HFZ_W6 wds_W8.5_vs_HFZ_W8.5	3	TraesCS6B01G379500	LOC_Os02g54600.1	LOC_Os02g54600.1	STE_MEK_ste7_MAP2K.5 - STE kinases include homologs to sterile 7, sterile 11 and sterile 20 from yeast, expressed	Os02t0787300	Mitogen-activated protein kinase kinase 4, Defense response, Cell proliferation, Grain growth	SMG1, OsMKK4, MKK4, OsMKK4/SMG1	SMALL GRAIN 1, MAPK kinase 4, mitogen-activated protein kinase kinase 4, small grain1	OsMKK4, MKK4, OsMKK4/SMG1, OsMAPKK4, MAPKK4, OsMEK4, MEK4, OsSMG1	7.04281	6.2793	7.32558	3.32053	2.67946	2.05889	1.74931	1.53983	1.48163	0.029804	0	0.0284154	0.155525	0.222463	0.0406073	0.0417952	0.0248942
TraesCS6B01G379700	wds_W4_vs_HFZ_W4 wds_W6_vs_HFZ_W6 wds_W8.5_vs_HFZ_W8.5	3	TraesCS6B01G379700	LOC_Os02g54580.1	LOC_Os02g54580.1	serine esterase family protein, putative, expressed	Os02t0787100	Similar to serine esterase family protein.	NA	NA	NA	3.22078	2.80906	2.91938	3.39303	3.17945	2.49423	1.93151	1.97935	2.15577	0	0.0268787	0	0.192934	0.220778	0.0134333	0.055305	0.0247057
TraesCS6B01G381000	wds_W4_vs_HFZ_W4 wds_W6_vs_HFZ_W6 wds_W8.5_vs_HFZ_W8.5	3	TraesCS6B01G381000	LOC_Os04g40300.1	NA	transglutaminase, putative, expressed	Os04t0479100	Similar to OSIGBa0116M22.10 protein.	NA	NA	TGO, tgo	7.78382	6.90888	7.83992	7.04268	6.52428	6.6057	4.35635	4.44324	3.0893	0.144097	0.116395	0.122118	0.765858	0.313706	0.087257	0.299365	0.120358
TraesCS6B01G381300	wds_W4_vs_HFZ_W4 wds_W6_vs_HFZ_W6 wds_W8.5_vs_HFZ_W8.5	3	TraesCS6B01G381300	LOC_Os02g54650.1	LOC_Os02g54650.1	diacylglycerol kinase, putative, expressed	Os02t0787800	Diacylglycerol kinase accessory region domain containing protein.	NA	NA	NA	13.4461	12.6476	10.5973	10.155	13.3695	11.6342	15.119	12.9851	16.0868	0.118659	0.0646974	0.0565652	1.85758	0.309992	0.118558	0.477012	0.0792891
TraesCS6B01G381600	wds_W4_vs_HFZ_W4 wds_W6_vs_HFZ_W6 wds_W8.5_vs_HFZ_W8.5	3	TraesCS6B01G381600	LOC_Os02g54700.2	LOC_Os02g54700.2	RNA recognition motif containing protein, putative, expressed	Os02t0788400	Similar to Eukaryotic translation initiation factor 3 subunit-like protein.	NA	NA	eIF-3g, OseIF3g, RBP-43	35.4674	33.4892	36.3299	37.5331	36.5298	30.8436	22.9797	24.5831	20.6174	0.0589621	0.0178602	0.0374766	2.5469	1.61372	0.392746	0.955466	0.0164163
TraesCS6B01G381700	wds_W4_vs_HFZ_W4 wds_W6_vs_HFZ_W6 wds_W8.5_vs_HFZ_W8.5	3	TraesCS6B01G381700	LOC_Os02g54710.1	NA	expressed protein	Os02t0788500	Similar to DNA binding / nuclease.	NA	NA	NA	1.58661	1.47725	1.5563	2.57199	2.16614	2.34217	4.7773	4.38447	3.9204	0	0	0	0.17179	0.143341	0.0199351	0.0410366	0
TraesCS6B01G381800	wds_W4_vs_HFZ_W4 wds_W6_vs_HFZ_W6 wds_W8.5_vs_HFZ_W8.5	3	TraesCS6B01G381800	LOC_Os02g54720.1	LOC_Os02g54720.1	expressed protein	Os02t0788600	Hypothetical conserved gene.	NA	NA	NA	1.3506	1.42756	1.6599	2.24554	2.11965	2.07411	1.05465	1.07108	1.02684	0	0.00696511	0	0.0799923	0.0357565	0.0208858	0.0644905	0.012804
TraesCS6B01G382000	wds_W4_vs_HFZ_W4 wds_W6_vs_HFZ_W6 wds_W8.5_vs_HFZ_W8.5	3	TraesCS6B01G382000	LOC_Os02g54730.1	LOC_Os02g54730.1	transmembrane amino acid transporter protein, putative, expressed	Os02t0101000	Amino acid transporter, transmembrane domain containing protein.	NA	NA	OsATL11, OsAux/LAX1, OSLAX1	4.30176	5.13384	5.83204	10.8312	8.47944	10.2432	11.2053	11.4213	11.5966	0	0.0109518	0	0.775632	0.49476	0.164202	0.315477	0.0301991
TraesCS6B01G382100	wds_W4_vs_HFZ_W4 wds_W6_vs_HFZ_W6 wds_W8.5_vs_HFZ_W8.5	3	TraesCS6B01G382100	LOC_Os08g10450.1	LOC_Os08g10450.1	nucleoside transporter, putative, expressed	Os08t0205200	Delayed-early response protein/equilibrative nucleoside transporter family protein.	NA	NA	NA	4.81972	4.17226	3.60598	6.50632	5.60712	6.5193	9.63453	9.51827	8.0971	0	0	0.0296508	0.37867	0.18861	0.0706213	0.247137	0
TraesCS6B01G382300	wds_W4_vs_HFZ_W4 wds_W6_vs_HFZ_W6 wds_W8.5_vs_HFZ_W8.5	3	TraesCS6B01G382300	LOC_Os02g54760.1	LOC_Os02g54760.1	cyclic nucleotide-gated ion channel 14, putative, expressed	Os02t0789100	Similar to predicted protein.	NA	NA	OsCNGC5, OsCNGC10	1.65714	1.58923	1.61323	1.24877	1.41991	1.31767	3.06936	2.49498	2.35573	0	0	0.00955403	0.104584	0.0934976	0.0273065	0.112421	0
TraesCS6B01G382400	wds_W4_vs_HFZ_W4 wds_W6_vs_HFZ_W6 wds_W8.5_vs_HFZ_W8.5	3	TraesCS6B01G382400	LOC_Os03g25750.1	LOC_Os03g25750.1	SNARE associated Golgi protein, putative, expressed	Os03t0374400	SNARE associated Golgi protein domain containing protein.	NA	NA	NA	2.16112	2.38769	2.10194	3.13024	2.9771	2.54002	6.65517	6.0412	4.56922	0	0	0	0.172225	0.142125	0.0138362	0.128169	0
TraesCS6B01G382600	wds_W4_vs_HFZ_W4 wds_W6_vs_HFZ_W6 wds_W8.5_vs_HFZ_W8.5	3	TraesCS6B01G382600	LOC_Os02g54770.1	LOC_Os02g54770.1	RNA recognition motif containing protein, expressed	Os02t0789400	Similar to 9G8-like SR protein (RSZp22 splicing factor).	NA	NA	NA	46.3906	41.8335	45.5129	34.8968	32.2599	32.7607	32.0768	29.7145	28.3729	0.0944564	0.0858354	0.135083	2.68355	2.262	0.357485	0.971369	0.105194
TraesCS6B01G382700	wds_W4_vs_HFZ_W4 wds_W6_vs_HFZ_W6 wds_W8.5_vs_HFZ_W8.5	3	TraesCS6B01G382700	LOC_Os09g32680.1	LOC_Os09g32680.1	cyclin, putative, expressed	Os09t0504400	Transcription regulator cyclin domain containing protein.	NA	NA	OsCycC_1, CycC_1	9.58266	8.85913	8.23118	8.40443	7.35555	7.36201	3.82074	4.46626	3.56285	0.0221386	0.0201181	0.0211072	0.36583	0.433773	0.0804357	0.186275	0.0184916
TraesCS6B01G382800	wds_W4_vs_HFZ_W4 wds_W6_vs_HFZ_W6 wds_W8.5_vs_HFZ_W8.5	3	TraesCS6B01G382800	LOC_Os09g32690.1	NA	zinc finger, C3HC4 type domain containing protein, expressed	Os09t0504700	Zinc finger, RING/FYVE/PHD-type domain containing protein.	NA	NA	NA	11.8317	11.659	11.5714	9.31073	9.59188	9.59929	7.02719	7.87706	6.78792	0.0172507	0.0313525	0.0328939	0.645133	0.370192	0.125353	0.45157	0.0144089
TraesCS6B01G383300	wds_W4_vs_HFZ_W4 wds_W6_vs_HFZ_W6 wds_W8.5_vs_HFZ_W8.5	3	TraesCS6B01G383300	LOC_Os07g31884.1	LOC_Os07g31884.1	MATE efflux family protein, putative, expressed	Os07t0502200	Multi antimicrobial extrusion protein MatE family protein.	NA	NA	NA	1.16071	1.36654	1.14969	3.23838	2.80004	2.63608	4.10392	3.66713	3.52037	0	0	0.0134574	0.233244	0.223885	0.0641048	0.118764	0
TraesCS6B01G383700	wds_W4_vs_HFZ_W4 wds_W6_vs_HFZ_W6 wds_W8.5_vs_HFZ_W8.5	3	TraesCS6B01G383700	LOC_Os08g34900.1	LOC_Os08g34900.1	pectinesterase, putative, expressed	Os08t0450100	Similar to Pectinesterase (EC 3.1.1.11) (Fragment).	NA	NA	OsPME25	1.09113	1.02427	1.11077	3.82654	3.63422	3.7392	7.18093	6.4523	6.91826	0	0	0.0115121	0.283539	0.270383	0.0438705	0.180616	0.020171
TraesCS6B01G384500	wds_W4_vs_HFZ_W4 wds_W6_vs_HFZ_W6 wds_W8.5_vs_HFZ_W8.5	3	TraesCS6B01G384500	LOC_Os02g54820.2	LOC_Os02g54820.2	trehalose-6-phosphate synthase, putative, expressed	Os08t0445700	Class II trehalose-phosphate-synthase (TPS) gene family member, Salt stress tolerance, Control of yield-related traits	OsTPS8	Oryza sativa Trehalose-Phosphate-synthase 8	OsTPS8, OsTPS1	8.1443	7.26772	7.90427	2.4064	2.41513	3.32066	8.70352	5.90014	6.2407	0.0233893	0.0141697	0.0148664	0.216981	0.116388	0.0566532	0.12391	0.00651208
TraesCS6B01G384900	wds_W4_vs_HFZ_W4 wds_W6_vs_HFZ_W6 wds_W8.5_vs_HFZ_W8.5	3	TraesCS6B01G384900	LOC_Os07g30250.1	LOC_Os07g30250.1	RFT1, putative, expressed	Os07t0486100	RFT1 domain containing protein.	NA	NA	NA	2.73463	2.54883	2.38868	2.08922	1.92409	1.98702	2.49584	3.12128	2.75415	0.0193988	0	0	0.0927922	0.0633483	0.0264304	0.117882	0.00810154
TraesCS6B01G385200	wds_W4_vs_HFZ_W4 wds_W6_vs_HFZ_W6 wds_W8.5_vs_HFZ_W8.5	3	TraesCS6B01G385200	LOC_Os02g54860.1	LOC_Os02g54860.1	ankyrin repeat-rich protein, putative, expressed	Os02t0791200	Ankyrin domain containing protein.	NA	NA	XBOS32	4.92143	4.24427	4.49173	5.53824	4.64647	5.1572	5.99031	5.77442	5.4697	0	0.0153223	0	0.263959	0.220247	0.0765768	0.157634	0.0140836
TraesCS6B01G385900	wds_W4_vs_HFZ_W4 wds_W6_vs_HFZ_W6 wds_W8.5_vs_HFZ_W8.5	3	TraesCS6B01G385900	LOC_Os02g54890.1	LOC_Os02g54890.1	UDP-glucuronate 4-epimerase, putative, expressed	Os02t0791500	Similar to Nucleotide sugar epimerase-like protein (UDP-D-glucuronate 4- epimerase) (EC 5.1.3.6).	NA	NA	OsUGlcAE3	4.00397	3.93617	4.61267	8.16383	8.76047	6.15757	15.0371	15.3413	12.8747	0.0883236	0.0401311	0.0421042	0.320066	0.659263	0.147081	0.220194	0.0614778
TraesCS6B01G386200	wds_W4_vs_HFZ_W4 wds_W6_vs_HFZ_W6 wds_W8.5_vs_HFZ_W8.5	3	TraesCS6B01G386200	LOC_Os02g54910.1	LOC_Os02g54910.1	atATG18b, putative, expressed	Os02t0791800	WD-40 repeat containing protein.	NA	NA	OsATG18a, OsWD40-56	2.82971	2.44983	2.49149	2.61562	1.98439	2.31466	2.47863	2.22252	2.70245	0	0	0	0.26409	0.106243	0.0172384	0.0354853	0
TraesCS6B01G386400	wds_W4_vs_HFZ_W4 wds_W6_vs_HFZ_W6 wds_W8.5_vs_HFZ_W8.5	3	TraesCS6B01G386400	LOC_Os02g54980.1	LOC_Os02g54980.1	pheophorbide a oxygenase, chloroplast precursor, putative, expressed	Os02t0792800	Similar to Rieske iron-sulfur protein Tic55 precursor.	NA	NA	NA	3.40752	3.89607	4.15159	3.43202	2.66566	2.94321	4.13729	4.11882	3.77439	0	0.0121513	0.0127488	0.220962	0.212095	0.0607291	0.212519	0.0335068
TraesCS6B01G386500	wds_W4_vs_HFZ_W4 wds_W6_vs_HFZ_W6 wds_W8.5_vs_HFZ_W8.5	3	TraesCS6B01G386500	LOC_Os02g54990.2	LOC_Os02g54990.2	TMS membrane protein/tumour differentially expressed protein, putative, expressed	Os02t0792900	TMS membrane protein/tumour differentially expressed protein family protein.	NA	NA	NA	25.1975	21.1687	20.7928	26.5399	26.1835	23.5077	39.371	34.9488	34.4431	0.0566177	0.0643127	0.107959	1.89578	0.937654	0.449985	1.07186	0.0827585
TraesCS6B01G386600	wds_W4_vs_HFZ_W4 wds_W6_vs_HFZ_W6 wds_W8.5_vs_HFZ_W8.5	3	TraesCS6B01G386600	LOC_Os02g55000.1	LOC_Os02g55000.1	zinc finger CCCH-type with G patch domain-containing protein, putative, expressed	Os02t0793000	Zinc finger, CCCH-type domain containing protein.	NA	NA	OsC3H18	8.14987	7.50446	6.78476	7.14805	5.81729	6.66784	5.35463	5.47951	4.32085	0	0	0.0131077	0.382624	0.243721	0.0624389	0.218503	0
TraesCS6B01G386700	wds_W4_vs_HFZ_W4 wds_W6_vs_HFZ_W6 wds_W8.5_vs_HFZ_W8.5	3	TraesCS6B01G386700	LOC_Os06g07969.1	LOC_Os06g07969.1	cytochrome b-c1 complex subunit 8, putative, expressed	Os06t0175900	Similar to Cytochrome b-c1 complex subunit 8.	NA	NA	NA	60.9899	59.9138	58.7603	80.073	77.7293	81.7434	98.0416	89.1539	77.361	0.0739244	0	0.21144	4.37191	3.72455	0.906482	2.90267	0.0308731
TraesCS6B01G387000	wds_W4_vs_HFZ_W4 wds_W6_vs_HFZ_W6 wds_W8.5_vs_HFZ_W8.5	3	TraesCS6B01G387000	LOC_Os02g55030.1	LOC_Os02g55030.1	hydrolase, NUDIX family, domain containing protein, expressed	Os02t0793300	Similar to Nudix hydrolase 3 (EC 3.6.1.-) (AtNUDT3). Splice isoform 2.	NA	NA	NA	7.88781	6.54652	6.91567	7.28644	7.77891	7.2666	9.63648	9.9875	8.69202	0.0501178	0.037953	0.0398189	0.472203	0.459817	0.121394	0.281128	0.00697692
TraesCS6B01G387300	wds_W4_vs_HFZ_W4 wds_W6_vs_HFZ_W6 wds_W8.5_vs_HFZ_W8.5	3	TraesCS6B01G387300	LOC_Os04g14654.1	LOC_Os04g14654.1	Sec1 family transport protein, putative, expressed	Os04t0223000	Sec1-like protein family protein.	NA	NA	NA	4.54948	3.97761	4.09545	4.52662	4.23513	4.83528	3.93721	3.87103	4.04807	0.0700635	0.0636688	0.0954273	0.391724	0.298838	0.0363657	0.168433	0.0167204
TraesCS6B01G387500	wds_W4_vs_HFZ_W4 wds_W6_vs_HFZ_W6 wds_W8.5_vs_HFZ_W8.5	3	TraesCS6B01G387500	LOC_Os02g55060.1	LOC_Os02g55060.1	cytochrome b5-like Heme/Steroid binding domain containing protein, expressed	Os02t0793700	Similar to Membrane steroid-binding protein 1.	NA	NA	OsSBP	17.3291	17.8251	15.666	18.2373	17.13	15.5479	41.3657	39.9768	34.516	0.186485	0.0564881	0.0888981	1.13531	0.695979	0.338775	1.74343	0.207685
TraesCS6B01G387800	wds_W4_vs_HFZ_W4 wds_W6_vs_HFZ_W6 wds_W8.5_vs_HFZ_W8.5	3	TraesCS6B01G387800	LOC_Os02g55080.1	LOC_Os02g55080.1	snf1-related kinase interactor 2, putative, expressed	Os02t0793900	Ubiquitous nuclear protein, Regulation of photoperiodic flowering	HDR1	HEADING DATE REPRESSOR 1, Heading Date Repressor1, Heading Date Repressor 1	NA	7.43597	6.55269	6.17283	13.8051	13.5036	13.3253	11.0495	11.0632	9.24464	0	0.0188833	0.0396234	0.813261	0.853077	0.207622	0.388538	0.10414
TraesCS6B01G387900	wds_W4_vs_HFZ_W4 wds_W6_vs_HFZ_W6 wds_W8.5_vs_HFZ_W8.5	3	TraesCS6B01G387900	LOC_Os02g55090.1	NA	expressed protein	Os02t0794000	Zinc finger, RING-type domain containing protein.	NA	NA	NA	1.13812	1.25513	1.3288	1.2074	0.919963	1.05461	1.13735	1.32709	0.975457	0.012722	0.0115608	0	0.0663864	0.0118699	0.0231111	0.0475745	0
TraesCS6B01G388000	wds_W4_vs_HFZ_W4 wds_W6_vs_HFZ_W6 wds_W8.5_vs_HFZ_W8.5	3	TraesCS6B01G388000	LOC_Os02g55110.1	NA	expressed protein	Os02t0794300	Protein of unknown function DUF566 family protein.	NA	NA	NA	6.5141	5.74672	5.30014	6.91829	6.31407	6.60229	6.10197	5.82333	5.81262	0.0254184	0.0230985	0.0436214	0.411184	0.350997	0.0831168	0.294666	0.00849242
TraesCS6B01G388100	wds_W4_vs_HFZ_W4 wds_W6_vs_HFZ_W6 wds_W8.5_vs_HFZ_W8.5	3	TraesCS6B01G388100	LOC_Os02g55120.1	NA	translation initiation factor IF-3, putative, expressed	Os02t0794400	Similar to Translation initiation factor IF-3 (Fragment).	NA	NA	NA	7.70462	7.96113	6.91208	7.94145	6.71673	6.75531	9.6301	8.57297	8.22513	0.123567	0.0561445	0.0736311	0.577637	0.475575	0.196417	0.361005	0.0903095
TraesCS6B01G388200	wds_W4_vs_HFZ_W4 wds_W6_vs_HFZ_W6 wds_W8.5_vs_HFZ_W8.5	3	TraesCS6B01G388200	LOC_Os10g21940.1	LOC_Os10g21940.1	expressed protein	Os03t0107400	Prefoldin domain containing protein.	NA	NA	NA	5.52991	5.42127	4.69904	5.13084	4.94694	4.61438	6.68237	5.97822	5.46457	0.0162646	0	0.00775337	0.438508	0.26936	0.0849469	0.144453	0.00339629
TraesCS6B01G388600	wds_W4_vs_HFZ_W4 wds_W6_vs_HFZ_W6 wds_W8.5_vs_HFZ_W8.5	3	TraesCS6B01G388600	LOC_Os02g55130.1	LOC_Os02g55130.1	OsSCP10 - Putative Serine Carboxypeptidase homologue, expressed	Os02t0794500	Similar to Serine carboxypeptidase II precursor (EC 3.4.16.6) (Carboxypeptidase D) (Bri1 suppressor 1) [Contains: Serine carboxypeptidase II chain A; Serine carboxypeptidase II chain B].	NA	NA	OsSCP10, SCP10	2.62418	2.94743	2.77197	8.61102	8.30438	6.71382	8.80273	9.14945	6.58185	0	0	0.032194	0.802719	0.903163	0.13291	0.410393	0
TraesCS6B01G388800	wds_W4_vs_HFZ_W4 wds_W6_vs_HFZ_W6 wds_W8.5_vs_HFZ_W8.5	3	TraesCS6B01G388800	LOC_Os08g10440.1	NA	NBS-LRR disease resistance protein, putative, expressed	Os08t0205150	NB-ARC domain containing protein.	NA	NA	NA	3.0854	2.61307	2.52068	5.45522	5.29575	5.9968	8.42004	8.29268	6.79532	0.00753726	0	0	0.419534	0.358654	0.0821547	0.253674	0
TraesCS6B01G388900	wds_W4_vs_HFZ_W4 wds_W6_vs_HFZ_W6 wds_W8.5_vs_HFZ_W8.5	3	TraesCS6B01G388900	LOC_Os08g10260.1	NA	NBS-LRR disease resistance protein, putative, expressed	Os08t0202400	Disease resistance protein domain containing protein.	NA	NA	NA	1.72994	1.51298	1.59861	1.54605	1.50996	1.74593	1.61581	1.15729	0.96782	0	0	0	0.0356778	0.0127584	0.0124205	0.0383516	0
TraesCS6B01G389200	wds_W4_vs_HFZ_W4 wds_W6_vs_HFZ_W6 wds_W8.5_vs_HFZ_W8.5	3	TraesCS6B01G389200	LOC_Os02g55140.1	LOC_Os02g55140.1	leucine aminopeptidase, chloroplast precursor, putative, expressed	Os12t0434400	Similar to predicted protein.	NA	NA	NA	20.901	20.7052	20.8625	21.8425	23.0138	18.9491	29.046	29.6618	23.3384	0.0105278	0.0191338	0.0903355	1.60232	1.30642	0.37294	0.816912	0.0263804
TraesCS6B01G389300	wds_W4_vs_HFZ_W4 wds_W6_vs_HFZ_W6 wds_W8.5_vs_HFZ_W8.5	3	TraesCS6B01G389300	LOC_Os02g55150.1	LOC_Os02g55150.1	formin, putative, expressed	Os02t0794900	Formin-like protein 7.	NA	NA	OsFH7, FH7	2.67164	2.53923	2.51762	2.38246	2.04774	1.91827	3.36145	2.94688	3.0352	0.253234	0.18985	0.259543	0.280806	0.318969	0.212765	0.331444	0.232668
TraesCS6B01G389500	wds_W4_vs_HFZ_W4 wds_W6_vs_HFZ_W6 wds_W8.5_vs_HFZ_W8.5	3	TraesCS6B01G389500	LOC_Os02g55180.1	NA	ubiquitin carboxyl-terminal hydrolase domain containing protein, expressed	Os02t0795000	Peptidase C19, ubiquitin carboxyl-terminal hydrolase 2 family protein.	NA	NA	NA	3.86404	3.23419	3.06803	4.28637	4.19942	3.99303	4.72356	4.90824	4.2144	0.270366	0.174569	0.189935	0.426964	0.511153	0.342516	0.345885	0.166398
TraesCS6B01G390700	wds_W4_vs_HFZ_W4 wds_W6_vs_HFZ_W6 wds_W8.5_vs_HFZ_W8.5	3	TraesCS6B01G390700	LOC_Os02g57910.1	NA	OsFBX73 - F-box domain containing protein, expressed	Os02t0825500	Cyclin-like F-box domain containing protein.	NA	NA	OsFbox123, Os_F0289	7.16534	7.10537	6.9057	6.1667	6.00359	4.86138	5.04874	4.87443	4.38841	0.0106291	0.00965902	0.0202678	0.425236	0.267765	0.0482732	0.0695595	0
TraesCS6B01G390800	wds_W4_vs_HFZ_W4 wds_W6_vs_HFZ_W6 wds_W8.5_vs_HFZ_W8.5	3	TraesCS6B01G390800	LOC_Os02g57910.1	NA	OsFBX73 - F-box domain containing protein, expressed	Os02t0825500	Cyclin-like F-box domain containing protein.	NA	NA	OsFbox123, Os_F0289	3.16055	3.33804	3.74352	3.30844	3.26791	3.17669	3.1165	2.69719	2.31794	0	0.00929336	0.00975026	0.240146	0.152669	0.00928914	0.0669261	0.00854202
TraesCS6B01G391000	wds_W4_vs_HFZ_W4 wds_W6_vs_HFZ_W6 wds_W8.5_vs_HFZ_W8.5	3	TraesCS6B01G391000	LOC_Os02g57860.1	NA	OsFBX71 - F-box domain containing protein, expressed	Os02t0825500	Cyclin-like F-box domain containing protein.	NA	NA	OsFbox123, Os_F0289	4.30958	3.81487	3.71248	4.50056	4.47519	4.5843	4.48499	4.34101	4.49736	0.0105278	0	0.0100373	0.28384	0.117872	0.0573754	0.118108	0
TraesCS6B01G391100	wds_W4_vs_HFZ_W4 wds_W6_vs_HFZ_W6 wds_W8.5_vs_HFZ_W8.5	3	TraesCS6B01G391100	LOC_Os02g55250.1	NA	BHLH transcription factor, putative, expressed	Os06t0184000	Similar to BHLH transcription factor.	NA	NA	OsbHLH115, OsRHL1	4.12485	3.86586	3.82328	4.68795	4.14671	4.02721	2.66799	2.86162	2.32191	0	0	0.0161184	0.352882	0.173512	0.0614246	0.0948322	0
TraesCS6B01G391200	wds_W4_vs_HFZ_W4 wds_W6_vs_HFZ_W6 wds_W8.5_vs_HFZ_W8.5	3	TraesCS6B01G391200	LOC_Os02g55260.1	LOC_Os02g55260.1	DEAD-box ATP-dependent RNA helicase, putative, expressed	Os02t0795900	Similar to DEAD box-like RNA helicase (Fragment).	NA	NA	OsRH1	8.65135	7.71252	8.8277	6.88254	6.83394	5.28571	3.20771	3.49629	3.19308	0	0	0.0118851	0.683027	0.267512	0.124553	0.174813	0.0208246
TraesCS6B01G391400	wds_W4_vs_HFZ_W4 wds_W6_vs_HFZ_W6 wds_W8.5_vs_HFZ_W8.5	3	TraesCS6B01G391400	LOC_Os02g55300.1	LOC_Os02g55300.1	CAF1 family ribonuclease containing protein, putative, expressed	Os02t0796300	Component of the CCR4-NOTcomplex, Deadenylase, Deadenylation (poly(A) tail shortening), Heat stress response	OsCAF1H, OsCAF1-1	CCR4-associated factor 1H, carbon cataboliterepressor 4-associated factor 1H, CCR4-associated factor 1-1	OsCAF1H, CAF1H, OsCAF1-1	6.46191	5.97446	6.04127	6.60002	7.10198	5.8681	6.37596	7.20955	6.04983	0.0291874	0	0.055655	0.456922	0.354023	0.212091	0.245583	0
TraesCS6B01G392000	wds_W4_vs_HFZ_W4 wds_W6_vs_HFZ_W6 wds_W8.5_vs_HFZ_W8.5	3	TraesCS6B01G392000	LOC_Os02g55320.1	LOC_Os02g55320.1	two-component response regulator, putative, expressed	Os02t0796500	B-type response regulator, Cytokinin signaling	RR23, OsRR23, Rrb5, Orr3, OsRR18, OsRRB5	B-TYPE RESPONSE REGULATOR 3, B-type response regulator 3, B-type RR 5	OsRR23, Rrb5, Orr3, OsRR18, OsRRB5	8.98157	7.31201	8.05901	9.1155	8.90194	7.89724	5.46942	5.73905	5.72929	0.0162672	0	0.0155092	0.707385	0.311141	0.0591029	0.30416	0
TraesCS6B01G392400	wds_W4_vs_HFZ_W4 wds_W6_vs_HFZ_W6 wds_W8.5_vs_HFZ_W8.5	3	TraesCS6B01G392400	LOC_Os07g22024.1	LOC_Os07g22024.1	zinc finger family protein, putative, expressed	Os07t0404300	Zinc finger, RanBP2-type domain containing protein.	NA	NA	NA	3.23155	2.77072	2.83744	2.89327	2.97083	2.62885	1.5847	1.74666	1.42145	0.0263595	0.00798457	0	0.168118	0.139366	0.0478857	0.0903586	0
TraesCS6B01G392900	wds_W4_vs_HFZ_W4 wds_W6_vs_HFZ_W6 wds_W8.5_vs_HFZ_W8.5	3	TraesCS6B01G392900	LOC_Os02g55330.1	LOC_Os02g55330.1	OsPOP6 - Putative Prolyl Oligopeptidase homologue, expressed	Os02t0796600	Esterase/lipase/thioesterase domain containing protein.	NA	NA	OsSTA82, STA82, OsPOP6, POP6	4.05742	2.88122	2.93623	6.68497	7.64881	8.12298	6.46224	7.52366	6.92742	0.0606763	0.0551384	0	0.580478	0.396287	0.16534	0.311991	0
TraesCS6B01G393000	wds_W4_vs_HFZ_W4 wds_W6_vs_HFZ_W6 wds_W8.5_vs_HFZ_W8.5	3	TraesCS6B01G393000	LOC_Os02g55340.1	LOC_Os02g55340.1	WD domain and HEAT domain containing protein, putative, expressed	Os02t0796700	Similar to protein kinase family protein / WD-40 repeat family protein.	NA	NA	OsWD40-57	6.25939	5.49091	5.29607	5.41474	5.23746	5.60961	5.2265	4.41078	4.48954	0.031343	0.00474705	0.00996087	0.345284	0.311933	0.0284694	0.195348	0.00872653
TraesCS6B01G393100	wds_W4_vs_HFZ_W4 wds_W6_vs_HFZ_W6 wds_W8.5_vs_HFZ_W8.5	3	TraesCS6B01G393100	LOC_Os08g19370.1	NA	expressed protein	Os08t0290400	Conserved hypothetical protein.	NA	NA	NA	11.4535	9.61838	10.2674	11.916	11.0876	8.6531	4.06323	4.2006	2.71575	0.0217779	0.0593707	0.0207632	0.890201	0.447024	0.0197812	0.183239	0.0181902
TraesCS6B01G393300	wds_W4_vs_HFZ_W4 wds_W6_vs_HFZ_W6 wds_W8.5_vs_HFZ_W8.5	3	TraesCS6B01G393300	LOC_Os02g55370.1	LOC_Os02g55370.1	60S ribosomal protein L39, putative, expressed	Os02t0797200	Similar to 60S ribosomal protein L39.	NA	NA	NA	186.722	160.588	182.567	162.178	153.733	138.481	83.0858	94.6886	78.3821	0.442045	0.1339	0.280966	8.4152	7.7905	1.11533	3.12243	0.123074
TraesCS6B01G393500	wds_W4_vs_HFZ_W4 wds_W6_vs_HFZ_W6 wds_W8.5_vs_HFZ_W8.5	3	TraesCS6B01G393500	LOC_Os02g55410.1	LOC_Os02g55410.1	MCM5 - Putative minichromosome maintenance MCM complex subunit 5, expressed	Os02t0797400	MCM family protein.	NA	NA	OsMCM5	82.7365	74.8525	77.0959	63.1609	58.8494	52.323	12.7452	16.2715	9.71678	1.21097	7.42375	4.92013	9.4787	8.01331	1.413	1.6198	1.26823
TraesCS6B01G393600	wds_W4_vs_HFZ_W4 wds_W6_vs_HFZ_W6 wds_W8.5_vs_HFZ_W8.5	3	TraesCS6B01G393600	LOC_Os02g55420.1	LOC_Os02g55420.1	aminotransferase, classes I and II, domain containing protein, expressed	Os02t0797500	Similar to Plastidic aspartate aminotransferase.	NA	NA	AST	6.34201	5.87275	5.64275	6.21845	6.0127	6.38953	17.6104	18.3192	15.8063	0.108158	0.0546034	0.0458304	0.397167	0.414867	0.218314	0.617928	0.0501889
TraesCS6B01G393700	wds_W4_vs_HFZ_W4 wds_W6_vs_HFZ_W6 wds_W8.5_vs_HFZ_W8.5	3	TraesCS6B01G393700	LOC_Os02g55430.1	NA	alginate regulatory protein AlgP, putative, expressed	Os02t0797600	Conserved hypothetical protein.	NA	NA	NA	38.9284	34.7098	32.4983	40.381	42.0231	35.8692	48.9464	50.3886	49.5724	0.0189359	0.0516228	0.0902681	5.12177	2.93283	0.584793	1.38083	0.0632657
TraesCS6B01G393800	wds_W4_vs_HFZ_W4 wds_W6_vs_HFZ_W6 wds_W8.5_vs_HFZ_W8.5	3	TraesCS6B01G393800	LOC_Os02g55440.1	LOC_Os02g55440.1	transmembrane 9 superfamily member, putative, expressed	Os02t0797700	Nonaspanin (TM9SF) family protein.	NA	NA	NA	18.1302	15.7254	16.2863	18.4051	19.4092	15.156	27.1524	30.7005	25.118	0.165813	0.344409	0.169379	1.53479	1.10505	0.656232	0.952244	0.316565
TraesCS6B01G395300	wds_W4_vs_HFZ_W4 wds_W6_vs_HFZ_W6 wds_W8.5_vs_HFZ_W8.5	3	TraesCS6B01G395300	LOC_Os06g12100.1	NA	mTERF family protein, expressed	Os06t0225100	Mitochodrial transcription termination factor-related family protein.	NA	NA	NA	1.79268	1.95112	2.02774	1.69178	1.74474	1.63824	1.47368	1.49675	0.872917	0	0	0	0.0191706	0	0	0	0
TraesCS6B01G395600	wds_W4_vs_HFZ_W4 wds_W6_vs_HFZ_W6 wds_W8.5_vs_HFZ_W8.5	3	TraesCS6B01G395600	LOC_Os02g55520.1	LOC_Os02g55520.1	zinc finger, C3HC4 type domain containing protein, expressed	Os02t0798600	Similar to Zinc finger, C3HC4 type family protein.	NA	NA	NA	7.87942	7.03878	7.8737	7.15833	6.59998	6.7621	4.47759	4.62223	4.84341	0.022856	0.0623098	0.0326866	0.496952	0.255902	0.083042	0.267098	0.0190908
TraesCS6B01G396100	wds_W4_vs_HFZ_W4 wds_W6_vs_HFZ_W6 wds_W8.5_vs_HFZ_W8.5	3	TraesCS6B01G396100	LOC_Os02g55530.1	LOC_Os02g55530.1	neurochondrin family protein, putative, expressed	Os02t0798700	Neurochondrin domain containing protein.	NA	NA	NA	4.93663	5.19121	4.12388	4.8964	4.60353	4.80725	3.54858	3.50529	3.14203	0.0104455	0.00949215	0	0.354298	0.194918	0.0759027	0.175777	0.0348989
TraesCS6B01G396600	wds_W4_vs_HFZ_W4 wds_W6_vs_HFZ_W6 wds_W8.5_vs_HFZ_W8.5	3	TraesCS6B01G396600	LOC_Os04g30210.1	NA	OsFBL15 - F-box domain and LRR containing protein, expressed	Os04t0370600	Leucine-rich repeat, cysteine-containing subtype domain containing protein.	NA	NA	Os_F0687	1.60249	1.43797	1.24135	1.43237	1.32735	1.46204	1.34928	1.22533	0.974942	0.012577	0	0	0.0328151	0.0938773	0.0114239	0.0117581	0
TraesCS6B01G398400	wds_W4_vs_HFZ_W4 wds_W6_vs_HFZ_W6 wds_W8.5_vs_HFZ_W8.5	3	TraesCS6B01G398400	LOC_Os04g30210.1	NA	OsFBL15 - F-box domain and LRR containing protein, expressed	Os04t0370600	Leucine-rich repeat, cysteine-containing subtype domain containing protein.	NA	NA	Os_F0687	1.58414	1.15801	1.47928	1.67348	1.25285	1.49586	1.45435	0.965583	1.13537	0	0	0.0124729	0.0455117	0.0854436	0.011883	0.0489225	0
TraesCS6B01G398500	wds_W4_vs_HFZ_W4 wds_W6_vs_HFZ_W6 wds_W8.5_vs_HFZ_W8.5	3	TraesCS6B01G398500	LOC_Os02g55560.1	LOC_Os02g55560.1	protein phosphatase 2C, putative, expressed	Os02t0799000	Similar to DNA-binding protein phosphatase 2C.	NA	NA	OsPP2C27, PP2C27, OsPP40	1.8337	1.99918	1.02552	2.98228	2.29534	2.55595	4.80817	3.72035	3.86458	0.152886	0.113672	0.185517	0.290109	0.0778072	0.340861	0.259876	0.243791
TraesCS6B01G399000	wds_W4_vs_HFZ_W4 wds_W6_vs_HFZ_W6 wds_W8.5_vs_HFZ_W8.5	3	TraesCS6B01G399000	LOC_Os02g55570.1	NA	shugoshin-1, putative, expressed	Os02t0799100	Hypothetical conserved gene.	NA	NA	OsSGO1	10.3199	8.86787	9.28569	7.71757	7.54237	6.72033	1.97499	2.36916	1.65132	0.0120977	0.0109935	0.011534	0.483987	0.496646	0.0329656	0.14703	0.0101047
TraesCS6B01G399300	wds_W4_vs_HFZ_W4 wds_W6_vs_HFZ_W6 wds_W8.5_vs_HFZ_W8.5	3	TraesCS6B01G399300	NA	NA	NA	NA	NA	NA	NA	NA	6.26277	4.39984	4.0827	3.51615	3.71935	4.70919	3.31217	3.07475	3.3027	0	0	0	0.0494062	0.159009	0	0.106218	0.142348
TraesCS6B01G399500	wds_W4_vs_HFZ_W4 wds_W6_vs_HFZ_W6 wds_W8.5_vs_HFZ_W8.5	3	TraesCS6B01G399500	LOC_Os07g12830.1	LOC_Os07g12830.1	cytochrome b5-like Heme/Steroid binding domain containing protein, expressed	Os07t0232200	Similar to Flavohemoprotein b5/b5R variant.	NA	NA	NA	3.89111	2.92464	3.58286	3.71451	4.03468	3.22494	7.01181	6.62661	6.47994	0.0177202	0	0.0168946	0.200348	0.214933	0.112669	0.132531	0.014801
TraesCS6B01G399800	wds_W4_vs_HFZ_W4 wds_W6_vs_HFZ_W6 wds_W8.5_vs_HFZ_W8.5	3	TraesCS6B01G399800	LOC_Os02g55590.1	LOC_Os02g55590.1	expressed protein	Os02t0799300	Similar to H0306F03.12 protein.	NA	NA	NA	10.2943	8.97839	8.94796	27.2972	25.1722	23.6242	23.4607	21.2414	19.1972	0.0444128	0.0302694	0.0423435	1.4678	1.16027	0.302557	0.913463	0.0556445
TraesCS6B01G402400	wds_W4_vs_HFZ_W4 wds_W6_vs_HFZ_W6 wds_W8.5_vs_HFZ_W8.5	3	TraesCS6B01G402400	LOC_Os02g55630.1	LOC_Os02g55630.1	COBW domain containing protein, putative, expressed	Os02t0800000	PRLI-interacting factor L (Fragment).	NA	NA	NA	8.0343	7.1684	7.37163	6.74196	6.61267	6.24023	8.07614	7.85186	6.91777	0.0136156	0.0123729	0	0.461822	0.406516	0.123673	0.229123	0.0227451
TraesCS6B01G402500	wds_W4_vs_HFZ_W4 wds_W6_vs_HFZ_W6 wds_W8.5_vs_HFZ_W8.5	3	TraesCS6B01G402500	LOC_Os02g55640.1	LOC_Os02g55640.1	proteasome maturation factor UMP1 family protein, expressed	Os02t0800100	Proteasome maturation factor UMP1 family protein.	NA	NA	NA	74.7933	68.922	71.5989	75.4631	69.8259	76.8806	50.064	46.4611	41.4559	0.155404	0.112976	0.148163	5.46032	4.92985	0.875169	2.38268	0.155764
TraesCS6B01G403400	wds_W4_vs_HFZ_W4 wds_W6_vs_HFZ_W6 wds_W8.5_vs_HFZ_W8.5	3	TraesCS6B01G403400	LOC_Os02g55880.1	LOC_Os02g55880.1	EF hand family protein, putative, expressed	Os02t0802400	Similar to calcineurin subunit B.	NA	NA	NA	1.32383	1.35077	1.32244	1.31415	1.53532	1.65889	3.56517	3.38484	2.62974	0.106158	0.0578815	0.283394	0.313911	0.316954	0.250706	0.49623	0.17734
TraesCS6B01G404400	wds_W4_vs_HFZ_W4 wds_W6_vs_HFZ_W6 wds_W8.5_vs_HFZ_W8.5	3	TraesCS6B01G404400	LOC_Os01g61920.1	LOC_Os01g61920.1	Core histone H2A/H2B/H3/H4 domain containing protein, putative, expressed	Os01t0835900	Similar to Histone H4.	NA	NA	NA	153.252	158.82	153.445	185.499	184.172	152.533	41.5076	48.5058	33.558	0.241379	0.307087	0.368211	12.6377	12.4767	1.14009	2.88848	0
TraesCS6B01G404500	wds_W4_vs_HFZ_W4 wds_W6_vs_HFZ_W6 wds_W8.5_vs_HFZ_W8.5	3	TraesCS6B01G404500	LOC_Os03g40310.1	LOC_Os03g40310.1	RNA recognition motif containing protein, putative, expressed	Os10t0321700	Similar to Ribonucleoprotein like protein.	NA	NA	RBP-159	13.4562	12.7666	13.8688	10.0901	8.83302	8.2643	4.28523	5.24467	3.87413	0.0783736	0	0.0498146	0.840667	0.755618	0.118647	0.219812	0.0218208
TraesCS6B01G404700	wds_W4_vs_HFZ_W4 wds_W6_vs_HFZ_W6 wds_W8.5_vs_HFZ_W8.5	3	TraesCS6B01G404700	LOC_Os02g55910.1	LOC_Os02g55910.1	monogalactosyldiacylglycerol synthase, putative, expressed	Os02t0802700	Monogalactosyldiacylglycerol synthase, Salt, drought, submergence stress tolerance	OsMGD	Monogalactosyldiacylglycerol synthase	OsMGD, MGD	1.79519	1.6373	1.54208	2.17989	2.29921	2.38994	5.25436	5.26435	4.45121	0.26636	0.050427	0.275113	0.202699	0.155325	0.282263	0.311272	0.185401
TraesCS6B01G404900	wds_W4_vs_HFZ_W4 wds_W6_vs_HFZ_W6 wds_W8.5_vs_HFZ_W8.5	3	TraesCS6B01G404900	LOC_Os02g55940.1	NA	ribosomal protein S15 containing protein, expressed	Os02t0803200	Similar to 30S ribosomal protein S15.	NA	NA	NA	10.4706	9.75253	9.88087	7.73112	7.72602	7.25485	4.57616	5.40062	3.80667	0.0132878	0.012075	0.0380061	0.728062	0.508312	0.0724173	0.18634	0.0110988
TraesCS6B01G405000	wds_W4_vs_HFZ_W4 wds_W6_vs_HFZ_W6 wds_W8.5_vs_HFZ_W8.5	3	TraesCS6B01G405000	LOC_Os11g12480.1	NA	OsFBL54 - F-box domain and LRR containing protein, expressed	Os11t0208300	Hypothetical conserved gene.	NA	NA	Fbox-9-pseudo, Os_F0394	9.21012	7.64337	7.32964	6.18434	5.88103	6.06737	3.03352	3.15232	2.79715	0.116482	0.0882087	0.111055	0.574063	0.434721	0.0529012	0.145197	0.0648619
TraesCS6B01G405200	wds_W4_vs_HFZ_W4 wds_W6_vs_HFZ_W6 wds_W8.5_vs_HFZ_W8.5	3	TraesCS6B01G405200	LOC_Os02g55950.1	LOC_Os02g55950.1	ATMAK10, putative, expressed	Os02t0803250	Similar to predicted protein.	NA	NA	NA	5.63429	5.05845	5.19035	4.45572	4.04209	3.94961	3.57441	3.8478	2.98631	0.052249	0.0949605	0.107932	0.4014	0.284372	0.0949174	0.113976	0.0872833
TraesCS6B01G406700	wds_W4_vs_HFZ_W4 wds_W6_vs_HFZ_W6 wds_W8.5_vs_HFZ_W8.5	3	TraesCS6B01G406700	LOC_Os11g09474.1	NA	OsFBX400 - F-box domain containing protein, expressed	Os11t0200950	Cyclin-like F-box domain containing protein.	NA	NA	Os_F0390	1.42782	1.44655	1.3745	1.35948	1.19362	1.39877	1.24576	1.17999	0.95365	0.0112061	0	0	0.107207	0.0209111	0.0101787	0.0419058	0
TraesCS6B01G408100	wds_W4_vs_HFZ_W4 wds_W6_vs_HFZ_W6 wds_W8.5_vs_HFZ_W8.5	3	TraesCS6B01G408100	LOC_Os08g32870.1	LOC_Os08g32870.1	aldehyde dehydrogenase, putative, expressed	Os08t0424500	Betaine aldehyde dehydrogenase, Rice fragrance	SK2(T)(SCL, FGR), sk2(t)(scl, fgr), fgr, scl, BAD2, BADH2, sk2, OsBADH2, Badh2, badh2, Os2AP, BADH-2	SCENTED KERNEL 2, scented kernel2, scented kernel 2, fragrance, betaine-aldehyde dehydrogenase 2, betaine aldehyde dehydrogenase 2, scented kernel-2, betaine aldehyde dehydrogenase-2	sk2(t)(scl, fgr), fgr, scl, BAD2, BADH2, sk2, OsBADH2, Badh2, badh2, Os2AP, BADH-2, OsALDH10A8, ALDH10A8	22.286	21.1274	22.1197	21.1609	20.1854	21.5969	36.0117	33.6701	33.1931	2.58367	1.68382	1.54267	2.73503	2.59325	2.51273	3.062	1.99455
TraesCS6B01G408300	wds_W4_vs_HFZ_W4 wds_W6_vs_HFZ_W6 wds_W8.5_vs_HFZ_W8.5	3	TraesCS6B01G408300	LOC_Os02g58120.1	LOC_Os02g58120.1	oxidoreductase/ transition metal ion binding protein, putative, expressed	Os02t0827600	Protein of unknown function DUF3531 domain containing protein.	NA	NA	NA	3.76464	3.6431	3.16835	3.09705	2.97253	2.97718	2.09486	2.31021	1.85263	0.0165319	0	0.0315233	0.431339	0.154247	0.12013	0.170011	0.027617
TraesCS6B01G409700	wds_W4_vs_HFZ_W4 wds_W6_vs_HFZ_W6 wds_W8.5_vs_HFZ_W8.5	3	TraesCS6B01G409700	LOC_Os07g29610.1	LOC_Os07g29610.1	PQ loop repeat domain containing protein, expressed	Os07t0479200	Similar to SL15-like (Fragment).	NA	NA	NA	6.09836	6.02913	5.95535	6.5449	6.89282	7.28408	7.73614	7.05403	7.56561	0.0571915	0.0173239	0	0.39792	0.249018	0.121212	0.178226	0
TraesCS6B01G409900	wds_W4_vs_HFZ_W4 wds_W6_vs_HFZ_W6 wds_W8.5_vs_HFZ_W8.5	3	TraesCS6B01G409900	LOC_Os02g04700.2	NA	tRNA synthetases class II domain containing protein, expressed	Os02t0139600	Similar to Aspartyl-tRNA synthetase.	NA	NA	NA	12.276	12.0502	12.5235	9.01167	6.55362	7.40065	7.99869	7.05115	7.3895	0	0.052089	0.0546499	0.0747784	1.04289	0.0260326	0.0267942	0.0239389
TraesCS6B01G410000	wds_W4_vs_HFZ_W4 wds_W6_vs_HFZ_W6 wds_W8.5_vs_HFZ_W8.5	3	TraesCS6B01G410000	LOC_Os02g56014.1	LOC_Os02g56014.1	40S ribosomal protein S30, putative, expressed	Os02t0804100	Similar to predicted protein.	NA	NA	OsRPS30	462.752	405.52	456.81	399.706	376.513	310.831	189.772	225.07	168.028	0.169287	0	0.806997	21.4956	16.2687	3.53662	8.07148	0.282798
TraesCS6B01G410100	wds_W4_vs_HFZ_W4 wds_W6_vs_HFZ_W6 wds_W8.5_vs_HFZ_W8.5	3	TraesCS6B01G410100	LOC_Os02g56020.1	LOC_Os02g56020.1	methyltransferase, putative, expressed	Os02t0804300	Methyltransferase type 11 domain containing protein.	NA	NA	NA	34.1759	30.3315	32.4663	31.8117	29.8778	30.6521	21.4539	20.2591	16.1011	0.0703408	0.0639208	0.111772	2.63057	1.44385	0.191675	0.723369	0.0195843
TraesCS6B01G410200	wds_W4_vs_HFZ_W4 wds_W6_vs_HFZ_W6 wds_W8.5_vs_HFZ_W8.5	3	TraesCS6B01G410200	LOC_Os11g43800.1	NA	PPR repeat domain containing protein, putative, expressed	Os02t0644600	Pentatricopeptide repeat domain containing protein.	NA	NA	NA	2.87909	2.72226	2.69687	2.10351	1.4737	2.35782	1.09807	1.37958	0.903793	0	0	0	0.101602	0.128816	0	0.0297863	0.00887069
TraesCS6B01G410500	wds_W4_vs_HFZ_W4 wds_W6_vs_HFZ_W6 wds_W8.5_vs_HFZ_W8.5	3	TraesCS6B01G410500	LOC_Os02g56030.1	NA	expressed protein	Os02t0804400	Conserved hypothetical protein.	NA	NA	NA	4.66948	4.64761	3.85803	5.62496	5.66915	6.10173	5.07683	4.39886	4.80803	0	0	0	0.22057	0.207049	0.115181	0.207463	0
TraesCS6B01G410600	wds_W4_vs_HFZ_W4 wds_W6_vs_HFZ_W6 wds_W8.5_vs_HFZ_W8.5	3	TraesCS6B01G410600	LOC_Os02g56040.1	LOC_Os02g56040.1	chaperone protein dnaJ, putative, expressed	Os02t0804500	Molecular chaperone, heat shock protein, Hsp40, DnaJ domain containing protein.	NA	NA	OsDjA2	4.61128	4.51424	4.66818	5.15614	4.53438	4.92033	5.19786	4.60234	4.57674	0.0487156	0	0.0232229	0.55079	0.238627	0.0553116	0.204947	0.0203452
TraesCS6B01G410800	wds_W4_vs_HFZ_W4 wds_W6_vs_HFZ_W6 wds_W8.5_vs_HFZ_W8.5	3	TraesCS6B01G410800	LOC_Os02g56100.1	LOC_Os02g56100.1	ribonucleoside-diphosphate reductase large subunit, putative, expressed	Os02t0804900	Ribonucleotide reductase, Chloroplast biogenesis	RNRL2	RIBONUCLEOTIDE REDUCTASE LARGE SUBUNIT 2	NA	17.4284	15.7396	15.6209	13.6996	14.2679	12.9554	3.34048	4.11295	2.98031	0.0814169	0.0904273	0.189746	2.63567	0.869364	0.115037	0.482066	0.0377802
TraesCS6B01G410900	wds_W4_vs_HFZ_W4 wds_W6_vs_HFZ_W6 wds_W8.5_vs_HFZ_W8.5	3	TraesCS6B01G410900	LOC_Os02g56110.1	LOC_Os02g56110.1	AP-1 complex subunit gamma-1, putative, expressed	Os06t0167100	Armadillo-like helical domain containing protein.	NA	NA	NA	11.6435	10.5597	10.5481	11.4488	10.0494	10.3161	15.4149	14.3347	14.1601	1.85472	1.02771	1.12855	1.92781	1.80787	1.53401	1.69871	1.61845
TraesCS6B01G411100	wds_W4_vs_HFZ_W4 wds_W6_vs_HFZ_W6 wds_W8.5_vs_HFZ_W8.5	3	TraesCS6B01G411100	LOC_Os02g56130.1	LOC_Os02g56130.1	PCNA - Putative DNA replicative polymerase clamp, expressed	Os02t0805200	Proliferating cell nuclear antigen (PCNA) (Cyclin).	NA	NA	OsPCNA, PCNA	19.5496	19.2695	20.6722	19.2366	19.0847	14.7937	4.82793	5.68944	4.26882	0.0612865	0	0.019477	1.1904	1.02927	0.0927793	0.305579	0
TraesCS6B01G411300	wds_W4_vs_HFZ_W4 wds_W6_vs_HFZ_W6 wds_W8.5_vs_HFZ_W8.5	3	TraesCS6B01G411300	LOC_Os02g56140.1	NA	helix-loop-helix DNA-binding domain containing protein, expressed	Os02t0805250	Basic helix-loop-helix transcription factor, Regulation of grain size	OsbHLH107	basic helix-loop-helix protein 107	OsbHLH107	10.7025	8.99499	8.88999	5.68305	5.54541	5.16413	8.41419	6.98069	8.11239	0	0	0	0.457495	0.3272	0.0868735	0.17883	0
TraesCS6B01G411500	wds_W4_vs_HFZ_W4 wds_W6_vs_HFZ_W6 wds_W8.5_vs_HFZ_W8.5	3	TraesCS6B01G411500	LOC_Os02g56170.1	LOC_Os02g56170.1	inositol-1-monophosphatase, putative, expressed	Os02t0805500	Similar to PAP-specific phosphatase HAL2-like (3'(2'), 5'-bisphosphate nucleotidase) (EC 3.1.3.7) (3'(2'), 5-bisphosphonucleoside 3'(2')- phosphohydrolase) (DPNPase) (Halotolerance protein).	NA	NA	NA	3.80774	3.73799	3.26087	3.28487	2.66509	2.75082	1.91006	1.81345	1.61477	0	0	0.0117126	0.331215	0.16047	0.0111586	0.0918806	0
TraesCS6B01G411600	wds_W4_vs_HFZ_W4 wds_W6_vs_HFZ_W6 wds_W8.5_vs_HFZ_W8.5	3	TraesCS6B01G411600	LOC_Os02g56180.1	LOC_Os02g56180.1	dehydrogenase, putative, expressed	Os02t0805600	Similar to Alcohol dehydrogenase, zinc-containing.	NA	NA	NA	6.70002	6.10217	6.4266	5.91448	5.67181	4.82224	8.15757	6.68703	6.73929	0	0.0160804	0.033742	0.200069	0.181613	0.0803656	0.0827166	0.0147804
TraesCS6B01G411700	wds_W4_vs_HFZ_W4 wds_W6_vs_HFZ_W6 wds_W8.5_vs_HFZ_W8.5	3	TraesCS6B01G411700	LOC_Os02g56180.1	LOC_Os02g56180.1	dehydrogenase, putative, expressed	Os02t0805600	Similar to Alcohol dehydrogenase, zinc-containing.	NA	NA	NA	1.80618	1.39423	1.3324	1.26225	1.23986	1.29175	1.60789	1.6078	1.40588	0.0173806	0	0	0.151161	0.0972989	0.0157871	0.0162489	0
TraesCS6B01G411900	wds_W4_vs_HFZ_W4 wds_W6_vs_HFZ_W6 wds_W8.5_vs_HFZ_W8.5	3	TraesCS6B01G411900	LOC_Os02g56200.1	LOC_Os02g56200.1	ELMO/CED-12 family protein, putative, expressed	Os02t0805800	Aminoglycoside phosphotransferase domain containing protein.	NA	NA	NA	13.21	11.7253	12.9966	10.7475	9.26101	9.4294	11.5586	10.2146	10.0358	0.00805872	0.0073232	0.0153665	0.693866	0.751897	0.161037	0.369166	0.00673114
TraesCS6B01G412000	wds_W4_vs_HFZ_W4 wds_W6_vs_HFZ_W6 wds_W8.5_vs_HFZ_W8.5	3	TraesCS6B01G412000	LOC_Os02g56210.1	LOC_Os02g56210.1	hydrolase, NUDIX family, domain containing protein, expressed	Os02t0805900	NUDIX hydrolase, core domain containing protein.	NA	NA	OsDCP2, DCP2	16.2543	15.2368	14.8709	15.662	15.1036	15.1615	14.2278	12.6881	11.7643	0.0157232	0	0.0149907	0.916201	0.674827	0.128535	0.352788	0
TraesCS6B01G412200	wds_W4_vs_HFZ_W4 wds_W6_vs_HFZ_W6 wds_W8.5_vs_HFZ_W8.5	3	TraesCS6B01G412200	LOC_Os02g56219.1	LOC_Os02g56219.1	acetyltransferase, GNAT family, putative, expressed	Os02t0806000	Acyl-CoA N-acyltransferase domain containing protein.	NA	NA	NA	1.25925	1.26449	1.14458	1.33258	1.49144	1.36995	2.14945	2.02439	2.66515	0	0	0	0.0577122	0.0825515	0	0.0206791	0.0184755
TraesCS6B01G412300	wds_W4_vs_HFZ_W4 wds_W6_vs_HFZ_W6 wds_W8.5_vs_HFZ_W8.5	3	TraesCS6B01G412300	LOC_Os02g56250.1	NA	GATA zinc finger domain containing protein, expressed	Os02t0806400	Hypothetical conserved gene.	NA	NA	NA	5.28	3.00285	3.90098	9.28052	11.7472	9.48288	27.6263	27.2139	25.181	0.028736	0	0.00913237	0.866387	0.330673	0.19141	0.349244	0.0320028
TraesCS6B01G412400	wds_W4_vs_HFZ_W4 wds_W6_vs_HFZ_W6 wds_W8.5_vs_HFZ_W8.5	3	TraesCS6B01G412400	LOC_Os07g28820.1	NA	ribonuclease 2-5A family protein, expressed	Os07t0471000	Endoplasmic reticulum (ER) stress sensor, Transducer of ER stress, ER stress response	IRE1, OsIRE1, OsIre1	INOSITOL REQUIRING 1, endoplasmic reticulum (ER) stress sensor IRE1	IRE1, OsIRE1, OsIre1	4.8692	4.35948	4.64005	4.5209	4.86724	4.51287	9.06859	7.25211	7.78214	0.0326074	0.0222235	0.0233161	0.304859	0.22057	0.118472	0.190527	0.0476625
TraesCS6B01G413000	wds_W4_vs_HFZ_W4 wds_W6_vs_HFZ_W6 wds_W8.5_vs_HFZ_W8.5	3	TraesCS6B01G413000	LOC_Os02g56270.1	LOC_Os02g56270.1	ENTH domain containing protein, expressed	Os02t0806600	ENTH/VHS domain containing protein.	NA	NA	NA	8.7393	7.70695	7.71936	10.4335	11.0363	10.2321	23.6875	23.726	21.4322	0.00721188	0	0.0343793	0.577046	0.605596	0.18997	0.343858	0.0361429
TraesCS6B01G413100	wds_W4_vs_HFZ_W4 wds_W6_vs_HFZ_W6 wds_W8.5_vs_HFZ_W8.5	3	TraesCS6B01G413100	LOC_Os02g56280.1	LOC_Os02g56280.1	zinc finger family protein, putative, expressed	Os02t0806700	Similar to Retroelement pol polyprotein-like.	NA	NA	NA	7.23439	7.14476	7.13945	6.73692	6.34931	5.40134	5.56007	5.19523	4.67159	0.00828754	0.00753114	0.0158028	0.382011	0.332496	0.052694	0.108471	0.00692227
TraesCS6B01G413200	wds_W4_vs_HFZ_W4 wds_W6_vs_HFZ_W6 wds_W8.5_vs_HFZ_W8.5	3	TraesCS6B01G413200	LOC_Os11g34150.1	NA	transposon protein, putative, CACTA, En/Spm sub-class, expressed	Os11t0544200	Similar to Ribosomal protein S7.	NA	NA	NA	7.86577	7.58307	7.91922	6.40743	7.35234	7.20716	10.0491	8.82207	8.4976	0.380195	0.236391	0.305247	1.07899	0.448081	0.290811	0.43027	0.250707
TraesCS6B01G413400	wds_W4_vs_HFZ_W4 wds_W6_vs_HFZ_W6 wds_W8.5_vs_HFZ_W8.5	3	TraesCS6B01G413400	LOC_Os08g31760.1	NA	expressed protein	Os08t0411300	Conserved hypothetical protein.	NA	NA	NA	2.55495	2.73812	2.36854	5.694	6.13403	5.25252	14.598	14.2446	12.7356	0	0	0	0.371169	0.381598	0.0807595	0.14962	0.0297056
TraesCS6B01G413500	wds_W4_vs_HFZ_W4 wds_W6_vs_HFZ_W6 wds_W8.5_vs_HFZ_W8.5	3	TraesCS6B01G413500	LOC_Os02g56310.1	LOC_Os02g56310.1	calcium-dependent protein kinase isoform AK1, putative, expressed	Os02t0807000	Similar to Phosphoenolpyruvate carboxylase kinase 1.	NA	NA	OsPPCK1	8.60695	8.17531	7.97082	5.91422	5.59167	5.38258	5.58533	6.08091	5.08322	0.036563	0.016613	0.0174297	0.731382	0.307027	0.0996325	0.307641	0.0152699
TraesCS6B01G414700	wds_W4_vs_HFZ_W4 wds_W6_vs_HFZ_W6 wds_W8.5_vs_HFZ_W8.5	3	TraesCS6B01G414700	LOC_Os02g56610.1	LOC_Os02g56610.1	DUF640 domain containing protein, putative, expressed	Os02t0811000	DUF640 domain containing protein, ALOG domain-containing nuclear protein, Reguration of plant height, floral development and grain yield, Spikelet morphogenesis	G1L6, AFD1, OsG1L6, TH1	G1 LIKE PROTEIN 6, ABNORMAL FLOWER AND DWARF1, TRIANGULAR HULL1	OsG1L6, G1L6, TH1, TH1/BSG1/BLS1/AFD1, BSG1, AFD1	1.32187	1.60816	1.13218	5.40158	4.56331	3.48458	1.67663	2.01169	1.48538	0	0	0	0.228348	0.314964	0.0340693	0.017533	0
TraesCS6B01G414800	wds_W4_vs_HFZ_W4 wds_W6_vs_HFZ_W6 wds_W8.5_vs_HFZ_W8.5	3	TraesCS6B01G414800	LOC_Os03g08480.1	NA	rho termination factor, N-terminal domain containing protein, expressed	Os03t0183100	SAP-like protein BP-73 (OsBP-73) (Riaa1).	NA	NA	BP-73, OsBP-73, Riaa1, Os-BP-73	4.93801	4.05175	4.45948	5.78104	4.73782	4.29524	3.7691	4.94679	3.74357	0.0324304	0.0147353	0	0.437178	0.332842	0.0147286	0.151594	0
TraesCS6B01G415500	wds_W4_vs_HFZ_W4 wds_W6_vs_HFZ_W6 wds_W8.5_vs_HFZ_W8.5	3	TraesCS6B01G415500	LOC_Os11g18830.1	LOC_Os11g18830.1	survival motor neuron containing protein, expressed	Os11t0293300	Survival motor neuron interacting protein 1 family protein.	NA	NA	NA	5.26859	4.05649	4.48184	3.63077	3.75656	3.6629	2.27456	1.95459	1.79947	0	0	0	0.148592	0.139484	0.0387972	0.0798643	0
TraesCS6B01G415600	wds_W4_vs_HFZ_W4 wds_W6_vs_HFZ_W6 wds_W8.5_vs_HFZ_W8.5	3	TraesCS6B01G415600	LOC_Os02g56550.1	LOC_Os02g56550.1	ABC transporter, ATP-binding protein, putative, expressed	Os02t0810300	Similar to NBD-like protein.	NA	NA	OsABCI14	3.159	2.6696	2.42507	4.19479	3.91913	3.55575	4.80174	5.46641	4.80681	0.0643405	0	0	0.22383	0.140073	0.0194805	0.0601512	0.0179137
TraesCS6B01G415700	wds_W4_vs_HFZ_W4 wds_W6_vs_HFZ_W6 wds_W8.5_vs_HFZ_W8.5	3	TraesCS6B01G415700	LOC_Os02g56560.1	LOC_Os02g56560.1	CK1_CaseinKinase_1.6 - CK1 includes the casein kinase 1 kinases, expressed	Os02t0810400	Similar to Dual specificity kinase 1.	NA	NA	NA	15.1043	12.7163	13.5671	11.1968	10.7	10.1033	13.7701	13.3918	13.4485	0.0611144	0.0277682	0.0291335	0.868145	0.551204	0.194289	0.428514	0.0595543
TraesCS6B01G415800	wds_W4_vs_HFZ_W4 wds_W6_vs_HFZ_W6 wds_W8.5_vs_HFZ_W8.5	3	TraesCS6B01G415800	LOC_Os02g56565.1	LOC_Os02g56565.1	endoribonuclease, putative, expressed	Os02t0810450	Similar to endoribonuclease.	NA	NA	NA	5.80442	5.05851	5.16998	4.60272	4.53429	4.28254	2.58161	2.73978	2.00082	0	0.00826779	0.0173486	0.419377	0.246176	0.0413202	0.0850579	0.00759937
TraesCS6B01G417400	wds_W4_vs_HFZ_W4 wds_W6_vs_HFZ_W6 wds_W8.5_vs_HFZ_W8.5	3	TraesCS6B01G417400	LOC_Os02g56540.1	LOC_Os02g56540.1	kinesin motor domain containing protein, putative, expressed	Os02t0810200	Kinesin-related protein, Regulation of cell division and plant development	STD1	Stemless Dwarf 1, stemless dwarf 1	OsSTD1	17.3884	16.1459	15.9012	15.8085	15.8604	15.7738	5.46367	6.3718	4.32311	0.0316227	0.0287365	0.0527613	1.22386	0.855636	0.157979	0.280855	0.0198099
TraesCS6B01G417700	wds_W4_vs_HFZ_W4 wds_W6_vs_HFZ_W6 wds_W8.5_vs_HFZ_W8.5	3	TraesCS6B01G417700	LOC_Os02g56530.1	LOC_Os02g56530.1	ankyrin repeat domain containing protein, expressed	Os02t0810100	Ankyrin repeat containing protein.	NA	NA	NA	9.80108	9.07314	9.49311	10.0787	10.4969	9.24962	10.1284	9.52507	9.10678	0.246719	0.224201	0.289506	0.833535	0.814533	0.31029	0.408081	0.261556
TraesCS6B01G418400	wds_W4_vs_HFZ_W4 wds_W6_vs_HFZ_W6 wds_W8.5_vs_HFZ_W8.5	3	TraesCS6B01G418400	LOC_Os05g32110.1	LOC_Os05g32110.1	COBRA, putative, expressed	Os05t0386800	COBRA-like protein, Cellulose synthesis	BC1L4, OsBC1L4	BRITTLE CULM-LIKE 4, brittle culm 1 like 4	NA	2.3404	2.13456	1.95495	3.5345	3.91654	2.84004	4.04933	3.70212	3.6452	0.014469	0	0.0137948	0.201341	0.229498	0.0394272	0.108215	0
TraesCS6B01G418500	wds_W4_vs_HFZ_W4 wds_W6_vs_HFZ_W6 wds_W8.5_vs_HFZ_W8.5	3	TraesCS6B01G418500	LOC_Os02g56520.1	LOC_Os02g56520.1	expressed protein	Os02t0809900	Quinoprotein amine dehydrogenase, beta chain-like domain containing protein.	NA	NA	NA	22.4936	19.8424	21.2618	24.7695	24.0059	23.7257	7.50547	8.32716	5.6555	0.00795272	0.0144537	0.0606574	1.58389	1.27625	0.108354	0.416355	0
TraesCS6B01G419000	wds_W4_vs_HFZ_W4 wds_W6_vs_HFZ_W6 wds_W8.5_vs_HFZ_W8.5	3	TraesCS6B01G419000	LOC_Os03g12570.1	NA	expressed protein	Os10t0104900	Chromomethylase, Plant development, Silencing of transposable elements (TEs)	CMT2, OsCMT3a, OsCMT2	CHROMOMETHYLTRANSFERASE 2, chromomethyltransferase 2, chromomethylase 3a	OsCMT2, OsCMT3a	134.163	125.726	123.761	101.463	105.862	85.17	24.0108	27.6436	18.4233	0.41938	0.560445	0.48608	10.1197	6.06884	0.597537	1.44529	0.0961586
TraesCS6B01G419100	wds_W4_vs_HFZ_W4 wds_W6_vs_HFZ_W6 wds_W8.5_vs_HFZ_W8.5	3	TraesCS6B01G419100	LOC_Os11g06190.1	NA	expressed protein	Os11t0160700	Zinc finger, RING/FYVE/PHD-type domain containing protein.	NA	NA	NA	1.99805	1.95112	1.95325	1.90317	1.52767	1.72825	1.59133	1.55546	1.17895	0	0	0.00823466	0.180282	0.104762	0	0.0807471	0
TraesCS6B01G419400	wds_W4_vs_HFZ_W4 wds_W6_vs_HFZ_W6 wds_W8.5_vs_HFZ_W8.5	3	TraesCS6B01G419400	LOC_Os02g56490.1	NA	expressed protein	Os02t0809300	Conserved hypothetical protein.	NA	NA	OsCLE205, CLE205	10.1411	9.90905	10.6627	15.0697	10.2231	8.97136	1.84836	1.49749	2.80469	0	0	0.0906738	0.90985	0.532411	0.0863855	0.177825	0
TraesCS6B01G419500	wds_W4_vs_HFZ_W4 wds_W6_vs_HFZ_W6 wds_W8.5_vs_HFZ_W8.5	3	TraesCS6B01G419500	LOC_Os02g56480.1	NA	PB1 domain containing protein, expressed	Os02t0809100	Conserved hypothetical protein.	NA	NA	NA	3.48552	3.61346	4.28847	6.9174	6.06461	4.66476	8.36136	7.53085	6.79164	0.717038	0.662828	0.695416	0.956926	1.00352	0.539005	0.705024	0.629893
TraesCS6B01G419700	wds_W4_vs_HFZ_W4 wds_W6_vs_HFZ_W6 wds_W8.5_vs_HFZ_W8.5	3	TraesCS6B01G419700	NA	NA	NA	NA	NA	NA	NA	NA	31.0322	29.9543	24.6419	29.4053	25.2868	27.8056	31.7101	31.4944	27.0334	0	0	0.153714	1.05165	2.25641	0.146444	0.452184	0
TraesCS6B01G421000	wds_W4_vs_HFZ_W4 wds_W6_vs_HFZ_W6 wds_W8.5_vs_HFZ_W8.5	3	TraesCS6B01G421000	LOC_Os02g56740.1	LOC_Os02g56740.1	translation initiation factor eIF-2B subunit epsilon, putative, expressed	Os02t0812400	Trimeric LpxA-like domain containing protein.	NA	NA	NA	9.65353	9.60595	10.0376	8.57443	8.08354	7.72886	5.72519	7.14511	5.05819	0.472692	0.798962	0.91035	0.937319	0.952631	0.609683	0.662872	0.608026
TraesCS6B01G422600	wds_W4_vs_HFZ_W4 wds_W6_vs_HFZ_W6 wds_W8.5_vs_HFZ_W8.5	3	TraesCS6B01G422600	LOC_Os02g56880.1	LOC_Os02g56880.1	transcriptional corepressor LEUNIG, putative, expressed	Os02t0813800	Similar to STYLOSA protein.	NA	NA	OsWD40-58	15.4849	14.3848	14.8668	13.4858	13.407	12.6453	16.9073	17.429	15.818	0.244012	0.300424	0.247652	0.94472	0.962086	0.321736	0.493043	0.170941
TraesCS6B01G422900	wds_W4_vs_HFZ_W4 wds_W6_vs_HFZ_W6 wds_W8.5_vs_HFZ_W8.5	3	TraesCS6B01G422900	LOC_Os02g56860.1	LOC_Os02g56860.1	3-ketoacyl-CoA synthase, putative, expressed	Os02t0813600	Thiolase-like, subgroup domain containing protein.	NA	NA	NA	1.18057	0.933144	1.09322	2.26267	2.877	2.33188	17.7092	17.2933	16.853	2.09769	0.367869	0.543846	0.608125	0.892753	2.12264	2.27075	2.25931
TraesCS6B01G423000	wds_W4_vs_HFZ_W4 wds_W6_vs_HFZ_W6 wds_W8.5_vs_HFZ_W8.5	3	TraesCS6B01G423000	LOC_Os02g56850.1	LOC_Os02g56850.1	glutathione reductase, putative, expressed	Os02t0813500	Glutathione reductase, cytosolic (EC 1.8.1.7) (GR) (GRase).	NA	NA	OsGR2, RGRC2, GR2, OsGR, OsGR3, OsRGRC2	3.87762	3.64623	3.46692	5.73554	4.19325	4.7942	5.52054	6.01134	5.43046	0.0841386	0.137627	0.096262	0.234164	0.219809	0.198704	0.125856	0.0421667
TraesCS6B01G423100	wds_W4_vs_HFZ_W4 wds_W6_vs_HFZ_W6 wds_W8.5_vs_HFZ_W8.5	3	TraesCS6B01G423100	LOC_Os02g56850.1	LOC_Os02g56850.1	glutathione reductase, putative, expressed	Os02t0813500	Glutathione reductase, cytosolic (EC 1.8.1.7) (GR) (GRase).	NA	NA	OsGR2, RGRC2, GR2, OsGR, OsGR3, OsRGRC2	11.1265	11.4316	11.2036	14.1719	14.2815	12.3588	14.7415	13.6992	12.6835	0.158326	0.243482	0.232229	0.900329	1.73857	0.221246	0.762857	0.233969
TraesCS6B01G423200	wds_W4_vs_HFZ_W4 wds_W6_vs_HFZ_W6 wds_W8.5_vs_HFZ_W8.5	3	TraesCS6B01G423200	LOC_Os02g56840.1	NA	OsFBX70 - F-box domain containing protein, expressed	Os02t0813350	Cyclin-like F-box domain containing protein.	NA	NA	OsFbox120, Os_F0441	1.22952	1.49417	1.64075	1.17335	1.21008	1.10708	1.75894	1.44429	2.02236	0.0305756	0	0.029151	0.186143	0.0142639	0.124976	0.114339	0.0255386
TraesCS6B01G423500	wds_W4_vs_HFZ_W4 wds_W6_vs_HFZ_W6 wds_W8.5_vs_HFZ_W8.5	3	TraesCS6B01G423500	LOC_Os02g56840.1	LOC_Os02g56840.1	OsFBX70 - F-box domain containing protein, expressed	Os02t0813350	Cyclin-like F-box domain containing protein.	NA	NA	OsFbox120, Os_F0441	4.20475	4.78476	4.16046	4.05421	4.42868	3.93918	10.7578	8.86882	10.1732	0.0864885	0.0157189	0.0329835	0.255748	0.225948	0.0942708	0.242571	0.0288962
TraesCS6B01G423900	wds_W4_vs_HFZ_W4 wds_W6_vs_HFZ_W6 wds_W8.5_vs_HFZ_W8.5	3	TraesCS6B01G423900	LOC_Os02g56920.1	LOC_Os02g56920.1	WAX2, putative, expressed	Os02t0814200	Similar to CER1-like gene protein (Fragment).	NA	NA	Os0053, OsGL1-6	3.99992	4.20532	3.73692	9.49783	8.90287	8.43532	21.3434	16.7845	16.2593	2.0283	0.794299	1.61328	2.01743	1.80881	2.77878	2.48292	2.01241
TraesCS6B01G424500	wds_W4_vs_HFZ_W4 wds_W6_vs_HFZ_W6 wds_W8.5_vs_HFZ_W8.5	3	TraesCS6B01G424500	LOC_Os02g56940.2	NA	expressed protein	Os02t0814400	Cytochrome c, monohaem domain containing protein.	NA	NA	NA	2.02993	2.03811	2.25592	2.49161	1.73857	1.88358	1.98383	2.21066	2.33188	0.161739	0.0326616	0.0171337	0.140666	0.0503021	0.0489701	0.0840045	0.060042
TraesCS6B01G424600	wds_W4_vs_HFZ_W4 wds_W6_vs_HFZ_W6 wds_W8.5_vs_HFZ_W8.5	3	TraesCS6B01G424600	LOC_Os03g21240.1	NA	myb-like DNA-binding domain containing protein, expressed	Os03t0329900	MYB-CC family protein, Pi-starvation signaling	PHR1, OsPHR1	PHOSPHATE STARVATION RESPONSE 1, PHOSPHATE RESPONSE1	OsPHR1	4.39097	3.36026	3.64243	3.86462	3.17836	3.39782	2.45233	2.79587	2.64145	0	0	0.0186805	0.340811	0.219373	0.035594	0.0915882	0
TraesCS6B01G424700	wds_W4_vs_HFZ_W4 wds_W6_vs_HFZ_W6 wds_W8.5_vs_HFZ_W8.5	3	TraesCS6B01G424700	LOC_Os02g56950.1	NA	expressed protein	Os02t0814600	EF-HAND 1 domain containing protein.	NA	NA	NA	3.5531	3.26823	3.13674	2.90926	2.83915	3.0452	3.3729	2.43984	2.77443	0	0	0	0.134765	0.0361438	0.0703735	0.0543242	0
TraesCS6B01G425000	wds_W4_vs_HFZ_W4 wds_W6_vs_HFZ_W6 wds_W8.5_vs_HFZ_W8.5	3	TraesCS6B01G425000	LOC_Os02g56990.1	LOC_Os02g56990.1	ribosomal protein L37, putative, expressed	Os02t0815000	Similar to 60S ribosomal protein L37 (G1.16).	NA	NA	OsRPL37	151.012	137.696	142.15	151.112	147.544	135.756	65.3037	79.9657	63.5511	0.549039	1.06022	0.523457	11.0423	8.00415	1.46493	3.40055	0.286619
TraesCS6B01G425600	wds_W4_vs_HFZ_W4 wds_W6_vs_HFZ_W6 wds_W8.5_vs_HFZ_W8.5	3	TraesCS6B01G425600	LOC_Os02g57030.1	LOC_Os02g57030.1	expressed protein	Os02t0815400	Similar to Tfm5 protein.	NA	NA	NA	2.16408	2.53661	2.4845	1.14337	1.12176	1.24466	2.10791	1.51922	1.88443	0	0	0	0.0172132	0.0184663	0	0.0185032	0
TraesCS6B01G425700	wds_W4_vs_HFZ_W4 wds_W6_vs_HFZ_W6 wds_W8.5_vs_HFZ_W8.5	3	TraesCS6B01G425700	LOC_Os02g57040.1	LOC_Os02g57040.1	dehydrogenase, putative, expressed	Os02t0815500	Alcohol dehydrogenase class III (EC 1.1.1.1) (Glutathione-dependent formaldehyde dehydrogenase) (EC 1.2.1.1) (FDH) (FALDH) (GSH-FDH).	NA	NA	OsGSNOR, GSNOR, GSNOR1, OsGSNOR1	46.373	44.0552	45.9286	40.9531	38.9496	38.2475	44.8519	44.7977	36.4105	1.34522	1.41863	1.36171	3.55317	3.43995	1.5085	2.34447	1.06812
TraesCS6B01G425800	wds_W4_vs_HFZ_W4 wds_W6_vs_HFZ_W6 wds_W8.5_vs_HFZ_W8.5	3	TraesCS6B01G425800	LOC_Os02g57050.1	LOC_Os02g57050.1	diphthamide biosynthesis protein, putative, expressed	Os02t0815600	Diphthamide synthesis, DHP1 domain containing protein.	NA	NA	NA	3.53196	3.08071	3.08088	2.89267	3.28966	3.18362	2.3916	2.44433	1.93348	0	0.0114575	0	0.252207	0.129402	0.0458092	0.0825112	0
TraesCS6B01G425900	wds_W4_vs_HFZ_W4 wds_W6_vs_HFZ_W6 wds_W8.5_vs_HFZ_W8.5	3	TraesCS6B01G425900	LOC_Os02g57080.1	LOC_Os02g57080.1	serine/threonine-protein kinase, putative, expressed	Os02t0815900	Protein kinase, core domain containing protein.	NA	NA	NA	4.86469	4.03206	4.15072	3.75928	3.82005	3.61433	2.87158	3.35799	2.90999	0.00828214	0.00752623	0	0.324137	0.100457	0.0526596	0.123886	0
TraesCS6B01G427000	wds_W4_vs_HFZ_W4 wds_W6_vs_HFZ_W6 wds_W8.5_vs_HFZ_W8.5	3	TraesCS6B01G427000	LOC_Os02g57100.1	LOC_Os02g57100.1	expressed protein	Os02t0816100	HAD-superfamily hydrolase, subfamily IA, variant 2 protein.	NA	NA	NA	3.86642	4.11665	4.15947	3.78697	3.09041	2.71793	5.71245	4.66833	4.57174	0	0.0281751	0	0.215722	0.202498	0.0563246	0.202903	0
TraesCS6B01G428400	wds_W4_vs_HFZ_W4 wds_W6_vs_HFZ_W6 wds_W8.5_vs_HFZ_W8.5	3	TraesCS6B01G428400	NA	NA	NA	NA	NA	NA	NA	NA	8.83593	8.69378	8.17471	10.8898	8.84827	9.64967	5.2163	5.44953	4.5818	0.024944	0.0680022	0.0237818	0.477269	0.674927	0.135943	0.139919	0
TraesCS6B01G428600	wds_W4_vs_HFZ_W4 wds_W6_vs_HFZ_W6 wds_W8.5_vs_HFZ_W8.5	3	TraesCS6B01G428600	LOC_Os02g57140.1	LOC_Os02g57140.1	expressed protein	Os02t0816400	Protein of unknown function DUF3741 domain containing protein.	NA	NA	NA	3.44696	3.10134	3.20188	4.02653	3.72754	3.71209	4.56302	4.43042	4.14835	0.00739244	0	0.00704801	0.231454	0.131049	0.0402881	0.172778	0.0185239
TraesCS6B01G430000	wds_W4_vs_HFZ_W4 wds_W6_vs_HFZ_W6 wds_W8.5_vs_HFZ_W8.5	3	TraesCS6B01G430000	LOC_Os02g57160.1	LOC_Os02g57160.1	ELMO/CED-12 family protein, putative, expressed	Os02t0816600	Similar to ABC(yeast) homolog1.	NA	NA	NA	1.45546	1.05634	1.23989	1.47383	1.49491	1.40627	2.68236	2.87165	3.0833	0.00673913	0	0	0.128944	0.0565898	0.0183638	0.113406	0
TraesCS6B01G430100	wds_W4_vs_HFZ_W4 wds_W6_vs_HFZ_W6 wds_W8.5_vs_HFZ_W8.5	3	TraesCS6B01G430100	LOC_Os02g57180.1	LOC_Os02g57180.1	NADH dehydrogenase 1 alpha subcomplex subunit 9,mitochondrial precursor, putative, expressed	Os02t0816800	Mitochondrial complex I subunit, Mitochondrial NADH dehydrogenase [ubiquinone] 1 alpha subcomplex subunit, Embryo development, Endosperm starch synthesis	OsNDUFA9, FLO13	Mitochondrial complex I subunit, NADH dehydrogenase [ubiquinone] 1 alpha subcomplex subunit 9	OsNDUFA9, NDUFA9	41.2377	38.8105	39.0868	39.1784	37.2212	35.1072	45.2722	41.7242	38.5156	0.172351	0.0348045	0.0730314	2.4816	2.10836	0.539225	1.46806	0.0799767
TraesCS6B01G430500	wds_W4_vs_HFZ_W4 wds_W6_vs_HFZ_W6 wds_W8.5_vs_HFZ_W8.5	3	TraesCS6B01G430500	NA	NA	NA	NA	NA	NA	NA	NA	12.8524	10.8871	14.3362	15.7518	17.4715	13.6479	8.5012	12.2801	9.89235	0.0670886	0.0304827	0	1.25447	2.25343	0.121875	0.627204	0
TraesCS6B01G431000	wds_W4_vs_HFZ_W4 wds_W6_vs_HFZ_W6 wds_W8.5_vs_HFZ_W8.5	3	TraesCS6B01G431000	LOC_Os02g32490.1	LOC_Os02g32490.1	AMP-binding enzyme, putative, expressed	Os02t0525900	Similar to Acetyl-coenzyme A synthetase 2 (EC 6.2.1.1) (Acetate--CoA ligase 2) (Acyl-activating enzyme 2).	NA	NA	NA	23.69	21.6611	22.1622	25.9275	23.8027	25.5132	44.1507	40.6441	36.8153	0.169683	0.0693881	0.121333	1.62332	0.941992	0.439259	0.801104	0.134643
TraesCS6B01G431400	wds_W4_vs_HFZ_W4 wds_W6_vs_HFZ_W6 wds_W8.5_vs_HFZ_W8.5	3	TraesCS6B01G431400	LOC_Os02g57190.1	LOC_Os02g57190.1	Myosin head domain containing protein, expressed	Os02t0816900	Myosin XI (Fragment).	NA	NA	OSMYOXIB, OsMyoXIB	8.30118	8.03976	7.74717	7.71606	6.44073	7.36094	8.63647	8.87487	8.37738	0.0420105	0.0381762	0.0311525	0.499338	0.396323	0.122956	0.327293	0.0350898
TraesCS6B01G431500	wds_W4_vs_HFZ_W4 wds_W6_vs_HFZ_W6 wds_W8.5_vs_HFZ_W8.5	3	TraesCS6B01G431500	LOC_Os02g57200.1	NA	expressed protein	Os02t0817000	Homeodomain-related domain containing protein.	NA	NA	NA	6.26766	5.8158	6.10367	6.02501	6.05001	5.78089	3.40769	3.58081	2.91552	0.00775834	0.00705023	0	0.506062	0.340219	0.0493292	0.123304	0
TraesCS6B01G432000	wds_W4_vs_HFZ_W4 wds_W6_vs_HFZ_W6 wds_W8.5_vs_HFZ_W8.5	3	TraesCS6B01G432000	LOC_Os02g57220.1	LOC_Os02g57220.1	WD domain, G-beta repeat domain containing protein, expressed	Os02t0817200	WD-40 repeat containing protein.	NA	NA	OsWD40-59	5.19847	4.29591	4.32106	4.74761	4.11373	4.42513	3.54048	3.30242	3.26932	0.0449434	0.0408414	0	0.351789	0.237622	0.108861	0.0980399	0
TraesCS6B01G432200	wds_W4_vs_HFZ_W4 wds_W6_vs_HFZ_W6 wds_W8.5_vs_HFZ_W8.5	3	TraesCS6B01G432200	LOC_Os02g57290.1	LOC_Os02g57290.1	cytochrome P450, putative, expressed	Os02t0817900	Cytochrome P450 family protein.	NA	NA	CYP97A4, OsCYP97A4	2.2457	2.1755	2.31654	2.11478	1.67255	1.68613	2.13492	1.77	1.95544	0	0	0	0.126149	0.135333	0.0263499	0.0271207	0
TraesCS6B01G432300	wds_W4_vs_HFZ_W4 wds_W6_vs_HFZ_W6 wds_W8.5_vs_HFZ_W8.5	3	TraesCS6B01G432300	LOC_Os02g57280.1	LOC_Os02g57280.1	CBS domain containing membrane protein, putative, expressed	Os02t0818000	Similar to Brown planthopper-induced resistance protein 1.	NA	NA	OsCBSX3, OsCBSX3a, OsCBSX3b, OsCBSX3c, OsCBSX3d, OsCBSX3e	1.42556	1.17418	1.43885	1.47447	1.44873	1.97403	11.8945	8.43576	9.81706	0	0	0	0.0165304	0.0354675	0.0690567	0.248769	0
TraesCS6B01G432500	wds_W4_vs_HFZ_W4 wds_W6_vs_HFZ_W6 wds_W8.5_vs_HFZ_W8.5	3	TraesCS6B01G432500	LOC_Os02g57270.1	NA	MYB family transcription factor, putative, expressed	Os02t0817800	Telomere binding protein , Establishing and /or maintaining an active telomere configuration	RTBP1, rtbp1, TBP1, OsTBP1	TELOMERE BINDING PROTEIN 1, RICE TELOMERE BINDING PROTEIN 1, Telomere Binding Protein 1, Telomere-binding protein 1, Protein RTBP1, rice telomere-binding protein 1, telomere binding protein-1	rtbp1, TBP1, OsTBP1	6.48779	6.06683	5.98392	5.66307	5.8006	5.21056	3.54493	3.62818	3.01725	0.00882009	0	0	0.475596	0.271568	0.0721029	0.115441	0
TraesCS6B01G432600	wds_W4_vs_HFZ_W4 wds_W6_vs_HFZ_W6 wds_W8.5_vs_HFZ_W8.5	3	TraesCS6B01G432600	LOC_Os02g57260.1	LOC_Os02g57260.1	3-ketoacyl-CoA thiolase, peroxisomal precursor, putative, expressed	Os02t0817700	Similar to 3-ketoacyl-CoA thiolase (Fragment).	NA	NA	OsI57, I57, OsKAT1, KAT1	21.3761	20.2606	20.4789	21.4189	21.2947	20.9774	41.9867	37.4977	34.9865	0.0560553	0.0127348	0.0534435	1.63318	0.876039	0.432786	1.10051	0.0819364
TraesCS6B01G432700	wds_W4_vs_HFZ_W4 wds_W6_vs_HFZ_W6 wds_W8.5_vs_HFZ_W8.5	3	TraesCS6B01G432700	LOC_Os08g06474.1	LOC_Os08g06474.1	ribosomal protein L13, putative, expressed	Os08t0162033	Similar to 50S ribosomal protein L13.	NA	NA	NA	13.5889	11.5487	13.3703	13.9499	13.0767	12.1703	8.10929	9.16024	7.24953	0.0571058	0.0518937	0	1.00986	0.692653	0.12103	0.302529	0
TraesCS6B01G432800	wds_W4_vs_HFZ_W4 wds_W6_vs_HFZ_W6 wds_W8.5_vs_HFZ_W8.5	3	TraesCS6B01G432800	LOC_Os02g57250.1	LOC_Os02g57250.1	OsIAA10 - Auxin-responsive Aux/IAA gene family member, expressed	Os02t0817600	Similar to Auxin-responsive protein IAA10.	NA	NA	OsIAA10, OsIAA5	12.151	12.4154	11.1992	16.9209	15.0948	14.1008	10.3958	8.87658	9.03584	0	0.0168311	0.0176586	1.30478	0.933175	0.201881	0.432889	0
TraesCS6B01G432900	wds_W4_vs_HFZ_W4 wds_W6_vs_HFZ_W6 wds_W8.5_vs_HFZ_W8.5	3	TraesCS6B01G432900	LOC_Os02g57240.1	LOC_Os02g57240.1	oxidoreductase, aldo/keto reductase family protein, putative, expressed	Os02t0817500	Potassium channel, voltage-dependent, beta subunit, KCNAB-related domain containing protein.	NA	NA	KOB1	12.5872	11.8594	11.6375	13.2723	14.7806	13.7458	18.0239	17.8185	16.2329	0.0184007	0.0167213	0.0526302	0.832171	0.669564	0.167137	0.567688	0.0153694
TraesCS6B01G433000	wds_W4_vs_HFZ_W4 wds_W6_vs_HFZ_W6 wds_W8.5_vs_HFZ_W8.5	3	TraesCS6B01G433000	LOC_Os03g02600.1	NA	riboflavin biosynthesis protein ribD, putative, expressed	Os02t0473000	Riboflavin biosynthesis protein RibD family protein.	NA	NA	NA	3.327	3.33833	3.61008	2.17033	2.56987	2.47083	2.15852	2.10652	1.74175	0.0244634	0.0222306	0.0233236	0.148932	0.114125	0.0111103	0.0914823	0
TraesCS6B01G433500	wds_W4_vs_HFZ_W4 wds_W6_vs_HFZ_W6 wds_W8.5_vs_HFZ_W8.5	3	TraesCS6B01G433500	NA	NA	NA	Os02t0818900	Heavy metal transport/detoxification protein domain containing protein.	NA	NA	NA	2.91175	1.86243	2.71902	0.992247	0.986926	1.55804	1.15901	1.32519	1.05358	0	0	0	0.167307	0.0448717	0.0873671	0	0
TraesCS6B01G433700	wds_W4_vs_HFZ_W4 wds_W6_vs_HFZ_W6 wds_W8.5_vs_HFZ_W8.5	3	TraesCS6B01G433700	LOC_Os02g57350.1	NA	expressed protein	Os02t0818900	Heavy metal transport/detoxification protein domain containing protein.	NA	NA	NA	3.09321	2.53731	2.76559	5.96376	11.15	6.35265	29.7586	23.0078	36.5141	0	0	0	1.30367	0.166994	0.162572	0.94122	0
TraesCS6B01G433800	wds_W4_vs_HFZ_W4 wds_W6_vs_HFZ_W6 wds_W8.5_vs_HFZ_W8.5	3	TraesCS6B01G433800	LOC_Os02g57370.1	LOC_Os02g57370.1	DHHC zinc finger domain containing protein, expressed	Os02t0819100	DHHC-type zinc finger protein, Regulation of plant architecture by altering the tiller	NA	NA	OsDHHC1, OsPAT15, PAT15	5.02883	4.65608	4.99694	5.34112	4.71308	4.67413	9.74207	7.40348	7.69344	0	0	0	0.215109	0.288461	0.0374431	0.192692	0.0688631
TraesCS6B01G434200	wds_W4_vs_HFZ_W4 wds_W6_vs_HFZ_W6 wds_W8.5_vs_HFZ_W8.5	3	TraesCS6B01G434200	LOC_Os02g57380.1	NA	thioredoxin, putative, expressed	Os02t0819200	Thioredoxin domain 2 containing protein.	NA	NA	NA	3.44313	3.94635	3.02598	3.12298	3.21334	3.5311	2.92151	3.39012	2.46282	0	0	0	0.158882	0.121749	0.0948198	0.121992	0
TraesCS6B01G434300	wds_W4_vs_HFZ_W4 wds_W6_vs_HFZ_W6 wds_W8.5_vs_HFZ_W8.5	3	TraesCS6B01G434300	LOC_Os02g57390.1	LOC_Os02g57390.1	pumilio-family RNA binding protein, putative, expressed	Os02t0819300	Hypothetical conserved gene.	NA	NA	NA	2.94586	2.9505	2.85556	2.62985	2.50812	2.51547	4.16681	3.64769	3.94324	0.0666659	0.0424069	0.0508478	0.214526	0.174162	0.108997	0.118418	0.0334101
TraesCS6B01G434400	wds_W4_vs_HFZ_W4 wds_W6_vs_HFZ_W6 wds_W8.5_vs_HFZ_W8.5	3	TraesCS6B01G434400	LOC_Os02g57400.1	LOC_Os02g57400.1	2-phosphoglycerate kinase-related, putative, expressed	Os02t0819400	Phytic acid metabolism	LPA1, OsLpa1.1, Oslpa1, Lpa1, OsLpa1	LOW PHYTIC ACID 1, Low phytic acid-1, low phytic acid 1	Lpa1, OsLpa1, OsLpa1.1, OsLpa1.2, OsLpa1.3, Oslpa1	9.40758	8.68157	9.21142	8.53745	8.59551	8.18442	7.03506	8.12037	6.08256	0.0281623	0.0170613	0.0358002	0.530682	0.481728	0.0596874	0.210629	0.0156819
TraesCS6B01G434700	wds_W4_vs_HFZ_W4 wds_W6_vs_HFZ_W6 wds_W8.5_vs_HFZ_W8.5	3	TraesCS6B01G434700	LOC_Os02g57410.6	LOC_Os02g57410.6	OTU-like cysteine protease family protein, putative, expressed	Os02t0819500	Similar to Cysteine-type peptidase.	NA	NA	NA	7.44299	6.54456	6.44513	4.10981	3.99104	3.80473	4.29039	4.43756	4.45185	0.0151827	0.00689848	0.0144753	0.376329	0.262067	0.0413721	0.141941	0.00634076
TraesCS6B01G435000	wds_W4_vs_HFZ_W4 wds_W6_vs_HFZ_W6 wds_W8.5_vs_HFZ_W8.5	3	TraesCS6B01G435000	LOC_Os02g57430.1	NA	DNL zinc finger domain containing protein, putative, expressed	Os02t0819700	Zinc finger, Zim17-type family protein.	NA	NA	NA	3.99361	3.72957	4.06745	4.05937	3.7575	3.04525	2.85335	2.62916	2.37731	0	0	0	0.0434308	0.419332	0	0.0233428	0
TraesCS6B01G436400	wds_W4_vs_HFZ_W4 wds_W6_vs_HFZ_W6 wds_W8.5_vs_HFZ_W8.5	3	TraesCS6B01G436400	LOC_Os02g57450.1	LOC_Os02g57450.1	Ser/Thr protein phosphatase family protein, putative, expressed	Os02t0820000	Similar to Serine/threonine protein phosphatase PP1 isozyme 2 (EC 3.1.3.16).	NA	NA	OsPP41	17.4141	18.9303	17.3157	19.5861	20.5553	20.6926	22.3449	22.7136	20.1342	0.0296474	0.0808245	0.0565322	1.37948	0.899007	0.215434	0.485049	0.0742901
TraesCS6B01G437000	wds_W4_vs_HFZ_W4 wds_W6_vs_HFZ_W6 wds_W8.5_vs_HFZ_W8.5	3	TraesCS6B01G437000	LOC_Os02g57910.1	NA	OsFBX73 - F-box domain containing protein, expressed	Os02t0825500	Cyclin-like F-box domain containing protein.	NA	NA	OsFbox123, Os_F0289	1.38821	0.985974	0.880372	1.04408	1.28045	1.04761	1.73286	1.85271	1.31978	0.0150611	0	0	0.0130988	0.0562094	0	0	0
TraesCS6B01G437200	wds_W4_vs_HFZ_W4 wds_W6_vs_HFZ_W6 wds_W8.5_vs_HFZ_W8.5	3	TraesCS6B01G437200	LOC_Os02g57910.1	NA	OsFBX73 - F-box domain containing protein, expressed	Os02t0825500	Cyclin-like F-box domain containing protein.	NA	NA	OsFbox123, Os_F0289	2.09463	2.10969	2.32151	2.34493	2.73277	2.70739	3.01107	3.16413	2.09169	0	0	0.0142579	0.0130062	0.125577	0.0271672	0	0
TraesCS6B01G437400	wds_W4_vs_HFZ_W4 wds_W6_vs_HFZ_W6 wds_W8.5_vs_HFZ_W8.5	3	TraesCS6B01G437400	NA	NA	NA	NA	NA	NA	NA	NA	9.70104	8.28553	9.0697	9.86266	10.0768	8.65002	8.08802	7.64719	5.41488	0.0368282	0	0.0175561	0.0160149	0.257712	0.0167258	0	0
TraesCS6B01G437800	wds_W4_vs_HFZ_W4 wds_W6_vs_HFZ_W6 wds_W8.5_vs_HFZ_W8.5	3	TraesCS6B01G437800	LOC_Os02g57470.1	LOC_Os02g57470.1	tetratricopeptide repeat containing protein, putative, expressed	Os02t0820300	Tetratricopeptide-like helical domain containing protein.	NA	NA	NA	3.989	3.13092	3.49792	3.3453	3.7019	3.1445	2.2273	2.65244	1.92231	0	0	0.010117	0.249178	0.138609	0.0096385	0.0793637	0
TraesCS6B01G437900	wds_W4_vs_HFZ_W4 wds_W6_vs_HFZ_W6 wds_W8.5_vs_HFZ_W8.5	3	TraesCS6B01G437900	LOC_Os02g57480.1	LOC_Os02g57480.1	transferase family protein, putative, expressed	Os02t0820400	Transferase family protein.	NA	NA	NA	0.998714	1.05588	0.995263	1.97804	1.35326	1.78897	8.27093	8.57	7.57322	0	0	0	0.127389	0.0745431	0.120949	0.0622435	0.0111221
TraesCS6B01G438500	wds_W4_vs_HFZ_W4 wds_W6_vs_HFZ_W6 wds_W8.5_vs_HFZ_W8.5	3	TraesCS6B01G438500	LOC_Os02g57500.1	LOC_Os02g57500.1	expressed protein	Os02t0820600	Conserved hypothetical protein.	NA	NA	NA	13.0221	10.5653	11.5125	11.4474	10.9182	9.8899	6.50203	6.93453	5.83034	0.0158706	0.0144221	0	0.759156	0.621922	0.115325	0.311583	0
TraesCS6B01G439300	wds_W4_vs_HFZ_W4 wds_W6_vs_HFZ_W6 wds_W8.5_vs_HFZ_W8.5	3	TraesCS6B01G439300	LOC_Os12g43100.1	LOC_Os12g43100.1	deoxyhypusine hydroxylase, putative, expressed	Os12t0626100	Similar to HEAT-like.	NA	NA	NA	13.8287	13.5052	13.6788	10.2293	9.6692	9.93502	9.05692	8.53335	6.99246	0.0531977	0.0161141	0	0.724842	0.595616	0.0483204	0.298404	0
TraesCS6B01G439400	wds_W4_vs_HFZ_W4 wds_W6_vs_HFZ_W6 wds_W8.5_vs_HFZ_W8.5	3	TraesCS6B01G439400	LOC_Os02g57510.1	LOC_Os02g57510.1	SNARE domain containing protein, putative, expressed	Os02t0820700	Similar to BS14b.	NA	NA	NA	14.1676	12.7118	12.0743	16.3787	16.5114	18.4216	25.5729	20.6351	19.0184	0	0	0	0.892305	0.717948	0.203857	0.449615	0
TraesCS6B01G439600	wds_W4_vs_HFZ_W4 wds_W6_vs_HFZ_W6 wds_W8.5_vs_HFZ_W8.5	3	TraesCS6B01G439600	LOC_Os02g57530.2	LOC_Os02g57530.2	ethylene receptor, putative, expressed	Os02t0820900	Similar to Ethylene receptor-like protein 2.	NA	NA	OsETR3, OsERS4, OS-ETR3, OsETR3a, OsETR3b, PK2, OsPK2	3.82943	3.80862	4.40725	3.79014	4.54675	4.2803	5.62081	6.17979	5.16138	0.00669471	0.00608368	0.00638279	0.326057	0.249853	0.0304046	0.143953	0
TraesCS6B01G439800	wds_W4_vs_HFZ_W4 wds_W6_vs_HFZ_W6 wds_W8.5_vs_HFZ_W8.5	3	TraesCS6B01G439800	LOC_Os11g18947.1	LOC_Os11g18947.1	zinc finger, C3HC4 type domain containing protein, expressed	Os11t0294600	Zinc finger, RING/FYVE/PHD-type domain containing protein.	NA	NA	NA	15.0468	11.9988	13.0596	10.5603	10.4173	10.6405	12.9446	12.0939	10.0955	0.0180991	0.0164472	0	1.19631	0.624814	0.180837	0.592222	0.0151175
TraesCS6B01G440000	wds_W4_vs_HFZ_W4 wds_W6_vs_HFZ_W6 wds_W8.5_vs_HFZ_W8.5	3	TraesCS6B01G440000	LOC_Os03g42230.1	NA	B3 DNA binding domain containing protein, expressed	Os03t0619600	Transcriptional factor B3 family protein.	NA	NA	NA	31.8544	28.6993	31.0165	29.6774	29.4844	28.2316	14.5683	14.0333	12.8001	0.177419	0.221685	0.253728	2.69065	1.78985	0.292089	0.632366	0.138929
TraesCS6B01G440200	wds_W4_vs_HFZ_W4 wds_W6_vs_HFZ_W6 wds_W8.5_vs_HFZ_W8.5	3	TraesCS6B01G440200	LOC_Os08g09200.1	LOC_Os08g09200.1	aconitate hydratase protein, putative, expressed	Os03t0136900	Similar to Aconitate hydratase, cytoplasmic (EC 4.2.1.3) (Citrate hydro-lyase) (Aconitase).	NA	NA	NA	33.1091	32.3255	31.6634	30.6505	29.6466	27.0213	38.8779	37.2485	33.2911	0.659842	0.566672	0.483922	1.1099	1.94166	0.684966	0.928707	0.641988
TraesCS6B01G440500	wds_W4_vs_HFZ_W4 wds_W6_vs_HFZ_W6 wds_W8.5_vs_HFZ_W8.5	3	TraesCS6B01G440500	LOC_Os02g57590.1	LOC_Os02g57590.1	rRNA 2-O-methyltransferase fibrillarin 2, putative, expressed	Os02t0821800	Similar to Fibrillarin-2.	NA	NA	OsMed18_1, Med18_1, OsMed36_1, Med36_1	113.78	102.709	110.429	98.0298	99.217	83.951	25.3289	30.4694	21.3104	0.182247	0.12881	0.212368	5.4595	4.45883	0.331075	0.927626	0.118396
TraesCS6B01G443700	wds_W4_vs_HFZ_W4 wds_W6_vs_HFZ_W6 wds_W8.5_vs_HFZ_W8.5	3	TraesCS6B01G443700	LOC_Os02g57600.1	NA	expressed protein	Os02t0821900	Conserved hypothetical protein.	NA	NA	NA	1.66641	1.48967	1.50126	1.56229	1.56284	1.39948	1.73808	1.71842	1.56755	0	0	0.0155591	0.113545	0	0.0296464	0.137312	0
TraesCS6B01G443800	wds_W4_vs_HFZ_W4 wds_W6_vs_HFZ_W6 wds_W8.5_vs_HFZ_W8.5	3	TraesCS6B01G443800	LOC_Os12g34510.1	LOC_Os12g34510.1	Core histone H2A/H2B/H3/H4 domain containing protein, putative, expressed	Os12t0530000	Similar to Histone H2A.	NA	NA	NA	210.347	224.853	216.712	222.243	233.608	175.643	58.3389	59.0284	43.206	0.416279	0.687792	0.505125	9.51183	14.1236	0.584357	2.83036	0.158046
TraesCS6B01G444000	wds_W4_vs_HFZ_W4 wds_W6_vs_HFZ_W6 wds_W8.5_vs_HFZ_W8.5	3	TraesCS6B01G444000	LOC_Os02g57610.1	LOC_Os02g57610.1	expressed protein	Os02t0822000	Conserved hypothetical protein.	NA	NA	NA	4.50754	4.44767	3.88696	4.09399	4.37897	3.62998	4.26131	4.40988	4.32995	0	0	0	0.357548	0.242932	0.0746841	0.140926	0
TraesCS6B01G444700	wds_W4_vs_HFZ_W4 wds_W6_vs_HFZ_W6 wds_W8.5_vs_HFZ_W8.5	3	TraesCS6B01G444700	LOC_Os02g57630.1	LOC_Os02g57630.1	ubiquitin carboxyl-terminal hydrolase, family 1, putative, expressed	Os02t0822200	Peptidase C12, ubiquitin carboxyl-terminal hydrolase 1 family protein.	NA	NA	NA	11.3918	11.0259	10.4925	12.5589	13.4102	10.1072	9.77225	9.69443	8.83144	0.072037	0.0654621	0.120191	1.30001	1.20982	0.114507	0.319896	0.0150424
TraesCS6B01G444800	wds_W4_vs_HFZ_W4 wds_W6_vs_HFZ_W6 wds_W8.5_vs_HFZ_W8.5	3	TraesCS6B01G444800	LOC_Os02g57640.1	LOC_Os02g57640.1	KH domain containing protein, putative, expressed	Os02t0822300	Similar to RNA-binding protein Nova-1.	NA	NA	NA	34.322	28.8898	30.4087	30.0084	30.8142	26.0182	25.4852	25.9002	21.8377	1.74326	3.15429	2.70633	5.27292	4.46209	2.83057	2.59607	2.40962
TraesCS6B01G447600	wds_W4_vs_HFZ_W4 wds_W6_vs_HFZ_W6 wds_W8.5_vs_HFZ_W8.5	3	TraesCS6B01G447600	LOC_Os02g57820.1	LOC_Os02g57820.1	AT hook motif domain containing protein, expressed	Os02t0824300	Protein of unknown function DUF296 domain containing protein.	NA	NA	NA	14.617	16.816	16.0845	13.5121	15.4913	13.2255	10.4279	10.2887	9.71572	0.233128	0.0977771	0.153877	1.3101	2.32573	0.162888	0.318541	0.0599148
TraesCS6B01G449300	wds_W4_vs_HFZ_W4 wds_W6_vs_HFZ_W6 wds_W8.5_vs_HFZ_W8.5	3	TraesCS6B01G449300	LOC_Os05g46780.1	NA	transposon protein, putative, CACTA, En/Spm sub-class, expressed	Os05t0545600	Forkhead-associated (FHA) domain domain containing protein.	NA	NA	NA	9.15095	8.2815	9.16751	8.59879	8.73965	8.44902	5.72633	5.50866	4.25557	0.737874	1.07516	1.33421	1.99159	1.6143	0.739557	0.903915	0.648196
TraesCS6B01G449400	wds_W4_vs_HFZ_W4 wds_W6_vs_HFZ_W6 wds_W8.5_vs_HFZ_W8.5	3	TraesCS6B01G449400	LOC_Os02g57760.1	LOC_Os02g57760.1	O-methyltransferase, putative, expressed	Os02t0823400	Similar to S-adenosyl-L-methionine: beta-alanine N-methyltransferase (Fragment).	NA	NA	OsCOMTL4, COMT2	1.69057	2.3771	2.42673	4.0105	3.32193	2.69563	6.11902	4.82722	5.32491	0.593189	0.0414652	0.152264	0.33732	0.447024	0.58025	0.725201	0.400185
TraesCS6B01G449800	wds_W4_vs_HFZ_W4 wds_W6_vs_HFZ_W6 wds_W8.5_vs_HFZ_W8.5	3	TraesCS6B01G449800	LOC_Os02g57750.1	LOC_Os02g57750.1	protein binding protein, putative, expressed	Os02t0823300	Similar to Neuralized protein.	NA	NA	OsRFP	3.39213	3.18717	2.92265	2.62679	2.75883	2.79437	2.84526	2.60898	2.85321	0.218973	0.142134	0.149122	0.265259	0.15323	0.149173	0.23396	0.137175
TraesCS6B01G449900	wds_W4_vs_HFZ_W4 wds_W6_vs_HFZ_W6 wds_W8.5_vs_HFZ_W8.5	3	TraesCS6B01G449900	LOC_Os10g38850.1	NA	amine oxidase, putative, expressed	Os10t0532100	Similar to Amine oxidase, flavin-containing.	NA	NA	OsHDMA704, HDMA704, OsPAO11, PAO11	7.32935	6.33302	6.02931	5.54118	5.06706	5.48122	6.15678	4.96934	4.38461	0.030828	0.0588301	0.0617225	0.455794	0.284756	0.0952055	0.190217	0.0308994
TraesCS6B01G450000	wds_W4_vs_HFZ_W4 wds_W6_vs_HFZ_W6 wds_W8.5_vs_HFZ_W8.5	3	TraesCS6B01G450000	LOC_Os02g44630.1	LOC_Os02g44630.1	aquaporin protein, putative, expressed	Os02t0666200	Aquaporin.	NA	NA	OsPIP1a, OsPIP1;1, PIP1a, RWC-1, PIP1-1, RWC1, OsPIP1-1, PIP1;1, PIP1-5	21.8472	18.9964	21.2308	16.7249	15.3054	15.7083	36.6443	27.0886	27.3714	2.60105	0.357099	0.802834	1.95294	2.32209	2.99147	3.42887	2.90717
TraesCS6B01G450500	wds_W4_vs_HFZ_W4 wds_W6_vs_HFZ_W6 wds_W8.5_vs_HFZ_W8.5	3	TraesCS6B01G450500	LOC_Os02g57670.1	LOC_Os02g57670.1	ribosomal L9, putative, expressed	Os02t0822600	Similar to 50S ribosomal protein L9.	NA	NA	NA	6.01336	5.57096	4.96263	7.28414	6.25795	6.3407	18.7665	18.7968	20.3166	4.76119	1.51812	1.43348	2.08253	1.71457	4.27409	5.12797	4.02336
TraesCS6B01G450700	wds_W4_vs_HFZ_W4 wds_W6_vs_HFZ_W6 wds_W8.5_vs_HFZ_W8.5	3	TraesCS6B01G450700	LOC_Os02g57690.1	LOC_Os02g57690.1	kelch repeat protein, putative, expressed	Os02t0822800	Galactose oxidase/kelch, beta-propeller domain containing protein.	NA	NA	NA	7.92247	6.95201	6.6293	8.28779	8.13119	7.36648	12.4044	13.13	12.2223	0.239106	0.188312	0.0607907	0.693175	0.475928	0.217184	0.551392	0.186402
TraesCS6B01G451000	wds_W4_vs_HFZ_W4 wds_W6_vs_HFZ_W6 wds_W8.5_vs_HFZ_W8.5	3	TraesCS6B01G451000	LOC_Os10g34614.1	NA	csAtPR5, putative, expressed	Os10t0487600	Conserved hypothetical protein.	NA	NA	NA	6.55806	6.03496	6.46071	7.26467	6.97343	7.17491	5.9834	5.84475	5.14468	0.0303019	0.0137681	0	0.540255	0.381678	0.0963332	0.155809	0
TraesCS6B01G451100	wds_W4_vs_HFZ_W4 wds_W6_vs_HFZ_W6 wds_W8.5_vs_HFZ_W8.5	3	TraesCS6B01G451100	LOC_Os02g57710.1	LOC_Os02g57710.1	signal peptide peptidase-like 2B, putative, expressed	Os02t0823000	Peptidase A22B, signal peptide peptidase domain containing protein.	NA	NA	NA	15.8214	13.958	13.536	15.2749	14.6417	15.1392	15.5831	14.3817	12.1129	0.131015	0.12988	0.158977	1.0773	0.800114	0.227187	0.601286	0.139277
TraesCS6B01G451200	wds_W4_vs_HFZ_W4 wds_W6_vs_HFZ_W6 wds_W8.5_vs_HFZ_W8.5	3	TraesCS6B01G451200	LOC_Os02g57660.1	LOC_Os02g57660.1	phosphatidylinositol-4-phosphate 5-kinase, putative, expressed	Os02t0822500	Similar to Junctophilin-2 (Junctophilin type 2) (JP-2).	NA	NA	NA	3.26269	3.13886	2.92755	2.40997	2.58998	2.30613	2.73283	2.25685	2.46051	0.00793532	0.00721106	0.0075656	0.234648	0.125865	0.0864935	0.0741864	0.00662807
TraesCS6B01G451300	wds_W4_vs_HFZ_W4 wds_W6_vs_HFZ_W6 wds_W8.5_vs_HFZ_W8.5	3	TraesCS6B01G451300	LOC_Os02g57650.1	NA	No apical meristem protein, putative, expressed	Os02t0822400	No apical meristem (NAM) protein domain containing protein.	NA	NA	ONAC070, ONAC70, OsNTL6, NTL6	14.3325	14.2109	13.5941	16.4408	15.8857	13.7686	20.0377	19.6048	18.052	0.461452	0.323487	0.351961	1.36452	0.971802	0.610753	0.751879	0.341384
TraesCS6B01G451500	wds_W4_vs_HFZ_W4 wds_W6_vs_HFZ_W6 wds_W8.5_vs_HFZ_W8.5	3	TraesCS6B01G451500	LOC_Os02g55050.1	NA	OsFBX64 - F-box domain containing protein, expressed	Os02t0793500	Cyclin-like F-box domain containing protein.	NA	NA	OsFbox114, Os_F0103	5.60147	5.36453	6.03373	6.19264	5.6961	5.54372	5.3684	6.12157	4.09589	0.010875	0.0197648	0.0311048	0.34049	0.324691	0.0790233	0.142336	0
TraesCS6B01G451900	wds_W4_vs_HFZ_W4 wds_W6_vs_HFZ_W6 wds_W8.5_vs_HFZ_W8.5	3	TraesCS6B01G451900	LOC_Os02g55050.1	NA	OsFBX64 - F-box domain containing protein, expressed	Os02t0793500	Cyclin-like F-box domain containing protein.	NA	NA	OsFbox114, Os_F0103	14.8921	15.1096	14.9356	13.5622	12.8607	12.2083	9.67176	10.3475	8.24342	0.0464224	0.031639	0.0442594	0.716638	0.952889	0.210831	0.314648	0.0290811
TraesCS6B01G452100	wds_W4_vs_HFZ_W4 wds_W6_vs_HFZ_W6 wds_W8.5_vs_HFZ_W8.5	3	TraesCS6B01G452100	NA	NA	NA	NA	NA	NA	NA	NA	28.7928	27.6828	24.2721	20.9388	20.0414	18.9575	22.1567	23.9489	22.5537	0.0211432	0.0192135	0.0403162	2.24339	1.91353	0.249662	0.612764	0.0176601
TraesCS6B01G452200	wds_W4_vs_HFZ_W4 wds_W6_vs_HFZ_W6 wds_W8.5_vs_HFZ_W8.5	3	TraesCS6B01G452200	LOC_Os02g55050.1	NA	OsFBX64 - F-box domain containing protein, expressed	Os02t0793500	Cyclin-like F-box domain containing protein.	NA	NA	OsFbox114, Os_F0103	6.29538	6.20382	6.04517	7.13524	7.31785	6.72457	7.03002	7.24667	6.00381	0	0	0	0.473663	0.412868	0.0618363	0.233366	0.00947714
TraesCS6B01G452500	wds_W4_vs_HFZ_W4 wds_W6_vs_HFZ_W6 wds_W8.5_vs_HFZ_W8.5	3	TraesCS6B01G452500	LOC_Os03g25720.1	LOC_Os03g25720.1	GA20734-PA, putative, expressed	Os03t0374100	Hepatocellular carcinoma-associated antigen 59 family protein.	NA	NA	NA	5.58115	5.16606	5.16486	5.44863	4.67467	4.82349	2.71273	3.48238	3.18866	0.0163826	0	0.0156193	0.413195	0.244565	0.0595224	0.137843	0
TraesCS6B01G452700	wds_W4_vs_HFZ_W4 wds_W6_vs_HFZ_W6 wds_W8.5_vs_HFZ_W8.5	3	TraesCS6B01G452700	LOC_Os03g25720.1	LOC_Os03g25720.1	GA20734-PA, putative, expressed	Os03t0374100	Hepatocellular carcinoma-associated antigen 59 family protein.	NA	NA	NA	7.96636	7.94236	7.6524	7.99744	7.45301	6.77559	5.84193	4.8345	4.91422	0.022432	0	0	0.624298	0.230225	0.0815015	0.2936	0
TraesCS6B01G452800	wds_W4_vs_HFZ_W4 wds_W6_vs_HFZ_W6 wds_W8.5_vs_HFZ_W8.5	3	TraesCS6B01G452800	NA	NA	NA	NA	NA	NA	NA	NA	8.12004	10.0977	9.18731	7.05163	8.31058	6.00109	5.95646	9.59305	6.0841	0	0	0.0382463	0.383776	0.149714	0.255062	0.300027	0
TraesCS6B01G454200	wds_W4_vs_HFZ_W4 wds_W6_vs_HFZ_W6 wds_W8.5_vs_HFZ_W8.5	3	TraesCS6B01G454200	LOC_Os08g13920.1	NA	glycosyl hydrolases family 16, putative, expressed	Os08t0237000	Xyloglucan endotransglycosylase/hydrolase protein 8 precursor (EC 2.4.1.207) (End-xyloglucan transferase) (OsXTH8) (OsXRT5).	NA	NA	OsXTH17, OsXTH8	1.03566	1.25488	1.21836	8.11353	8.25972	9.19701	27.7731	29.5008	22.4218	0	0	0.0170733	0.513956	0.785287	0.0813291	0.267866	0.0598303
TraesCS6B01G455000	wds_W4_vs_HFZ_W4 wds_W6_vs_HFZ_W6 wds_W8.5_vs_HFZ_W8.5	3	TraesCS6B01G455000	LOC_Os02g57980.1	LOC_Os02g57980.1	DEAD/DEAH box helicase, putative, expressed	Os02t0826100	Similar to RNA helicase (Fragment).	NA	NA	OsRH48	5.41967	4.85357	4.80368	4.69471	4.64086	4.7459	2.6314	3.00809	2.6948	0.75291	1.54382	1.14117	1.5279	1.47101	0.683881	0.739984	0.666503
TraesCS6B01G455100	wds_W4_vs_HFZ_W4 wds_W6_vs_HFZ_W6 wds_W8.5_vs_HFZ_W8.5	3	TraesCS6B01G455100	LOC_Os02g57990.1	LOC_Os02g57990.1	methionine adenosyltransferase regulatory beta subunit-related, putative, expressed	Os02t0826200	NAD(P)-binding domain containing protein.	NA	NA	NA	4.23916	3.94018	3.78552	4.62386	4.86261	5.04902	5.40391	5.3455	4.62481	0.778694	0.690364	0.597552	0.891971	0.655658	0.845311	0.710237	0.666277
TraesCS6B01G455300	wds_W4_vs_HFZ_W4 wds_W6_vs_HFZ_W6 wds_W8.5_vs_HFZ_W8.5	3	TraesCS6B01G455300	LOC_Os04g59340.1	NA	RNA-binding region RNP-1, putative, expressed	Os04t0689700	RNA recognition motif, RNP-1 domain containing protein.	NA	NA	NA	6.48526	6.07231	7.32212	5.80086	6.10556	4.72647	2.47782	2.16034	1.77853	0.0633243	0.268542	0.0804984	0.587453	0.334804	0.0958642	0.296006	0.105785
TraesCS6B01G455400	wds_W4_vs_HFZ_W4 wds_W6_vs_HFZ_W6 wds_W8.5_vs_HFZ_W8.5	3	TraesCS6B01G455400	LOC_Os06g13640.1	NA	expressed protein	Os06t0245600	Regulation of phenotypic plasticity	RPL1	rice plasticity 1	NA	10.1292	8.84588	8.45705	9.54331	8.43181	8.99118	3.75207	3.48958	2.98777	0.315197	0.626563	0.58224	1.43918	0.955779	0.465235	0.221005	0.279726
TraesCS6B01G455500	wds_W4_vs_HFZ_W4 wds_W6_vs_HFZ_W6 wds_W8.5_vs_HFZ_W8.5	3	TraesCS6B01G455500	LOC_Os02g58010.1	LOC_Os02g58010.1	expressed protein	NA	NA	NA	NA	NA	6.1429	6.18362	6.25119	7.27054	7.14933	6.07066	7.60709	7.37979	6.49835	0	0	0.0290635	0.63629	0.312863	0	0.113996	0
TraesCS6B01G455600	wds_W4_vs_HFZ_W4 wds_W6_vs_HFZ_W6 wds_W8.5_vs_HFZ_W8.5	3	TraesCS6B01G455600	LOC_Os04g10400.1	LOC_Os04g10400.1	electron transfer flavoprotein subunit beta, putative, expressed	Os04t0182800	Similar to Electron transfer flavoprotein beta-subunit-like.	NA	NA	NA	5.31613	4.83259	5.24787	4.20185	3.51203	3.73022	4.88939	4.48418	3.80329	0	0	0	0.223264	0.239518	0	0.159998	0
TraesCS6B01G456000	wds_W4_vs_HFZ_W4 wds_W6_vs_HFZ_W6 wds_W8.5_vs_HFZ_W8.5	3	TraesCS6B01G456000	LOC_Os02g58020.1	LOC_Os02g58020.1	ABC transporter, ATP-binding protein, putative, expressed	Os02t0826500	ABC transporter-like domain containing protein.	NA	NA	OsABCF1, OsABCF1_1, OsABCF1_2, OsABCF1_3	24.6262	22.5034	22.3679	22.1741	19.4861	20.8446	16.7087	16.625	13.4834	0.12457	0.217693	0.155309	1.74176	1.36789	0.295927	0.564377	0.15207
TraesCS6B01G456300	wds_W4_vs_HFZ_W4 wds_W6_vs_HFZ_W6 wds_W8.5_vs_HFZ_W8.5	3	TraesCS6B01G456300	LOC_Os02g58030.1	LOC_Os02g58030.1	leucine-rich repeat-containing protein 40, putative, expressed	Os02t0826600	Leucine-rich repeat, typical subtype containing protein.	NA	NA	OsIRL6	10.9367	9.90375	10.4597	9.35885	8.98462	8.83327	8.93446	7.7187	8.25173	2.36392	2.57383	2.55497	2.97492	2.84592	1.94929	2.12852	2.20196
TraesCS6B01G456500	wds_W4_vs_HFZ_W4 wds_W6_vs_HFZ_W6 wds_W8.5_vs_HFZ_W8.5	3	TraesCS6B01G456500	LOC_Os02g58080.1	LOC_Os02g58080.1	transporter, major facilitator family, putative, expressed	Os03t0170900	Sucrose transporter.	NA	NA	OsSUT1, OsSUT2	1.92093	1.47002	1.95367	1.42739	1.51075	1.59278	2.1333	2.49132	2.41801	0.724687	0.684886	0.608011	0.663881	0.549935	0.535373	0.686535	0.67794
TraesCS6B01G459000	wds_W4_vs_HFZ_W4 wds_W6_vs_HFZ_W6 wds_W8.5_vs_HFZ_W8.5	3	TraesCS6B01G459000	LOC_Os08g42670.1	NA	resistance protein, putative, expressed	Os08t0539400	Similar to Resistance protein T10rga2-1A.	NA	NA	NA	1.53958	1.13641	1.30262	1.28639	1.61177	1.22618	1.07086	1.26641	0.794132	0	0	0	0.110344	0.0845549	0	0.0508344	0
TraesCS6B01G460100	wds_W4_vs_HFZ_W4 wds_W6_vs_HFZ_W6 wds_W8.5_vs_HFZ_W8.5	3	TraesCS6B01G460100	LOC_Os02g58110.1	LOC_Os02g58110.1	expressed protein	Os02t0827500	Hypothetical conserved gene.	NA	NA	NA	16.3294	14.3181	15.6144	11.2248	13.3488	11.4522	12.3599	11.2729	11.3893	0.841665	1.00195	0.48147	1.95445	1.34285	0.756854	1.06227	0.745191
TraesCS6B01G462100	wds_W4_vs_HFZ_W4 wds_W6_vs_HFZ_W6 wds_W8.5_vs_HFZ_W8.5	3	TraesCS6B01G462100	LOC_Os02g42380.1	NA	TCP family transcription factor, putative, expressed	Os02t0828566	Transcription factor, TCP domain containing protein.	NA	NA	NA	10.9598	9.96407	9.91094	19.9994	19.4887	15.9094	17.5051	16.7052	13.9512	0.0927599	0	0.0221095	0.887416	0.995292	0.147447	0.455281	0
TraesCS6B01G462700	wds_W4_vs_HFZ_W4 wds_W6_vs_HFZ_W6 wds_W8.5_vs_HFZ_W8.5	3	TraesCS6B01G462700	LOC_Os02g58220.1	LOC_Os02g58220.1	RPA2A - Putative single-stranded DNA binding complex subunit 2, expressed	Os02t0829100	Replication protein A 30kDa.	NA	NA	OsRPA32, RPA32, RPA2A	10.8684	13.455	13.645	10.923	12.5342	9.05116	2.03764	3.01847	1.53498	0.353197	1.63859	1.34696	2.58677	3.74636	0.60786	0.434474	0.667659
TraesCS6B01G463000	wds_W4_vs_HFZ_W4 wds_W6_vs_HFZ_W6 wds_W8.5_vs_HFZ_W8.5	3	TraesCS6B01G463000	LOC_Os02g58230.1	LOC_Os02g58230.1	C2 domain containing protein, putative, expressed	Os02t0829200	C2 calcium-dependent membrane targeting domain containing protein.	NA	NA	OsNTMC2T5	2.87656	2.8339	2.45433	3.00454	2.85148	2.87626	4.74313	4.14988	4.21595	0.0914735	0.0831247	0.0872115	0.342088	0.196298	0.141248	0.222346	0.122247
TraesCS6B01G464200	wds_W4_vs_HFZ_W4 wds_W6_vs_HFZ_W6 wds_W8.5_vs_HFZ_W8.5	3	TraesCS6B01G464200	LOC_Os08g28540.1	NA	resistance protein LR10, putative, expressed	Os08t0372700	Hypothetical conserved gene.	NA	NA	NA	1.85548	0.983827	1.23727	0.954575	1.7086	1.25591	1.68687	2.40893	1.54877	0	0	0	0.0779822	0	0.0162888	0.0838265	0
TraesCS6B01G466400	wds_W4_vs_HFZ_W4 wds_W6_vs_HFZ_W6 wds_W8.5_vs_HFZ_W8.5	3	TraesCS6B01G466400	LOC_Os02g58470.1	NA	expressed protein	Os02t0831400	Similar to SKIP interacting protein 16.	NA	NA	SIP16	6.56636	6.02269	6.31628	6.01325	5.89797	5.56174	1.41996	1.44582	0.970253	0	0	0	0.414409	0.389005	0.0180336	0.111367	0
TraesCS6B01G466700	wds_W4_vs_HFZ_W4 wds_W6_vs_HFZ_W6 wds_W8.5_vs_HFZ_W8.5	3	TraesCS6B01G466700	LOC_Os02g58490.1	LOC_Os02g58490.1	PINHEAD, putative, expressed	Os02t0831600	AGO1 homologous protein.	NA	NA	OsAGO1c, OsAGO1, AGO1, AGO1c	1.02055	1.51942	1.49741	1.62961	1.51314	0.988123	1.25897	1.38402	1.10719	0	0	0.006772	0.07413	0.463905	0.0193552	0.0664046	0
TraesCS6B01G468200	wds_W4_vs_HFZ_W4 wds_W6_vs_HFZ_W6 wds_W8.5_vs_HFZ_W8.5	3	TraesCS6B01G468200	LOC_Os03g03610.1	LOC_Os03g03610.1	1,3-beta-glucan synthase component domain containing protein, expressed	Os06t0182300	Callose synthase, Microsporogenesis, Male fertility	GSL5, OsGSL5	BETA-1, 3-GLUCANASE ACTIVITY 5, GLUCAN SYNTHASE-LIKE 5, Oryza sativa callose synthase 5	OsGSL5, OsSTA169, STA169	5.7402	6.62276	6.23244	6.84703	6.48055	5.34888	5.36967	5.03322	4.2186	0.0678745	0.068936	0.0913581	0.545169	1.23677	0.137809	0.287414	0.0767022
TraesCS6B01G468300	wds_W4_vs_HFZ_W4 wds_W6_vs_HFZ_W6 wds_W8.5_vs_HFZ_W8.5	3	TraesCS6B01G468300	LOC_Os02g58550.1	NA	chloroplast channel forming outer membrane protein, putative, expressed	Os02t0832200	Similar to chloroplast channel forming outer membrane protein.	NA	NA	NA	1.83681	2.71338	2.52923	2.37855	2.6089	2.48604	2.68867	2.74673	1.96831	0	0.0275692	0	0.158312	0.452899	0.0551133	0.0567256	0
