# Supplementary material for: A Multi-Omics Approach for Rapid Identification of Large Genomic Lesions at the Wheat Dense Spike (wds) Locus
Source: Front Plant Sci. 2022 Apr 13;13:850302. doi: 10.3389/fpls.2022.850302 (PMC9043957; doi:10.3389/fpls.2022.850302)
Supplement: Supplementary file 12 [file Table_8.XLSX]

## Sheet: Sheet1
Supplementary Table 8 Correlation coefficient between gene expression and spike length and differences in gene expression between extreme pools.
ID	Rank	MSU_locus	MSU_description	Oryzabase_gene_symbol	Correlation coefficienta	Pvalueb	S62_W55_L	S66_W55_L	S111_W55_L	S14_W55_L	S67_W55_L	S232_W55_L	S235_W55_L	S212_W55_L	S247_W55_L	S143_W55_L	S190_W55_S	S77_W55_S	S137_W55_S	S154_W55_S	S159_W55_S	S156_W55_S	S55_W55_S	S118_W55_S	S149_W55_S	S183_W55_S
TraesCS6B01G334600	3	LOC_Os02g51320.1	helix-loop-helix DNA-binding domain containing protein, expressed	OsBUL1	0.792865	0	7.35277	6.40538	5.98901	5.94552	5.51488	5.35905	5.35762	4.74492	4.73428	4.40428	2.34957	2.86287	3.06394	3.12248	3.13513	3.2337	3.42511	3.64252	3.68581	3.98496
TraesCS6B01G349300	10	LOC_Os02g51790.1	ribosomal protein L29, putative, expressed	NA	0.567627	0.0097	7.44386	5.98607	6.32464	5.18863	5.96569	5.93947	5.83082	4.76677	4.90688	4.66198	2.16955	5.23082	4.66838	3.62307	4.87354	4.45749	6.00399	3.18359	5.38328	4.33216
TraesCS6B01G437900	24	LOC_Os02g57480.1	transferase family protein, putative, expressed	NA	0.493713	0.0152	1.56359	1.00479	1.28895	0.993472	0.70289	0.917484	0.76261	1.02918	0.72906	1.29751	0.137232	1.47356	0.996857	0.0857167	0.966332	0.116419	0.0767545	0.133324	0.311326	0.885564
TraesCS6B01G348700	9	LOC_Os02g51860.1	dehydration response related protein, putative, expressed	OsTSD2, OsQUA2, QUA2	0.388222	0.1118	3.51538	2.83591	4.18456	2.79699	3.77821	3.13786	4.61331	3.14844	2.61311	5.56464	1.62624	4.02811	3.67152	3.3859	2.7617	2.88668	2.54579	3.02676	3.90987	1.71101
TraesCS6B01G454200	25	LOC_Os08g13920.1	glycosyl hydrolases family 16, putative, expressed	OsXTH17, OsXTH8	0.316516	0.0518	5.42902	5.20643	9.55166	1.41242	4.9082	5.57374	5.16461	6.27165	4.81713	6.10734	3.32202	5.15248	3.30967	6.53232	7.71622	2.3485	1.29029	2.42056	0	1.78643
TraesCS6B01G342400	5	LOC_Os10g37180.1	glycine cleavage system H protein, putative, expressed	OsGDCH	0.273991	0.1694	5.38886	5.45698	9.24185	15.0748	7.68675	5.89366	6.14191	15.2937	4.50645	11.1796	1.97341	6.3677	18.0205	5.08921	2.71406	3.47191	4.70343	8.44226	4.52778	2.51115
TraesCS6B01G345500	7	LOC_Os11g26190.1	RALFL23 - Rapid ALkalinization Factor RALF family protein precursor, expressed	OsRALF-31, OsRALF31, RALF-31	0.230155	0.2297	6.71218	4.83057	4.93677	6.70182	3.27329	2.87298	5.44125	7.78825	4.41371	6.24835	3.65552	5.1543	6.03494	3.11356	5.48451	4.2288	4.18202	5.24639	5.08885	3.78436
TraesCS6B01G337300	4	LOC_Os02g50960.1	auxin efflux carrier component, putative, expressed	PIN1A, OsPIN1A, OsPIN1a, REH1, OsPIN1, OsPIN1b	0.226127	0.2832	2.56324	2.71172	6.00288	2.49134	4.6593	2.37291	2.56436	3.74667	3.00978	4.02352	3.24116	1.88123	4.89668	3.21452	2.16856	1.67206	4.22577	2.87226	1.41593	2.84718
TraesCS6B01G330100	1	LOC_Os02g51750.1	annexin, putative, expressed	OsANN2, OsANN1, ANN1	0.208318	0.43	2.33406	5.22025	8.67152	7.83879	5.58252	4.52592	6.06465	7.48152	5.91474	6.16275	3.07282	8.18767	6.00652	6.71761	4.0946	4.30845	5.4901	6.79985	4.10516	4.92485
TraesCS6B01G383700	16	LOC_Os08g34900.1	pectinesterase, putative, expressed	OsPME25	0.0807273	0.8824	4.66604	3.21578	3.55417	3.29465	4.09394	2.69675	3.30949	3.00392	2.18454	4.84002	0.47288	4.51347	3.36156	2.72048	4.18966	5.35763	4.35006	2.47841	1.91971	4.67646
TraesCS6B01G422900	20	LOC_Os02g56860.1	3-ketoacyl-CoA synthase, putative, expressed	NA	0.0800784	0.6582	1.84641	0.735086	4.28938	0.706044	0.784521	0.874384	0.978564	5.51103	1.70833	1.3855	0.6827	1.71954	1.46364	0.947605	3.96435	3.33822	1.11369	1.56602	0.51626	0.611873
TraesCS6B01G351700	11	LOC_Os02g52550.1	uncharacterized Cys-rich domain containing protein, putative, expressed	OsFWL1	0.0541515	0.7834	7.44229	5.40923	2.68735	3.68519	7.3649	3.70345	5.73882	2.73806	7.01636	5.71138	5.72472	4.11198	2.45317	4.50006	4.88464	6.25647	5.30921	4.54015	7.62002	8.31524
TraesCS6B01G355900	12	LOC_Os02g53180.2	1-aminocyclopropane-1-carboxylate oxidase protein, putative, expressed	OsACO3	0.0391548	0.6228	8.76796	4.60238	1.64669	1.56019	5.15955	1.0144	1.99606	0.982105	1.20994	1.17063	0.880022	3.74978	2.3306	0.959744	1.84427	2.75515	3.98447	1.62849	1.37848	4.05629
TraesCS6B01G330700	2	LOC_Os02g51710.1	wound/stress protein, putative, expressed	NA	0.0368486	0.7023	53.1429	61.3661	79.1475	52.2589	98.9078	56.6083	34.6261	56.335	78.3593	43.7384	159.347	27.2913	32.7102	29.8671	58.7249	48.1026	55.2956	49.4371	30.3446	69.7829
TraesCS6B01G344000	6	LOC_Os02g52314.1	BTB1 - Bric-a-Brac,Tramtrack, Broad Complex BTB domain, expressed	NA	0.0296994	0.9297	6.36581	2.7663	8.49745	4.11576	5.75582	3.83248	6.09873	5.96206	4.36347	7.63152	1.91428	7.09207	4.74565	6.13572	9.2561	4.05989	6.26901	6.05644	5.37129	3.72881
TraesCS6B01G385900	17	LOC_Os02g54890.1	UDP-glucuronate 4-epimerase, putative, expressed	OsUGlcAE3	0.0157586	0.7684	6.66279	5.12927	13.9296	3.64005	5.58878	5.45616	7.37687	4.47994	3.78461	5.63981	3.97483	5.14051	7.98973	5.96991	8.64645	9.84575	6.23667	7.5906	5.47235	4.17514
TraesCS6B01G365200	14	LOC_Os03g32314.1	allene oxide cyclase 4, chloroplast precursor, putative, expressed	OsAOC, AOC1, OsAOC1, HB, CPM2	-0.064824	0.9581	9.65991	9.93926	10.7624	7.28295	10.2171	8.83049	5.09948	11.1514	7.47365	8.33302	1.52263	10.1049	5.94064	13.5723	6.0205	8.77956	7.98386	14.5037	14.5186	6.59253
TraesCS6B01G432300	22	LOC_Os02g57280.1	CBS domain containing membrane protein, putative, expressed	OsCBSX3, OsCBSX3a, OsCBSX3b, OsCBSX3c, OsCBSX3d, OsCBSX3e	-0.0917223	0.8017	32.7068	10.6301	18.9992	16.0445	14.3549	4.83202	5.3261	9.82421	13.8453	5.05106	29.461	9.81566	4.26873	1.54979	16.3365	16.8254	23.9934	12.6077	2.22193	25.0208
TraesCS6B01G413400	19	LOC_Os08g31760.1	expressed protein	NA	-0.128607	0.4768	6.64384	4.06494	6.14754	3.75271	5.16265	5.40796	4.8011	4.72449	3.76746	5.43449	2.96888	7.65273	5.15854	5.34189	5.00058	7.38485	4.40753	5.5639	5.90373	4.41741
TraesCS6B01G347100	8	LOC_Os02g52040.1	phosphate-induced protein 1 conserved region domain containing protein, expressed	OsPHI-1	-0.159751	0.4036	43.6935	9.17628	37.7815	6.15755	23.2665	12.0665	19.1924	11.6281	13.9324	10.4526	8.32776	11.5143	18.9482	10.4923	86.4453	27.7721	31.7228	19.1868	23.3507	19.6463
TraesCS6B01G373800	15	LOC_Os02g54130.2	heat shock protein DnaJ, putative, expressed	OsDjC23	-0.185768	0.4113	33.1197	37.9126	14.2891	25.4575	24.996	38.0278	21.783	13.2329	44.1824	26.4475	35.1473	35.6512	19.5861	20.1438	56.3309	30.3416	35.9274	23.7298	27.0583	34.9795
TraesCS6B01G364700	13	LOC_Os02g52720.1	peroxisomal multifunctional enzyme type 2, putative, expressed	NA	-0.248278	0.4109	15.4037	18.2017	13.5292	13.0369	14.4764	2.87935	2.59408	14.7715	7.1116	16.4773	3.25312	12.1289	18.3956	18.0818	11.1851	14.9076	10.4783	18.6242	16.8028	14.2229
TraesCS6B01G412300	18	LOC_Os02g56250.1	GATA zinc finger domain containing protein, expressed	NA	-0.281783	0.3164	5.62383	4.18795	5.27942	2.85862	6.30086	3.98272	4.31031	3.84051	4.15	5.32441	3.19847	6.64272	5.04204	7.29648	8.05919	4.73168	3.89255	4.8193	5.46445	3.12895
TraesCS6B01G423900	21	LOC_Os02g56920.1	WAX2, putative, expressed	Os0053, OsGL1-6	-0.324225	0.1639	10.4791	7.31194	6.70771	6.52141	8.32695	5.03215	5.47814	5.00728	8.66982	8.76037	8.43081	6.97216	7.31438	9.69036	14.6891	8.98923	7.84822	6.22717	7.17888	8.70207
TraesCS6B01G433700	23	LOC_Os02g57350.1	expressed protein	NA	-0.432541	0.0217	1.91062	0.943415	2.07727	1.57383	2.36196	2.12626	1.83046	0.810561	2.02383	0.891834	2.44409	5.11674	1.77958	2.49633	0.862542	3.5698	1.80546	4.36814	2.45849	3.28214
aCorrelation coefficient between gene expression and spike length
bDifferences in gene expression between extreme pools (student t-test Pvalue)
