# Supplementary material for: A Multi-Omics Approach for Rapid Identification of Large Genomic Lesions at the Wheat Dense Spike (wds) Locus
Source: Front Plant Sci. 2022 Apr 13;13:850302. doi: 10.3389/fpls.2022.850302 (PMC9043957; doi:10.3389/fpls.2022.850302)
Supplement: Supplementary file 13 [file Table_9.xlsx]

## Sheet: Sheet1
Supplementary Table 9 Basic information of TaBUL1
Tra_ID	Name	Identity_blast against OsBUL1	Evalue_blast against OsBUL1	Transcript length	Number of exons	Number of intron	Protein length	Domain
TraesCS6A01G306200	TaBUL1-6A	90.789	2.74e-44	1296	2	1	88	bHLH
TraesCS6B01G334600	TaBUL1-6B	89.474	7.11e-44	1195	2	1	88	bHLH
TraesCS6D01G285300	TaBUL1-6D	89.474	6.44e-44	1401	2	1	88	bHLH
TraesCS7A01G185300	TaBUL1-7A	84.416	4.71e-41	1005	2	1	88	bHLH
TraesCS7B01G090500	TaBUL1-7B	84.416	4.82e-41	1112	2	1	88	bHLH
TraesCS7D01G187000	TaBUL1-7D	84.416	4.82e-41	1076	2	1	88	bHLH
