# Supplementary material for: A Multi-Omics Approach for Rapid Identification of Large Genomic Lesions at the Wheat Dense Spike (wds) Locus
Source: Front Plant Sci. 2022 Apr 13;13:850302. doi: 10.3389/fpls.2022.850302 (PMC9043957; doi:10.3389/fpls.2022.850302)
Supplement: Supplementary file 14 [file Table_10.xlsx]

## Sheet: Sheet1
Supplementary Table 10 Significantly up-regulated genes in wds.
ID	Type	Venn_overlap	ID	MSU_locus	MSU_description	RAP_locus	RAP_description	RAP_gene_symbol	RAP_gene_name	Oryzabase_gene_symbol
TraesCS6D01G332800	wds_W4_vs_HFZ_W4 wds_W6_vs_HFZ_W6 wds_W8.5_vs_HFZ_W8.5	3	TraesCS6D01G332800	LOC_Os07g31884.1	MATE efflux family protein, putative, expressed	Os07t0502200	Multi antimicrobial extrusion protein MatE family protein.	NA	NA	NA
TraesCS1B01G269200	wds_W4_vs_HFZ_W4 wds_W6_vs_HFZ_W6 wds_W8.5_vs_HFZ_W8.5	3	TraesCS1B01G269200	LOC_Os05g34160.1	mTERF domain containing protein, expressed	Os05t0413000	Mitochodrial transcription termination factor-related family protein.	NA	NA	NA
TraesCS2D01G558400	wds_W4_vs_HFZ_W4 wds_W6_vs_HFZ_W6 wds_W8.5_vs_HFZ_W8.5	3	TraesCS2D01G558400	LOC_Os05g44792.1	expressed protein	Os05t0522700	Conserved hypothetical protein.	NA	NA	NA
TraesCS2D01G057400	wds_W4_vs_HFZ_W4 wds_W6_vs_HFZ_W6 wds_W8.5_vs_HFZ_W8.5	3	TraesCS2D01G057400	LOC_Os02g18720.1	expressed protein	Os02t0288925	Hypothetical conserved gene.	NA	NA	Os_F0610
TraesCS6D01G199200	wds_W4_vs_HFZ_W4 wds_W6_vs_HFZ_W6 wds_W8.5_vs_HFZ_W8.5	3	TraesCS6D01G199200	LOC_Os02g39360.1	B-box zinc finger family protein, putative, expressed	Os02t0606200	Zinc finger, B-box domain containing protein.	NA	NA	OsBBX4, OsSTH
TraesCS6D01G341400	wds_W4_vs_HFZ_W4 wds_W6_vs_HFZ_W6 wds_W8.5_vs_HFZ_W8.5	3	TraesCS6D01G341400	LOC_Os02g55310.1	pentatricopeptide, putative, expressed	Os02t0796400	Pentatricopeptide repeat domain containing protein.	NA	NA	NA
TraesCS3B01G162400	wds_W4_vs_HFZ_W4 wds_W6_vs_HFZ_W6 wds_W8.5_vs_HFZ_W8.5	3	TraesCS3B01G162400	LOC_Os02g04320.1	WD domain, G-beta repeat domain containing protein, expressed	Os02t0135800	Similar to Sec13-like protein (Fragment).	NA	NA	OsWD40-36
TraesCS6A01G062200	wds_W4_vs_HFZ_W4 wds_W6_vs_HFZ_W6 wds_W8.5_vs_HFZ_W8.5	3	TraesCS6A01G062200	LOC_Os02g15160.1	OsFBX40 - F-box domain containing protein, expressed	Os02t0249700	Cyclin-like F-box domain containing protein.	NA	NA	OsFbox075, OsFbox75, Os_F0514
TraesCS1A01G199900	wds_W4_vs_HFZ_W4 wds_W6_vs_HFZ_W6 wds_W8.5_vs_HFZ_W8.5	3	TraesCS1A01G199900	LOC_Os10g39130.1	OsMADS56 - MADS-box family gene with MIKCc type-box, expressed	Os10t0536100	MIKC-type MADS-box protein, Long day (LD)-specific negative regulator of flowering	OsMADS56, MADS56	MADS box gene56, MADS-box transcription factor 56	OsMADS56, FDRMADS8, RMADS214
TraesCS1A01G391200	wds_W4_vs_HFZ_W4 wds_W6_vs_HFZ_W6 wds_W8.5_vs_HFZ_W8.5	3	TraesCS1A01G391200	LOC_Os07g35050.1	OsFBX237 - F-box domain containing protein, expressed	Os07t0535100	Cyclin-like F-box domain containing protein.	NA	NA	OsFbox375, Os_F0062
TraesCS6D01G338200	wds_W4_vs_HFZ_W4 wds_W6_vs_HFZ_W6 wds_W8.5_vs_HFZ_W8.5	3	TraesCS6D01G338200	LOC_Os04g13160.1	OsFBD9 - F-box and FBD domain containing protein, expressed	Os04t0208500	Cyclin-like F-box domain containing protein.	NA	NA	OsFbox190, Os_F0204
TraesCS5B01G213900	wds_W4_vs_HFZ_W4 wds_W6_vs_HFZ_W6 wds_W8.5_vs_HFZ_W8.5	3	TraesCS5B01G213900	LOC_Os09g26550.2	protease Do-like 14, putative, expressed	Os09t0436400	PDZ/DHR/GLGF domain containing protein.	NA	NA	NA
TraesCS3B01G509700	wds_W4_vs_HFZ_W4 wds_W6_vs_HFZ_W6 wds_W8.5_vs_HFZ_W8.5	3	TraesCS3B01G509700	LOC_Os05g04860.1	agenet domain containing protein, putative, expressed	Os05t0140600	Tudor-like, plant domain containing protein.	NA	NA	NA
TraesCS5D01G361100	wds_W4_vs_HFZ_W4 wds_W6_vs_HFZ_W6 wds_W8.5_vs_HFZ_W8.5	3	TraesCS5D01G361100	LOC_Os07g18560.1	OsFBLD6 - F-box, LRR and FBD domain containing protein, expressed	Os07t0285700	Cyclin-like F-box domain containing protein.	NA	NA	OsFbox364, Os_F0107
TraesCS2A01G073600	wds_W4_vs_HFZ_W4 wds_W6_vs_HFZ_W6 wds_W8.5_vs_HFZ_W8.5	3	TraesCS2A01G073600	LOC_Os04g13150.1	OsFBX125 - F-box domain containing protein, expressed	Os04t0208400	Cyclin-like F-box domain containing protein.	NA	NA	OsFbox189, Os_F0133
TraesCS5B01G206800	wds_W4_vs_HFZ_W4 wds_W6_vs_HFZ_W6 wds_W8.5_vs_HFZ_W8.5	3	TraesCS5B01G206800	LOC_Os09g27090.1	OsFBLD9 - F-box, LRR and FBD domain containing protein, expressed	Os08t0461300	Cyclin-like F-box domain containing protein.	NA	NA	OsFbox452, Os_F0193
TraesCS6D01G275500	wds_W4_vs_HFZ_W4 wds_W6_vs_HFZ_W6 wds_W8.5_vs_HFZ_W8.5	3	TraesCS6D01G275500	NA	NA	NA	NA	NA	NA	NA
TraesCS6B01G132600	wds_W4_vs_HFZ_W4 wds_W6_vs_HFZ_W6 wds_W8.5_vs_HFZ_W8.5	3	TraesCS6B01G132600	LOC_Os07g36930.1	expressed protein	Os07t0555100	Conserved hypothetical protein.	NA	NA	NA
TraesCS6D01G379600	wds_W4_vs_HFZ_W4 wds_W6_vs_HFZ_W6 wds_W8.5_vs_HFZ_W8.5	3	TraesCS6D01G379600	LOC_Os05g38190.2	pentatricopeptide, putative, expressed	Os05t0455900	Pentatricopeptide repeat domain containing protein.	NA	NA	NA
TraesCS5D01G013500	wds_W4_vs_HFZ_W4 wds_W6_vs_HFZ_W6 wds_W8.5_vs_HFZ_W8.5	3	TraesCS5D01G013500	LOC_Os05g05354.1	expressed protein	Os05t0146100	PDZ/DHR/GLGF domain containing protein.	NA	NA	NA
TraesCS2B01G137600	wds_W4_vs_HFZ_W4 wds_W6_vs_HFZ_W6 wds_W8.5_vs_HFZ_W8.5	3	TraesCS2B01G137600	LOC_Os09g03750.1	ankyrin, putative, expressed	Os09t0124800	Tetratricopeptide-like helical domain containing protein.	NA	NA	NA
TraesCS4B01G109300	wds_W4_vs_HFZ_W4 wds_W6_vs_HFZ_W6 wds_W8.5_vs_HFZ_W8.5	3	TraesCS4B01G109300	LOC_Os06g47350.1	RNA polymerase I specific transcription initiation factor RRN3 family protein, putative, expressed	Os06t0688100	RNA polymerase I specific transcription initiation factor RRN3 family protein.	NA	NA	NA
TraesCS6D01G346800	wds_W4_vs_HFZ_W4 wds_W6_vs_HFZ_W6 wds_W8.5_vs_HFZ_W8.5	3	TraesCS6D01G346800	LOC_Os06g19010.1	cadmium tolerance factor, putative, expressed	Os06t0294200	Conserved hypothetical protein.	NA	NA	NA
TraesCS1A01G370400	wds_W4_vs_HFZ_W4 wds_W6_vs_HFZ_W6 wds_W8.5_vs_HFZ_W8.5	3	TraesCS1A01G370400	LOC_Os08g36920.1	AP2 domain containing protein, expressed	Os09t0457900	AP2/ERF transcription factor, Regulation of the internode elongation	ERF102, OsERF#102, OsERF102, AP2/EREBP#123, AP2/EREBP123, OsEATB, EATB	ETHYLENE RESPONSE FACTOR 102, ethylene response factor 102, APETALA2/ethylene-responsive element binding protein 123, ERF protein associated with tillering and panicle branching	OsERF#102, OsERF102, AP2/EREBP#123, AP2/EREBP123, OsEATB, EATB
TraesCS7A01G248100	wds_W4_vs_HFZ_W4 wds_W6_vs_HFZ_W6 wds_W8.5_vs_HFZ_W8.5	3	TraesCS7A01G248100	LOC_Os06g27790.1	pentatricopeptide, putative, expressed	Os10t0444500	Similar to Selenium binding protein.	NA	NA	NA
TraesCS5B01G322200	wds_W4_vs_HFZ_W4 wds_W6_vs_HFZ_W6 wds_W8.5_vs_HFZ_W8.5	3	TraesCS5B01G322200	LOC_Os06g03486.1	expressed protein	Os06t0124900	Conserved hypothetical protein.	NA	NA	NA
TraesCS7A01G233700	wds_W4_vs_HFZ_W4 wds_W6_vs_HFZ_W6 wds_W8.5_vs_HFZ_W8.5	3	TraesCS7A01G233700	LOC_Os06g27860.1	poor homologous synapsis 1 protein, putative, expressed	Os06t0473000	Hypothetical conserved gene.	NA	NA	OsPHS1
TraesCS7A01G216200	wds_W4_vs_HFZ_W4 wds_W6_vs_HFZ_W6 wds_W8.5_vs_HFZ_W8.5	3	TraesCS7A01G216200	LOC_Os06g18830.1	AGC_PVPK_like_kin82y.13 - ACG kinases include homologs to PKA, PKG and PKC, expressed	Os06t0291600	Similar to Protein kinase G11A (EC 2.7.1.-) (Fragment).	NA	NA	G11A
TraesCS6A01G270200	wds_W4_vs_HFZ_W4 wds_W6_vs_HFZ_W6 wds_W8.5_vs_HFZ_W8.5	3	TraesCS6A01G270200	LOC_Os04g51320.1	transcription factor TF2, putative, expressed	Os04t0602300	Similar to B0403H10-OSIGBa0105A11.17 protein.	NA	NA	NA
TraesCS6D01G060800	wds_W4_vs_HFZ_W4 wds_W6_vs_HFZ_W6 wds_W8.5_vs_HFZ_W8.5	3	TraesCS6D01G060800	LOC_Os02g15160.1	OsFBX40 - F-box domain containing protein, expressed	Os02t0249700	Cyclin-like F-box domain containing protein.	NA	NA	OsFbox075, OsFbox75, Os_F0514
TraesCS7A01G221500	wds_W4_vs_HFZ_W4 wds_W6_vs_HFZ_W6 wds_W8.5_vs_HFZ_W8.5	3	TraesCS7A01G221500	LOC_Os06g19530.1	oxidoreductase, short chain dehydrogenase/reductase family, putative, expressed	Os06t0299100	Glucose/ribitol dehydrogenase family protein.	NA	NA	NA
TraesCS3D01G057500	wds_W4_vs_HFZ_W4 wds_W6_vs_HFZ_W6 wds_W8.5_vs_HFZ_W8.5	3	TraesCS3D01G057500	LOC_Os03g07970.1	expressed protein	Os03t0176800	Domain of unknown function DUF1618 domain containing protein.	NA	NA	OsSTA92
TraesCS6D01G276500	wds_W4_vs_HFZ_W4 wds_W6_vs_HFZ_W6 wds_W8.5_vs_HFZ_W8.5	3	TraesCS6D01G276500	LOC_Os02g50110.1	expressed protein	Os02t0733900	Conserved hypothetical protein.	NA	NA	NA
TraesCS7A01G272100	wds_W4_vs_HFZ_W4 wds_W6_vs_HFZ_W6 wds_W8.5_vs_HFZ_W8.5	3	TraesCS7A01G272100	LOC_Os08g43550.1	MYB family transcription factor, putative, expressed	Os08t0549000	R2R3 MYB transcription factor, Homologue of Arabidopsis transcription factor GL1	OsGL1A	GLABRA1A	R2R3-MYB, OsGL1A, GL1A
TraesCS7B01G374100	wds_W4_vs_HFZ_W4 wds_W6_vs_HFZ_W6 wds_W8.5_vs_HFZ_W8.5	3	TraesCS7B01G374100	LOC_Os12g36910.1	calmodulin binding protein, putative, expressed	Os12t0556200	Calmodulin binding protein-like family protein.	NA	NA	NA
TraesCS6D01G091700	wds_W4_vs_HFZ_W4 wds_W6_vs_HFZ_W6 wds_W8.5_vs_HFZ_W8.5	3	TraesCS6D01G091700	NA	NA	NA	NA	NA	NA	NA
TraesCS1A01G108000	wds_W4_vs_HFZ_W4 wds_W6_vs_HFZ_W6 wds_W8.5_vs_HFZ_W8.5	3	TraesCS1A01G108000	LOC_Os03g17710.2	splicing factor, arginine/serine-rich, putative, expressed	Os03t0285900	Similar to Splicing factor RSZ33.	NA	NA	NA
TraesCS6D01G231600	wds_W4_vs_HFZ_W4 wds_W6_vs_HFZ_W6 wds_W8.5_vs_HFZ_W8.5	3	TraesCS6D01G231600	LOC_Os02g44102.1	remorin C-terminal domain containing protein, putative, expressed	Os02t0658400	Remorin, C-terminal domain containing protein.	NA	NA	OsREM0.1
TraesCS3A01G114500	wds_W4_vs_HFZ_W4 wds_W6_vs_HFZ_W6 wds_W8.5_vs_HFZ_W8.5	3	TraesCS3A01G114500	LOC_Os08g04090.1	expressed protein	Os08t0134900	Conserved hypothetical protein.	NA	NA	NA
TraesCS6D01G320200	wds_W4_vs_HFZ_W4 wds_W6_vs_HFZ_W6 wds_W8.5_vs_HFZ_W8.5	3	TraesCS6D01G320200	LOC_Os08g33710.1	ribonuclease T2 family domain containing protein, expressed	Os08t0434100	Similar to S-like ribonuclease (RNase PD2) (Fragment).	NA	NA	OsRNS3
TraesCS6D01G092000	wds_W4_vs_HFZ_W4 wds_W6_vs_HFZ_W6 wds_W8.5_vs_HFZ_W8.5	3	TraesCS6D01G092000	LOC_Os07g36930.1	expressed protein	Os07t0555100	Conserved hypothetical protein.	NA	NA	NA
TraesCS7A01G244100	wds_W4_vs_HFZ_W4 wds_W6_vs_HFZ_W6 wds_W8.5_vs_HFZ_W8.5	3	TraesCS7A01G244100	LOC_Os08g39380.1	beta 1,2-xylosyltransferase, putative, expressed	Os08t0503800	Beta 1, 2-xylosyltransferase, Response to abiotic stresses and phytohormones	RCN11, Xyl, OsXylT, RCN11/OsXylT	REDUCED CULM NUMBER 11, beta 1, 2-xylosyltransferase, reduced culm number11	Xyl, OsXylT, RCN11/OsXylT
TraesCS6B01G113100	wds_W4_vs_HFZ_W4 wds_W6_vs_HFZ_W6 wds_W8.5_vs_HFZ_W8.5	3	TraesCS6B01G113100	LOC_Os02g03310.1	KH domain containing protein, putative, expressed	Os02t0125500	K Homology domain containing protein.	NA	NA	NA
TraesCS6B01G132900	wds_W4_vs_HFZ_W4 wds_W6_vs_HFZ_W6 wds_W8.5_vs_HFZ_W8.5	3	TraesCS6B01G132900	LOC_Os07g36930.1	expressed protein	Os07t0555100	Conserved hypothetical protein.	NA	NA	NA
TraesCS1D01G043000	wds_W4_vs_HFZ_W4 wds_W6_vs_HFZ_W6 wds_W8.5_vs_HFZ_W8.5	3	TraesCS1D01G043000	LOC_Os01g40750.1	expressed protein	Os01t0590200	Conserved hypothetical protein.	NA	NA	NA
TraesCS6D01G257300	wds_W4_vs_HFZ_W4 wds_W6_vs_HFZ_W6 wds_W8.5_vs_HFZ_W8.5	3	TraesCS6D01G257300	LOC_Os02g48122.1	PPR repeat domain containing protein, putative, expressed	Os02t0711100	Pentatricopeptide repeat domain containing protein.	NA	NA	NA
TraesCS1D01G376500	wds_W4_vs_HFZ_W4 wds_W6_vs_HFZ_W6 wds_W8.5_vs_HFZ_W8.5	3	TraesCS1D01G376500	LOC_Os08g36920.1	AP2 domain containing protein, expressed	Os09t0457900	AP2/ERF transcription factor, Regulation of the internode elongation	ERF102, OsERF#102, OsERF102, AP2/EREBP#123, AP2/EREBP123, OsEATB, EATB	ETHYLENE RESPONSE FACTOR 102, ethylene response factor 102, APETALA2/ethylene-responsive element binding protein 123, ERF protein associated with tillering and panicle branching	OsERF#102, OsERF102, AP2/EREBP#123, AP2/EREBP123, OsEATB, EATB
TraesCS5A01G238400	wds_W4_vs_HFZ_W4 wds_W6_vs_HFZ_W6 wds_W8.5_vs_HFZ_W8.5	3	TraesCS5A01G238400	LOC_Os09g28440.1	AP2 domain containing protein, expressed	Os09t0457900	AP2/ERF transcription factor, Regulation of the internode elongation	ERF102, OsERF#102, OsERF102, AP2/EREBP#123, AP2/EREBP123, OsEATB, EATB	ETHYLENE RESPONSE FACTOR 102, ethylene response factor 102, APETALA2/ethylene-responsive element binding protein 123, ERF protein associated with tillering and panicle branching	OsERF#102, OsERF102, AP2/EREBP#123, AP2/EREBP123, OsEATB, EATB
TraesCS7D01G074200	wds_W4_vs_HFZ_W4 wds_W6_vs_HFZ_W6 wds_W8.5_vs_HFZ_W8.5	3	TraesCS7D01G074200	NA	NA	NA	NA	NA	NA	NA
TraesCS1B01G254500	wds_W4_vs_HFZ_W4 wds_W6_vs_HFZ_W6 wds_W8.5_vs_HFZ_W8.5	3	TraesCS1B01G254500	LOC_Os05g32320.1	integral membrane transporter family protein, putative, expressed	Os05t0389400	Biopterin transport-related protein BT1 family protein.	NA	NA	NA
TraesCS2A01G073700	wds_W4_vs_HFZ_W4 wds_W6_vs_HFZ_W6 wds_W8.5_vs_HFZ_W8.5	3	TraesCS2A01G073700	LOC_Os04g13150.1	OsFBX125 - F-box domain containing protein, expressed	Os04t0208400	Cyclin-like F-box domain containing protein.	NA	NA	OsFbox189, Os_F0133
TraesCS6D01G209900	wds_W4_vs_HFZ_W4 wds_W6_vs_HFZ_W6 wds_W8.5_vs_HFZ_W8.5	3	TraesCS6D01G209900	LOC_Os01g08250.1	retrotransposon protein, putative, unclassified, expressed	Os12t0156200	Similar to DNA-binding factor of bZIP class.	NA	NA	NA
TraesCS6D01G288700	wds_W4_vs_HFZ_W4 wds_W6_vs_HFZ_W6 wds_W8.5_vs_HFZ_W8.5	3	TraesCS6D01G288700	LOC_Os02g50820.1	nucleobase-ascorbate transporter, putative, expressed	Os02t0741800	Similar to Permease 1.	NA	NA	NA
TraesCS7D01G061700	wds_W4_vs_HFZ_W4 wds_W6_vs_HFZ_W6 wds_W8.5_vs_HFZ_W8.5	3	TraesCS7D01G061700	LOC_Os02g40400.1	expressed protein	Os02t0617075	Ribosome-inactivating protein domain containing protein.	NA	NA	NA
TraesCS6D01G307100	wds_W4_vs_HFZ_W4 wds_W6_vs_HFZ_W6 wds_W8.5_vs_HFZ_W8.5	3	TraesCS6D01G307100	LOC_Os03g15570.1	STE_MEKK_ste11_MAP3K.12 - STE kinases include homologs to sterile 7, sterile 11 and sterile 20 from yeast, expressed	Os03t0262200	Similar to predicted protein.	NA	NA	NA
TraesCS6D01G343300	wds_W4_vs_HFZ_W4 wds_W6_vs_HFZ_W6 wds_W8.5_vs_HFZ_W8.5	3	TraesCS6D01G343300	NA	NA	NA	NA	NA	NA	NA
TraesCS3D01G464600	wds_W4_vs_HFZ_W4 wds_W6_vs_HFZ_W6 wds_W8.5_vs_HFZ_W8.5	3	TraesCS3D01G464600	LOC_Os01g73670.1	expressed protein	Os01t0967800	Conserved hypothetical protein.	NA	NA	NA
TraesCS6D01G376400	wds_W4_vs_HFZ_W4 wds_W6_vs_HFZ_W6 wds_W8.5_vs_HFZ_W8.5	3	TraesCS6D01G376400	NA	NA	NA	NA	NA	NA	NA
TraesCS7B01G164800	wds_W4_vs_HFZ_W4 wds_W6_vs_HFZ_W6 wds_W8.5_vs_HFZ_W8.5	3	TraesCS7B01G164800	NA	NA	NA	NA	NA	NA	NA
TraesCS1B01G272100	wds_W4_vs_HFZ_W4 wds_W6_vs_HFZ_W6 wds_W8.5_vs_HFZ_W8.5	3	TraesCS1B01G272100	LOC_Os02g18870.1	GDSL-like lipase/acylhydrolase, putative, expressed	Os02t0290900	Similar to GDSL-motif lipase/hydrolase family protein.	NA	NA	OsGELP34
TraesCS6D01G307000	wds_W4_vs_HFZ_W4 wds_W6_vs_HFZ_W6 wds_W8.5_vs_HFZ_W8.5	3	TraesCS6D01G307000	LOC_Os02g53050.1	tetratricopeptide-like helical, putative, expressed	Os02t0769900	Pentatricopeptide repeat domain containing protein.	NA	NA	NA
TraesCS7A01G255400	wds_W4_vs_HFZ_W4 wds_W6_vs_HFZ_W6 wds_W8.5_vs_HFZ_W8.5	3	TraesCS7A01G255400	LOC_Os08g41250.1	signal recognition particle receptor subunit beta, putative, expressed	Os08t0524000	Similar to signal recognition particle receptor beta subunit.	NA	NA	NA
TraesCS2A01G119800	wds_W4_vs_HFZ_W4 wds_W6_vs_HFZ_W6 wds_W8.5_vs_HFZ_W8.5	3	TraesCS2A01G119800	LOC_Os08g32420.1	expressed protein	NA	NA	NA	NA	NA
TraesCS3B01G210900	wds_W4_vs_HFZ_W4 wds_W6_vs_HFZ_W6 wds_W8.5_vs_HFZ_W8.5	3	TraesCS3B01G210900	LOC_Os09g03750.1	ankyrin, putative, expressed	Os09t0124800	Tetratricopeptide-like helical domain containing protein.	NA	NA	NA
TraesCS2B01G141200	wds_W4_vs_HFZ_W4 wds_W6_vs_HFZ_W6 wds_W8.5_vs_HFZ_W8.5	3	TraesCS2B01G141200	NA	NA	NA	NA	NA	NA	NA
TraesCS3D01G122000	wds_W4_vs_HFZ_W4 wds_W6_vs_HFZ_W6 wds_W8.5_vs_HFZ_W8.5	3	TraesCS3D01G122000	LOC_Os07g02760.1	OsFBD13 - F-box and FBD domain containing protein, expressed	Os07t0118900	Cyclin-like F-box domain containing protein.	NA	NA	OsFbox331, Os_F0273
TraesCS5B01G051300	wds_W4_vs_HFZ_W4 wds_W6_vs_HFZ_W6 wds_W8.5_vs_HFZ_W8.5	3	TraesCS5B01G051300	LOC_Os05g28510.1	importin subunit beta, putative, expressed	Os05t0353400	Armadillo-like helical domain containing protein.	NA	NA	OsImpbeta1, OsImp beta 1
TraesCS6B01G083500	wds_W4_vs_HFZ_W4 wds_W6_vs_HFZ_W6 wds_W8.5_vs_HFZ_W8.5	3	TraesCS6B01G083500	LOC_Os02g49150.3	RNA polymerase Rpb4, putative, expressed	Os02t0723300	Hypothetical conserved gene.	NA	NA	NA
TraesCS6D01G245500	wds_W4_vs_HFZ_W4 wds_W6_vs_HFZ_W6 wds_W8.5_vs_HFZ_W8.5	3	TraesCS6D01G245500	LOC_Os02g47220.1	CPuORF20 - conserved peptide uORF-containing transcript, expressed	Os02t0700600	Similar to GAMYB-binding protein.	NA	NA	CDKF;4, Orysa;CDKF;4
TraesCS7A01G258200	wds_W4_vs_HFZ_W4 wds_W6_vs_HFZ_W6 wds_W8.5_vs_HFZ_W8.5	3	TraesCS7A01G258200	LOC_Os08g41540.1	ubiquitin carboxyl-terminal hydrolase family protein, expressed	Os08t0527100	Peptidase C19, ubiquitin carboxyl-terminal hydrolase 2 family protein.	NA	NA	NA
TraesCS3D01G520000	wds_W4_vs_HFZ_W4 wds_W6_vs_HFZ_W6 wds_W8.5_vs_HFZ_W8.5	3	TraesCS3D01G520000	LOC_Os01g73800.1	expressed protein	Os01t0967800	Hypothetical conserved gene.	NA	NA	NA
TraesCS6D01G395700	wds_W4_vs_HFZ_W4 wds_W6_vs_HFZ_W6 wds_W8.5_vs_HFZ_W8.5	3	TraesCS6D01G395700	LOC_Os10g02720.1	OsWAK99 - OsWAK receptor-like protein kinase, expressed	Os10t0174548	Similar to Calcium binding EGF domain containing protein.	NA	NA	OsWAK107
TraesCS5B01G042400	wds_W4_vs_HFZ_W4 wds_W6_vs_HFZ_W6 wds_W8.5_vs_HFZ_W8.5	3	TraesCS5B01G042400	LOC_Os07g16970.1	rab GDP dissociation inhibitor alpha, putative, expressed	Os07t0271000	Similar to GDP dissociation inhibitor protein OsGDI1.	NA	NA	NA
TraesCS3B01G501500	wds_W4_vs_HFZ_W4 wds_W6_vs_HFZ_W6 wds_W8.5_vs_HFZ_W8.5	3	TraesCS3B01G501500	LOC_Os02g29150.2	OsFBO11 - F-box and other domain containing protein, expressed	Os01t0596100	Cyclin-like F-box domain containing protein.	NA	NA	OsFbox025, OsFbox25, Os_F0325
TraesCS7B01G067100	wds_W4_vs_HFZ_W4 wds_W6_vs_HFZ_W6 wds_W8.5_vs_HFZ_W8.5	3	TraesCS7B01G067100	LOC_Os07g35050.1	OsFBX237 - F-box domain containing protein, expressed	Os07t0535100	Cyclin-like F-box domain containing protein.	NA	NA	OsFbox375, Os_F0062
TraesCS7A01G207400	wds_W4_vs_HFZ_W4 wds_W6_vs_HFZ_W6 wds_W8.5_vs_HFZ_W8.5	3	TraesCS7A01G207400	LOC_Os06g15550.1	ubiquitin carboxyl-terminal hydrolase, family 1, putative, expressed	Os06t0265900	Plant organelle RNA recognition domain domain containing protein.	NA	NA	NA
TraesCS6D01G208400	wds_W4_vs_HFZ_W4 wds_W6_vs_HFZ_W6 wds_W8.5_vs_HFZ_W8.5	3	TraesCS6D01G208400	LOC_Os02g40770.1	SET domain containing protein, expressed	Os02t0621100	Similar to Su(VAR)3-9-related protein 4.	NA	NA	OsSET10, SDG712
TraesCS7A01G223400	wds_W4_vs_HFZ_W4 wds_W6_vs_HFZ_W6 wds_W8.5_vs_HFZ_W8.5	3	TraesCS7A01G223400	LOC_Os02g22060.1	expressed protein	Os02t0326000	Protein of unknown function DUF2232, membrane domain containing protein.	NA	NA	NA
TraesCS7A01G258100	wds_W4_vs_HFZ_W4 wds_W6_vs_HFZ_W6 wds_W8.5_vs_HFZ_W8.5	3	TraesCS7A01G258100	LOC_Os08g41540.1	ubiquitin carboxyl-terminal hydrolase family protein, expressed	Os08t0527100	Peptidase C19, ubiquitin carboxyl-terminal hydrolase 2 family protein.	NA	NA	NA
TraesCS6D01G231500	wds_W4_vs_HFZ_W4 wds_W6_vs_HFZ_W6 wds_W8.5_vs_HFZ_W8.5	3	TraesCS6D01G231500	LOC_Os02g44104.1	F-box family protein, putative, expressed	Os02t0658500	Similar to Leucine Rich Repeat family protein.	NA	NA	Os_F0751
TraesCS6D01G404400	wds_W4_vs_HFZ_W4 wds_W6_vs_HFZ_W6 wds_W8.5_vs_HFZ_W8.5	3	TraesCS6D01G404400	LOC_Os09g38130.1	auxin efflux carrier component, putative, expressed	Os09t0554300	Auxin efflux carrier domain containing protein.	NA	NA	OsPILS7a, PILS7a
TraesCS6D01G349100	wds_W4_vs_HFZ_W4 wds_W6_vs_HFZ_W6 wds_W8.5_vs_HFZ_W8.5	3	TraesCS6D01G349100	LOC_Os02g55610.1	serine-rich protein, putative, expressed	Os02t0799700	Similar to serine-rich protein.	NA	NA	NA
TraesCS5B01G524800	wds_W4_vs_HFZ_W4 wds_W6_vs_HFZ_W6 wds_W8.5_vs_HFZ_W8.5	3	TraesCS5B01G524800	LOC_Os10g05540.1	OsFBX373 - F-box domain containing protein, expressed	Os10t0145200	Cyclin-like F-box domain containing protein.	NA	NA	OsFbox537, Os_F0165
TraesCS5B01G043300	wds_W4_vs_HFZ_W4 wds_W6_vs_HFZ_W6 wds_W8.5_vs_HFZ_W8.5	3	TraesCS5B01G043300	LOC_Os05g05330.1	expressed protein	Os05t0146100	PDZ/DHR/GLGF domain containing protein.	NA	NA	NA
TraesCS1B01G242300	wds_W4_vs_HFZ_W4 wds_W6_vs_HFZ_W6 wds_W8.5_vs_HFZ_W8.5	3	TraesCS1B01G242300	LOC_Os05g29030.2	protein phosphatase 2C, putative, expressed	Os05t0358500	Protein phosphatase 2C domain containing protein.	NA	NA	OsPP2C48, PP2C48, OsPP75
TraesCS6D01G212100	wds_W4_vs_HFZ_W4 wds_W6_vs_HFZ_W6 wds_W8.5_vs_HFZ_W8.5	3	TraesCS6D01G212100	LOC_Os02g41610.1	expressed protein	Os02t0625900	Conserved hypothetical protein.	NA	NA	NA
TraesCS6D01G229900	wds_W4_vs_HFZ_W4 wds_W6_vs_HFZ_W6 wds_W8.5_vs_HFZ_W8.5	3	TraesCS6D01G229900	LOC_Os02g44290.1	phosphatase, putative, expressed	Os02t0661800	Phosphatidic acid phosphatase type 2/haloperoxidase domain containing protein.	NA	NA	NA
TraesCS6D01G386100	wds_W4_vs_HFZ_W4 wds_W6_vs_HFZ_W6 wds_W8.5_vs_HFZ_W8.5	3	TraesCS6D01G386100	LOC_Os02g57630.1	ubiquitin carboxyl-terminal hydrolase, family 1, putative, expressed	Os02t0822200	Peptidase C12, ubiquitin carboxyl-terminal hydrolase 1 family protein.	NA	NA	NA
TraesCS6B01G314500	wds_W4_vs_HFZ_W4 wds_W6_vs_HFZ_W6 wds_W8.5_vs_HFZ_W8.5	3	TraesCS6B01G314500	LOC_Os03g40040.1	expressed protein	Os03t0597400	Protein of unknown function DUF1618 domain containing protein.	NA	NA	NA
TraesCS7A01G260900	wds_W4_vs_HFZ_W4 wds_W6_vs_HFZ_W6 wds_W8.5_vs_HFZ_W8.5	3	TraesCS7A01G260900	LOC_Os08g41960.1	OsMADS37 - MADS-box family gene with MIKC* type-box, expressed	Os08t0531900	Similar to MADS box transcription factor-like protein (MADS-box protein AGL72).	NA	NA	OsMADS37
TraesCS4B01G337800	wds_W4_vs_HFZ_W4 wds_W6_vs_HFZ_W6 wds_W8.5_vs_HFZ_W8.5	3	TraesCS4B01G337800	LOC_Os10g04850.1	OsFBO5 - F-box and other domain containing protein, expressed	Os02t0249700	Cyclin-like F-box domain containing protein.	NA	NA	OsFbox075, OsFbox75, Os_F0514
TraesCS6D01G234100	wds_W4_vs_HFZ_W4 wds_W6_vs_HFZ_W6 wds_W8.5_vs_HFZ_W8.5	3	TraesCS6D01G234100	LOC_Os02g44770.1	uncharacterized mscS family protein, putative, expressed	Os02t0668000	Membrane protein, At2g17000, predicted domain containing protein.	NA	NA	NA
TraesCS3A01G432900	wds_W4_vs_HFZ_W4 wds_W6_vs_HFZ_W6 wds_W8.5_vs_HFZ_W8.5	3	TraesCS3A01G432900	LOC_Os01g69850.1	OsMADS65 - MADS-box family gene with MIKC* type-box, expressed	Os01t0922800	MADS-box transcription factor, Short-day flowering promoter	MADS51, OsMADS51, OsMADS65, MADS65	MADS BOX GENE 51, MADS box gene51	OsMADS51, OsMADS65, MADS65
TraesCS4A01G344300	wds_W4_vs_HFZ_W4 wds_W6_vs_HFZ_W6 wds_W8.5_vs_HFZ_W8.5	3	TraesCS4A01G344300	LOC_Os07g45010.1	expressed protein	Os07t0645701	F-box domain, cyclin-like domain containing protein.	NA	NA	NA
TraesCS3A01G473100	wds_W4_vs_HFZ_W4 wds_W6_vs_HFZ_W6 wds_W8.5_vs_HFZ_W8.5	3	TraesCS3A01G473100	LOC_Os09g36000.1	expressed protein	Os09t0529400	Protein of unknown function DUF295 family protein.	NA	NA	NA
TraesCS7A01G243600	wds_W4_vs_HFZ_W4 wds_W6_vs_HFZ_W6 wds_W8.5_vs_HFZ_W8.5	3	TraesCS7A01G243600	LOC_Os02g57910.1	OsFBX73 - F-box domain containing protein, expressed	Os02t0825500	Cyclin-like F-box domain containing protein.	NA	NA	OsFbox123, Os_F0289
TraesCS6D01G237000	wds_W4_vs_HFZ_W4 wds_W6_vs_HFZ_W6 wds_W8.5_vs_HFZ_W8.5	3	TraesCS6D01G237000	LOC_Os02g45250.1	homeobox and START domains containing protein, putative, expressed	Os02t0674800	Similar to OCL1 homeobox protein.	NA	NA	Roc5(t), Roc5, GL2-5, OsROC5
TraesCS5B01G527200	wds_W4_vs_HFZ_W4 wds_W6_vs_HFZ_W6 wds_W8.5_vs_HFZ_W8.5	3	TraesCS5B01G527200	LOC_Os07g45010.1	expressed protein	Os07t0645701	F-box domain, cyclin-like domain containing protein.	NA	NA	NA
TraesCS7A01G242300	wds_W4_vs_HFZ_W4 wds_W6_vs_HFZ_W6 wds_W8.5_vs_HFZ_W8.5	3	TraesCS7A01G242300	LOC_Os09g11450.2	transporter, monovalent cation:proton antiporter-2 family, putative, expressed	Os09t0286400	Sodium/hydrogen exchanger subfamily protein.	NA	NA	OsNHX5
TraesCS3D01G520100	wds_W4_vs_HFZ_W4 wds_W6_vs_HFZ_W6 wds_W8.5_vs_HFZ_W8.5	3	TraesCS3D01G520100	LOC_Os01g73656.1	expressed protein	Os01t0967600	Hypothetical protein.	NA	NA	NA
TraesCS6D01G379800	wds_W4_vs_HFZ_W4 wds_W6_vs_HFZ_W6 wds_W8.5_vs_HFZ_W8.5	3	TraesCS6D01G379800	LOC_Os02g57390.1	pumilio-family RNA binding protein, putative, expressed	Os02t0819300	Hypothetical conserved gene.	NA	NA	NA
TraesCS7A01G267000	wds_W4_vs_HFZ_W4 wds_W6_vs_HFZ_W6 wds_W8.5_vs_HFZ_W8.5	3	TraesCS7A01G267000	LOC_Os08g42750.1	CAMK_CAMK_like.37 - CAMK includes calcium/calmodulin depedent protein kinases, expressed	Os08t0540400	Similar to Calcium-dependent protein kinase.	NA	NA	OsCDPK21, OsCPK21
TraesCS6D01G321200	wds_W4_vs_HFZ_W4 wds_W6_vs_HFZ_W6 wds_W8.5_vs_HFZ_W8.5	3	TraesCS6D01G321200	LOC_Os08g04170.1	zinc finger C-x8-C-x5-C-x3-H type family protein, expressed	Os08t0135800	Zinc finger, CCCH-type domain containing protein.	NA	NA	OsC3H55
TraesCS1B01G476000	wds_W4_vs_HFZ_W4 wds_W6_vs_HFZ_W6 wds_W8.5_vs_HFZ_W8.5	3	TraesCS1B01G476000	LOC_Os06g39480.1	SPOC domain containing protein, putative, expressed	Os06t0595900	SPOC domain-containing protein, Regulator of leaf inclination	LC3	NA	OsLC3
TraesCS6D01G093500	wds_W4_vs_HFZ_W4 wds_W6_vs_HFZ_W6 wds_W8.5_vs_HFZ_W8.5	3	TraesCS6D01G093500	LOC_Os07g36930.1	expressed protein	Os07t0555100	Conserved hypothetical protein.	NA	NA	NA
TraesCS6D01G304900	wds_W4_vs_HFZ_W4 wds_W6_vs_HFZ_W6 wds_W8.5_vs_HFZ_W8.5	3	TraesCS6D01G304900	LOC_Os02g53210.4	expressed protein	Os02t0771800	Similar to predicted protein.	NA	NA	NA
TraesCS6D01G376500	wds_W4_vs_HFZ_W4 wds_W6_vs_HFZ_W6 wds_W8.5_vs_HFZ_W8.5	3	TraesCS6D01G376500	NA	NA	NA	NA	NA	NA	NA
TraesCS6D01G296900	wds_W4_vs_HFZ_W4 wds_W6_vs_HFZ_W6 wds_W8.5_vs_HFZ_W8.5	3	TraesCS6D01G296900	LOC_Os02g51930.1	cytokinin-O-glucosyltransferase 2, putative, expressed	Os02t0755900	UDP-glucuronosyl/UDP-glucosyltransferase domain containing protein.	NA	NA	NA
TraesCS1B01G215400	wds_W4_vs_HFZ_W4 wds_W6_vs_HFZ_W6 wds_W8.5_vs_HFZ_W8.5	3	TraesCS1B01G215400	LOC_Os08g38620.1	expressed protein	Os08t0495300	Similar to cDNA clone:J013000K10, full insert sequence.	NA	NA	NA
TraesCS6D01G199500	wds_W4_vs_HFZ_W4 wds_W6_vs_HFZ_W6 wds_W8.5_vs_HFZ_W8.5	3	TraesCS6D01G199500	LOC_Os02g39330.1	CHIT1 - Chitinase family protein precursor, expressed	Os02t0605900	Similar to Chitinase (EC 3.2.1.14) A.	NA	NA	Cht6
TraesCS6D01G206400	wds_W4_vs_HFZ_W4 wds_W6_vs_HFZ_W6 wds_W8.5_vs_HFZ_W8.5	3	TraesCS6D01G206400	LOC_Os02g40420.1	expressed protein	Os02t0617200	Conserved hypothetical protein.	NA	NA	NA
TraesCS7D01G057500	wds_W4_vs_HFZ_W4 wds_W6_vs_HFZ_W6 wds_W8.5_vs_HFZ_W8.5	3	TraesCS7D01G057500	LOC_Os10g12130.1	retrotransposon protein, putative, Ty3-gypsy subclass, expressed	Os10t0197000	Protein of unknown function DUF3615 domain containing protein.	NA	NA	NA
TraesCS1B01G242400	wds_W4_vs_HFZ_W4 wds_W6_vs_HFZ_W6 wds_W8.5_vs_HFZ_W8.5	3	TraesCS1B01G242400	LOC_Os05g29030.2	protein phosphatase 2C, putative, expressed	Os05t0358500	Protein phosphatase 2C domain containing protein.	NA	NA	OsPP2C48, PP2C48, OsPP75
TraesCS1D01G376800	wds_W4_vs_HFZ_W4 wds_W6_vs_HFZ_W6 wds_W8.5_vs_HFZ_W8.5	3	TraesCS1D01G376800	LOC_Os08g36920.1	AP2 domain containing protein, expressed	Os09t0457900	AP2/ERF transcription factor, Regulation of the internode elongation	ERF102, OsERF#102, OsERF102, AP2/EREBP#123, AP2/EREBP123, OsEATB, EATB	ETHYLENE RESPONSE FACTOR 102, ethylene response factor 102, APETALA2/ethylene-responsive element binding protein 123, ERF protein associated with tillering and panicle branching	OsERF#102, OsERF102, AP2/EREBP#123, AP2/EREBP123, OsEATB, EATB
TraesCS7B01G158900	wds_W4_vs_HFZ_W4 wds_W6_vs_HFZ_W6 wds_W8.5_vs_HFZ_W8.5	3	TraesCS7B01G158900	LOC_Os08g41960.1	OsMADS37 - MADS-box family gene with MIKC* type-box, expressed	Os08t0531900	Similar to MADS box transcription factor-like protein (MADS-box protein AGL72).	NA	NA	OsMADS37
TraesCS7A01G265300	wds_W4_vs_HFZ_W4 wds_W6_vs_HFZ_W6 wds_W8.5_vs_HFZ_W8.5	3	TraesCS7A01G265300	LOC_Os07g22600.1	spermidine synthase, putative, expressed	Os07t0408700	Similar to Spermidine synthase 2 (EC 2.5.1.16) (Putrescine aminopropyltransferase 2) (SPDSY 2).	NA	NA	OsSPDS1, OsSPDS, SPDS
TraesCS5D01G423500	wds_W4_vs_HFZ_W4 wds_W6_vs_HFZ_W6 wds_W8.5_vs_HFZ_W8.5	3	TraesCS5D01G423500	LOC_Os07g42970.1	UDP-glucoronosyl and UDP-glucosyl transferase domain containing protein, expressed	NA	NA	NA	NA	NA
TraesCS6D01G218400	wds_W4_vs_HFZ_W4 wds_W6_vs_HFZ_W6 wds_W8.5_vs_HFZ_W8.5	3	TraesCS6D01G218400	LOC_Os02g57850.1	expressed protein	NA	NA	NA	NA	NA
TraesCS5D01G260400	wds_W4_vs_HFZ_W4 wds_W6_vs_HFZ_W6 wds_W8.5_vs_HFZ_W8.5	3	TraesCS5D01G260400	LOC_Os03g09940.1	sulfate transporter, putative, expressed	Os02t0504100	Conserved hypothetical protein.	NA	NA	NA
TraesCS7A01G155100	wds_W4_vs_HFZ_W4 wds_W6_vs_HFZ_W6 wds_W8.5_vs_HFZ_W8.5	3	TraesCS7A01G155100	LOC_Os05g50360.1	anaphase-promoting complex subunit 10, putative, expressed	Os05t0579800	Similar to Anaphase promoting complex subunit 10 (APC10) (Cyclosome subunit 10).	NA	NA	APC10
TraesCS5A01G034400	wds_W4_vs_HFZ_W4 wds_W6_vs_HFZ_W6 wds_W8.5_vs_HFZ_W8.5	3	TraesCS5A01G034400	LOC_Os01g73670.1	expressed protein	Os01t0967800	Conserved hypothetical protein.	NA	NA	NA
TraesCS7A01G269200	wds_W4_vs_HFZ_W4 wds_W6_vs_HFZ_W6 wds_W8.5_vs_HFZ_W8.5	3	TraesCS7A01G269200	LOC_Os08g43180.1	expressed protein	Os08t0545000	Pyridoxal phosphate-dependent transferase, major region, subdomain 1 domain containing protein.	NA	NA	NA
TraesCS2A01G120400	wds_W4_vs_HFZ_W4 wds_W6_vs_HFZ_W6 wds_W8.5_vs_HFZ_W8.5	3	TraesCS2A01G120400	NA	NA	NA	NA	NA	NA	NA
TraesCS1B01G264400	wds_W4_vs_HFZ_W4 wds_W6_vs_HFZ_W6 wds_W8.5_vs_HFZ_W8.5	3	TraesCS1B01G264400	LOC_Os05g33600.1	cytochrome P450 72A1, putative, expressed	Os05t0405600	Similar to Cytochrome P450 CYP721B4.	NA	NA	NA
TraesCS6B01G311300	wds_W4_vs_HFZ_W4 wds_W6_vs_HFZ_W6 wds_W8.5_vs_HFZ_W8.5	3	TraesCS6B01G311300	LOC_Os09g07160.1	expressed protein	Os09t0246700	Similar to OSIGBa0093K19.10 protein.	NA	NA	NA
TraesCS7A01G074600	wds_W4_vs_HFZ_W4 wds_W6_vs_HFZ_W6 wds_W8.5_vs_HFZ_W8.5	3	TraesCS7A01G074600	LOC_Os09g27060.1	SNF2 family N-terminal domain containing protein, expressed	Os09t0442700	Chromatin remodeling factor, Genome-wide DNA methylation	OsDDM1a	Decrease in DNA Methylation 1a	OsDDM1a, DDM1a
TraesCS2B01G140900	wds_W4_vs_HFZ_W4 wds_W6_vs_HFZ_W6 wds_W8.5_vs_HFZ_W8.5	3	TraesCS2B01G140900	NA	NA	NA	NA	NA	NA	NA
TraesCS6D01G251700	wds_W4_vs_HFZ_W4 wds_W6_vs_HFZ_W6 wds_W8.5_vs_HFZ_W8.5	3	TraesCS6D01G251700	LOC_Os02g47500.1	nodulin, putative, expressed	Os02t0703900	Similar to Nodulin-like protein.	NA	NA	OsUMAMIT6
TraesCS2A01G427100	wds_W4_vs_HFZ_W4 wds_W6_vs_HFZ_W6 wds_W8.5_vs_HFZ_W8.5	3	TraesCS2A01G427100	NA	NA	NA	NA	NA	NA	NA
TraesCS6D01G247900	wds_W4_vs_HFZ_W4 wds_W6_vs_HFZ_W6 wds_W8.5_vs_HFZ_W8.5	3	TraesCS6D01G247900	LOC_Os02g46980.1	pentatricopeptide, putative, expressed	Os02t0697500	Hypothetical conserved gene.	NA	NA	NA
TraesCS6B01G103600	wds_W4_vs_HFZ_W4 wds_W6_vs_HFZ_W6 wds_W8.5_vs_HFZ_W8.5	3	TraesCS6B01G103600	LOC_Os02g15160.1	OsFBX40 - F-box domain containing protein, expressed	Os02t0249700	Cyclin-like F-box domain containing protein.	NA	NA	OsFbox075, OsFbox75, Os_F0514
TraesCS6B01G297500	wds_W4_vs_HFZ_W4 wds_W6_vs_HFZ_W6 wds_W8.5_vs_HFZ_W8.5	3	TraesCS6B01G297500	LOC_Os04g51320.1	transcription factor TF2, putative, expressed	Os04t0602300	Similar to B0403H10-OSIGBa0105A11.17 protein.	NA	NA	NA
TraesCS7A01G215700	wds_W4_vs_HFZ_W4 wds_W6_vs_HFZ_W6 wds_W8.5_vs_HFZ_W8.5	3	TraesCS7A01G215700	LOC_Os02g13870.1	aquaporin protein, putative, expressed	Os02t0232900	A member of the Nodulin26-like Intrinsic Protein (NIP) family, Arsenite transporter	OsNIP1;1	Nodulin26-like Intrinsic Protein 1;1	OsNIP1;1, NIP1-1, rMIP1, MIP1, OsNIP1.1, NIP1.1
TraesCS5A01G208400	wds_W4_vs_HFZ_W4 wds_W6_vs_HFZ_W6 wds_W8.5_vs_HFZ_W8.5	3	TraesCS5A01G208400	LOC_Os09g27090.1	OsFBLD9 - F-box, LRR and FBD domain containing protein, expressed	Os08t0461800	Hypothetical conserved gene.	NA	NA	OsFbox453, Os_F0339
TraesCS6A01G037000	wds_W4_vs_HFZ_W4 wds_W6_vs_HFZ_W6 wds_W8.5_vs_HFZ_W8.5	3	TraesCS6A01G037000	LOC_Os02g39410.2	protein phosphatase 2C, putative, expressed	Os02t0606900	Similar to cDNA clone:J023104F18, full insert sequence.	NA	NA	OsPP2C21, PP2C21, OsPP31
TraesCS7B01G163200	wds_W4_vs_HFZ_W4 wds_W6_vs_HFZ_W6 wds_W8.5_vs_HFZ_W8.5	3	TraesCS7B01G163200	LOC_Os07g43960.1	expressed protein	Os07t0633300	Hypothetical conserved gene.	NA	NA	NA
TraesCS5B01G393600	wds_W4_vs_HFZ_W4 wds_W6_vs_HFZ_W6 wds_W8.5_vs_HFZ_W8.5	3	TraesCS5B01G393600	LOC_Os04g02280.1	OsFBX114 - F-box domain containing protein, expressed	Os04t0113000	Cyclin-like F-box domain containing protein.	NA	NA	OsFbox179, Os_F0161
TraesCS1A01G172000	wds_W4_vs_HFZ_W4 wds_W6_vs_HFZ_W6 wds_W8.5_vs_HFZ_W8.5	3	TraesCS1A01G172000	LOC_Os10g21850.1	retrotransposon protein, putative, unclassified, expressed	NA	NA	NA	NA	NA
TraesCS6D01G018600	wds_W4_vs_HFZ_W4 wds_W6_vs_HFZ_W6 wds_W8.5_vs_HFZ_W8.5	3	TraesCS6D01G018600	LOC_Os07g35050.1	OsFBX237 - F-box domain containing protein, expressed	Os07t0535100	Cyclin-like F-box domain containing protein.	NA	NA	OsFbox375, Os_F0062
TraesCS7A01G518700	wds_W4_vs_HFZ_W4 wds_W6_vs_HFZ_W6 wds_W8.5_vs_HFZ_W8.5	3	TraesCS7A01G518700	LOC_Os07g36520.1	OsFBX248 - F-box domain containing protein, expressed	Os07t0118800	F-box domain, Skp2-like domain containing protein.	NA	NA	OsFbox330, Os_F0521
TraesCS7A01G248800	wds_W4_vs_HFZ_W4 wds_W6_vs_HFZ_W6 wds_W8.5_vs_HFZ_W8.5	3	TraesCS7A01G248800	LOC_Os08g40180.1	3-hydroxy-3-methylglutaryl-coenzyme A reductase, putative, expressed	Os09t0492700	Similar to 3-hydroxy-3-methylglutaryl coenzyme A reductase (EC 1.1.1.34) (Fragment).	NA	NA	HMGR II, Hmg2, HMGR2, HMGR 2, OsHMGR2
TraesCS5B01G042200	wds_W4_vs_HFZ_W4 wds_W6_vs_HFZ_W6 wds_W8.5_vs_HFZ_W8.5	3	TraesCS5B01G042200	LOC_Os08g13180.1	MBTB24 - Bric-a-Brac, Tramtrack, Broad Complex BTB domain with Meprin and TRAF Homology MATH domain, expressed	Os08t0228200	BTB/POZ-like domain containing protein.	NA	NA	OsMB15, MB15
TraesCS5B01G042100	wds_W4_vs_HFZ_W4 wds_W6_vs_HFZ_W6 wds_W8.5_vs_HFZ_W8.5	3	TraesCS5B01G042100	LOC_Os08g13180.1	MBTB24 - Bric-a-Brac, Tramtrack, Broad Complex BTB domain with Meprin and TRAF Homology MATH domain, expressed	Os08t0226800	Similar to speckle-type POZ protein.	NA	NA	OsMB16, MB16
TraesCS6D01G181100	wds_W4_vs_HFZ_W4 wds_W6_vs_HFZ_W6 wds_W8.5_vs_HFZ_W8.5	3	TraesCS6D01G181100	LOC_Os06g33570.1	cyclic nucleotide-gated ion channel 1, putative, expressed	Os06t0527100	Similar to Cyclic nucleotide-gated channel A (Fragment).	NA	NA	OsCNGC12, OsCNGC2
TraesCS3B01G449000	wds_W4_vs_HFZ_W4 wds_W6_vs_HFZ_W6 wds_W8.5_vs_HFZ_W8.5	3	TraesCS3B01G449000	NA	NA	NA	NA	NA	NA	NA
TraesCS2B01G512800	wds_W4_vs_HFZ_W4 wds_W6_vs_HFZ_W6 wds_W8.5_vs_HFZ_W8.5	3	TraesCS2B01G512800	LOC_Os07g23900.1	OsFBX234 - F-box domain containing protein, expressed	Os07t0421000	Cyclin-like F-box domain containing protein.	NA	NA	OsFBX234, OsFbox369, Os_F0191
TraesCS4D01G281500	wds_W4_vs_HFZ_W4 wds_W6_vs_HFZ_W6 wds_W8.5_vs_HFZ_W8.5	3	TraesCS4D01G281500	LOC_Os07g02910.1	OsFBL33 - F-box domain and LRR containing protein, expressed	Os07t0120400	Cyclin-like F-box domain containing protein.	NA	NA	OsFbox333, Os_F0159
TraesCS6D01G325000	wds_W4_vs_HFZ_W4 wds_W6_vs_HFZ_W6 wds_W8.5_vs_HFZ_W8.5	3	TraesCS6D01G325000	LOC_Os02g54200.1	mitochondrial transcription termination factor family protein, putative, expressed	Os02t0783100	Mitochodrial transcription termination factor-related family protein.	NA	NA	NA
TraesCS6D01G245600	wds_W4_vs_HFZ_W4 wds_W6_vs_HFZ_W6 wds_W8.5_vs_HFZ_W8.5	3	TraesCS6D01G245600	NA	NA	NA	NA	NA	NA	NA
TraesCS6D01G091400	wds_W4_vs_HFZ_W4 wds_W6_vs_HFZ_W6 wds_W8.5_vs_HFZ_W8.5	3	TraesCS6D01G091400	LOC_Os07g36930.1	expressed protein	Os07t0555100	Conserved hypothetical protein.	NA	NA	NA
TraesCS6D01G294900	wds_W4_vs_HFZ_W4 wds_W6_vs_HFZ_W6 wds_W8.5_vs_HFZ_W8.5	3	TraesCS6D01G294900	LOC_Os02g52190.1	helix-loop-helix DNA-binding protein, putative, expressed	Os03t0188400	Helix-loop-helix DNA-binding domain containing protein.	NA	NA	OsbHLH044
TraesCS6D01G232000	wds_W4_vs_HFZ_W4 wds_W6_vs_HFZ_W6 wds_W8.5_vs_HFZ_W8.5	3	TraesCS6D01G232000	LOC_Os02g33860.1	WD domain, G-beta repeat domain containing protein, expressed	Os02t0543400	WD40 repeat-like domain containing protein.	NA	NA	OsWD40-45
TraesCS2B01G419700	wds_W4_vs_HFZ_W4 wds_W6_vs_HFZ_W6 wds_W8.5_vs_HFZ_W8.5	3	TraesCS2B01G419700	LOC_Os03g21940.1	60S ribosomal protein L19-3, putative, expressed	Os03t0337800	Similar to 60S ribosomal protein L19 (Fragment).	NA	NA	RPL19.3, OsRPL19.3, OsRPL19, RPL19e, OsRPL19e
TraesCS3A01G497300	wds_W4_vs_HFZ_W4 wds_W6_vs_HFZ_W6 wds_W8.5_vs_HFZ_W8.5	3	TraesCS3A01G497300	LOC_Os01g72720.1	expressed protein	Os08t0363000	Protein of unknown function DUF295 family protein.	NA	NA	NA
TraesCS7A01G211400	wds_W4_vs_HFZ_W4 wds_W6_vs_HFZ_W6 wds_W8.5_vs_HFZ_W8.5	3	TraesCS7A01G211400	LOC_Os12g16410.1	isoflavone reductase, putative, expressed	Os12t0265100	Similar to Pinoresinol-lariciresinol reductase TH2.	NA	NA	NA
TraesCS4D01G333200	wds_W4_vs_HFZ_W4 wds_W6_vs_HFZ_W6 wds_W8.5_vs_HFZ_W8.5	3	TraesCS4D01G333200	LOC_Os02g15160.1	OsFBX40 - F-box domain containing protein, expressed	Os10t0137700	Cyclin-like F-box domain containing protein.	NA	NA	NA
TraesCS7A01G228600	wds_W4_vs_HFZ_W4 wds_W6_vs_HFZ_W6 wds_W8.5_vs_HFZ_W8.5	3	TraesCS7A01G228600	LOC_Os06g30400.1	expressed protein	Os06t0499100	Hypothetical conserved gene.	NA	NA	NA
TraesCS4A01G465100	wds_W4_vs_HFZ_W4 wds_W6_vs_HFZ_W6 wds_W8.5_vs_HFZ_W8.5	3	TraesCS4A01G465100	LOC_Os07g35050.1	OsFBX237 - F-box domain containing protein, expressed	Os07t0535100	Cyclin-like F-box domain containing protein.	NA	NA	OsFbox375, Os_F0062
TraesCS7A01G216300	wds_W4_vs_HFZ_W4 wds_W6_vs_HFZ_W6 wds_W8.5_vs_HFZ_W8.5	3	TraesCS7A01G216300	LOC_Os06g18900.1	cadmium tolerance factor, putative, expressed	Os06t0292400	Embryogenesis transmembrane protein.	NA	NA	NA
TraesCS6D01G244800	wds_W4_vs_HFZ_W4 wds_W6_vs_HFZ_W6 wds_W8.5_vs_HFZ_W8.5	3	TraesCS6D01G244800	LOC_Os04g51320.1	transcription factor TF2, putative, expressed	Os04t0602300	Similar to B0403H10-OSIGBa0105A11.17 protein.	NA	NA	NA
TraesCS5B01G076900	wds_W4_vs_HFZ_W4 wds_W6_vs_HFZ_W6 wds_W8.5_vs_HFZ_W8.5	3	TraesCS5B01G076900	LOC_Os09g19790.1	puromycin-sensitive aminopeptidase, putative, expressed	Os09t0362500	Peptidase M1, membrane alanine aminopeptidase family protein.	NA	NA	NA
TraesCS7D01G155900	wds_W4_vs_HFZ_W4 wds_W6_vs_HFZ_W6 wds_W8.5_vs_HFZ_W8.5	3	TraesCS7D01G155900	LOC_Os02g34920.1	apomixis-related protein Pca21, putative, expressed	Os02t0554500	Hypothetical conserved gene.	NA	NA	NA
TraesCS5B01G506000	wds_W4_vs_HFZ_W4 wds_W6_vs_HFZ_W6 wds_W8.5_vs_HFZ_W8.5	3	TraesCS5B01G506000	LOC_Os07g23900.1	OsFBX234 - F-box domain containing protein, expressed	Os07t0421000	Cyclin-like F-box domain containing protein.	NA	NA	OsFBX234, OsFbox369, Os_F0191
TraesCS1B01G125200	wds_W4_vs_HFZ_W4 wds_W6_vs_HFZ_W6 wds_W8.5_vs_HFZ_W8.5	3	TraesCS1B01G125200	LOC_Os01g67350.1	cysteine protease, putative, expressed	NA	NA	NA	NA	NA
TraesCS4B01G100500	wds_W4_vs_HFZ_W4 wds_W6_vs_HFZ_W6 wds_W8.5_vs_HFZ_W8.5	3	TraesCS4B01G100500	LOC_Os07g23900.1	OsFBX234 - F-box domain containing protein, expressed	Os07t0421000	Cyclin-like F-box domain containing protein.	NA	NA	OsFBX234, OsFbox369, Os_F0191
TraesCS7A01G365000	wds_W4_vs_HFZ_W4 wds_W6_vs_HFZ_W6 wds_W8.5_vs_HFZ_W8.5	3	TraesCS7A01G365000	LOC_Os04g48940.3	uncharacterized mscS family protein, putative, expressed	Os04t0578700	Similar to H0404F02.16 protein.	NA	NA	NA
TraesCS2D01G440000	wds_W4_vs_HFZ_W4 wds_W6_vs_HFZ_W6 wds_W8.5_vs_HFZ_W8.5	3	TraesCS2D01G440000	NA	NA	NA	NA	NA	NA	NA
TraesCS7A01G242000	wds_W4_vs_HFZ_W4 wds_W6_vs_HFZ_W6 wds_W8.5_vs_HFZ_W8.5	3	TraesCS7A01G242000	LOC_Os08g39120.1	expressed protein	Os08t0500500	Conserved hypothetical protein.	NA	NA	NA
TraesCS6D01G338400	wds_W4_vs_HFZ_W4 wds_W6_vs_HFZ_W6 wds_W8.5_vs_HFZ_W8.5	3	TraesCS6D01G338400	LOC_Os02g55134.1	cytochrome c oxidase copper chaperone, putative, expressed	Os02t0794600	Similar to Copper chaperone COX17-1.	NA	NA	NA
TraesCS6D01G369200	wds_W4_vs_HFZ_W4 wds_W6_vs_HFZ_W6 wds_W8.5_vs_HFZ_W8.5	3	TraesCS6D01G369200	LOC_Os02g56840.1	OsFBX70 - F-box domain containing protein, expressed	Os02t0813350	Cyclin-like F-box domain containing protein.	NA	NA	OsFbox120, Os_F0441
TraesCS7A01G210900	wds_W4_vs_HFZ_W4 wds_W6_vs_HFZ_W6 wds_W8.5_vs_HFZ_W8.5	3	TraesCS7A01G210900	LOC_Os06g16270.1	heat shock factor binding protein 2, putative, expressed	Os06t0274000	Heat shock factor (HSF) binding protein, Regulation of heat shock response and seed development	OsHSBP2	HSF-binding protein 2	OsHSBP2
TraesCS7B01G380400	wds_W4_vs_HFZ_W4 wds_W6_vs_HFZ_W6 wds_W8.5_vs_HFZ_W8.5	3	TraesCS7B01G380400	NA	NA	NA	NA	NA	NA	NA
TraesCS4B01G218100	wds_W4_vs_HFZ_W4 wds_W6_vs_HFZ_W6 wds_W8.5_vs_HFZ_W8.5	3	TraesCS4B01G218100	LOC_Os09g27930.1	ubiquitin fusion protein, putative, expressed	Os09t0452700	Ubiquitin.	NA	NA	NA
TraesCS1D01G038700	wds_W4_vs_HFZ_W4 wds_W6_vs_HFZ_W6 wds_W8.5_vs_HFZ_W8.5	3	TraesCS1D01G038700	LOC_Os01g34630.1	retrotransposon protein, putative, Ty1-copia subclass, expressed	Os01t0530500	Protein of unknown function DUF295 domain containing protein.	NA	NA	Os_F0571
TraesCS6D01G058100	wds_W4_vs_HFZ_W4 wds_W6_vs_HFZ_W6 wds_W8.5_vs_HFZ_W8.5	3	TraesCS6D01G058100	LOC_Os02g15160.1	OsFBX40 - F-box domain containing protein, expressed	Os02t0249700	Cyclin-like F-box domain containing protein.	NA	NA	OsFbox075, OsFbox75, Os_F0514
TraesCS6D01G305400	wds_W4_vs_HFZ_W4 wds_W6_vs_HFZ_W6 wds_W8.5_vs_HFZ_W8.5	3	TraesCS6D01G305400	LOC_Os02g53180.2	1-aminocyclopropane-1-carboxylate oxidase protein, putative, expressed	Os02t0771600	Similar to 1-aminocyclopropane-1-carboxylate oxidase (Fragment).	NA	NA	OsACO3
TraesCS3B01G278000	wds_W4_vs_HFZ_W4 wds_W6_vs_HFZ_W6 wds_W8.5_vs_HFZ_W8.5	3	TraesCS3B01G278000	LOC_Os01g51610.1	B3 DNA binding domain containing protein, expressed	Os01t0713600	B3 DNA-binding domain-containing transcription factor, Flowering time regulation, Repression of flowering activator Ehd1 and its downstream genes by binding to the promoter of the Ehd1 gene	OsLFL1	LEC2 and FUSCA3 Like 1, LEAFY COTYLEDON 2 and FUSCA 3-LIKE 1	OsLFL1, OsSTA29
TraesCS1D01G027000	wds_W4_vs_HFZ_W4 wds_W6_vs_HFZ_W6 wds_W8.5_vs_HFZ_W8.5	3	TraesCS1D01G027000	LOC_Os09g03210.1	expressed protein	Os09t0120100	Conserved hypothetical protein.	NA	NA	NA
TraesCS5D01G042800	wds_W4_vs_HFZ_W4 wds_W6_vs_HFZ_W6 wds_W8.5_vs_HFZ_W8.5	3	TraesCS5D01G042800	LOC_Os10g32470.1	expressed protein	Os10t0462300	Hypothetical conserved gene.	NA	NA	NA
TraesCS7A01G265200	wds_W4_vs_HFZ_W4 wds_W6_vs_HFZ_W6 wds_W8.5_vs_HFZ_W8.5	3	TraesCS7A01G265200	LOC_Os07g22600.1	spermidine synthase, putative, expressed	Os07t0408700	Similar to Spermidine synthase 2 (EC 2.5.1.16) (Putrescine aminopropyltransferase 2) (SPDSY 2).	NA	NA	OsSPDS1, OsSPDS, SPDS
TraesCS6B01G187600	wds_W4_vs_HFZ_W4 wds_W6_vs_HFZ_W6 wds_W8.5_vs_HFZ_W8.5	3	TraesCS6B01G187600	LOC_Os02g01030.4	tetratricopeptide repeat domain containing protein, expressed	Os02t0100300	Heat shock protein (HSP40), Putative tetratricopeptide repeat(TPR)-containing protein, Growth and development, salt tolerance, abiotic stress tolerance	OsHSP40, HSP40	heat shock protein 40	HSP40, OsHSP40
TraesCS1B01G389800	wds_W4_vs_HFZ_W4 wds_W6_vs_HFZ_W6 wds_W8.5_vs_HFZ_W8.5	3	TraesCS1B01G389800	LOC_Os08g36920.1	AP2 domain containing protein, expressed	Os09t0457900	AP2/ERF transcription factor, Regulation of the internode elongation	ERF102, OsERF#102, OsERF102, AP2/EREBP#123, AP2/EREBP123, OsEATB, EATB	ETHYLENE RESPONSE FACTOR 102, ethylene response factor 102, APETALA2/ethylene-responsive element binding protein 123, ERF protein associated with tillering and panicle branching	OsERF#102, OsERF102, AP2/EREBP#123, AP2/EREBP123, OsEATB, EATB
TraesCS4B01G336300	wds_W4_vs_HFZ_W4 wds_W6_vs_HFZ_W6 wds_W8.5_vs_HFZ_W8.5	3	TraesCS4B01G336300	LOC_Os10g12130.1	retrotransposon protein, putative, Ty3-gypsy subclass, expressed	Os10t0197000	Protein of unknown function DUF3615 domain containing protein.	NA	NA	NA
TraesCS2B01G293600	wds_W4_vs_HFZ_W4 wds_W6_vs_HFZ_W6 wds_W8.5_vs_HFZ_W8.5	3	TraesCS2B01G293600	LOC_Os04g28250.1	cysteine proteinase inhibitor precursor, putative, expressed	Os04t0350100	Proteinase inhibitor I25, cystatin domain containing protein.	NA	NA	NA
TraesCS2B01G140600	wds_W4_vs_HFZ_W4 wds_W6_vs_HFZ_W6 wds_W8.5_vs_HFZ_W8.5	3	TraesCS2B01G140600	LOC_Os08g32420.1	expressed protein	NA	NA	NA	NA	NA
TraesCS1D01G376600	wds_W4_vs_HFZ_W4 wds_W6_vs_HFZ_W6 wds_W8.5_vs_HFZ_W8.5	3	TraesCS1D01G376600	LOC_Os08g36920.1	AP2 domain containing protein, expressed	Os09t0457900	AP2/ERF transcription factor, Regulation of the internode elongation	ERF102, OsERF#102, OsERF102, AP2/EREBP#123, AP2/EREBP123, OsEATB, EATB	ETHYLENE RESPONSE FACTOR 102, ethylene response factor 102, APETALA2/ethylene-responsive element binding protein 123, ERF protein associated with tillering and panicle branching	OsERF#102, OsERF102, AP2/EREBP#123, AP2/EREBP123, OsEATB, EATB
TraesCS2A01G117600	wds_W4_vs_HFZ_W4 wds_W6_vs_HFZ_W6 wds_W8.5_vs_HFZ_W8.5	3	TraesCS2A01G117600	LOC_Os09g03750.1	ankyrin, putative, expressed	Os09t0124800	Tetratricopeptide-like helical domain containing protein.	NA	NA	NA
TraesCS7B01G318900	wds_W4_vs_HFZ_W4 wds_W6_vs_HFZ_W6 wds_W8.5_vs_HFZ_W8.5	3	TraesCS7B01G318900	NA	NA	NA	NA	NA	NA	NA
TraesCS7A01G217800	wds_W4_vs_HFZ_W4 wds_W6_vs_HFZ_W6 wds_W8.5_vs_HFZ_W8.5	3	TraesCS7A01G217800	LOC_Os06g19370.1	cadmium tolerance factor, putative, expressed	Os06t0297400	Conserved hypothetical protein.	NA	NA	NA
TraesCS6D01G304800	wds_W4_vs_HFZ_W4 wds_W6_vs_HFZ_W6 wds_W8.5_vs_HFZ_W8.5	3	TraesCS6D01G304800	LOC_Os02g53230.1	transcription elongation factor SPT5 homolog 1, putative, expressed	Os06t0208300	KOW domain containing protein.	NA	NA	NA
TraesCS7A01G209900	wds_W4_vs_HFZ_W4 wds_W6_vs_HFZ_W6 wds_W8.5_vs_HFZ_W8.5	3	TraesCS7A01G209900	LOC_Os06g15910.1	potassium transporter, putative, expressed	Os06t0270200	Similar to Potassium transporter 24.	NA	NA	OsHAK24
TraesCS2D01G420300	wds_W4_vs_HFZ_W4 wds_W6_vs_HFZ_W6 wds_W8.5_vs_HFZ_W8.5	3	TraesCS2D01G420300	NA	NA	NA	NA	NA	NA	NA
TraesCS7A01G272700	wds_W4_vs_HFZ_W4 wds_W6_vs_HFZ_W6 wds_W8.5_vs_HFZ_W8.5	3	TraesCS7A01G272700	NA	NA	NA	NA	NA	NA	NA
TraesCS3D01G398700	wds_W4_vs_HFZ_W4 wds_W6_vs_HFZ_W6 wds_W8.5_vs_HFZ_W8.5	3	TraesCS3D01G398700	LOC_Os08g03990.1	expressed protein	Os08t0133600	Conserved hypothetical protein.	NA	NA	NA
TraesCS1B01G472600	wds_W4_vs_HFZ_W4 wds_W6_vs_HFZ_W6 wds_W8.5_vs_HFZ_W8.5	3	TraesCS1B01G472600	NA	NA	NA	NA	NA	NA	NA
TraesCS6D01G203900	wds_W4_vs_HFZ_W4 wds_W6_vs_HFZ_W6 wds_W8.5_vs_HFZ_W8.5	3	TraesCS6D01G203900	LOC_Os04g42380.1	ribosomal protein S17, putative, expressed	Os04t0502300	Similar to 40S ribosomal protein S11.	NA	NA	NA
TraesCS6A01G406200	wds_W4_vs_HFZ_W4 wds_W6_vs_HFZ_W6 wds_W8.5_vs_HFZ_W8.5	3	TraesCS6A01G406200	NA	NA	NA	NA	NA	NA	NA
TraesCS3B01G487900	wds_W4_vs_HFZ_W4 wds_W6_vs_HFZ_W6 wds_W8.5_vs_HFZ_W8.5	3	TraesCS3B01G487900	LOC_Os06g01980.1	AAA family ATPase, putative, expressed	Os06t0109400	ATPase, AAA-type, core domain containing protein.	NA	NA	NA
TraesCS6D01G236900	wds_W4_vs_HFZ_W4 wds_W6_vs_HFZ_W6 wds_W8.5_vs_HFZ_W8.5	3	TraesCS6D01G236900	LOC_Os02g45240.1	zinc finger family protein, putative, expressed	Os02t0674700	Similar to protein binding protein.	NA	NA	NA
TraesCS6D01G242700	wds_W4_vs_HFZ_W4 wds_W6_vs_HFZ_W6 wds_W8.5_vs_HFZ_W8.5	3	TraesCS6D01G242700	LOC_Os02g46190.1	DUF581 domain containing protein, expressed	Os04t0586000	Protein of unknown function DUF581 family protein.	NA	NA	NA
TraesCS6D01G208900	wds_W4_vs_HFZ_W4 wds_W6_vs_HFZ_W6 wds_W8.5_vs_HFZ_W8.5	3	TraesCS6D01G208900	LOC_Os10g36703.1	CPuORF40 - conserved peptide uORF-containing transcript, expressed	Os10t0510500	Auxin responsive SAUR protein family protein.	NA	NA	OsSAUR56
TraesCS7A01G218000	wds_W4_vs_HFZ_W4 wds_W6_vs_HFZ_W6 wds_W8.5_vs_HFZ_W8.5	3	TraesCS7A01G218000	LOC_Os08g24880.1	EDM2, putative, expressed	Os08t0337300	Zinc finger, PHD-type domain containing protein.	NA	NA	NA
TraesCS3B01G501400	wds_W4_vs_HFZ_W4 wds_W6_vs_HFZ_W6 wds_W8.5_vs_HFZ_W8.5	3	TraesCS3B01G501400	LOC_Os02g29150.2	OsFBO11 - F-box and other domain containing protein, expressed	Os04t0208500	Cyclin-like F-box domain containing protein.	NA	NA	OsFbox190, Os_F0204
TraesCS7A01G274800	wds_W4_vs_HFZ_W4 wds_W6_vs_HFZ_W6 wds_W8.5_vs_HFZ_W8.5	3	TraesCS7A01G274800	LOC_Os06g19680.2	zinc finger, C3HC4 type domain containing protein, expressed	Os06t0301000	Zinc finger, RING/FYVE/PHD-type domain containing protein.	NA	NA	OsHrd1, Hrd1
TraesCS6D01G299100	wds_W4_vs_HFZ_W4 wds_W6_vs_HFZ_W6 wds_W8.5_vs_HFZ_W8.5	3	TraesCS6D01G299100	LOC_Os02g52670.1	AP2 domain containing protein, expressed	Os02t0764700	Similar to Ethylene-responsive transcription factor 4 (Ethylene-responsive element binding factor 4) (Related to APETALA-2 protein 5) (EREBP-4) (AtERF4).	NA	NA	DERF5, OsDERF5, OsERF#103, OsERF103, AP2/EREBP#130, AP2/EREBP130
TraesCS2A01G544300	wds_W4_vs_HFZ_W4 wds_W6_vs_HFZ_W6 wds_W8.5_vs_HFZ_W8.5	3	TraesCS2A01G544300	LOC_Os11g44580.1	go35 NBS-LRR, putative, expressed	Os11t0668100	Similar to NB-ARC domain containing protein, expressed.	NA	NA	NA
TraesCS6D01G395500	wds_W4_vs_HFZ_W4 wds_W6_vs_HFZ_W6 wds_W8.5_vs_HFZ_W8.5	3	TraesCS6D01G395500	LOC_Os09g15370.1	expressed protein	Os09t0322500	Hypothetical conserved gene.	NA	NA	NA
TraesCS4A01G372200	wds_W4_vs_HFZ_W4 wds_W6_vs_HFZ_W6 wds_W8.5_vs_HFZ_W8.5	3	TraesCS4A01G372200	LOC_Os09g27060.1	SNF2 family N-terminal domain containing protein, expressed	Os09t0442700	Chromatin remodeling factor, Genome-wide DNA methylation	OsDDM1a	Decrease in DNA Methylation 1a	OsDDM1a, DDM1a
TraesCS6D01G234300	wds_W4_vs_HFZ_W4 wds_W6_vs_HFZ_W6 wds_W8.5_vs_HFZ_W8.5	3	TraesCS6D01G234300	LOC_Os02g44810.1	tRNA pseudouridine synthase family protein, putative, expressed	Os02t0668400	tRNA pseudouridine synthase family protein.	NA	NA	NA
TraesCS6D01G191900	wds_W4_vs_HFZ_W4 wds_W6_vs_HFZ_W6 wds_W8.5_vs_HFZ_W8.5	3	TraesCS6D01G191900	LOC_Os02g38050.1	joka2, putative, expressed	Os02t0593700	Similar to TA4 protein (Fragment).	NA	NA	NA
TraesCS2A01G253600	wds_W4_vs_HFZ_W4 wds_W6_vs_HFZ_W6 wds_W8.5_vs_HFZ_W8.5	3	TraesCS2A01G253600	LOC_Os07g08330.1	ribosomal protein L4, putative, expressed	Os07t0180900	Similar to 60S ribosomal protein L4.	NA	NA	NA
TraesCS1B01G416500	wds_W4_vs_HFZ_W4 wds_W6_vs_HFZ_W6 wds_W8.5_vs_HFZ_W8.5	3	TraesCS1B01G416500	LOC_Os03g61960.1	2Fe-2S iron-sulfur cluster binding domain containing protein, expressed	Os03t0835900	Similar to Ferredoxin III, chloroplast precursor (Fd III).	NA	NA	OsFd3, Fd3
TraesCS2D01G342600	wds_W4_vs_HFZ_W4 wds_W6_vs_HFZ_W6 wds_W8.5_vs_HFZ_W8.5	3	TraesCS2D01G342600	LOC_Os10g32470.1	expressed protein	Os10t0462300	Hypothetical conserved gene.	NA	NA	NA
TraesCS7A01G208500	wds_W4_vs_HFZ_W4 wds_W6_vs_HFZ_W6 wds_W8.5_vs_HFZ_W8.5	3	TraesCS7A01G208500	LOC_Os01g67820.1	exo70 exocyst complex subunit domain containing protein, expressed	Os01t0905200	Exo70 exocyst complex subunit family protein.	NA	NA	OsEXO70FX15, OsExo70FX15, OrysaFX15_Exo70
TraesCS6D01G235600	wds_W4_vs_HFZ_W4 wds_W6_vs_HFZ_W6 wds_W8.5_vs_HFZ_W8.5	3	TraesCS6D01G235600	LOC_Os02g45000.1	expressed protein	Os02t0671200	Protein of unknown function DUF295 domain containing protein.	NA	NA	Os_F0676
TraesCS6D01G331400	wds_W4_vs_HFZ_W4 wds_W6_vs_HFZ_W6 wds_W8.5_vs_HFZ_W8.5	3	TraesCS6D01G331400	LOC_Os02g54730.1	transmembrane amino acid transporter protein, putative, expressed	Os02t0101000	Amino acid transporter, transmembrane domain containing protein.	NA	NA	OsATL11, OsAux/LAX1, OSLAX1
TraesCS2B01G362300	wds_W4_vs_HFZ_W4 wds_W6_vs_HFZ_W6 wds_W8.5_vs_HFZ_W8.5	3	TraesCS2B01G362300	LOC_Os10g32470.1	expressed protein	Os10t0462300	Hypothetical conserved gene.	NA	NA	NA
TraesCS6D01G347400	wds_W4_vs_HFZ_W4 wds_W6_vs_HFZ_W6 wds_W8.5_vs_HFZ_W8.5	3	TraesCS6D01G347400	LOC_Os07g36910.1	OsFBX254 - F-box domain containing protein, expressed	Os07t0554900	Cyclin-like F-box domain containing protein.	NA	NA	OsFbox393, Os_F0462
TraesCS7D01G078500	wds_W4_vs_HFZ_W4 wds_W6_vs_HFZ_W6 wds_W8.5_vs_HFZ_W8.5	3	TraesCS7D01G078500	LOC_Os03g05630.1	expressed protein	Os04t0689800	Similar to CAA30376.1 protein.	NA	NA	NA
TraesCS2A01G120300	wds_W4_vs_HFZ_W4 wds_W6_vs_HFZ_W6 wds_W8.5_vs_HFZ_W8.5	3	TraesCS2A01G120300	NA	NA	NA	NA	NA	NA	NA
TraesCS3B01G507400	wds_W4_vs_HFZ_W4 wds_W6_vs_HFZ_W6 wds_W8.5_vs_HFZ_W8.5	3	TraesCS3B01G507400	LOC_Os01g72720.1	expressed protein	Os03t0783800	Protein of unknown function DUF295 family protein.	NA	NA	NA
TraesCS3B01G076600	wds_W4_vs_HFZ_W4 wds_W6_vs_HFZ_W6 wds_W8.5_vs_HFZ_W8.5	3	TraesCS3B01G076600	LOC_Os10g04700.1	OsFBX361 - F-box domain containing protein, expressed	Os10t0136200	Similar to F-box domain containing protein, expressed.	NA	NA	OsFbox525, Os_F0176
TraesCS7A01G218600	wds_W4_vs_HFZ_W4 wds_W6_vs_HFZ_W6 wds_W8.5_vs_HFZ_W8.5	3	TraesCS7A01G218600	LOC_Os06g19444.1	CCT/B-box zinc finger protein, putative, expressed	Os06t0298200	Similar to CCT motif family protein.	NA	NA	OsBBX19, OsM, DTH2, qDTH-2, OsCCT22
TraesCS5D01G513200	wds_W4_vs_HFZ_W4 wds_W6_vs_HFZ_W6 wds_W8.5_vs_HFZ_W8.5	3	TraesCS5D01G513200	LOC_Os03g07750.1	expressed protein	Os03t0173700	Domain of unknown function DUF1618 domain containing protein.	NA	NA	NA
TraesCS3D01G523700	wds_W4_vs_HFZ_W4 wds_W6_vs_HFZ_W6 wds_W8.5_vs_HFZ_W8.5	3	TraesCS3D01G523700	LOC_Os02g33310.1	OsFBD7 - F-box and FBD domain containing protein, expressed	Os07t0459500	F-box domain, Skp2-like domain containing protein.	NA	NA	NA
TraesCS6D01G312800	wds_W4_vs_HFZ_W4 wds_W6_vs_HFZ_W6 wds_W8.5_vs_HFZ_W8.5	3	TraesCS6D01G312800	LOC_Os02g52780.1	bZIP transcription factor, putative, expressed	Os02t0766700	bZIP transcription factor, Regulation of ABA signaling and biosynthesis, Drought resistance	BZIP23, OsbZIP23, OsAREB1, OsABF2, Osbzip23, OsAREB2	b-ZIP TRANSCRIPTION FACTOR 23, Transcription Factor OsbZIP23, bZIP transcription factor 23, AREB/ABF-family protein 1	OsbZIP23, OsAREB1, OsABF2, Osbzip23, OsAREB2
TraesCS2D01G480200	wds_W4_vs_HFZ_W4 wds_W6_vs_HFZ_W6 wds_W8.5_vs_HFZ_W8.5	3	TraesCS2D01G480200	LOC_Os10g32470.1	expressed protein	Os10t0462300	Hypothetical conserved gene.	NA	NA	NA
TraesCS5A01G326500	wds_W4_vs_HFZ_W4 wds_W6_vs_HFZ_W6 wds_W8.5_vs_HFZ_W8.5	3	TraesCS5A01G326500	LOC_Os07g09814.1	OsFBX221 - F-box domain containing protein, expressed	Os07t0197000	F-box associated interaction domain domain containing protein.	NA	NA	NA
TraesCS2A01G544200	wds_W4_vs_HFZ_W4 wds_W6_vs_HFZ_W6 wds_W8.5_vs_HFZ_W8.5	3	TraesCS2A01G544200	LOC_Os06g16790.1	go35 NBS-LRR, putative, expressed	Os11t0668100	Similar to NB-ARC domain containing protein, expressed.	NA	NA	NA
TraesCS6D01G384600	wds_W4_vs_HFZ_W4 wds_W6_vs_HFZ_W6 wds_W8.5_vs_HFZ_W8.5	3	TraesCS6D01G384600	LOC_Os02g55050.1	OsFBX64 - F-box domain containing protein, expressed	Os02t0793500	Cyclin-like F-box domain containing protein.	NA	NA	OsFbox114, Os_F0103
TraesCS1B01G248300	wds_W4_vs_HFZ_W4 wds_W6_vs_HFZ_W6 wds_W8.5_vs_HFZ_W8.5	3	TraesCS1B01G248300	LOC_Os03g31180.1	diacylglycerol kinase 1, putative, expressed	Os12t0576900	Similar to Diacylglycerol kinase 1 (EC 2.7.1.107) (Diglyceride kinase 1) (DGK 1) (DAG kinase 1).	NA	NA	NA
TraesCS3D01G437800	wds_W4_vs_HFZ_W4 wds_W6_vs_HFZ_W6 wds_W8.5_vs_HFZ_W8.5	3	TraesCS3D01G437800	LOC_Os02g15160.1	OsFBX40 - F-box domain containing protein, expressed	Os02t0249700	Cyclin-like F-box domain containing protein.	NA	NA	OsFbox075, OsFbox75, Os_F0514
TraesCS6D01G332600	wds_W4_vs_HFZ_W4 wds_W6_vs_HFZ_W6 wds_W8.5_vs_HFZ_W8.5	3	TraesCS6D01G332600	NA	NA	NA	NA	NA	NA	NA
TraesCS7A01G257800	wds_W4_vs_HFZ_W4 wds_W6_vs_HFZ_W6 wds_W8.5_vs_HFZ_W8.5	3	TraesCS7A01G257800	LOC_Os01g41790.1	expressed protein	Os01t0175500	Protein of unknown function DUF1618 domain containing protein.	NA	NA	NA
TraesCS1B01G245400	wds_W4_vs_HFZ_W4 wds_W6_vs_HFZ_W6 wds_W8.5_vs_HFZ_W8.5	3	TraesCS1B01G245400	LOC_Os05g30454.1	thiamin pyrophosphokinase 1, putative, expressed	Os05t0367400	Thiamin pyrophosphokinase, eukaryotic domain containing protein.	NA	NA	NA
TraesCS2B01G141300	wds_W4_vs_HFZ_W4 wds_W6_vs_HFZ_W6 wds_W8.5_vs_HFZ_W8.5	3	TraesCS2B01G141300	NA	NA	NA	NA	NA	NA	NA
TraesCS3B01G502100	wds_W4_vs_HFZ_W4 wds_W6_vs_HFZ_W6 wds_W8.5_vs_HFZ_W8.5	3	TraesCS3B01G502100	LOC_Os03g07750.1	expressed protein	Os03t0173700	Domain of unknown function DUF1618 domain containing protein.	NA	NA	NA
TraesCS7A01G276800	wds_W4_vs_HFZ_W4 wds_W6_vs_HFZ_W6 wds_W8.5_vs_HFZ_W8.5	3	TraesCS7A01G276800	LOC_Os08g44200.1	ECT5, putative, expressed	Os08t0556000	Similar to YTH domain protein 2 (High-glucose-regulated protein 8) (NY-REN-2 antigen) (CLL-associated antigen KW-14).	NA	NA	NA
TraesCS7A01G067600	wds_W4_vs_HFZ_W4 wds_W6_vs_HFZ_W6 wds_W8.5_vs_HFZ_W8.5	3	TraesCS7A01G067600	LOC_Os02g40400.1	expressed protein	Os02t0617075	Ribosome-inactivating protein domain containing protein.	NA	NA	NA
TraesCS6D01G251900	wds_W4_vs_HFZ_W4 wds_W6_vs_HFZ_W6 wds_W8.5_vs_HFZ_W8.5	3	TraesCS6D01G251900	LOC_Os09g04440.1	DNA-binding protein, putative, expressed	Os09t0130800	DEAD-like helicase, N-terminal domain containing protein.	NA	NA	NA
TraesCS6D01G241200	wds_W4_vs_HFZ_W4 wds_W6_vs_HFZ_W6 wds_W8.5_vs_HFZ_W8.5	3	TraesCS6D01G241200	LOC_Os02g45930.1	expressed protein	Os02t0684400	Similar to OXS3 (OXIDATIVE STRESS 3).	NA	NA	OsOXS3
TraesCS7A01G280300	wds_W4_vs_HFZ_W4 wds_W6_vs_HFZ_W6 wds_W8.5_vs_HFZ_W8.5	3	TraesCS7A01G280300	NA	NA	NA	NA	NA	NA	NA
TraesCS2B01G462900	wds_W4_vs_HFZ_W4 wds_W6_vs_HFZ_W6 wds_W8.5_vs_HFZ_W8.5	3	TraesCS2B01G462900	LOC_Os04g51090.1	tRNA-splicing endonuclease positive effector-related, putative, expressed	Os04t0599650	DNA helicase, UvrD/REP type domain containing protein.	NA	NA	NA
TraesCS6D01G230400	wds_W4_vs_HFZ_W4 wds_W6_vs_HFZ_W6 wds_W8.5_vs_HFZ_W8.5	3	TraesCS6D01G230400	LOC_Os02g44250.1	expressed protein	Os02t0661300	Conserved hypothetical protein.	NA	NA	NA
TraesCS6D01G400300	wds_W4_vs_HFZ_W4 wds_W6_vs_HFZ_W6 wds_W8.5_vs_HFZ_W8.5	3	TraesCS6D01G400300	LOC_Os05g16200.1	blight resistance protein T118, putative, expressed	Os11t0479100	Similar to NB-ARC domain containing protein, expressed.	NA	NA	NA
TraesCS6D01G188700	wds_W4_vs_HFZ_W4 wds_W6_vs_HFZ_W6 wds_W8.5_vs_HFZ_W8.5	3	TraesCS6D01G188700	LOC_Os02g35860.1	expressed protein	Os02t0566700	Conserved hypothetical protein.	NA	NA	NA
TraesCS6D01G306700	wds_W4_vs_HFZ_W4 wds_W6_vs_HFZ_W6 wds_W8.5_vs_HFZ_W8.5	3	TraesCS6D01G306700	LOC_Os02g53070.1	HYS1, putative, expressed	Os02t0770100	WD40 repeat domain containing protein.	NA	NA	NA
TraesCS3D01G038700	wds_W4_vs_HFZ_W4 wds_W6_vs_HFZ_W6 wds_W8.5_vs_HFZ_W8.5	3	TraesCS3D01G038700	LOC_Os01g28520.1	OsFBX8 - F-box domain containing protein, expressed	Os07t0517700	F-box domain, Skp2-like domain containing protein.	NA	NA	NA
TraesCS5D01G043700	wds_W4_vs_HFZ_W4 wds_W6_vs_HFZ_W6 wds_W8.5_vs_HFZ_W8.5	3	TraesCS5D01G043700	NA	NA	NA	NA	NA	NA	NA
TraesCS1A01G021200	wds_W4_vs_HFZ_W4 wds_W6_vs_HFZ_W6 wds_W8.5_vs_HFZ_W8.5	3	TraesCS1A01G021200	LOC_Os02g44770.1	uncharacterized mscS family protein, putative, expressed	Os02t0668000	Membrane protein, At2g17000, predicted domain containing protein.	NA	NA	NA
TraesCS6D01G204000	wds_W4_vs_HFZ_W4 wds_W6_vs_HFZ_W6 wds_W8.5_vs_HFZ_W8.5	3	TraesCS6D01G204000	LOC_Os02g39950.1	EF hand family protein, putative, expressed	Os02t0613000	EF-Hand type domain containing protein.	NA	NA	NA
TraesCS2B01G101200	wds_W4_vs_HFZ_W4 wds_W6_vs_HFZ_W6 wds_W8.5_vs_HFZ_W8.5	3	TraesCS2B01G101200	LOC_Os01g56900.2	expressed protein	Os01t0776800	Domain of unknown function DUF1618 domain containing protein.	NA	NA	NA
TraesCS7A01G225400	wds_W4_vs_HFZ_W4 wds_W6_vs_HFZ_W6 wds_W8.5_vs_HFZ_W8.5	3	TraesCS7A01G225400	LOC_Os06g22140.1	thioredoxin reductase 2, putative, expressed	Os02t0713400	Similar to Thioredoxin reductase 1 (EC 1.8.1.9) (NADPH-dependent thioredoxin reductase 1) (NTR 1).	NA	NA	OsNTRB, NtrB
TraesCS6D01G306500	wds_W4_vs_HFZ_W4 wds_W6_vs_HFZ_W6 wds_W8.5_vs_HFZ_W8.5	3	TraesCS6D01G306500	LOC_Os02g53050.1	tetratricopeptide-like helical, putative, expressed	Os02t0769900	Pentatricopeptide repeat domain containing protein.	NA	NA	NA
TraesCS6B01G139400	wds_W4_vs_HFZ_W4 wds_W6_vs_HFZ_W6 wds_W8.5_vs_HFZ_W8.5	3	TraesCS6B01G139400	LOC_Os01g41950.1	expressed protein	Os07t0517700	F-box domain, Skp2-like domain containing protein.	NA	NA	NA
TraesCS5D01G539700	wds_W4_vs_HFZ_W4 wds_W6_vs_HFZ_W6 wds_W8.5_vs_HFZ_W8.5	3	TraesCS5D01G539700	LOC_Os07g23900.1	OsFBX234 - F-box domain containing protein, expressed	Os07t0421000	Cyclin-like F-box domain containing protein.	NA	NA	OsFBX234, OsFbox369, Os_F0191
TraesCS7A01G265000	wds_W4_vs_HFZ_W4 wds_W6_vs_HFZ_W6 wds_W8.5_vs_HFZ_W8.5	3	TraesCS7A01G265000	LOC_Os07g20420.1	tetratricopeptide-like helical, putative, expressed	Os07t0299800	Pentatricopeptide repeat domain containing protein.	NA	NA	NA
TraesCS5B01G051400	wds_W4_vs_HFZ_W4 wds_W6_vs_HFZ_W6 wds_W8.5_vs_HFZ_W8.5	3	TraesCS5B01G051400	LOC_Os10g32470.1	expressed protein	Os10t0462300	Hypothetical conserved gene.	NA	NA	NA
TraesCS6D01G271900	wds_W4_vs_HFZ_W4 wds_W6_vs_HFZ_W6 wds_W8.5_vs_HFZ_W8.5	3	TraesCS6D01G271900	LOC_Os02g49680.1	arsenate reductase, putative, expressed	Os02t0729400	Similar to Extracellular calcium sensing receptor.	NA	NA	OsStr11, OsCAS, Cas
TraesCS7A01G271400	wds_W4_vs_HFZ_W4 wds_W6_vs_HFZ_W6 wds_W8.5_vs_HFZ_W8.5	3	TraesCS7A01G271400	LOC_Os08g43470.1	ER lumen protein retaining receptor, putative, expressed	Os08t0548200	Similar to ER lumen protein retaining receptor-like protein.	NA	NA	NA
TraesCS6D01G192700	wds_W4_vs_HFZ_W4 wds_W6_vs_HFZ_W6 wds_W8.5_vs_HFZ_W8.5	3	TraesCS6D01G192700	LOC_Os02g38170.1	expressed protein	Os02t0595200	Conserved hypothetical protein.	NA	NA	NA
TraesCS4A01G423300	wds_W4_vs_HFZ_W4 wds_W6_vs_HFZ_W6 wds_W8.5_vs_HFZ_W8.5	3	TraesCS4A01G423300	LOC_Os07g36910.1	OsFBX254 - F-box domain containing protein, expressed	Os07t0554900	Cyclin-like F-box domain containing protein.	NA	NA	OsFbox393, Os_F0462
TraesCS6B01G320700	wds_W4_vs_HFZ_W4 wds_W6_vs_HFZ_W6 wds_W8.5_vs_HFZ_W8.5	3	TraesCS6B01G320700	LOC_Os01g41310.1	OsFBX18 - F-box domain containing protein, expressed	Os01t0596300	Cyclin-like F-box domain containing protein.	NA	NA	OsFbox026, OsFbox26, Os_F0242
TraesCS6D01G191300	wds_W4_vs_HFZ_W4 wds_W6_vs_HFZ_W6 wds_W8.5_vs_HFZ_W8.5	3	TraesCS6D01G191300	LOC_Os04g40040.1	copper methylamine oxidase precursor, putative, expressed	Os04t0136200	Similar to OSIGBa0106G07.12 protein.	NA	NA	OsDAO3, OsCuDAO3, CuDAO3
TraesCS1D01G204400	wds_W4_vs_HFZ_W4 wds_W6_vs_HFZ_W6 wds_W8.5_vs_HFZ_W8.5	3	TraesCS1D01G204400	LOC_Os08g38620.1	expressed protein	Os08t0495300	Similar to cDNA clone:J013000K10, full insert sequence.	NA	NA	NA
TraesCS7A01G209100	wds_W4_vs_HFZ_W4 wds_W6_vs_HFZ_W6 wds_W8.5_vs_HFZ_W8.5	3	TraesCS7A01G209100	LOC_Os12g22630.1	retrotransposon protein, putative, unclassified, expressed	Os12t0135850	Similar to No apical meristem protein.	NA	NA	NA
TraesCS1B01G255600	wds_W4_vs_HFZ_W4 wds_W6_vs_HFZ_W6 wds_W8.5_vs_HFZ_W8.5	3	TraesCS1B01G255600	LOC_Os05g32430.1	NLI interacting factor-like phosphatase, putative, expressed	Os05t0390500	BRCT domain containing protein.	NA	NA	NA
TraesCS6D01G319900	wds_W4_vs_HFZ_W4 wds_W6_vs_HFZ_W6 wds_W8.5_vs_HFZ_W8.5	3	TraesCS6D01G319900	LOC_Os02g53860.1	OsSub22 - Putative Subtilisin homologue, expressed	Os02t0779200	Similar to Subtilisin-like protease (Fragment).	NA	NA	OsSub22, SUB22, OsSASP, SASP
TraesCS6D01G213500	wds_W4_vs_HFZ_W4 wds_W6_vs_HFZ_W6 wds_W8.5_vs_HFZ_W8.5	3	TraesCS6D01G213500	LOC_Os02g42020.1	expressed protein	Os02t0631200	Homeodomain-like containing protein.	NA	NA	NA
TraesCS5B01G018000	wds_W4_vs_HFZ_W4 wds_W6_vs_HFZ_W6 wds_W8.5_vs_HFZ_W8.5	3	TraesCS5B01G018000	LOC_Os08g03990.1	expressed protein	Os08t0133600	Conserved hypothetical protein.	NA	NA	NA
TraesCS6D01G304300	wds_W4_vs_HFZ_W4 wds_W6_vs_HFZ_W6 wds_W8.5_vs_HFZ_W8.5	3	TraesCS6D01G304300	LOC_Os06g10600.1	homeobox and START domains containing protein, putative, expressed	Os08t0136100	Similar to Roc1.	NA	NA	Roc7(t), Roc7, GL2-7
TraesCS7A01G236100	wds_W4_vs_HFZ_W4 wds_W6_vs_HFZ_W6 wds_W8.5_vs_HFZ_W8.5	3	TraesCS7A01G236100	LOC_Os06g27370.1	expressed protein	Os06t0468400	Zinc finger, PHD-type domain containing protein.	NA	NA	NA
TraesCS2D01G439800	wds_W4_vs_HFZ_W4 wds_W6_vs_HFZ_W6 wds_W8.5_vs_HFZ_W8.5	3	TraesCS2D01G439800	NA	NA	NA	NA	NA	NA	NA
TraesCS1B01G272200	wds_W4_vs_HFZ_W4 wds_W6_vs_HFZ_W6 wds_W8.5_vs_HFZ_W8.5	3	TraesCS1B01G272200	LOC_Os01g66510.1	MLO domain containing protein, putative, expressed	Os01t0888600	Similar to Seven transmembrane protein Mlo5 (Fragment).	NA	NA	OsMLO5, OsMLO2
TraesCS7B01G424800	wds_W4_vs_HFZ_W4 wds_W6_vs_HFZ_W6 wds_W8.5_vs_HFZ_W8.5	3	TraesCS7B01G424800	LOC_Os07g36830.1	OsFBX250 - F-box domain containing protein, expressed	Os07t0554100	Conserved hypothetical protein.	NA	NA	OsFbox387, Os_F0534
TraesCS6B01G189800	wds_W4_vs_HFZ_W4 wds_W6_vs_HFZ_W6 wds_W8.5_vs_HFZ_W8.5	3	TraesCS6B01G189800	LOC_Os10g33490.1	expressed protein	Os07t0665700	Peptidase, trypsin-like serine and cysteine domain containing protein.	NA	NA	NA
TraesCS6D01G092100	wds_W4_vs_HFZ_W4 wds_W6_vs_HFZ_W6 wds_W8.5_vs_HFZ_W8.5	3	TraesCS6D01G092100	LOC_Os07g36830.1	OsFBX250 - F-box domain containing protein, expressed	Os07t0555100	Conserved hypothetical protein.	NA	NA	NA
TraesCSU01G225400	wds_W4_vs_HFZ_W4 wds_W6_vs_HFZ_W6 wds_W8.5_vs_HFZ_W8.5	3	TraesCSU01G225400	NA	NA	NA	NA	NA	NA	NA
TraesCS7A01G226000	wds_W4_vs_HFZ_W4 wds_W6_vs_HFZ_W6 wds_W8.5_vs_HFZ_W8.5	3	TraesCS7A01G226000	LOC_Os06g22060.1	pyrophosphate--fructose 6-phosphate 1-phosphotransferase subunit alpha, putative, expressed	Os06t0326400	Phosphofructokinase domain containing protein.	NA	NA	OsPFPA2, PFPA2
TraesCS4B01G121600	wds_W4_vs_HFZ_W4 wds_W6_vs_HFZ_W6 wds_W8.5_vs_HFZ_W8.5	3	TraesCS4B01G121600	LOC_Os08g04590.1	csAtPR5, putative, expressed	Os08t0141000	Conserved hypothetical protein.	NA	NA	NA
TraesCS2B01G235200	wds_W4_vs_HFZ_W4 wds_W6_vs_HFZ_W6 wds_W8.5_vs_HFZ_W8.5	3	TraesCS2B01G235200	LOC_Os05g26070.1	cyclin, putative, expressed	Os05t0325200	Cyclin-related 2 domain containing protein.	NA	NA	NA
TraesCS4D01G284200	wds_W4_vs_HFZ_W4 wds_W6_vs_HFZ_W6 wds_W8.5_vs_HFZ_W8.5	3	TraesCS4D01G284200	LOC_Os08g20492.1	OsFBX285 - F-box domain containing protein, expressed	Os07t0122900	Cyclin-like F-box domain containing protein.	NA	NA	OsFbox336, Os_F0293
TraesCS2B01G141000	wds_W4_vs_HFZ_W4 wds_W6_vs_HFZ_W6 wds_W8.5_vs_HFZ_W8.5	3	TraesCS2B01G141000	NA	NA	NA	NA	NA	NA	NA
TraesCS4B01G101500	wds_W4_vs_HFZ_W4 wds_W6_vs_HFZ_W6 wds_W8.5_vs_HFZ_W8.5	3	TraesCS4B01G101500	LOC_Os01g27740.1	dnaJ domain containing protein, expressed	Os01t0375100	Similar to DnAJ-like protein slr0093.	NA	NA	OsDjC6
TraesCS3B01G440400	wds_W4_vs_HFZ_W4 wds_W6_vs_HFZ_W6 wds_W8.5_vs_HFZ_W8.5	3	TraesCS3B01G440400	LOC_Os07g25590.1	decarboxylase, putative, expressed	Os07t0437500	Aromatic L-amino acid decarboxylase (AADC), Serotonin biosynthesis	TDC2	TRYPTOPHAN DECARBOXYLASE 2, Trp decarboxylase 2	OsTDC2
TraesCS6D01G246700	wds_W4_vs_HFZ_W4 wds_W6_vs_HFZ_W6 wds_W8.5_vs_HFZ_W8.5	3	TraesCS6D01G246700	LOC_Os02g47130.1	expressed protein	Os07t0166500	Similar to OSJNba0093F12.13 protein.	NA	NA	NA
TraesCS6D01G406000	wds_W4_vs_HFZ_W4 wds_W6_vs_HFZ_W6 wds_W8.5_vs_HFZ_W8.5	3	TraesCS6D01G406000	LOC_Os06g51270.1	1,3-beta-glucan synthase component domain containing protein, expressed	Os02t0832400	Similar to Callose synthase 1 catalytic subunit.	NA	NA	OsGSL7
TraesCS7B01G359800	wds_W4_vs_HFZ_W4 wds_W6_vs_HFZ_W6 wds_W8.5_vs_HFZ_W8.5	3	TraesCS7B01G359800	LOC_Os02g06720.1	WD domain containing protein, putative, expressed	Os06t0678700	Conserved hypothetical protein.	NA	NA	NA
TraesCS6D01G223000	wds_W4_vs_HFZ_W4 wds_W6_vs_HFZ_W6 wds_W8.5_vs_HFZ_W8.5	3	TraesCS6D01G223000	LOC_Os02g43370.1	transposon protein, putative, unclassified, expressed	Os02t0649900	Metal-nicotianamine (NA) transporter, Fe and Mn transport to the endosperm	YSL2, OsYSL2, Os-YSL2, OsYs6	YELLOW STRIP-LIKE GENE 2, rice YSL (yellow stripe-like) gene2, Metal-nicotianamine transporter YSL2, Protein YELLOW STRIPE LIKE 2, ferrous Fe- and Mn-NA transporter OsYSL2, yellow stripe 1-like transporter 2	OsYSL2, Os-YSL2, OsYs6
TraesCS6D01G288900	wds_W4_vs_HFZ_W4 wds_W6_vs_HFZ_W6 wds_W8.5_vs_HFZ_W8.5	3	TraesCS6D01G288900	LOC_Os02g50810.1	expressed protein	Os02t0741700	Conserved hypothetical protein.	NA	NA	NA
TraesCS4D01G329400	wds_W4_vs_HFZ_W4 wds_W6_vs_HFZ_W6 wds_W8.5_vs_HFZ_W8.5	3	TraesCS4D01G329400	LOC_Os05g46480.1	late embryogenesis abundant protein, group 3, putative, expressed	Os05t0542500	LEA-like protein.	NA	NA	OsLEA3-1, OsLea3-1, LEA3, OsLEA3, OsLEA19, OsLEA19a, OsLEA19b, OsLEA3, Oslea3, oslea3
TraesCS6D01G241100	wds_W4_vs_HFZ_W4 wds_W6_vs_HFZ_W6 wds_W8.5_vs_HFZ_W8.5	3	TraesCS6D01G241100	LOC_Os02g45920.1	expressed protein	Os02t0684300	Nucleoporin protein Ndc1-Nup domain containing protein.	NA	NA	NA
TraesCS1B01G271200	wds_W4_vs_HFZ_W4 wds_W6_vs_HFZ_W6 wds_W8.5_vs_HFZ_W8.5	3	TraesCS1B01G271200	LOC_Os07g23900.1	OsFBX234 - F-box domain containing protein, expressed	Os07t0421000	Cyclin-like F-box domain containing protein.	NA	NA	OsFBX234, OsFbox369, Os_F0191
TraesCS6B01G097800	wds_W4_vs_HFZ_W4 wds_W6_vs_HFZ_W6 wds_W8.5_vs_HFZ_W8.5	3	TraesCS6B01G097800	LOC_Os02g15160.1	OsFBX40 - F-box domain containing protein, expressed	Os02t0249700	Cyclin-like F-box domain containing protein.	NA	NA	OsFbox075, OsFbox75, Os_F0514
TraesCS5D01G073000	wds_W4_vs_HFZ_W4 wds_W6_vs_HFZ_W6 wds_W8.5_vs_HFZ_W8.5	3	TraesCS5D01G073000	LOC_Os03g46140.1	OsFBX101 - F-box domain containing protein, expressed	Os03t0664300	F-box domain, cyclin-like domain containing protein.	NA	NA	OsFbox161, Os_F0076
TraesCS2A01G120100	wds_W4_vs_HFZ_W4 wds_W6_vs_HFZ_W6 wds_W8.5_vs_HFZ_W8.5	3	TraesCS2A01G120100	NA	NA	NA	NA	NA	NA	NA
TraesCS1B01G269900	wds_W4_vs_HFZ_W4 wds_W6_vs_HFZ_W6 wds_W8.5_vs_HFZ_W8.5	3	TraesCS1B01G269900	LOC_Os05g34270.1	inactive receptor kinase At1g27190 precursor, putative, expressed	Os05t0414700	Similar to BRASSINOSTEROID INSENSITIVE 1-associated receptor kinase 1.	NA	NA	NA
TraesCS1B01G328200	wds_W4_vs_HFZ_W4 wds_W6_vs_HFZ_W6 wds_W8.5_vs_HFZ_W8.5	3	TraesCS1B01G328200	LOC_Os05g41880.1	mutS domain V family protein, expressed	Os05t0498300	DNA mismatch repair protein MutS, core domain containing protein.	NA	NA	OsMSH5, MSH5
TraesCS2B01G141400	wds_W4_vs_HFZ_W4 wds_W6_vs_HFZ_W6 wds_W8.5_vs_HFZ_W8.5	3	TraesCS2B01G141400	NA	NA	NA	NA	NA	NA	NA
TraesCS1B01G253200	wds_W4_vs_HFZ_W4 wds_W6_vs_HFZ_W6 wds_W8.5_vs_HFZ_W8.5	3	TraesCS1B01G253200	LOC_Os05g32070.1	LRP1, putative, expressed	Os01t0954500	Protein of unknown function DUF702 family protein.	NA	NA	NA
TraesCS7A01G221300	wds_W4_vs_HFZ_W4 wds_W6_vs_HFZ_W6 wds_W8.5_vs_HFZ_W8.5	3	TraesCS7A01G221300	LOC_Os06g19590.1	estradiol 17-beta-dehydrogenase 12, putative, expressed	Os06t0300000	Short-chain dehydrogenase/reductase SDR domain containing protein.	NA	NA	NA
TraesCS6D01G354500	wds_W4_vs_HFZ_W4 wds_W6_vs_HFZ_W6 wds_W8.5_vs_HFZ_W8.5	3	TraesCS6D01G354500	LOC_Os05g50360.1	anaphase-promoting complex subunit 10, putative, expressed	Os05t0579800	Similar to Anaphase promoting complex subunit 10 (APC10) (Cyclosome subunit 10).	NA	NA	APC10
TraesCS6B01G247700	wds_W4_vs_HFZ_W4 wds_W6_vs_HFZ_W6 wds_W8.5_vs_HFZ_W8.5	3	TraesCS6B01G247700	LOC_Os12g02170.1	retrotransposon protein, putative, SINE subclass, expressed	Os05t0125600	Protein of unknown function DUF1677, Oryza sativa family protein.	NA	NA	NA
TraesCS7D01G069200	wds_W4_vs_HFZ_W4 wds_W6_vs_HFZ_W6 wds_W8.5_vs_HFZ_W8.5	3	TraesCS7D01G069200	LOC_Os01g03070.2	transposon protein, putative, unclassified, expressed	Os01t0120800	Similar to Eukaryotic translation initiation factor 3 subunit 10 (eIF-3 theta) (Eukaryotic translation initiation factor 3 large subunit) (eIF3a).	NA	NA	eIF-3a, OseIF3a
TraesCS7A01G225000	wds_W4_vs_HFZ_W4 wds_W6_vs_HFZ_W6 wds_W8.5_vs_HFZ_W8.5	3	TraesCS7A01G225000	LOC_Os06g22390.1	expressed protein	Os06t0329300	Conserved hypothetical protein.	NA	NA	NA
TraesCS6D01G062600	wds_W4_vs_HFZ_W4 wds_W6_vs_HFZ_W6 wds_W8.5_vs_HFZ_W8.5	3	TraesCS6D01G062600	LOC_Os02g15160.1	OsFBX40 - F-box domain containing protein, expressed	Os02t0249700	Cyclin-like F-box domain containing protein.	NA	NA	OsFbox075, OsFbox75, Os_F0514
TraesCS6D01G332700	wds_W4_vs_HFZ_W4 wds_W6_vs_HFZ_W6 wds_W8.5_vs_HFZ_W8.5	3	TraesCS6D01G332700	NA	NA	NA	NA	NA	NA	NA
TraesCS5B01G272400	wds_W4_vs_HFZ_W4 wds_W6_vs_HFZ_W6 wds_W8.5_vs_HFZ_W8.5	3	TraesCS5B01G272400	LOC_Os03g11790.1	OsFBX79 - F-box domain containing protein, expressed	Os03t0217200	Cyclin-like F-box domain containing protein.	NA	NA	OsFbox133, Os_F0449
TraesCS5D01G080200	wds_W4_vs_HFZ_W4 wds_W6_vs_HFZ_W6 wds_W8.5_vs_HFZ_W8.5	3	TraesCS5D01G080200	LOC_Os12g34440.1	expressed protein	Os12t0529200	Protein of unknown function DUF1618 domain containing protein.	NA	NA	NA
TraesCS3B01G090900	wds_W4_vs_HFZ_W4 wds_W6_vs_HFZ_W6 wds_W8.5_vs_HFZ_W8.5	3	TraesCS3B01G090900	LOC_Os07g03260.1	CSLC10 - cellulose synthase-like family C, expressed	Os07t0124750	Similar to cDNA clone:J033097L05, full insert sequence.	NA	NA	OsCslC10, OsCSLC10
TraesCS2B01G141100	wds_W4_vs_HFZ_W4 wds_W6_vs_HFZ_W6 wds_W8.5_vs_HFZ_W8.5	3	TraesCS2B01G141100	NA	NA	NA	NA	NA	NA	NA
TraesCS7A01G232800	wds_W4_vs_HFZ_W4 wds_W6_vs_HFZ_W6 wds_W8.5_vs_HFZ_W8.5	3	TraesCS7A01G232800	LOC_Os06g28720.1	expressed protein	Os06t0481900	Conserved hypothetical protein.	NA	NA	NA
TraesCS3A01G434900	wds_W6_vs_HFZ_W6 wds_W8.5_vs_HFZ_W8.5	2	TraesCS3A01G434900	LOC_Os01g69850.1	OsMADS65 - MADS-box family gene with MIKC* type-box, expressed	Os01t0922800	MADS-box transcription factor, Short-day flowering promoter	MADS51, OsMADS51, OsMADS65, MADS65	MADS BOX GENE 51, MADS box gene51	OsMADS51, OsMADS65, MADS65
TraesCS5B01G414200	wds_W4_vs_HFZ_W4 wds_W6_vs_HFZ_W6	2	TraesCS5B01G414200	LOC_Os07g44140.1	cytochrome P450 72A1, putative, expressed	Os07t0635500	Similar to Cytochrome P450.	NA	NA	OsCYP709C5
TraesCS6D01G200300	wds_W6_vs_HFZ_W6 wds_W8.5_vs_HFZ_W8.5	2	TraesCS6D01G200300	NA	NA	NA	NA	NA	NA	NA
TraesCS1B01G389900	wds_W4_vs_HFZ_W4 wds_W6_vs_HFZ_W6	2	TraesCS1B01G389900	LOC_Os08g36920.1	AP2 domain containing protein, expressed	Os09t0457900	AP2/ERF transcription factor, Regulation of the internode elongation	ERF102, OsERF#102, OsERF102, AP2/EREBP#123, AP2/EREBP123, OsEATB, EATB	ETHYLENE RESPONSE FACTOR 102, ethylene response factor 102, APETALA2/ethylene-responsive element binding protein 123, ERF protein associated with tillering and panicle branching	OsERF#102, OsERF102, AP2/EREBP#123, AP2/EREBP123, OsEATB, EATB
TraesCS6D01G326300	wds_W4_vs_HFZ_W4 wds_W6_vs_HFZ_W6	2	TraesCS6D01G326300	LOC_Os02g33490.1	inorganic H+ pyrophosphatase, putative, expressed	Os02t0537900	Similar to Vacuolar-type H+-translocating inorganic pyrophosphatase (EC 3.6.1.1).	NA	NA	NA
TraesCS1B01G266200	wds_W4_vs_HFZ_W4 wds_W8.5_vs_HFZ_W8.5	2	TraesCS1B01G266200	LOC_Os05g33820.1	lipase, putative, expressed	Os05t0408300	Similar to Lipase.	NA	NA	NA
TraesCS6D01G254700	wds_W6_vs_HFZ_W6 wds_W8.5_vs_HFZ_W8.5	2	TraesCS6D01G254700	LOC_Os02g47870.1	anaphase-promoting complex subunit 11, putative, expressed	Os01t0106800	Similar to RING-box protein 1A (Regulator of cullins 1a) (dRbx1).	NA	NA	OsRBX1b, RBX1b
TraesCS7A01G212000	wds_W4_vs_HFZ_W4 wds_W6_vs_HFZ_W6	2	TraesCS7A01G212000	LOC_Os06g16410.1	armadillo/beta-catenin repeat family protein, putative, expressed	Os06t0275700	Similar to Beta-catenin repeat family protein.	NA	NA	OsPUB22
TraesCS6D01G188600	wds_W6_vs_HFZ_W6 wds_W8.5_vs_HFZ_W8.5	2	TraesCS6D01G188600	LOC_Os02g37430.1	LSM domain containing protein, expressed	Os02t0586500	Similar to Small nuclear ribonucleoprotein Sm D1 (snRNP core protein D1) (Sm-D1) (Sm-D autoantigen).	NA	NA	NA
TraesCS6D01G379400	wds_W6_vs_HFZ_W6 wds_W8.5_vs_HFZ_W8.5	2	TraesCS6D01G379400	LOC_Os03g60310.1	expressed protein	Os07t0513400	Protein of unknown function DUF1677, Oryza sativa family protein.	NA	NA	OsSTA197
TraesCS6D01G294100	wds_W6_vs_HFZ_W6 wds_W8.5_vs_HFZ_W8.5	2	TraesCS6D01G294100	LOC_Os07g23900.1	OsFBX234 - F-box domain containing protein, expressed	Os07t0421000	Cyclin-like F-box domain containing protein.	NA	NA	OsFBX234, OsFbox369, Os_F0191
TraesCS7A01G253800	wds_W4_vs_HFZ_W4 wds_W8.5_vs_HFZ_W8.5	2	TraesCS7A01G253800	LOC_Os08g40600.1	thaumatin, putative, expressed	Os09t0536400	Similar to Thaumatin-like protein 1 precursor.	NA	NA	NA
TraesCS6D01G185600	wds_W4_vs_HFZ_W4 wds_W8.5_vs_HFZ_W8.5	2	TraesCS6D01G185600	LOC_Os02g23890.1	protein transporter, putative, expressed	Os02t0435000	Translocation protein Sec62 family protein.	NA	NA	OsNSCC2
TraesCS6D01G254100	wds_W4_vs_HFZ_W4 wds_W8.5_vs_HFZ_W8.5	2	TraesCS6D01G254100	LOC_Os03g56850.1	pentatricopeptide, putative, expressed	Os03t0781100	Pentatricopeptide repeat domain containing protein.	NA	NA	NA
TraesCS6D01G349300	wds_W6_vs_HFZ_W6 wds_W8.5_vs_HFZ_W8.5	2	TraesCS6D01G349300	LOC_Os02g55600.1	expressed protein	Os02t0799600	Conserved hypothetical protein.	NA	NA	NA
TraesCS4A01G083900	wds_W6_vs_HFZ_W6 wds_W8.5_vs_HFZ_W8.5	2	TraesCS4A01G083900	LOC_Os03g15050.2	phosphoenolpyruvate carboxykinase, putative, expressed	Os03t0255500	Similar to Phosphoenolpyruvate carboxykinase 4 (EC 4.1.1.49) (Fragment).	NA	NA	NA
TraesCS1B01G247700	wds_W4_vs_HFZ_W4 wds_W8.5_vs_HFZ_W8.5	2	TraesCS1B01G247700	LOC_Os05g30970.1	copine, putative, expressed	Os05t0373300	Copine protein, Negative regulation of disease resistance, Positive regulation of plant growth and development	OsBON3	BONZAI 3	OsBON3
TraesCS6B01G326000	wds_W4_vs_HFZ_W4 wds_W8.5_vs_HFZ_W8.5	2	TraesCS6B01G326000	LOC_Os02g50110.1	expressed protein	Os02t0733900	Conserved hypothetical protein.	NA	NA	NA
TraesCS3D01G427500	wds_W6_vs_HFZ_W6 wds_W8.5_vs_HFZ_W8.5	2	TraesCS3D01G427500	LOC_Os01g69870.2	expressed protein	Os01t0923000	Conserved hypothetical protein.	NA	NA	NA
TraesCS6D01G324500	wds_W4_vs_HFZ_W4 wds_W6_vs_HFZ_W6	2	TraesCS6D01G324500	LOC_Os01g03170.1	seven in absentia protein family protein, expressed	Os01t0121950	Hypothetical conserved gene.	NA	NA	NA
TraesCS5D01G269400	wds_W4_vs_HFZ_W4 wds_W6_vs_HFZ_W6	2	TraesCS5D01G269400	LOC_Os09g31000.1	EF hand family protein, expressed	Os09t0483100	EF-Hand type domain containing protein.	NA	NA	NA
TraesCS7A01G265900	wds_W6_vs_HFZ_W6 wds_W8.5_vs_HFZ_W8.5	2	TraesCS7A01G265900	LOC_Os08g42950.1	haloacid dehalogenase-like hydrolase family protein, putative, expressed	Os08t0542600	HAD-superfamily subfamily IIA hydrolase, hypothetical 3 protein.	NA	NA	NA
TraesCS6D01G230800	wds_W4_vs_HFZ_W4 wds_W8.5_vs_HFZ_W8.5	2	TraesCS6D01G230800	LOC_Os02g44130.1	ZOS2-14 - C2H2 zinc finger protein, expressed	Os02t0659500	Zinc finger, C2H2-type domain containing protein.	NA	NA	NA
TraesCS1B01G266700	wds_W4_vs_HFZ_W4 wds_W8.5_vs_HFZ_W8.5	2	TraesCS1B01G266700	LOC_Os05g33860.1	expressed protein	Os05t0409100	Similar to predicted protein.	NA	NA	NA
TraesCS6D01G243400	wds_W6_vs_HFZ_W6 wds_W8.5_vs_HFZ_W8.5	2	TraesCS6D01G243400	LOC_Os02g46380.1	purine permease, putative, expressed	Os02t0689200	Similar to cDNA clone:J023134O11, full insert sequence.	NA	NA	OsPUP11
TraesCS7A01G278200	wds_W4_vs_HFZ_W4 wds_W6_vs_HFZ_W6	2	TraesCS7A01G278200	LOC_Os08g44280.2	protein-L-isoaspartate O-methyltransferase, putative, expressed	Os08t0557000	L-isoaspartate methyltransferase, iso-Asp-containing protein repairing enzyme, Seed vigor and longevity	PIMT1, OsPIMT1	PROTEIN REPAIR L-ISOASPARTYL METHYLTRANSFERASE 1, Protein repair L-isoaspartyl methyltransferase 1	OsPIMT1, OsPIMT1'
TraesCS5A01G019800	wds_W6_vs_HFZ_W6 wds_W8.5_vs_HFZ_W8.5	2	TraesCS5A01G019800	LOC_Os11g37300.1	OsFBDUF53 - F-box and DUF domain containing protein, expressed	Os11t0582700	Cyclin-like F-box domain containing protein.	NA	NA	OsFbox614, Os_F0381
TraesCS1B01G262200	wds_W4_vs_HFZ_W4 wds_W8.5_vs_HFZ_W8.5	2	TraesCS1B01G262200	LOC_Os05g33360.1	transmembrane BAX inhibitor motif-containing protein, putative, expressed	Os05t0402300	Uncharacterised protein family UPF0005 domain containing protein.	NA	NA	NA
TraesCS6A01G325900	wds_W6_vs_HFZ_W6 wds_W8.5_vs_HFZ_W8.5	2	TraesCS6A01G325900	LOC_Os06g10650.1	tyrosine phosphatase family protein, putative, expressed	Os02t0771400	Protein-tyrosine phosphatase, SIW14-like domain containing protein.	NA	NA	OsPFA-DSP2, OsPP39
TraesCS6D01G349000	wds_W4_vs_HFZ_W4 wds_W6_vs_HFZ_W6	2	TraesCS6D01G349000	LOC_Os02g55610.1	serine-rich protein, putative, expressed	Os02t0799700	Similar to serine-rich protein.	NA	NA	NA
TraesCS3A01G351400	wds_W4_vs_HFZ_W4 wds_W6_vs_HFZ_W6	2	TraesCS3A01G351400	LOC_Os01g61610.1	flavonol synthase/flavanone 3-hydroxylase, putative, expressed	Os01t0832600	Similar to Leucoanthocyanidin dioxygenase-like protein.	NA	NA	2-ODD5, Os2-ODD5, Os2ODD5
TraesCS6D01G245000	wds_W4_vs_HFZ_W4 wds_W8.5_vs_HFZ_W8.5	2	TraesCS6D01G245000	LOC_Os02g47350.1	oxidoreductase, short chain dehydrogenase/reductase family, putative, expressed	Os02t0701900	NAD(P)-binding domain containing protein.	NA	NA	NA
TraesCS6D01G356300	wds_W6_vs_HFZ_W6 wds_W8.5_vs_HFZ_W8.5	2	TraesCS6D01G356300	LOC_Os02g56014.1	40S ribosomal protein S30, putative, expressed	Os02t0804100	Similar to predicted protein.	NA	NA	OsRPS30
TraesCS6D01G255700	wds_W4_vs_HFZ_W4 wds_W8.5_vs_HFZ_W8.5	2	TraesCS6D01G255700	NA	NA	NA	NA	NA	NA	NA
TraesCS3B01G171700	wds_W4_vs_HFZ_W4 wds_W6_vs_HFZ_W6	2	TraesCS3B01G171700	LOC_Os01g12110.2	expressed protein	Os01t0220500	Similar to predicted protein.	NA	NA	NA
TraesCS5D01G073400	wds_W4_vs_HFZ_W4 wds_W6_vs_HFZ_W6	2	TraesCS5D01G073400	LOC_Os08g17500.1	cinnamoyl-CoA reductase, putative, expressed	Os08t0277200	Similar to Cinnamoyl-CoA reductase (EC 1.2.1.44).	NA	NA	OsCCR, CCR, OsCCR18
TraesCS7A01G256400	wds_W4_vs_HFZ_W4 wds_W6_vs_HFZ_W6	2	TraesCS7A01G256400	LOC_Os08g41380.1	pentatricopeptide, putative, expressed	Os08t0525500	Pentatricopeptide repeat domain containing protein.	NA	NA	NA
TraesCS1B01G252400	wds_W4_vs_HFZ_W4 wds_W8.5_vs_HFZ_W8.5	2	TraesCS1B01G252400	LOC_Os01g33090.1	expressed protein	Os01t0514700	Serine/threonine protein kinase-related domain containing protein.	NA	NA	NA
TraesCS5A01G488500	wds_W4_vs_HFZ_W4 wds_W6_vs_HFZ_W6	2	TraesCS5A01G488500	LOC_Os12g29400.1	GRAM domain containing protein, expressed	Os12t0478200	GRAM domain containing protein.	NA	NA	OsABA45, ABA45, OsGDP, GDP
TraesCS4B01G275400	wds_W6_vs_HFZ_W6 wds_W8.5_vs_HFZ_W8.5	2	TraesCS4B01G275400	LOC_Os08g38300.1	Core histone H2A/H2B/H3/H4 domain containing protein, putative, expressed	Os03t0279000	Similar to Histone H2B.1.	NA	NA	NA
TraesCS7B01G303500	wds_W4_vs_HFZ_W4 wds_W6_vs_HFZ_W6	2	TraesCS7B01G303500	LOC_Os02g15160.1	OsFBX40 - F-box domain containing protein, expressed	Os02t0249700	Cyclin-like F-box domain containing protein.	NA	NA	OsFbox075, OsFbox75, Os_F0514
TraesCS6D01G196400	wds_W4_vs_HFZ_W4 wds_W6_vs_HFZ_W6	2	TraesCS6D01G196400	LOC_Os02g38950.1	PPR repeat containing protein, expressed	Os02t0601600	Hypothetical conserved gene.	NA	NA	NA
TraesCS6D01G371000	wds_W4_vs_HFZ_W4 wds_W8.5_vs_HFZ_W8.5	2	TraesCS6D01G371000	LOC_Os02g57020.1	YCF37, putative, expressed	Os02t0815300	Hypothetical protein.	NA	NA	NA
TraesCS7A01G211600	wds_W6_vs_HFZ_W6 wds_W8.5_vs_HFZ_W8.5	2	TraesCS7A01G211600	LOC_Os10g25450.1	OsSub60 - Putative Subtilisin homologue, expressed	Os09t0441000	Peptidase S8, subtilisin-related domain containing protein.	NA	NA	OsSub57, SUB57
TraesCS5A01G355900	wds_W4_vs_HFZ_W4 wds_W6_vs_HFZ_W6	2	TraesCS5A01G355900	LOC_Os11g30910.1	sulfotransferase domain containing protein, expressed	Os11t0505300	Sulfotransferase, Resistance to rice stripe virus	STV11, OsSOT1	sulfotransferase 1, RSV (Rice stripe virus) resistance quantitative trait locus on chromosome 11	STV11, OsSOT1
TraesCS7A01G245900	wds_W4_vs_HFZ_W4 wds_W8.5_vs_HFZ_W8.5	2	TraesCS7A01G245900	LOC_Os08g39740.1	expressed protein	Os08t0508100	Conserved hypothetical protein.	NA	NA	NA
TraesCS6D01G296600	wds_W4_vs_HFZ_W4 wds_W6_vs_HFZ_W6	2	TraesCS6D01G296600	LOC_Os03g26820.1	LTPL52 - Protease inhibitor/seed storage/LTP family protein precursor, expressed	Os03t0385400	Bifunctional inhibitor/plant lipid transfer protein/seed storage domain containing protein.	NA	NA	OsLLA1, OsLTPG6, OsLTPg6, OsLTPL1, LLA1, LTPG6, LTPg6, LTPL1
TraesCS4A01G401300	wds_W4_vs_HFZ_W4 wds_W6_vs_HFZ_W6	2	TraesCS4A01G401300	LOC_Os04g43800.1	phenylalanine ammonia-lyase, putative, expressed	Os04t0518400	Similar to Phenylalanine ammonia-lyase (Fragment).	NA	NA	OsPAL07, OsPAL, PAL07, OsPAL6, PAL6, PAL1, OsPAL7, PAL7
TraesCS1D01G339800	wds_W4_vs_HFZ_W4 wds_W6_vs_HFZ_W6	2	TraesCS1D01G339800	LOC_Os05g44060.1	expressed protein	Os05t0516700	Conserved hypothetical protein.	NA	NA	NA
TraesCS3B01G192200	wds_W4_vs_HFZ_W4 wds_W8.5_vs_HFZ_W8.5	2	TraesCS3B01G192200	LOC_Os12g39800.1	retrotransposon protein, putative, Ty1-copia subclass, expressed	Os12t0587100	Similar to RSSG8.	NA	NA	NA
TraesCS6D01G247300	wds_W6_vs_HFZ_W6 wds_W8.5_vs_HFZ_W8.5	2	TraesCS6D01G247300	LOC_Os02g47030.1	expressed protein	Os02t0698100	Galactose oxidase, central domain containing protein.	NA	NA	NA
TraesCS6D01G195400	wds_W4_vs_HFZ_W4 wds_W8.5_vs_HFZ_W8.5	2	TraesCS6D01G195400	LOC_Os02g38820.1	expressed protein	Os02t0600200	IQ calmodulin-binding region domain containing protein.	NA	NA	NA
TraesCS6D01G225300	wds_W6_vs_HFZ_W6 wds_W8.5_vs_HFZ_W8.5	2	TraesCS6D01G225300	LOC_Os02g43760.1	ubiquitin carboxyl-terminal hydrolase, family 1, putative, expressed	Os02t0654500	Peptidase C12, ubiquitin carboxyl-terminal hydrolase 1 family protein.	NA	NA	NA
TraesCS7A01G508800	wds_W4_vs_HFZ_W4 wds_W6_vs_HFZ_W6	2	TraesCS7A01G508800	LOC_Os06g44010.1	WRKY28, expressed	Os06t0649000	PAMP (pathogen-associated molecular pattern)-responsive transrepressor, Defense response	WRKY28, WRKY GENE 28	OsWRKY28, Rice WRKY gene28	OsWRKY28
TraesCS7A01G269400	wds_W4_vs_HFZ_W4 wds_W8.5_vs_HFZ_W8.5	2	TraesCS7A01G269400	LOC_Os08g43230.1	TraB family protein, putative, expressed	Os08t0545700	Similar to TraB protein-related.	NA	NA	NA
TraesCS7A01G213700	wds_W4_vs_HFZ_W4 wds_W8.5_vs_HFZ_W8.5	2	TraesCS7A01G213700	LOC_Os07g08160.1	early light-induced protein, chloroplast precursor, putative, expressed	Os07t0178800	Similar to Low molecular mass early light-inducible protein HV90, chloroplast precursor (ELIP).	NA	NA	NA
TraesCS7D01G323200	wds_W6_vs_HFZ_W6 wds_W8.5_vs_HFZ_W8.5	2	TraesCS7D01G323200	LOC_Os01g66230.1	csAtPR5, putative, expressed	Os01t0885500	Hypothetical conserved gene.	NA	NA	NA
TraesCS6D01G245400	wds_W4_vs_HFZ_W4 wds_W8.5_vs_HFZ_W8.5	2	TraesCS6D01G245400	LOC_Os02g47230.1	Disease resistance/zinc finger/chromosome condensation-like region protein, putative, expressed	Os02t0700700	Disease resistance/zinc finger/chromosome condensation-like region domain containing protein.	NA	NA	OsBRXL2
TraesCS6D01G198300	wds_W4_vs_HFZ_W4 wds_W6_vs_HFZ_W6	2	TraesCS6D01G198300	LOC_Os02g39200.1	nucleotide-sugar transporter family protein, putative, expressed	Os02t0604300	Nucleotide-sugar transporter family protein.	NA	NA	NA
TraesCS4B01G296900	wds_W4_vs_HFZ_W4 wds_W6_vs_HFZ_W6	2	TraesCS4B01G296900	LOC_Os03g08310.1	ZIM domain containing protein, putative, expressed	Os03t0180800	TIFY domain-containing transcriptional regulator, Salt and dehydration stress tolerance	TIFY11A, OsJAZ3, OsJAZ 9, OsJAZ9, OsTIFY11a, JAZ9	TIFY GENE 11A, Jasmonate ZIM-domain protein 3, Jasmonate ZIM-domain protein 9.	OsJAZ3, JAZ3, OsJAZ 9, OsJAZ9, Os-JAZ9, JAZ9, OsTIFY11a
TraesCS4A01G005200	wds_W4_vs_HFZ_W4 wds_W8.5_vs_HFZ_W8.5	2	TraesCS4A01G005200	LOC_Os03g08520.1	DUF581 domain containing protein, expressed	Os03t0183500	Protein of unknown function DUF581 family protein.	NA	NA	NA
TraesCS7A01G208200	wds_W4_vs_HFZ_W4 wds_W6_vs_HFZ_W6	2	TraesCS7A01G208200	LOC_Os02g38130.1	no apical meristem protein, putative, expressed	Os06t0267500	Similar to NAM1 protein (Fragment).	NA	NA	NA
TraesCS6D01G201900	wds_W4_vs_HFZ_W4 wds_W6_vs_HFZ_W6	2	TraesCS6D01G201900	LOC_Os02g19820.1	nodulin MtN3 family protein, putative, expressed	Os02t0301100	RAG1-activating protein 1 homologue domain containing protein.	NA	NA	OsSWEET4
TraesCS5B01G142100	wds_W4_vs_HFZ_W4 wds_W6_vs_HFZ_W6	2	TraesCS5B01G142100	LOC_Os11g03300.1	NAC domain transcription factor, putative, expressed	Os12t0123700	NAC domain containing transcription factor, Abiotic and biotic stress response	NAC131, ONAC131	NAC DOMAIN-CONTAINING PROTEIN 131, NAC domain-containing protein 131	ONAC131
TraesCS3D01G153700	wds_W6_vs_HFZ_W6 wds_W8.5_vs_HFZ_W8.5	2	TraesCS3D01G153700	LOC_Os01g12110.2	expressed protein	Os01t0220500	Similar to predicted protein.	NA	NA	NA
TraesCS7D01G204700	wds_W6_vs_HFZ_W6 wds_W8.5_vs_HFZ_W8.5	2	TraesCS7D01G204700	LOC_Os10g25230.1	ZIM domain containing protein, putative, expressed	Os10t0391400	Tify domain containing protein.	NA	NA	OsJAZ 13, OsJAZ13, JAZ13, OsTIFY11e
TraesCS6D01G291000	wds_W4_vs_HFZ_W4 wds_W8.5_vs_HFZ_W8.5	2	TraesCS6D01G291000	LOC_Os02g50630.1	E2F family transcription factor protein, putative, expressed	Os02t0739700	E2F Family domain containing protein.	NA	NA	Orysa;DEL1
TraesCS6D01G370600	wds_W6_vs_HFZ_W6 wds_W8.5_vs_HFZ_W8.5	2	TraesCS6D01G370600	LOC_Os02g56980.1	cytidylyltransferase domain containing protein, expressed	Os02t0814900	Similar to nicotinamide-nucleotide adenylyltransferase 1.	NA	NA	NA
TraesCS2A01G453900	wds_W4_vs_HFZ_W4 wds_W6_vs_HFZ_W6	2	TraesCS2A01G453900	LOC_Os04g49670.1	DUF581 domain containing protein, expressed	Os04t0586100	Protein of unknown function DUF581 family protein.	NA	NA	NA
TraesCS7A01G220100	wds_W6_vs_HFZ_W6 wds_W8.5_vs_HFZ_W8.5	2	TraesCS7A01G220100	LOC_Os08g10340.1	OsFBX278 - F-box domain containing protein, expressed	Os08t0203800	Cyclin-like F-box domain containing protein.	NA	NA	OsFbox428, Os_F0440
TraesCS6D01G358700	wds_W4_vs_HFZ_W4 wds_W6_vs_HFZ_W6	2	TraesCS6D01G358700	LOC_Os02g56250.1	GATA zinc finger domain containing protein, expressed	Os02t0806400	Hypothetical conserved gene.	NA	NA	NA
TraesCS3B01G119800	wds_W6_vs_HFZ_W6 wds_W8.5_vs_HFZ_W8.5	2	TraesCS3B01G119800	LOC_Os01g06660.1	thiamine pyrophosphate enzyme, C-terminal TPP binding domain containing protein, expressed	Os01t0160100	Similar to Pyruvate decarboxylase isozyme 2 (EC 4.1.1.1) (PDC) (Fragment).	NA	NA	NA
TraesCS7A01G240900	wds_W4_vs_HFZ_W4 wds_W6_vs_HFZ_W6	2	TraesCS7A01G240900	LOC_Os08g39050.1	pentatricopeptide, putative, expressed	Os08t0499800	Pentatricopeptide repeat domain containing protein.	NA	NA	NA
TraesCS7A01G261000	wds_W6_vs_HFZ_W6 wds_W8.5_vs_HFZ_W8.5	2	TraesCS7A01G261000	LOC_Os08g42370.1	zinc finger DHHC domain-containing protein, putative, expressed	Os08t0535400	Zinc finger, DHHC-type domain containing protein.	NA	NA	NA
TraesCS6D01G205200	wds_W4_vs_HFZ_W4 wds_W8.5_vs_HFZ_W8.5	2	TraesCS6D01G205200	LOC_Os02g40040.1	expressed protein	Os02t0614200	Conserved hypothetical protein.	NA	NA	NA
TraesCS6D01G360300	wds_W4_vs_HFZ_W4 wds_W8.5_vs_HFZ_W8.5	2	TraesCS6D01G360300	LOC_Os06g36220.1	OsFBX198 - F-box domain containing protein, expressed	Os06t0556300	Cyclin-like F-box domain containing protein.	NA	NA	OsFbox313, Os_F0104
TraesCS4A01G021100	wds_W4_vs_HFZ_W4 wds_W6_vs_HFZ_W6	2	TraesCS4A01G021100	LOC_Os07g02910.1	OsFBL33 - F-box domain and LRR containing protein, expressed	Os07t0120400	Cyclin-like F-box domain containing protein.	NA	NA	OsFbox333, Os_F0159
TraesCS6D01G353900	wds_W6_vs_HFZ_W6 wds_W8.5_vs_HFZ_W8.5	2	TraesCS6D01G353900	LOC_Os11g09474.1	OsFBX400 - F-box domain containing protein, expressed	Os11t0200950	F-box domain, cyclin-like domain containing protein.	NA	NA	Os_F0390
TraesCS6D01G334400	wds_W6_vs_HFZ_W6 wds_W8.5_vs_HFZ_W8.5	2	TraesCS6D01G334400	LOC_Os07g30250.1	RFT1, putative, expressed	Os07t0486100	RFT1 domain containing protein.	NA	NA	NA
TraesCS1A01G370600	wds_W4_vs_HFZ_W4 wds_W6_vs_HFZ_W6	2	TraesCS1A01G370600	LOC_Os08g36920.1	AP2 domain containing protein, expressed	Os09t0457900	AP2/ERF transcription factor, Regulation of the internode elongation	ERF102, OsERF#102, OsERF102, AP2/EREBP#123, AP2/EREBP123, OsEATB, EATB	ETHYLENE RESPONSE FACTOR 102, ethylene response factor 102, APETALA2/ethylene-responsive element binding protein 123, ERF protein associated with tillering and panicle branching	OsERF#102, OsERF102, AP2/EREBP#123, AP2/EREBP123, OsEATB, EATB
TraesCS4A01G366600	wds_W4_vs_HFZ_W4 wds_W8.5_vs_HFZ_W8.5	2	TraesCS4A01G366600	LOC_Os07g03070.1	tetratricopeptide repeat containing protein, putative, expressed	Os07t0122400	Tetratricopeptide region domain containing protein.	NA	NA	NA
TraesCS1A01G396900	wds_W4_vs_HFZ_W4 wds_W6_vs_HFZ_W6	2	TraesCS1A01G396900	LOC_Os01g47760.1	OsGrx_I1 - glutaredoxin subgroup III, expressed	Os01t0667900	CC-type glutaredoxin, Homeostatic regulation of nitrogen use, Hormone signaling	GRX6, OsGRX6	GLUTAREDOXIN 6, glutaredoxin 6	OsGRX6, OsGrx_I1, Grx_I1
TraesCS4B01G281800	wds_W4_vs_HFZ_W4 wds_W8.5_vs_HFZ_W8.5	2	TraesCS4B01G281800	LOC_Os03g06970.1	tetratricopeptide repeat domain containing protein, expressed	Os03t0165900	Tetratricopeptide-like helical domain containing protein.	NA	NA	NA
TraesCS6D01G198400	wds_W6_vs_HFZ_W6 wds_W8.5_vs_HFZ_W8.5	2	TraesCS6D01G198400	LOC_Os03g01270.1	expansin precursor, putative, expressed	Os03t0102700	Similar to Expansin-B7.	NA	NA	OsEXPB7, osaEXPb1.12
TraesCS7A01G208000	wds_W6_vs_HFZ_W6 wds_W8.5_vs_HFZ_W8.5	2	TraesCS7A01G208000	LOC_Os01g18850.1	OsSPL1 - SBP-box gene family member, expressed	Os01t0292900	Similar to Squamosa-promoter binding-like protein 2.	NA	NA	OsSPL1
TraesCS7A01G264900	wds_W6_vs_HFZ_W6 wds_W8.5_vs_HFZ_W8.5	2	TraesCS7A01G264900	LOC_Os08g42610.1	pentatricopeptide, putative, expressed	Os08t0538800	Pentatricopeptide repeat domain containing protein.	NA	NA	NA
TraesCS1B01G275400	wds_W4_vs_HFZ_W4 wds_W8.5_vs_HFZ_W8.5	2	TraesCS1B01G275400	LOC_Os05g35060.1	DUF803 domain containing, putative, expressed	Os05t0424800	Similar to AER274Wp.	NA	NA	NA
TraesCS2B01G233100	wds_W4_vs_HFZ_W4 wds_W6_vs_HFZ_W6	2	TraesCS2B01G233100	LOC_Os07g37280.1	hypothetical protein	Os07t0558900	Protein of unknown function wound-induced domain containing protein.	NA	NA	NA
TraesCS6D01G408000	wds_W6_vs_HFZ_W6 wds_W8.5_vs_HFZ_W8.5	2	TraesCS6D01G408000	LOC_Os02g58650.1	expressed protein	Os02t0833400	Conserved hypothetical protein.	NA	NA	NA
TraesCS6D01G355300	wds_W4_vs_HFZ_W4 wds_W6_vs_HFZ_W6	2	TraesCS6D01G355300	LOC_Os12g05560.1	expressed protein	Os12t0151600	Hypothetical conserved gene.	NA	NA	NA
TraesCS7A01G195800	wds_W4_vs_HFZ_W4 wds_W6_vs_HFZ_W6	2	TraesCS7A01G195800	LOC_Os06g13180.1	metalloendoproteinase 1 precursor, putative, expressed	Os06t0239100	Peptidase M10A and M12B, matrixin and adamalysin family protein.	NA	NA	NA
TraesCS6D01G243200	wds_W4_vs_HFZ_W4 wds_W8.5_vs_HFZ_W8.5	2	TraesCS6D01G243200	LOC_Os02g46340.1	RING-H2 finger protein ATL3J, putative, expressed	Os04t0586700	Zinc finger, RING/FYVE/PHD-type domain containing protein.	NA	NA	NA
TraesCS2B01G130500	wds_W4_vs_HFZ_W4 wds_W6_vs_HFZ_W6	2	TraesCS2B01G130500	LOC_Os07g47620.1	universal stress protein domain containing protein, putative, expressed	Os07t0673400	Rossmann-like alpha/beta/alpha sandwich fold domain containing protein.	NA	NA	OsUsp1
TraesCS6D01G220200	wds_W6_vs_HFZ_W6 wds_W8.5_vs_HFZ_W8.5	2	TraesCS6D01G220200	LOC_Os02g42920.1	DTA2, putative, expressed	Os02t0642700	Protein of unknown function DUF821, CAP10-like family protein.	NA	NA	NA
TraesCS6D01G253700	wds_W6_vs_HFZ_W6 wds_W8.5_vs_HFZ_W8.5	2	TraesCS6D01G253700	LOC_Os02g47770.1	ZF-HD protein dimerisation region containing protein, expressed	Os02t0706600	Similar to zinc finger homeodomain protein 1.	NA	NA	OsZHD7
TraesCS1B01G239000	wds_W4_vs_HFZ_W4 wds_W8.5_vs_HFZ_W8.5	2	TraesCS1B01G239000	LOC_Os05g28720.1	PPR repeat containing protein, expressed	Os05t0355200	Pentatricopeptide repeat domain containing protein.	NA	NA	NA
TraesCS6D01G379300	wds_W6_vs_HFZ_W6 wds_W8.5_vs_HFZ_W8.5	2	TraesCS6D01G379300	LOC_Os02g57370.1	DHHC zinc finger domain containing protein, expressed	Os02t0819100	DHHC-type zinc finger protein, Regulation of plant architecture by altering the tiller	NA	NA	OsDHHC1, OsPAT15, PAT15
TraesCS6D01G206900	wds_W4_vs_HFZ_W4 wds_W8.5_vs_HFZ_W8.5	2	TraesCS6D01G206900	LOC_Os02g40460.1	S1 RNA binding domain containing protein, expressed	Os02t0617700	Nucleic acid-binding, OB-fold domain containing protein.	NA	NA	NA
TraesCS6D01G185400	wds_W6_vs_HFZ_W6 wds_W8.5_vs_HFZ_W8.5	2	TraesCS6D01G185400	NA	NA	NA	NA	NA	NA	NA
TraesCS7A01G243300	wds_W6_vs_HFZ_W6 wds_W8.5_vs_HFZ_W8.5	2	TraesCS7A01G243300	LOC_Os08g39250.1	EDM2, putative, expressed	Os08t0502000	Conserved hypothetical protein.	NA	NA	NA
TraesCS6D01G211700	wds_W4_vs_HFZ_W4 wds_W8.5_vs_HFZ_W8.5	2	TraesCS6D01G211700	LOC_Os02g41550.1	FAD binding domain of DNA photolyase domain containing protein, expressed	Os02t0625000	Cryptochrome 2, blue light photoreceptor, Promotion of flowering time	OsCRY2, CRY2	cryptochrome 2	OsCRY2, CRY2
TraesCS3B01G175800	wds_W4_vs_HFZ_W4 wds_W8.5_vs_HFZ_W8.5	2	TraesCS3B01G175800	LOC_Os01g12430.1	receptor-like protein kinase, putative, expressed	Os01t0224000	Serine/threonine protein kinase-related domain containing protein.	NA	NA	NA
TraesCS6D01G407300	wds_W6_vs_HFZ_W6 wds_W8.5_vs_HFZ_W8.5	2	TraesCS6D01G407300	LOC_Os10g29230.1	MBTB49 - Bric-a-Brac, Tramtrack, Broad Complex BTB domain with Meprin and TRAF Homology MATH domain, expressed	Os10t0429600	Similar to BTB/POZ domain containing protein.	NA	NA	OsMB42, MB42
TraesCS7A01G262700	wds_W6_vs_HFZ_W6 wds_W8.5_vs_HFZ_W8.5	2	TraesCS7A01G262700	LOC_Os09g28220.1	NFKB, putative, expressed	Os09t0455400	Similar to Heat shock protein.	NA	NA	NA
TraesCS6B01G094100	wds_W6_vs_HFZ_W6 wds_W8.5_vs_HFZ_W8.5	2	TraesCS6B01G094100	LOC_Os11g09970.1	OsFBX411 - F-box domain containing protein, expressed	Os11t0205900	Similar to F-box domain containing protein, expressed.	NA	NA	OsFbox586, Os_F0088, Fbox-13
TraesCS2B01G436500	wds_W6_vs_HFZ_W6 wds_W8.5_vs_HFZ_W8.5	2	TraesCS2B01G436500	LOC_Os01g61920.1	Core histone H2A/H2B/H3/H4 domain containing protein, putative, expressed	Os01t0835900	Similar to Histone H4.	NA	NA	NA
TraesCS6B01G243900	wds_W4_vs_HFZ_W4 wds_W6_vs_HFZ_W6	2	TraesCS6B01G243900	LOC_Os02g38970.1	expressed protein	Os02t0601700	Ankyrin repeat containing protein.	NA	NA	NA
TraesCS6D01G366500	wds_W4_vs_HFZ_W4 wds_W6_vs_HFZ_W6	2	TraesCS6D01G366500	LOC_Os02g56740.1	translation initiation factor eIF-2B subunit epsilon, putative, expressed	Os02t0812400	Trimeric LpxA-like domain containing protein.	NA	NA	NA
TraesCS1B01G339400	wds_W6_vs_HFZ_W6 wds_W8.5_vs_HFZ_W8.5	2	TraesCS1B01G339400	LOC_Os07g08660.1	40S ribosomal protein S15, putative, expressed	Os03t0798600	Similar to 40S ribosomal protein S15 (Fragment).	NA	NA	NA
TraesCS3B01G502700	wds_W4_vs_HFZ_W4 wds_W8.5_vs_HFZ_W8.5	2	TraesCS3B01G502700	LOC_Os02g29150.2	OsFBO11 - F-box and other domain containing protein, expressed	Os04t0208500	Cyclin-like F-box domain containing protein.	NA	NA	OsFbox190, Os_F0204
TraesCS6D01G259600	wds_W4_vs_HFZ_W4 wds_W8.5_vs_HFZ_W8.5	2	TraesCS6D01G259600	LOC_Os02g48370.1	ARID/BRIGHT DNA-binding domain-containing protein, putative, expressed	Os02t0714300	AT-rich interaction region domain containing protein.	NA	NA	OsSTA71, OsARID2, ARID2
TraesCS6D01G393200	wds_W6_vs_HFZ_W6 wds_W8.5_vs_HFZ_W8.5	2	TraesCS6D01G393200	LOC_Os04g10400.1	electron transfer flavoprotein subunit beta, putative, expressed	Os04t0182800	Similar to Electron transfer flavoprotein beta-subunit-like.	NA	NA	NA
TraesCS6D01G205400	wds_W6_vs_HFZ_W6 wds_W8.5_vs_HFZ_W8.5	2	TraesCS6D01G205400	LOC_Os02g40080.1	tic20, putative, expressed	Os02t0614400	Peptidase aspartic, active site domain containing protein.	NA	NA	NA
TraesCS6D01G257500	wds_W4_vs_HFZ_W4 wds_W8.5_vs_HFZ_W8.5	2	TraesCS6D01G257500	LOC_Os02g48150.1	expressed protein	Os02t0711400	Conserved hypothetical protein.	NA	NA	NA
TraesCSU01G062100	wds_W4_vs_HFZ_W4 wds_W6_vs_HFZ_W6	2	TraesCSU01G062100	LOC_Os07g45010.1	expressed protein	Os07t0645701	F-box domain, cyclin-like domain containing protein.	NA	NA	NA
TraesCS3A01G375500	wds_W4_vs_HFZ_W4 wds_W6_vs_HFZ_W6	2	TraesCS3A01G375500	LOC_Os01g64360.1	MYB family transcription factor, putative, expressed	Os05t0442400	R-R-type MYB-like transcription factor, Response to drought stress during reproductive development	MID1, OsMYB-1	MYB Important for Drought Response1, Myb-like DNA-binding domain containing protein 1	OsMYB-1, MYB-1, MYB1, OsARM1, ARM1
TraesCS1A01G224600	wds_W4_vs_HFZ_W4 wds_W6_vs_HFZ_W6	2	TraesCS1A01G224600	LOC_Os05g28210.1	small hydrophilic plant seed protein, putative, expressed	Os05t0349800	Embryonic abundant protein 1.	NA	NA	Em*, EMP1, Emp1, EM, Em, OsEm, Osem, OsLEA21, OsEm1, Em1
TraesCS6D01G378500	wds_W6_vs_HFZ_W6 wds_W8.5_vs_HFZ_W8.5	2	TraesCS6D01G378500	LOC_Os03g02600.1	riboflavin biosynthesis protein ribD, putative, expressed	Os02t0473000	Riboflavin biosynthesis protein RibD family protein.	NA	NA	NA
TraesCS6D01G209300	wds_W4_vs_HFZ_W4 wds_W8.5_vs_HFZ_W8.5	2	TraesCS6D01G209300	LOC_Os02g40840.1	alcohol oxidase, putative, expressed	Os02t0621800	Glucose-methanol-choline (GMC) oxidoreductase family protein, Hybrid breakdown (HB)	HWH1, hwh1	HYBRID WEAKNESS H1, hybrid weakness h1	hwh1
TraesCS5D01G067800	wds_W4_vs_HFZ_W4 wds_W6_vs_HFZ_W6	2	TraesCS5D01G067800	LOC_Os03g39650.1	cytochrome P450, putative, expressed	Os03t0593600	Similar to Cytochrome P450 family protein, expressed.	NA	NA	CYP71W1
TraesCS7A01G057700	wds_W4_vs_HFZ_W4 wds_W6_vs_HFZ_W6	2	TraesCS7A01G057700	LOC_Os06g03670.1	dehydration-responsive element-binding protein, putative, expressed	Os06t0127100	Dehydration-responsive element-binding protein 1C.	NA	NA	OsDREB1C, CBF1, ERF26, OsERF026, OsERF#026, OsERF26, AP2/EREBP#098, AP2/EREBP98
TraesCS6D01G336100	wds_W6_vs_HFZ_W6 wds_W8.5_vs_HFZ_W8.5	2	TraesCS6D01G336100	LOC_Os02g54990.2	TMS membrane protein/tumour differentially expressed protein, putative, expressed	Os02t0792900	TMS membrane protein/tumour differentially expressed protein family protein.	NA	NA	NA
TraesCS6D01G215900	wds_W4_vs_HFZ_W4 wds_W8.5_vs_HFZ_W8.5	2	TraesCS6D01G215900	LOC_Os02g42374.1	e2f-associated phosphoprotein, putative, expressed	Os02t0635700	E2F-associated phosphoprotein domain containing protein.	NA	NA	NA
TraesCS7B01G107700	wds_W4_vs_HFZ_W4 wds_W8.5_vs_HFZ_W8.5	2	TraesCS7B01G107700	LOC_Os10g25230.1	ZIM domain containing protein, putative, expressed	Os10t0391400	Tify domain containing protein.	NA	NA	OsJAZ 13, OsJAZ13, JAZ13, OsTIFY11e
TraesCS6D01G321400	wds_W6_vs_HFZ_W6 wds_W8.5_vs_HFZ_W8.5	2	TraesCS6D01G321400	LOC_Os02g55050.1	OsFBX64 - F-box domain containing protein, expressed	Os02t0793500	Cyclin-like F-box domain containing protein.	NA	NA	OsFbox114, Os_F0103
TraesCS7A01G241200	wds_W6_vs_HFZ_W6 wds_W8.5_vs_HFZ_W8.5	2	TraesCS7A01G241200	LOC_Os08g39060.1	F-box protein At-B, putative, expressed	Os03t0135400	Cyclin-like F-box domain containing protein.	NA	NA	OsFbox128, Os_F0506
TraesCS6D01G241900	wds_W4_vs_HFZ_W4 wds_W8.5_vs_HFZ_W8.5	2	TraesCS6D01G241900	LOC_Os02g46030.1	MYB family transcription factor, putative, expressed	Os02t0685200	MYB transcription factor, Transcriptional activator in mediating stress and rhythm responsivegene expression	OsMyb1R, LHY-like_chr.2, CMYB1	MYB transcription factor OsMyb1R, Cold induced MYB 1	OsMyb1R, LHY-like_chr.2
TraesCS7A01G255800	wds_W4_vs_HFZ_W4 wds_W8.5_vs_HFZ_W8.5	2	TraesCS7A01G255800	LOC_Os09g32532.1	60S ribosomal protein L32, putative, expressed	Os09t0502000	Similar to Ribosomal L32.	NA	NA	rpL32_9.3, RPL32, OsrpL32_9.3, OsRPL32
TraesCS6D01G204700	wds_W4_vs_HFZ_W4 wds_W8.5_vs_HFZ_W8.5	2	TraesCS6D01G204700	LOC_Os02g40000.1	trafficking protein particle complex subunit, putative, expressed	Os02t0613600	Similar to Trafficking protein particle complex protein 2 (Sedlin) (MBP-1 interacting protein-2A) (MIP-2A).	NA	NA	NA
TraesCS6D01G208100	wds_W6_vs_HFZ_W6 wds_W8.5_vs_HFZ_W8.5	2	TraesCS6D01G208100	LOC_Os02g40700.1	enzyme of the cupin superfamily protein, putative, expressed	Os02t0620400	RmlC-like jelly roll fold domain containing protein.	NA	NA	NA
TraesCS6D01G248800	wds_W4_vs_HFZ_W4 wds_W8.5_vs_HFZ_W8.5	2	TraesCS6D01G248800	LOC_Os01g43940.1	oligopeptide transporter, putative, expressed	Os01t0630200	Similar to oligopeptide transporter OPT family.	NA	NA	NA
TraesCS3B01G082700	wds_W4_vs_HFZ_W4 wds_W8.5_vs_HFZ_W8.5	2	TraesCS3B01G082700	LOC_Os01g05360.1	expressed protein	NA	NA	NA	NA	NA
TraesCS4B01G395200	wds_W6_vs_HFZ_W6 wds_W8.5_vs_HFZ_W8.5	2	TraesCS4B01G395200	NA	NA	NA	NA	NA	NA	NA
TraesCS7A01G276600	wds_W6_vs_HFZ_W6 wds_W8.5_vs_HFZ_W8.5	2	TraesCS7A01G276600	LOC_Os08g44180.1	expressed protein	Os08t0555800	Conserved hypothetical protein.	NA	NA	NA
TraesCS5D01G137000	wds_W4_vs_HFZ_W4 wds_W6_vs_HFZ_W6	2	TraesCS5D01G137000	LOC_Os11g05380.1	cytochrome P450, putative, expressed	Os11t0151400	Cytochrome P450 family protein.	NA	NA	OsCYP94C2
TraesCS6D01G337500	wds_W6_vs_HFZ_W6 wds_W8.5_vs_HFZ_W8.5	2	TraesCS6D01G337500	LOC_Os02g55120.1	translation initiation factor IF-3, putative, expressed	Os02t0794400	Similar to Translation initiation factor IF-3 (Fragment).	NA	NA	NA
TraesCS6D01G373500	wds_W6_vs_HFZ_W6 wds_W8.5_vs_HFZ_W8.5	2	TraesCS6D01G373500	NA	NA	NA	NA	NA	NA	NA
TraesCS7A01G261100	wds_W4_vs_HFZ_W4 wds_W8.5_vs_HFZ_W8.5	2	TraesCS7A01G261100	LOC_Os08g42350.1	nodulin MtN3 family protein, putative, expressed	Os08t0535200	Similar to MtN3-like protein.	NA	NA	xa13, Xa13, Os8N3, Os-8N3, 8N3, OsSWEET11, SWEET11, OsSWEET11/Xa13, Xa13/Os8N3/SWEET11, Os8N3/Xa13, OsSWEET11/Os8N3
TraesCS2B01G561900	wds_W4_vs_HFZ_W4 wds_W6_vs_HFZ_W6	2	TraesCS2B01G561900	LOC_Os04g54230.1	wound induced protein, putative, expressed	Os04t0635000	Similar to H0315F07.10 protein.	NA	NA	NA
TraesCS4B01G126500	wds_W6_vs_HFZ_W6 wds_W8.5_vs_HFZ_W8.5	2	TraesCS4B01G126500	LOC_Os02g29030.1	retrotransposon protein, putative, unclassified, expressed	Os02t0491900	Ankyrin repeat domain containing protein.	NA	NA	NA
TraesCS6D01G334000	wds_W6_vs_HFZ_W6 wds_W8.5_vs_HFZ_W8.5	2	TraesCS6D01G334000	LOC_Os02g54820.2	trehalose-6-phosphate synthase, putative, expressed	Os08t0445700	Class II trehalose-phosphate-synthase (TPS) gene family member, Salt stress tolerance, Control of yield-related traits	OsTPS8	Oryza sativa Trehalose-Phosphate-synthase 8	OsTPS8, OsTPS1
TraesCS1A01G295800	wds_W4_vs_HFZ_W4 wds_W6_vs_HFZ_W6	2	TraesCS1A01G295800	LOC_Os05g39250.1	phosphatidylethanolamine-binding protein, putative, expressed	Os05t0468800	Phosphatidylethanolamine-binding protein PEBP domain containing protein.	NA	NA	NA
TraesCS6D01G294700	wds_W6_vs_HFZ_W6 wds_W8.5_vs_HFZ_W8.5	2	TraesCS6D01G294700	LOC_Os02g52220.1	PPR repeat domain containing protein, putative, expressed	Os02t0759500	Pentatricopeptide repeat domain containing protein.	NA	NA	NA
TraesCS1B01G254600	wds_W4_vs_HFZ_W4 wds_W8.5_vs_HFZ_W8.5	2	TraesCS1B01G254600	LOC_Os05g32330.1	endonuclease/exonuclease/phosphatase family domain containing protein, expressed	Os05t0389500	Endonuclease/exonuclease/phosphatase domain containing protein.	NA	NA	NA
TraesCS6A01G350100	wds_W4_vs_HFZ_W4 wds_W6_vs_HFZ_W6	2	TraesCS6A01G350100	NA	NA	NA	NA	NA	NA	NA
TraesCS6D01G346400	wds_W4_vs_HFZ_W4 wds_W8.5_vs_HFZ_W8.5	2	TraesCS6D01G346400	LOC_Os06g19010.1	cadmium tolerance factor, putative, expressed	Os06t0294200	Conserved hypothetical protein.	NA	NA	NA
TraesCS6D01G297600	wds_W4_vs_HFZ_W4 wds_W6_vs_HFZ_W6	2	TraesCS6D01G297600	LOC_Os02g51860.1	dehydration response related protein, putative, expressed	Os02t0755000	Putative methyltransferase, Pectin synthesis and methylesterification, Root development, Cellular adhesion	OsTSD2	NA	OsTSD2, OsQUA2, QUA2
TraesCS6D01G259000	wds_W6_vs_HFZ_W6 wds_W8.5_vs_HFZ_W8.5	2	TraesCS6D01G259000	LOC_Os02g48350.1	diacylglycerol O-acyltransferase, putative, expressed	Os02t0714100	Diacylglycerol acyltransferase family protein.	NA	NA	OsDGAT
TraesCS6D01G405900	wds_W4_vs_HFZ_W4 wds_W6_vs_HFZ_W6	2	TraesCS6D01G405900	LOC_Os06g51270.1	1,3-beta-glucan synthase component domain containing protein, expressed	Os02t0832400	Similar to Callose synthase 1 catalytic subunit.	NA	NA	OsGSL7
TraesCS7A01G264000	wds_W4_vs_HFZ_W4 wds_W8.5_vs_HFZ_W8.5	2	TraesCS7A01G264000	LOC_Os08g42550.2	AP2 domain containing protein, expressed	Os08t0537900	Similar to predicted protein.	NA	NA	DERF7, OsDERF7, OsERF#106, OsERF106, AP2/EREBP#111, AP2/EREBP111
TraesCS3B01G158700	wds_W4_vs_HFZ_W4 wds_W8.5_vs_HFZ_W8.5	2	TraesCS3B01G158700	LOC_Os05g11320.1	metallothionein-like protein 3B, putative, expressed	Os01t0200700	Similar to Metallothionein-like protein type 3 (MT-3) (MWMT3).	NA	NA	OsMT3a, MT3a, OsMT-I-3a, MT-I-3a, MTe, met2, OsMT3, MT3, OsMTI-3a, MTI-3a
TraesCS3D01G437900	wds_W6_vs_HFZ_W6 wds_W8.5_vs_HFZ_W8.5	2	TraesCS3D01G437900	LOC_Os02g15160.1	OsFBX40 - F-box domain containing protein, expressed	Os02t0249700	Cyclin-like F-box domain containing protein.	NA	NA	OsFbox075, OsFbox75, Os_F0514
TraesCS7A01G259200	wds_W6_vs_HFZ_W6 wds_W8.5_vs_HFZ_W8.5	2	TraesCS7A01G259200	LOC_Os09g32820.1	uridine/cytidine kinase-like 1, putative, expressed	Os09t0505800	Similar to Uridine kinase-like protein.	NA	NA	NA
TraesCS6D01G231200	wds_W4_vs_HFZ_W4 wds_W8.5_vs_HFZ_W8.5	2	TraesCS6D01G231200	LOC_Os02g44108.1	expansin precursor, putative, expressed	Os02t0658800	Beta-expansin.	NA	NA	OsEXPB11, osaEXPb1.20
TraesCS2B01G219500	wds_W6_vs_HFZ_W6 wds_W8.5_vs_HFZ_W8.5	2	TraesCS2B01G219500	NA	NA	NA	NA	NA	NA	NA
TraesCS6D01G252100	wds_W6_vs_HFZ_W6 wds_W8.5_vs_HFZ_W8.5	2	TraesCS6D01G252100	LOC_Os02g47570.1	phosphatase, putative, expressed	Os02t0704500	Phosphatidic acid phosphatase type 2/haloperoxidase domain containing protein.	NA	NA	NA
TraesCS2B01G232000	wds_W4_vs_HFZ_W4 wds_W6_vs_HFZ_W6	2	TraesCS2B01G232000	LOC_Os02g32590.1	HSF-type DNA-binding domain containing protein, expressed	Os02t0527300	Similar to Heat shock transcription factor 31 (Fragment).	NA	NA	HSfA3, OsHsfA3, OsHsf-07, HSF07
TraesCS6D01G327600	wds_W4_vs_HFZ_W4 wds_W6_vs_HFZ_W6	2	TraesCS6D01G327600	LOC_Os02g54540.1	SCP-like extracellular protein, expressed	Os02t0786500	Similar to PR-1a pathogenesis related protein (Hv-1a) precursor.	NA	NA	OsPR1#021, OsPR1-21
TraesCS3A01G187700	wds_W6_vs_HFZ_W6 wds_W8.5_vs_HFZ_W8.5	2	TraesCS3A01G187700	NA	NA	NA	NA	NA	NA	NA
TraesCS4B01G332700	wds_W4_vs_HFZ_W4 wds_W6_vs_HFZ_W6	2	TraesCS4B01G332700	LOC_Os05g46480.1	late embryogenesis abundant protein, group 3, putative, expressed	Os05t0542500	LEA-like protein.	NA	NA	OsLEA3-1, OsLea3-1, LEA3, OsLEA3, OsLEA19, OsLEA19a, OsLEA19b, OsLEA3, Oslea3, oslea3
TraesCS5D01G491900	wds_W4_vs_HFZ_W4 wds_W6_vs_HFZ_W6	2	TraesCS5D01G491900	LOC_Os03g60580.1	actin-depolymerizing factor, putative, expressed	Os03t0820500	Actin depolymerizing factor, Actin-binding protein, Abiotic stress response	OsADF3	actin depolymerizing factor 3	OsADF3
TraesCS6D01G229800	wds_W4_vs_HFZ_W4 wds_W6_vs_HFZ_W6	2	TraesCS6D01G229800	LOC_Os02g44300.1	MSP domain containing protein, expressed	Os04t0554200	PapD-like domain containing protein.	NA	NA	NA
TraesCS7A01G234900	wds_W6_vs_HFZ_W6 wds_W8.5_vs_HFZ_W8.5	2	TraesCS7A01G234900	LOC_Os06g39270.1	UDP-glucoronosyl and UDP-glucosyl transferase domain containing protein, expressed	Os06t0593200	UDP-glucuronosyl/UDP-glucosyltransferase family protein.	NA	NA	NA
TraesCS7B01G085900	wds_W4_vs_HFZ_W4 wds_W6_vs_HFZ_W6	2	TraesCS7B01G085900	LOC_Os06g11860.1	ethylene-responsive transcription factor, putative, expressed	Os02t0752800	Similar to Dehydration responsive element binding protein 2B (DREB2B protein).	NA	NA	OsERF#049, OsERF049, OsERF49, AP2/EREBP#132, AP2/EREBP132
TraesCS6D01G395000	wds_W6_vs_HFZ_W6 wds_W8.5_vs_HFZ_W8.5	2	TraesCS6D01G395000	LOC_Os02g58100.1	expressed protein	Os10t0494000	Protein of unknown function DUF789 family protein.	NA	NA	NA
TraesCS5B01G416900	wds_W4_vs_HFZ_W4 wds_W8.5_vs_HFZ_W8.5	2	TraesCS5B01G416900	LOC_Os03g56660.2	calmodulin binding protein, putative, expressed	Os03t0778000	Calmodulin binding protein-like family protein.	NA	NA	NA
TraesCS5D01G539300	wds_W4_vs_HFZ_W4 wds_W8.5_vs_HFZ_W8.5	2	TraesCS5D01G539300	NA	NA	NA	NA	NA	NA	NA
TraesCS1B01G243500	wds_W6_vs_HFZ_W6 wds_W8.5_vs_HFZ_W8.5	2	TraesCS1B01G243500	LOC_Os08g38580.1	harpin-induced protein 1 domain containing protein, expressed	Os08t0494000	Harpin-induced 1 domain containing protein.	NA	NA	NA
TraesCS5D01G485500	wds_W4_vs_HFZ_W4 wds_W6_vs_HFZ_W6	2	TraesCS5D01G485500	LOC_Os10g05660.1	thaumatin, putative, expressed	Os03t0244200	Similar to Thaumatin-like protein.	NA	NA	NA
TraesCS6D01G204500	wds_W6_vs_HFZ_W6 wds_W8.5_vs_HFZ_W8.5	2	TraesCS6D01G204500	LOC_Os02g39990.1	expressed protein	Os02t0613400	Similar to CGS1 mRNA stability 1.	NA	NA	NA
TraesCS1A01G107700	wds_W4_vs_HFZ_W4 wds_W8.5_vs_HFZ_W8.5	2	TraesCS1A01G107700	LOC_Os05g07010.2	myb-like DNA-binding domain containing protein, expressed	Os05t0162800	SANT domain, DNA binding domain containing protein.	NA	NA	NA
TraesCS5D01G017400	wds_W6_vs_HFZ_W6 wds_W8.5_vs_HFZ_W8.5	2	TraesCS5D01G017400	LOC_Os11g11890.1	protein kinase domain containing protein, expressed	Os11t0608300	Barley stem rust resistance protein.	NA	NA	OsRLCK337
TraesCS6D01G378300	wds_W6_vs_HFZ_W6 wds_W8.5_vs_HFZ_W8.5	2	TraesCS6D01G378300	LOC_Os02g57250.1	OsIAA10 - Auxin-responsive Aux/IAA gene family member, expressed	Os02t0817600	Similar to Auxin-responsive protein IAA10.	NA	NA	OsIAA10, OsIAA5
TraesCS7A01G279300	wds_W6_vs_HFZ_W6 wds_W8.5_vs_HFZ_W8.5	2	TraesCS7A01G279300	LOC_Os08g44520.3	peptidyl-prolyl cis-trans isomerase, putative, expressed	Os08t0559400	Similar to Cyclophilin-like protein.	NA	NA	OsCYP18-2, OsCYP-23, OsCYP18-2a, OsCYP18-2b, OsCYP18-2c, SIP12
TraesCS3A01G019900	wds_W4_vs_HFZ_W4 wds_W6_vs_HFZ_W6	2	TraesCS3A01G019900	LOC_Os07g05570.1	ERD4 protein, putative, expressed	Os07t0150100	Protein of unknown function DUF221 domain containing protein.	NA	NA	OsOSCA3.1, OSCA3.1, OsIOSCA3.1, OsERD4, OsDDP7, DDP7, OsDDP7.1, OsDDP7.2
TraesCS6B01G323000	wds_W4_vs_HFZ_W4 wds_W8.5_vs_HFZ_W8.5	2	TraesCS6B01G323000	LOC_Os07g13534.1	expressed protein	Os07t0239500	Conserved hypothetical protein.	NA	NA	NA
TraesCS6A01G010900	wds_W4_vs_HFZ_W4 wds_W6_vs_HFZ_W6	2	TraesCS6A01G010900	NA	NA	NA	NA	NA	NA	NA
TraesCS7A01G282500	wds_W6_vs_HFZ_W6 wds_W8.5_vs_HFZ_W8.5	2	TraesCS7A01G282500	LOC_Os05g30720.1	transposon protein, putative, unclassified, expressed	Os11t0681300	Similar to Cyclin-like F-box; FAR1; Zinc finger, SWIM-type.	NA	NA	NA
TraesCS1B01G272700	wds_W6_vs_HFZ_W6 wds_W8.5_vs_HFZ_W8.5	2	TraesCS1B01G272700	LOC_Os05g34630.1	hydrolase, alpha/beta fold family domain containing protein, expressed	Os05t0419000	Alpha/beta hydrolase family protein.	NA	NA	NA
TraesCS6D01G251600	wds_W4_vs_HFZ_W4 wds_W8.5_vs_HFZ_W8.5	2	TraesCS6D01G251600	LOC_Os04g49954.1	expressed protein	Os02t0690200	Conserved hypothetical protein.	NA	NA	NA
TraesCS7A01G219100	wds_W6_vs_HFZ_W6 wds_W8.5_vs_HFZ_W8.5	2	TraesCS7A01G219100	LOC_Os08g09200.1	aconitate hydratase protein, putative, expressed	Os03t0136900	Similar to Aconitate hydratase, cytoplasmic (EC 4.2.1.3) (Citrate hydro-lyase) (Aconitase).	NA	NA	NA
TraesCS3D01G341100	wds_W4_vs_HFZ_W4 wds_W6_vs_HFZ_W6	2	TraesCS3D01G341100	LOC_Os01g61080.1	WRKY24, expressed	Os01t0826400	WRKY transcription factor 24 (WRKY24).	NA	NA	OsWRKY24
TraesCS2B01G143500	wds_W6_vs_HFZ_W6 wds_W8.5_vs_HFZ_W8.5	2	TraesCS2B01G143500	NA	NA	NA	NA	NA	NA	NA
TraesCS2D01G462000	wds_W4_vs_HFZ_W4 wds_W6_vs_HFZ_W6	2	TraesCS2D01G462000	LOC_Os04g52780.1	leucine-rich repeat receptor protein kinase EXS precursor, putative, expressed	Os04t0618700	Protein kinase, core domain containing protein.	NA	NA	Os-FLS2, FLS2, OsFLS2
TraesCS6D01G185000	wds_W4_vs_HFZ_W4 wds_W8.5_vs_HFZ_W8.5	2	TraesCS6D01G185000	LOC_Os02g37000.1	mitochondrial prohibitin complex protein 1, putative, expressed	Os02t0580500	Similar to Prohibitin.	NA	NA	NA
TraesCS6D01G309400	wds_W4_vs_HFZ_W4 wds_W6_vs_HFZ_W6	2	TraesCS6D01G309400	LOC_Os02g52900.2	glutaredoxin 2, putative, expressed	Os02t0767900	Glutaredoxin 2 family protein.	NA	NA	NA
TraesCS2D01G454100	wds_W4_vs_HFZ_W4 wds_W6_vs_HFZ_W6	2	TraesCS2D01G454100	LOC_Os04g49680.1	DUF581 domain containing protein, expressed	Os04t0586100	Protein of unknown function DUF581 family protein.	NA	NA	NA
TraesCS7A01G260600	wds_W4_vs_HFZ_W4 wds_W8.5_vs_HFZ_W8.5	2	TraesCS7A01G260600	LOC_Os08g41950.2	OsMADS7 - MADS-box family gene with MIKCc type-box, expressed	Os08t0531700	Similar to MADS-box transcription factor 7.	NA	NA	OsMADS7, OsMADS45, FDRMADS1, RMADS216, AGL6, M79, MADS45, Os MADS7, Os MADS45, OsMADS7/45
TraesCS6D01G221300	wds_W6_vs_HFZ_W6 wds_W8.5_vs_HFZ_W8.5	2	TraesCS6D01G221300	LOC_Os02g43120.1	zinc finger, C3HC4 type domain containing protein, expressed	Os02t0645000	Zinc finger, RING/FYVE/PHD-type domain containing protein.	NA	NA	NA
TraesCS6D01G305700	wds_W4_vs_HFZ_W4 wds_W8.5_vs_HFZ_W8.5	2	TraesCS6D01G305700	LOC_Os02g53150.1	expressed protein	Os02t0771200	Protein of unknown function DUF573 domain containing protein.	NA	NA	NA
TraesCS2D01G580700	wds_W4_vs_HFZ_W4 wds_W8.5_vs_HFZ_W8.5	2	TraesCS2D01G580700	LOC_Os09g27930.1	ubiquitin fusion protein, putative, expressed	Os09t0452700	Ubiquitin.	NA	NA	NA
TraesCS6D01G257600	wds_W6_vs_HFZ_W6 wds_W8.5_vs_HFZ_W8.5	2	TraesCS6D01G257600	LOC_Os11g09940.1	expressed protein	Os11t0205500	Protein of unknown function DUF3615 domain containing protein.	NA	NA	NA
TraesCS3D01G515700	wds_W4_vs_HFZ_W4 wds_W8.5_vs_HFZ_W8.5	2	TraesCS3D01G515700	LOC_Os01g66230.1	csAtPR5, putative, expressed	Os01t0885500	Hypothetical conserved gene.	NA	NA	NA
TraesCS2B01G000100	wds_W6_vs_HFZ_W6 wds_W8.5_vs_HFZ_W8.5	2	TraesCS2B01G000100	LOC_Os04g11810.1	transferase family protein, putative, expressed	Os10t0122500	Hypothetical conserved gene.	NA	NA	OsAT18, OsAt18
TraesCS6B01G313300	wds_W6_vs_HFZ_W6 wds_W8.5_vs_HFZ_W8.5	2	TraesCS6B01G313300	LOC_Os02g48964.1	WD-40 repeat family protein, putative, expressed	Os02t0721600	WD40 subfamily protein, Salt stress	SRWD2, SRWD2, OsWD40-52	SALT RESPONSIVE WD40 PROTEIN 2, salt responsive WD40 protein 2	SRWD2, OsWD40-52
TraesCS7A01G259400	wds_W4_vs_HFZ_W4 wds_W8.5_vs_HFZ_W8.5	2	TraesCS7A01G259400	LOC_Os08g41800.1	regulatory protein, putative, expressed	Os07t0294800	Similar to regulatory protein.	NA	NA	NA
TraesCS6A01G281900	wds_W4_vs_HFZ_W4 wds_W6_vs_HFZ_W6	2	TraesCS6A01G281900	LOC_Os06g21410.1	arabinogalactan peptide 23 precursor, putative, expressed	NA	NA	NA	NA	NA
TraesCS3B01G444900	wds_W6_vs_HFZ_W6 wds_W8.5_vs_HFZ_W8.5	2	TraesCS3B01G444900	LOC_Os06g22440.2	SAM dependent carboxyl methyltransferase, putative, expressed	Os06t0329900	SAM dependent carboxyl methyltransferase family protein.	NA	NA	NA
TraesCS7A01G269900	wds_W4_vs_HFZ_W4 wds_W6_vs_HFZ_W6	2	TraesCS7A01G269900	LOC_Os08g43320.1	OsRhmbd14 - Putative Rhomboid homologue, expressed	Os08t0546700	Peptidase S54, rhomboid domain containing protein.	NA	NA	OsRhmbd14, RHMBD14
TraesCS7A01G231800	wds_W6_vs_HFZ_W6 wds_W8.5_vs_HFZ_W8.5	2	TraesCS7A01G231800	LOC_Os10g27180.1	expressed protein	Os10t0411750	Hypothetical conserved gene.	NA	NA	NA
TraesCS3B01G034800	wds_W6_vs_HFZ_W6 wds_W8.5_vs_HFZ_W8.5	2	TraesCS3B01G034800	LOC_Os11g38650.1	UDP-glucoronosyl/UDP-glucosyl transferase, putative, expressed	Os11t0599200	UDP-glucuronosyl/UDP-glucosyltransferase family protein.	NA	NA	NA
TraesCS1B01G240200	wds_W4_vs_HFZ_W4 wds_W8.5_vs_HFZ_W8.5	2	TraesCS1B01G240200	LOC_Os08g17080.1	PPR repeat domain containing protein, putative, expressed	Os08t0272200	Pentatricopeptide repeat domain containing protein.	NA	NA	NA
TraesCS6D01G258100	wds_W4_vs_HFZ_W4 wds_W6_vs_HFZ_W6	2	TraesCS6D01G258100	LOC_Os02g48190.1	expressed protein	Os02t0712500	Protein of unknown function DUF23 family protein.	NA	NA	NA
TraesCS7A01G223300	wds_W6_vs_HFZ_W6 wds_W8.5_vs_HFZ_W8.5	2	TraesCS7A01G223300	LOC_Os02g22070.1	expressed protein	Os02t0326200	Nucleotide-binding, alpha-beta plait domain containing protein.	NA	NA	NA
TraesCS6D01G360800	wds_W6_vs_HFZ_W6 wds_W8.5_vs_HFZ_W8.5	2	TraesCS6D01G360800	LOC_Os02g56310.1	calcium-dependent protein kinase isoform AK1, putative, expressed	Os02t0807000	Similar to Phosphoenolpyruvate carboxylase kinase 1.	NA	NA	OsPPCK1
TraesCS5B01G384900	wds_W6_vs_HFZ_W6 wds_W8.5_vs_HFZ_W8.5	2	TraesCS5B01G384900	LOC_Os09g10340.1	cytochrome P450, putative, expressed	Os09t0275400	Cytochrome P450 family protein.	NA	NA	NA
TraesCS2D01G037300	wds_W6_vs_HFZ_W6 wds_W8.5_vs_HFZ_W8.5	2	TraesCS2D01G037300	LOC_Os09g08190.1	sulfotransferase domain containing protein, expressed	Os09t0256100	Similar to flavonol 4-sulfotransferase.	NA	NA	NA
TraesCS6D01G239500	wds_W4_vs_HFZ_W4 wds_W8.5_vs_HFZ_W8.5	2	TraesCS6D01G239500	LOC_Os02g45650.1	peptidase, putative, expressed	Os02t0680400	Similar to CaaX processing zinc-metallo endoprotease.	NA	NA	NA
TraesCS1B01G474500	wds_W6_vs_HFZ_W6 wds_W8.5_vs_HFZ_W8.5	2	TraesCS1B01G474500	NA	NA	NA	NA	NA	NA	NA
TraesCS7A01G212900	wds_W6_vs_HFZ_W6 wds_W8.5_vs_HFZ_W8.5	2	TraesCS7A01G212900	LOC_Os06g17280.1	PHD-finger family protein, expressed	Os06t0283200	Zinc finger, RING/FYVE/PHD-type domain containing protein.	NA	NA	OsRFP
TraesCS5D01G351400	wds_W4_vs_HFZ_W4 wds_W8.5_vs_HFZ_W8.5	2	TraesCS5D01G351400	NA	NA	NA	NA	NA	NA	NA
TraesCS7B01G108400	wds_W4_vs_HFZ_W4 wds_W6_vs_HFZ_W6	2	TraesCS7B01G108400	LOC_Os10g25230.1	ZIM domain containing protein, putative, expressed	Os10t0391400	Tify domain containing protein.	NA	NA	OsJAZ 13, OsJAZ13, JAZ13, OsTIFY11e
TraesCS7A01G208100	wds_W6_vs_HFZ_W6 wds_W8.5_vs_HFZ_W8.5	2	TraesCS7A01G208100	LOC_Os06g15620.1	GASR7 - Gibberellin-regulated GASA/GAST/Snakin family protein precursor, expressed	Os06t0266800	GAST gene family protein, Coordinator in crosstalk between GA nad BR signaling	OsGSR1	GA-stimulated transcript (GAST) family gene in rice 1	OsGSR1, GASR7
TraesCS2D01G135600	wds_W6_vs_HFZ_W6 wds_W8.5_vs_HFZ_W8.5	2	TraesCS2D01G135600	LOC_Os12g44360.1	sodium/hydrogen exchanger 7, putative, expressed	Os12t0641100	Plasma membrane Na+/H+ antiporter, Salt stress	OsNHA1	Oryza sativa Na+/H+ antiporter 1	OsSOS1, OsNHA1
TraesCS1B01G244700	wds_W4_vs_HFZ_W4 wds_W8.5_vs_HFZ_W8.5	2	TraesCS1B01G244700	LOC_Os05g30340.1	expressed protein	Os05t0366300	Conserved hypothetical protein.	NA	NA	NA
TraesCS5B01G384500	wds_W4_vs_HFZ_W4 wds_W6_vs_HFZ_W6	2	TraesCS5B01G384500	LOC_Os03g53020.1	helix-loop-helix DNA-binding domain containing protein, expressed	Os03t0741100	Basic helix-loop-helix transcription factor, Drought tolerance	OsbHLH148	basic helix-loop-helix protein 148	OsbHLH148, bHLH148
TraesCS2B01G278400	wds_W4_vs_HFZ_W4 wds_W8.5_vs_HFZ_W8.5	2	TraesCS2B01G278400	LOC_Os07g02460.1	expressed protein	Os07t0115500	Hypothetical protein.	NA	NA	NA
TraesCS5D01G051700	wds_W6_vs_HFZ_W6 wds_W8.5_vs_HFZ_W8.5	2	TraesCS5D01G051700	LOC_Os02g29160.1	ankyrin, putative, expressed	Os02t0491900	Ankyrin repeat domain containing protein.	NA	NA	NA
TraesCS6D01G381800	wds_W6_vs_HFZ_W6 wds_W8.5_vs_HFZ_W8.5	2	TraesCS6D01G381800	LOC_Os02g55050.1	OsFBX64 - F-box domain containing protein, expressed	Os02t0793500	Cyclin-like F-box domain containing protein.	NA	NA	OsFbox114, Os_F0103
TraesCS1B01G475300	wds_W6_vs_HFZ_W6 wds_W8.5_vs_HFZ_W8.5	2	TraesCS1B01G475300	LOC_Os01g18650.1	transposon protein, putative, unclassified, expressed	Os10t0443400	Similar to HAT family dimerisation domain containing protein.	NA	NA	NA
TraesCS7A01G216900	wds_W4_vs_HFZ_W4 wds_W6_vs_HFZ_W6	2	TraesCS7A01G216900	LOC_Os06g18900.1	cadmium tolerance factor, putative, expressed	Os06t0292400	Embryogenesis transmembrane protein.	NA	NA	NA
TraesCS6D01G204400	wds_W4_vs_HFZ_W4 wds_W8.5_vs_HFZ_W8.5	2	TraesCS6D01G204400	LOC_Os05g42300.1	NAF1 domain containing protein, expressed	Os05t0502800	NAF1 domain containing protein.	NA	NA	NA
TraesCS7A01G222500	wds_W4_vs_HFZ_W4 wds_W8.5_vs_HFZ_W8.5	2	TraesCS7A01G222500	LOC_Os08g36440.1	HVA22, putative, expressed	Os08t0467500	Abscisic acid and stress inducible (A22) gene.	NA	NA	OsEnS-122
TraesCS6D01G389400	wds_W6_vs_HFZ_W6 wds_W8.5_vs_HFZ_W8.5	2	TraesCS6D01G389400	LOC_Os02g44630.1	aquaporin protein, putative, expressed	Os02t0666200	Aquaporin.	NA	NA	OsPIP1a, OsPIP1;1, PIP1a, RWC-1, PIP1-1, RWC1, OsPIP1-1, PIP1;1, PIP1-5
TraesCS1B01G263900	wds_W4_vs_HFZ_W4 wds_W8.5_vs_HFZ_W8.5	2	TraesCS1B01G263900	LOC_Os05g33620.1	expressed protein	Os05t0406000	Conserved hypothetical protein.	NA	NA	NA
TraesCS4B01G025000	wds_W6_vs_HFZ_W6 wds_W8.5_vs_HFZ_W8.5	2	TraesCS4B01G025000	LOC_Os09g37570.1	OsFBX340 - F-box domain containing protein, expressed	Os09t0547800	Cyclin-like F-box domain containing protein.	NA	NA	OsFbox501, Os_F0050
TraesCS5B01G445200	wds_W4_vs_HFZ_W4 wds_W6_vs_HFZ_W6	2	TraesCS5B01G445200	LOC_Os03g58300.1	indole-3-glycerol phosphate lyase, chloroplast precursor, putative, expressed	Os03t0797400	Similar to Indole-3-glycerol phosphate lyase.	NA	NA	OsIGL, OsIgl
TraesCS7A01G211100	wds_W6_vs_HFZ_W6 wds_W8.5_vs_HFZ_W8.5	2	TraesCS7A01G211100	LOC_Os06g16330.1	BRASSINOSTEROID INSENSITIVE 1-associated receptor kinase 1 precursor, putative, expressed	Os06t0274500	Similar to SERK1 (Fragment).	NA	NA	OsSERL2, SERL2, SERK1, OsBAK1-7, BAK1-7
TraesCS6D01G295600	wds_W6_vs_HFZ_W6 wds_W8.5_vs_HFZ_W8.5	2	TraesCS6D01G295600	LOC_Os02g52140.2	RNA recognition motif containing protein, putative, expressed	Os02t0757900	Similar to Poly(A)-binding protein II-like.	NA	NA	NA
TraesCS7A01G227200	wds_W4_vs_HFZ_W4 wds_W8.5_vs_HFZ_W8.5	2	TraesCS7A01G227200	LOC_Os06g21580.1	expressed protein	Os06t0320300	HMG-I and HMG-Y, DNA-binding domain containing protein.	NA	NA	NA
TraesCS7A01G281800	wds_W6_vs_HFZ_W6 wds_W8.5_vs_HFZ_W8.5	2	TraesCS7A01G281800	LOC_Os08g44760.2	domain of unknown function DUF966 domain containing protein, expressed	Os08t0561600	Protein of unknown function DUF966 family protein.	NA	NA	OsDSR6
TraesCS3B01G407700	wds_W4_vs_HFZ_W4 wds_W6_vs_HFZ_W6	2	TraesCS3B01G407700	LOC_Os05g37060.1	MYB family transcription factor, putative, expressed	Os05t0442400	R-R-type MYB-like transcription factor, Response to drought stress during reproductive development	MID1, OsMYB-1	MYB Important for Drought Response1, Myb-like DNA-binding domain containing protein 1	OsMYB-1, MYB-1, MYB1, OsARM1, ARM1
TraesCS3B01G480600	wds_W4_vs_HFZ_W4 wds_W6_vs_HFZ_W6	2	TraesCS3B01G480600	LOC_Os02g15160.1	OsFBX40 - F-box domain containing protein, expressed	Os02t0249700	Cyclin-like F-box domain containing protein.	NA	NA	OsFbox075, OsFbox75, Os_F0514
TraesCS3B01G442400	wds_W6_vs_HFZ_W6 wds_W8.5_vs_HFZ_W8.5	2	TraesCS3B01G442400	LOC_Os02g46650.1	ubiquitin carboxyl-terminal hydrolase domain containing protein, expressed	Os02t0795000	Peptidase C19, ubiquitin carboxyl-terminal hydrolase 2 family protein.	NA	NA	NA
TraesCS6D01G360600	wds_W4_vs_HFZ_W4 wds_W6_vs_HFZ_W6	2	TraesCS6D01G360600	LOC_Os08g31760.1	expressed protein	Os08t0411300	Conserved hypothetical protein.	NA	NA	NA
TraesCS6D01G346000	wds_W6_vs_HFZ_W6 wds_W8.5_vs_HFZ_W8.5	2	TraesCS6D01G346000	LOC_Os04g30210.1	OsFBL15 - F-box domain and LRR containing protein, expressed	Os04t0370600	Leucine-rich repeat, cysteine-containing subtype domain containing protein.	NA	NA	Os_F0687
TraesCS5B01G425600	wds_W4_vs_HFZ_W4 wds_W6_vs_HFZ_W6	2	TraesCS5B01G425600	NA	NA	NA	NA	NA	NA	NA
TraesCS6D01G237800	wds_W4_vs_HFZ_W4 wds_W6_vs_HFZ_W6	2	TraesCS6D01G237800	LOC_Os02g45420.1	AP2 domain containing protein, expressed	Os02t0676800	Similar to Dehydration responsive element binding protein 1E (DREB1E protein).	NA	NA	OsERF#020, OsERF020, OsERF20, AP2/EREBP#126, AP2/EREBP126
TraesCS3A01G510100	wds_W6_vs_HFZ_W6 wds_W8.5_vs_HFZ_W8.5	2	TraesCS3A01G510100	LOC_Os01g73250.1	abscisic stress-ripening, putative, expressed	Os01t0963600	ABA/WDS induced protein family protein.	NA	NA	OsAsr2, OsASR4, OsASR6
TraesCSU01G140000	wds_W4_vs_HFZ_W4 wds_W8.5_vs_HFZ_W8.5	2	TraesCSU01G140000	LOC_Os01g71230.2	nascent polypeptide-associated complex subunit alpha-like protein 3, putative, expressed	Os01t0938900	Similar to Nascent polypeptide-associated complex alpha subunit-like protein 3 (NAC-alpha-like protein 3) (Alpha-NAC-like protein 3).	NA	NA	NA
TraesCS6D01G238200	wds_W4_vs_HFZ_W4 wds_W8.5_vs_HFZ_W8.5	2	TraesCS6D01G238200	LOC_Os02g45450.1	dehydration-responsive element-binding protein, putative, expressed	Os02t0677300	Similar to CRT/DRE binding factor 1.	NA	NA	OsDREB1G, OsERF025, OsERF#025, OsERF25, ERF25, AP2/EREBP#138, AP2/EREBP138
TraesCS6D01G233300	wds_W4_vs_HFZ_W4 wds_W8.5_vs_HFZ_W8.5	2	TraesCS6D01G233300	LOC_Os02g44700.1	zinc finger, C3HC4 type domain containing protein, expressed	Os02t0666900	Zinc finger, RING-type domain containing protein.	NA	NA	NA
TraesCS6D01G344200	wds_W4_vs_HFZ_W4 wds_W8.5_vs_HFZ_W8.5	2	TraesCS6D01G344200	LOC_Os02g55420.1	aminotransferase, classes I and II, domain containing protein, expressed	Os02t0797500	Similar to Plastidic aspartate aminotransferase.	NA	NA	AST
TraesCS6D01G213600	wds_W6_vs_HFZ_W6 wds_W8.5_vs_HFZ_W8.5	2	TraesCS6D01G213600	LOC_Os02g42040.1	MIF4G domain containing protein, putative, expressed	Os02t0631500	Similar to Initiation factor eIF-4 gamma, middle; Up-frameshift suppressor 2.	NA	NA	NA
TraesCS2B01G561600	wds_W4_vs_HFZ_W4 wds_W6_vs_HFZ_W6	2	TraesCS2B01G561600	LOC_Os04g54230.1	wound induced protein, putative, expressed	Os04t0635000	Similar to H0315F07.10 protein.	NA	NA	NA
TraesCS3D01G057400	wds_W6_vs_HFZ_W6 wds_W8.5_vs_HFZ_W8.5	2	TraesCS3D01G057400	LOC_Os03g07970.1	expressed protein	Os03t0176800	Domain of unknown function DUF1618 domain containing protein.	NA	NA	OsSTA92
TraesCS5A01G143200	wds_W4_vs_HFZ_W4 wds_W6_vs_HFZ_W6	2	TraesCS5A01G143200	LOC_Os11g03300.1	NAC domain transcription factor, putative, expressed	Os12t0123700	NAC domain containing transcription factor, Abiotic and biotic stress response	NAC131, ONAC131	NAC DOMAIN-CONTAINING PROTEIN 131, NAC domain-containing protein 131	ONAC131
TraesCS3D01G280600	wds_W4_vs_HFZ_W4 wds_W8.5_vs_HFZ_W8.5	2	TraesCS3D01G280600	LOC_Os01g53220.1	HSF-type DNA-binding domain containing protein, expressed	Os01t0733200	Similar to Heat shock transcription factor 29 (Fragment).	NA	NA	OsHsfC1b, HsfC1b, HSF03, OsHsf-03, HSF11, rHsf11
TraesCS6D01G211900	wds_W4_vs_HFZ_W4 wds_W8.5_vs_HFZ_W8.5	2	TraesCS6D01G211900	LOC_Os02g41580.1	CAMK_CAMK_like.14 - CAMK includes calcium/calmodulin depedent protein kinases, expressed	Os02t0625300	Similar to PEPC kinase.	NA	NA	OsPPCK2, OsPPCK2L, OsPPCK2S
TraesCS6D01G262200	wds_W6_vs_HFZ_W6 wds_W8.5_vs_HFZ_W8.5	2	TraesCS6D01G262200	LOC_Os02g48670.1	slowmo homolog, putative, expressed	Os02t0717900	MSF1 domain containing protein.	NA	NA	NA
TraesCS1A01G042800	wds_W4_vs_HFZ_W4 wds_W8.5_vs_HFZ_W8.5	2	TraesCS1A01G042800	LOC_Os05g02450.1	expressed protein	Os05t0115100	Protein of unknown function DUF1635 family protein.	NA	NA	NA
TraesCS5D01G076600	wds_W4_vs_HFZ_W4 wds_W6_vs_HFZ_W6	2	TraesCS5D01G076600	LOC_Os12g14080.1	expressed protein	Os12t0244200	Ribosomal protein L37, mitochondrial domain containing protein.	NA	NA	NA
TraesCS4B01G108400	wds_W4_vs_HFZ_W4 wds_W8.5_vs_HFZ_W8.5	2	TraesCS4B01G108400	LOC_Os11g11390.1	ribosomal protein, putative, expressed	Os11t0220800	Similar to 60S ribosomal protein L10 (QM protein homolog).	NA	NA	NA
TraesCS6D01G354100	wds_W4_vs_HFZ_W4 wds_W6_vs_HFZ_W6	2	TraesCS6D01G354100	LOC_Os02g55970.1	ANTH, putative, expressed	Os02t0803300	Epsin-like, N-terminal domain containing protein.	NA	NA	NA
TraesCS6D01G057900	wds_W6_vs_HFZ_W6 wds_W8.5_vs_HFZ_W8.5	2	TraesCS6D01G057900	LOC_Os05g30970.1	copine, putative, expressed	Os05t0373300	Copine protein, Negative regulation of disease resistance, Positive regulation of plant growth and development	OsBON3	BONZAI 3	OsBON3
TraesCS6D01G226700	wds_W4_vs_HFZ_W4 wds_W8.5_vs_HFZ_W8.5	2	TraesCS6D01G226700	LOC_Os02g43860.1	amino acid permease, putative, expressed	Os02t0655700	Amino acid/polyamine transporter I family protein.	NA	NA	OsCAT2
TraesCS6D01G347300	wds_W6_vs_HFZ_W6 wds_W8.5_vs_HFZ_W8.5	2	TraesCS6D01G347300	LOC_Os02g55540.1	F-box/LRR-repeat protein 14, putative, expressed	Os02t0798800	Leucine-rich repeat, cysteine-containing subtype containing protein.	NA	NA	NA
TraesCS6D01G199300	wds_W6_vs_HFZ_W6 wds_W8.5_vs_HFZ_W8.5	2	TraesCS6D01G199300	LOC_Os02g39350.1	eukaryotic translation initiation factor 2A, putative, expressed	Os02t0606100	Similar to eukaryotic translation initiation factor-related.	NA	NA	NA
TraesCS1B01G331600	wds_W4_vs_HFZ_W4 wds_W8.5_vs_HFZ_W8.5	2	TraesCS1B01G331600	LOC_Os05g42020.1	UDP-glucoronosyl and UDP-glucosyl transferase domain containing protein, expressed	Os05t0499600	UDP-glucuronosyl/UDP-glucosyltransferase family protein.	NA	NA	OsUGT705A1
TraesCS7A01G266700	wds_W4_vs_HFZ_W4 wds_W8.5_vs_HFZ_W8.5	2	TraesCS7A01G266700	LOC_Os08g42780.1	expressed protein	NA	NA	NA	NA	NA
TraesCS6D01G295000	wds_W4_vs_HFZ_W4 wds_W6_vs_HFZ_W6	2	TraesCS6D01G295000	LOC_Os06g11490.1	plastocyanin-like domain containing protein, putative, expressed	Os06t0218600	Cupredoxin domain containing protein.	NA	NA	OsUCL16
TraesCS7A01G200000	wds_W4_vs_HFZ_W4 wds_W8.5_vs_HFZ_W8.5	2	TraesCS7A01G200000	LOC_Os06g12100.1	mTERF family protein, expressed	Os06t0225100	Mitochodrial transcription termination factor-related family protein.	NA	NA	NA
TraesCS6D01G207100	wds_W4_vs_HFZ_W4 wds_W8.5_vs_HFZ_W8.5	2	TraesCS6D01G207100	LOC_Os02g40510.1	response regulator receiver domain containing protein, expressed	Os02t0618200	Circadian-associated rice pseudo response regulator, Control of flowering time	OsPRR1, OsTOC1, OsPRR1/OsTOC1	Pseudo-Response Regulator 1, TIMING OF CAB EXPRESSION 1	OsTOC1, OsPRR1, Os-PRR1, PRR1, OsRRA21, OsCCT07
TraesCS6D01G245200	wds_W4_vs_HFZ_W4 wds_W8.5_vs_HFZ_W8.5	2	TraesCS6D01G245200	LOC_Os02g47310.1	Cyclopropane-fatty-acyl-phospholipid synthase, putative, expressed	Os02t0701600	Similar to Tocopherol O-methyltransferase, chloroplast precursor (EC 2.1.1.95) (Gamma-tocopherol methyltransferase).	NA	NA	OsVTE4, OsgammaTMT, gammaTMT
TraesCS6A01G037600	wds_W6_vs_HFZ_W6 wds_W8.5_vs_HFZ_W8.5	2	TraesCS6A01G037600	LOC_Os10g34602.1	csAtPR5, putative, expressed	Os10t0487500	Conserved hypothetical protein.	NA	NA	NA
TraesCS6D01G221200	wds_W6_vs_HFZ_W6 wds_W8.5_vs_HFZ_W8.5	2	TraesCS6D01G221200	LOC_Os02g43040.1	expressed protein	Os02t0644500	Autophagy-related protein 13 domain containing protein.	NA	NA	OsATG13a
TraesCS6D01G263600	wds_W4_vs_HFZ_W4 wds_W8.5_vs_HFZ_W8.5	2	TraesCS6D01G263600	LOC_Os02g48850.1	plant-specific domain TIGR01615 family protein, expressed	Os02t0720400	Protein of unknown function DUF506, plant domain containing protein.	NA	NA	NA
TraesCS3A01G386600	wds_W4_vs_HFZ_W4 wds_W6_vs_HFZ_W6	2	TraesCS3A01G386600	NA	NA	NA	NA	NA	NA	NA
TraesCS6D01G373400	wds_W4_vs_HFZ_W4 wds_W8.5_vs_HFZ_W8.5	2	TraesCS6D01G373400	LOC_Os02g57140.1	expressed protein	Os02t0816400	Protein of unknown function DUF3741 domain containing protein.	NA	NA	NA
TraesCS6D01G221800	wds_W6_vs_HFZ_W6 wds_W8.5_vs_HFZ_W8.5	2	TraesCS6D01G221800	LOC_Os02g43180.1	OsGrx_C3 - glutaredoxin subgroup I, expressed	Os02t0646400	Similar to Glutaredoxin.	NA	NA	OsGRX10
TraesCS4B01G081200	wds_W6_vs_HFZ_W6 wds_W8.5_vs_HFZ_W8.5	2	TraesCS4B01G081200	LOC_Os03g42130.1	gibberellin 20 oxidase 2, putative, expressed	Os03t0618300	Isopenicillin N synthase family protein.	NA	NA	2-ODD22, Os2-ODD22, Os2ODD22
TraesCS3A01G297100	wds_W4_vs_HFZ_W4 wds_W6_vs_HFZ_W6	2	TraesCS3A01G297100	LOC_Os07g44499.1	peroxidase, putative, expressed	Os07t0639000	Similar to Class III peroxidase 46.	NA	NA	prx107
TraesCS3B01G342000	wds_W4_vs_HFZ_W4 wds_W6_vs_HFZ_W6	2	TraesCS3B01G342000	LOC_Os05g43450.1	transcription initiation factor IIF beta subunit, putative, expressed	Os05t0509900	Winged helix repressor DNA-binding domain containing protein.	NA	NA	OsTFIIF2-1, OsRAP30-1
TraesCS1B01G230900	wds_W4_vs_HFZ_W4 wds_W6_vs_HFZ_W6	2	TraesCS1B01G230900	LOC_Os08g32910.1	expressed protein	Os08t0425000	Similar to mRNA, clone: RTFL01-05-M08.	NA	NA	NA
TraesCS3A01G465700	wds_W4_vs_HFZ_W4 wds_W6_vs_HFZ_W6	2	TraesCS3A01G465700	NA	NA	NA	NA	NA	NA	NA
TraesCS1B01G232100	wds_W4_vs_HFZ_W4 wds_W6_vs_HFZ_W6	2	TraesCS1B01G232100	LOC_Os10g41270.1	triacylglycerol lipase like protein, putative, expressed	Os10t0562200	Lipase-like protein.	NA	NA	OsDAD1;4, DAD1;4
TraesCS6D01G337300	wds_W4_vs_HFZ_W4 wds_W8.5_vs_HFZ_W8.5	2	TraesCS6D01G337300	LOC_Os02g55090.1	expressed protein	Os02t0794000	Zinc finger, RING-type domain containing protein.	NA	NA	NA
TraesCS5D01G482700	wds_W4_vs_HFZ_W4 wds_W6_vs_HFZ_W6	2	TraesCS5D01G482700	NA	NA	NA	NA	NA	NA	NA
TraesCS3B01G105500	wds_W4_vs_HFZ_W4 wds_W6_vs_HFZ_W6	2	TraesCS3B01G105500	NA	NA	NA	NA	NA	NA	NA
TraesCS1B01G251000	wds_W6_vs_HFZ_W6 wds_W8.5_vs_HFZ_W8.5	2	TraesCS1B01G251000	LOC_Os07g23880.1	glycosyl hydrolase, family 31, putative, expressed	Os07t0420700	Similar to Alpha-glucosidase like protein.	NA	NA	NA
TraesCS1B01G389700	wds_W4_vs_HFZ_W4 wds_W6_vs_HFZ_W6	2	TraesCS1B01G389700	LOC_Os08g36920.1	AP2 domain containing protein, expressed	Os09t0457900	AP2/ERF transcription factor, Regulation of the internode elongation	ERF102, OsERF#102, OsERF102, AP2/EREBP#123, AP2/EREBP123, OsEATB, EATB	ETHYLENE RESPONSE FACTOR 102, ethylene response factor 102, APETALA2/ethylene-responsive element binding protein 123, ERF protein associated with tillering and panicle branching	OsERF#102, OsERF102, AP2/EREBP#123, AP2/EREBP123, OsEATB, EATB
TraesCS6D01G250200	wds_W4_vs_HFZ_W4 wds_W8.5_vs_HFZ_W8.5	2	TraesCS6D01G250200	LOC_Os03g30934.1	UDP-N-acetylglucosamine transferase subunit ALG14, putative, expressed	Os03t0423200	Oligosaccharide biosynthesis protein Alg14 like domain containing protein.	NA	NA	NA
TraesCS2D01G147900	wds_W6_vs_HFZ_W6 wds_W8.5_vs_HFZ_W8.5	2	TraesCS2D01G147900	LOC_Os03g06750.1	expressed protein	Os03t0163400	Hypothetical conserved gene.	NA	NA	NA
TraesCS6D01G283900	wds_W4_vs_HFZ_W4 wds_W8.5_vs_HFZ_W8.5	2	TraesCS6D01G283900	LOC_Os06g12100.1	mTERF family protein, expressed	Os06t0225100	Mitochodrial transcription termination factor-related family protein.	NA	NA	NA
TraesCS7A01G525600	wds_W4_vs_HFZ_W4 wds_W6_vs_HFZ_W6	2	TraesCS7A01G525600	LOC_Os01g27390.1	glutathione S-transferase, putative, expressed	Os01t0371500	Similar to Glutathione-S-transferase 19E50.	NA	NA	OsGSTF10
TraesCS1B01G277400	wds_W4_vs_HFZ_W4 wds_W8.5_vs_HFZ_W8.5	2	TraesCS1B01G277400	LOC_Os05g35190.1	powdery mildew resistant protein 5, putative, expressed	Os05t0426300	Protein of unknown function DUF231, plant domain containing protein.	NA	NA	OsTBL27, TBL27
TraesCS2B01G216400	wds_W4_vs_HFZ_W4 wds_W6_vs_HFZ_W6	2	TraesCS2B01G216400	LOC_Os08g34210.1	aldehyde dehydrogenase, putative, expressed	Os08t0440800	Glyceraldehyde-3-phosphate dehydrogenase.	NA	NA	OsALDH11A3, GAPN
TraesCS3A01G390300	wds_W4_vs_HFZ_W4 wds_W6_vs_HFZ_W6	2	TraesCS3A01G390300	LOC_Os01g67950.1	ubiquitin family protein, putative, expressed	Os01t0907200	Similar to BCL-2 binding anthanogene-1.	NA	NA	NA
TraesCS6D01G206300	wds_W6_vs_HFZ_W6 wds_W8.5_vs_HFZ_W8.5	2	TraesCS6D01G206300	LOC_Os02g40410.1	expressed protein	Os04t0506900	Similar to OSIGBa0157A06.2 protein.	NA	NA	NA
TraesCS7A01G214000	wds_W4_vs_HFZ_W4 wds_W8.5_vs_HFZ_W8.5	2	TraesCS7A01G214000	LOC_Os06g17570.1	embryogenesis transmembrane protein, putative, expressed	Os06t0286146	Similar to Embryogenesis transmembrane protein.	NA	NA	NA
TraesCS6D01G350800	wds_W6_vs_HFZ_W6 wds_W8.5_vs_HFZ_W8.5	2	TraesCS6D01G350800	LOC_Os02g55880.1	EF hand family protein, putative, expressed	Os02t0802400	Similar to calcineurin subunit B.	NA	NA	NA
TraesCS6D01G234700	wds_W4_vs_HFZ_W4 wds_W6_vs_HFZ_W6	2	TraesCS6D01G234700	LOC_Os02g44870.1	dehydrin, putative, expressed	Os02t0669100	Dehydrin family protein.	NA	NA	LIP9, OsLIP9, lip9, DHN1, DIP1, OsDip1, OsLEA23, OsDhn1, COR410, OsLEA23/DIP1, DIP1/OsLEA23
TraesCS7A01G233900	wds_W4_vs_HFZ_W4 wds_W6_vs_HFZ_W6	2	TraesCS7A01G233900	LOC_Os06g27860.1	poor homologous synapsis 1 protein, putative, expressed	Os06t0473000	Hypothetical conserved gene.	NA	NA	OsPHS1
TraesCS2B01G463300	wds_W4_vs_HFZ_W4 wds_W6_vs_HFZ_W6	2	TraesCS2B01G463300	LOC_Os07g08070.1	transmembrane BAX inhibitor motif-containing protein, putative, expressed	Os07t0177300	Uncharacterised protein family UPF0005 domain containing protein.	NA	NA	NA
TraesCS3A01G242500	wds_W4_vs_HFZ_W4 wds_W6_vs_HFZ_W6	2	TraesCS3A01G242500	LOC_Os01g47560.1	WRKY16, expressed	Os05t0565900	DNA-binding WRKY domain containing protein.	NA	NA	OsWRKY49
TraesCS6D01G191000	wds_W4_vs_HFZ_W4 wds_W8.5_vs_HFZ_W8.5	2	TraesCS6D01G191000	LOC_Os01g25270.1	pentatricopeptide repeat protein PPR986-12, putative, expressed	Os01t0355100	Pentatricopeptide repeat domain containing protein.	NA	NA	NA
TraesCS7A01G220200	wds_W6_vs_HFZ_W6 wds_W8.5_vs_HFZ_W8.5	2	TraesCS7A01G220200	LOC_Os02g49790.1	aluminum-activated malate transporter, putative, expressed	Os02t0730600	Similar to predicted protein.	NA	NA	OsSTA74, OsALMT3
TraesCS6D01G245900	wds_W4_vs_HFZ_W4 wds_W8.5_vs_HFZ_W8.5	2	TraesCS6D01G245900	LOC_Os02g47190.1	MYB family transcription factor, putative, expressed	Os02t0700300	Similar to Phosphate starvation response regulator-like protein.	NA	NA	NA
TraesCS5D01G074900	wds_W4_vs_HFZ_W4 wds_W8.5_vs_HFZ_W8.5	2	TraesCS5D01G074900	LOC_Os12g40260.1	WD-40 repeat family protein, putative, expressed	Os12t0594000	WD40 repeat-like domain containing protein.	NA	NA	OsWD40-198
TraesCS6D01G239100	wds_W6_vs_HFZ_W6 wds_W8.5_vs_HFZ_W8.5	2	TraesCS6D01G239100	LOC_Os02g45590.1	PPR repeat domain containing protein, putative, expressed	Os02t0679200	Pentatricopeptide repeat domain containing protein.	NA	NA	NA
TraesCS6D01G181200	wds_W4_vs_HFZ_W4 wds_W8.5_vs_HFZ_W8.5	2	TraesCS6D01G181200	LOC_Os02g32750.1	glycosyltransferase, putative, expressed	Os02t0529600	Similar to Xyloglucan 6-xylosyltransferase (EC 2.4.2.39) (AtXT1).	NA	NA	OsGT2
TraesCS7A01G250500	wds_W4_vs_HFZ_W4 wds_W6_vs_HFZ_W6	2	TraesCS7A01G250500	LOC_Os08g41090.1	peroxidase precursor, putative, expressed	Os08t0522400	Similar to APX6; L-ascorbate peroxidase/ heme binding / peroxidase.	NA	NA	NA
TraesCS1A01G246000	wds_W4_vs_HFZ_W4 wds_W8.5_vs_HFZ_W8.5	2	TraesCS1A01G246000	LOC_Os03g32150.1	expressed protein	Os03t0435900	Peptidase S8 and S53, subtilisin, kexin, sedolisin domain containing protein.	NA	NA	NA
TraesCS7A01G045900	wds_W4_vs_HFZ_W4 wds_W6_vs_HFZ_W6	2	TraesCS7A01G045900	LOC_Os11g35580.1	disease resistance protein RPM1, putative, expressed	Os10t0358200	Similar to NB-ARC domain containing protein.	NA	NA	NA
TraesCS6D01G214000	wds_W4_vs_HFZ_W4 wds_W8.5_vs_HFZ_W8.5	2	TraesCS6D01G214000	LOC_Os02g42210.1	membrane-associated salt-inducible protein like, putative, expressed	Os02t0633200	Pentatricopeptide repeat domain containing protein.	NA	NA	NA
TraesCS1B01G246100	wds_W4_vs_HFZ_W4 wds_W8.5_vs_HFZ_W8.5	2	TraesCS1B01G246100	LOC_Os07g48650.1	OsSub54 - Putative Subtilisin homologue, expressed	Os07t0685900	Peptidase S8, subtilisin-related domain containing protein.	NA	NA	OsSub54, SUB54
TraesCS1D01G196500	wds_W6_vs_HFZ_W6 wds_W8.5_vs_HFZ_W8.5	2	TraesCS1D01G196500	LOC_Os02g46650.1	ubiquitin carboxyl-terminal hydrolase domain containing protein, expressed	Os02t0795000	Peptidase C19, ubiquitin carboxyl-terminal hydrolase 2 family protein.	NA	NA	NA
TraesCS6D01G201400	wds_W6_vs_HFZ_W6 wds_W8.5_vs_HFZ_W8.5	2	TraesCS6D01G201400	LOC_Os02g39560.1	non-receptor tyrosine kinase spore lysis A, putative, expressed	Os02t0608500	Similar to Ankyrin-kinase protein (Fragment).	NA	NA	NA
TraesCS3B01G151500	wds_W4_vs_HFZ_W4 wds_W8.5_vs_HFZ_W8.5	2	TraesCS3B01G151500	LOC_Os01g06320.1	MYB family transcription factor, putative, expressed	Os01t0156000	Similar to Myb family DNA-binding protein.	NA	NA	NA
TraesCS1B01G275100	wds_W4_vs_HFZ_W4 wds_W6_vs_HFZ_W6	2	TraesCS1B01G275100	LOC_Os05g34950.1	cysteine-rich receptor-like protein kinase 6 precursor, putative, expressed	Os05t0423500	Protein kinase, core domain containing protein.	NA	NA	NA
TraesCS3B01G406200	wds_W4_vs_HFZ_W4 wds_W6_vs_HFZ_W6	2	TraesCS3B01G406200	LOC_Os01g64170.1	glycosyl hydrolases family 17, putative, expressed	Os01t0860800	Glycoside hydrolase, family 17 protein.	NA	NA	NA
TraesCS6D01G207800	wds_W6_vs_HFZ_W6 wds_W8.5_vs_HFZ_W8.5	2	TraesCS6D01G207800	LOC_Os11g37260.1	SEY1, putative, expressed	Os11t0582300	Similar to GTP-binding protein-like; root hair defective 3 protein-like.	NA	NA	NA
TraesCS6D01G385600	wds_W6_vs_HFZ_W6 wds_W8.5_vs_HFZ_W8.5	2	TraesCS6D01G385600	LOC_Os02g57620.1	Citrate transporter protein, putative, expressed	Os02t0822100	Divalent ion symporter domain containing protein.	NA	NA	SIET3
TraesCS6D01G262400	wds_W4_vs_HFZ_W4 wds_W6_vs_HFZ_W6	2	TraesCS6D01G262400	LOC_Os06g21410.1	arabinogalactan peptide 23 precursor, putative, expressed	NA	NA	NA	NA	NA
TraesCS7A01G259800	wds_W6_vs_HFZ_W6 wds_W8.5_vs_HFZ_W8.5	2	TraesCS7A01G259800	LOC_Os08g41840.1	expressed protein	Os08t0530500	Conserved hypothetical protein.	NA	NA	NA
TraesCS2A01G513200	wds_W4_vs_HFZ_W4 wds_W8.5_vs_HFZ_W8.5	2	TraesCS2A01G513200	NA	NA	NA	NA	NA	NA	NA
TraesCS6D01G207500	wds_W4_vs_HFZ_W4 wds_W8.5_vs_HFZ_W8.5	2	TraesCS6D01G207500	LOC_Os02g04570.1	expressed protein	NA	NA	NA	NA	NA
TraesCS6B01G148600	wds_W4_vs_HFZ_W4 wds_W8.5_vs_HFZ_W8.5	2	TraesCS6B01G148600	LOC_Os03g59190.1	retrotransposon protein, putative, unclassified, expressed	Os01t0909600	Integrase, catalytic core domain containing protein.	NA	NA	NA
TraesCS6D01G361900	wds_W4_vs_HFZ_W4 wds_W8.5_vs_HFZ_W8.5	2	TraesCS6D01G361900	LOC_Os02g56610.1	DUF640 domain containing protein, putative, expressed	Os02t0811000	DUF640 domain containing protein, ALOG domain-containing nuclear protein, Reguration of plant height, floral development and grain yield, Spikelet morphogenesis	G1L6, AFD1, OsG1L6, TH1	G1 LIKE PROTEIN 6, ABNORMAL FLOWER AND DWARF1, TRIANGULAR HULL1	OsG1L6, G1L6, TH1, TH1/BSG1/BLS1/AFD1, BSG1, AFD1
TraesCS6A01G299900	wds_W4_vs_HFZ_W4 wds_W8.5_vs_HFZ_W8.5	2	TraesCS6A01G299900	NA	NA	NA	NA	NA	NA	NA
TraesCS5B01G068600	wds_W4_vs_HFZ_W4 wds_W8.5_vs_HFZ_W8.5	2	TraesCS5B01G068600	LOC_Os12g40260.1	WD-40 repeat family protein, putative, expressed	Os12t0594000	WD40 repeat-like domain containing protein.	NA	NA	OsWD40-198
TraesCS7A01G213900	wds_W6_vs_HFZ_W6 wds_W8.5_vs_HFZ_W8.5	2	TraesCS7A01G213900	LOC_Os12g27070.1	heat shock protein DnaJ, putative, expressed	Os12t0456200	Heat shock cognate protein B, C-terminal oligomerisation domain containing protein.	NA	NA	OsDjC80, OsISC26
TraesCS6D01G220700	wds_W4_vs_HFZ_W4 wds_W8.5_vs_HFZ_W8.5	2	TraesCS6D01G220700	LOC_Os02g42990.1	OsSAUR11 - Auxin-responsive SAUR gene family member, expressed	Os02t0643800	Auxin responsive SAUR protein family protein.	NA	NA	OsSAUR11
TraesCS7A01G253900	wds_W4_vs_HFZ_W4 wds_W6_vs_HFZ_W6	2	TraesCS7A01G253900	LOC_Os08g40590.2	oxysterol-binding protein, putative, expressed	Os08t0517700	Similar to Oxysterol-binding protein OBPa.	NA	NA	NA
TraesCS6D01G247700	wds_W4_vs_HFZ_W4 wds_W8.5_vs_HFZ_W8.5	2	TraesCS6D01G247700	LOC_Os02g46990.1	AAA-type ATPase family protein, putative, expressed	Os02t0697600	ATPase, AAA-type, core domain containing protein.	NA	NA	NA
TraesCS1D01G303100	wds_W4_vs_HFZ_W4 wds_W6_vs_HFZ_W6	2	TraesCS1D01G303100	LOC_Os05g40630.1	DUF567 domain containing protein, putative, expressed	Os05t0484800	Protein of unknown function DUF567 family protein.	NA	NA	NA
TraesCS7A01G487200	wds_W4_vs_HFZ_W4 wds_W6_vs_HFZ_W6	2	TraesCS7A01G487200	LOC_Os05g08460.1	OsFBX164 - F-box domain containing protein, expressed	Os05t0177100	F-box domain, cyclin-like domain containing protein.	NA	NA	NA
TraesCS5B01G187200	wds_W4_vs_HFZ_W4 wds_W6_vs_HFZ_W6	2	TraesCS5B01G187200	LOC_Os09g27930.1	ubiquitin fusion protein, putative, expressed	Os09t0452700	Ubiquitin.	NA	NA	NA
TraesCS6D01G360400	wds_W6_vs_HFZ_W6 wds_W8.5_vs_HFZ_W8.5	2	TraesCS6D01G360400	LOC_Os12g43100.1	deoxyhypusine hydroxylase, putative, expressed	Os12t0626100	Similar to HEAT-like.	NA	NA	NA
TraesCS1B01G253100	wds_W6_vs_HFZ_W6 wds_W8.5_vs_HFZ_W8.5	2	TraesCS1B01G253100	LOC_Os05g32060.1	expressed protein	Os05t0386000	Similar to Root determined nodulation 1.	NA	NA	NA
TraesCS6B01G288700	wds_W4_vs_HFZ_W4 wds_W8.5_vs_HFZ_W8.5	2	TraesCS6B01G288700	LOC_Os02g46100.1	RING-H2 finger protein, putative, expressed	Os02t0686100	Similar to RING-H2 finger protein ATL1B.	NA	NA	NA
TraesCS1B01G258200	wds_W4_vs_HFZ_W4 wds_W8.5_vs_HFZ_W8.5	2	TraesCS1B01G258200	LOC_Os05g32820.1	peptide-N4-asparagine amidase A, putative, expressed	Os05t0395000	Virulence factor, pectin lyase fold family protein.	NA	NA	NA
TraesCS2D01G387300	wds_W4_vs_HFZ_W4 wds_W8.5_vs_HFZ_W8.5	2	TraesCS2D01G387300	LOC_Os04g45810.1	homeobox associated leucine zipper, putative, expressed	Os04t0541700	Homeodomain-leucine zipper (HD-Zip) protein, Transcription factor, ABA-mediated drought and salt tolerance	HOX22, Oshox22, OsHox22	HOMEOBOX GENE 22, rice homeobox gene 22, Homeobox-leucine zipper protein HOX22, Homeodomain transcription factor HOX22, HD-ZIP protein HOX22	Oshox22, OsHox22
TraesCS2A01G396400	wds_W4_vs_HFZ_W4 wds_W6_vs_HFZ_W6	2	TraesCS2A01G396400	LOC_Os04g48850.1	aminotransferase, classes I and II, domain containing protein, expressed	Os04t0578000	ACC synthase, Ethylene biosynthesis	ACS2, OsACS2, Os-ACS2	ACC SYNTHASE 2, ACC synthase 2, 1-aminocyclopropane-1-carboxylic acid synthase 2	OsACS2, Os-ACS2
TraesCS6D01G220800	wds_W4_vs_HFZ_W4 wds_W6_vs_HFZ_W6	2	TraesCS6D01G220800	LOC_Os02g43000.1	cysteine-rich repeat secretory protein 15 precursor, putative, expressed	Os04t0537800	Protein of unknown function DUF26 domain containing protein.	NA	NA	NA
TraesCS5B01G170200	wds_W4_vs_HFZ_W4 wds_W6_vs_HFZ_W6	2	TraesCS5B01G170200	LOC_Os09g10620.1	seed maturation protein LEA 4, putative, expressed	Os09t0278000	Hypothetical conserved gene.	NA	NA	NA
TraesCS7A01G280600	wds_W6_vs_HFZ_W6 wds_W8.5_vs_HFZ_W8.5	2	TraesCS7A01G280600	LOC_Os10g25360.1	signal peptide peptidase domain containing protein, expressed	Os10t0393100	Peptidase A22B, signal peptide peptidase domain containing protein.	NA	NA	NA
TraesCS7A01G229600	wds_W4_vs_HFZ_W4 wds_W6_vs_HFZ_W6	2	TraesCS7A01G229600	LOC_Os06g30130.1	cysteine-rich receptor-like protein kinase 10 precursor, putative, expressed	Os06t0496800	Similar to S-locus receptor kinase precursor.	NA	NA	NA
TraesCS7D01G059700	wds_W4_vs_HFZ_W4 wds_W6_vs_HFZ_W6	2	TraesCS7D01G059700	LOC_Os06g02040.1	late embryogenesis abundant group 1, putative, expressed	Os06t0110200	Late embryogenesis abundant (LEA) group 1 family protein.	NA	NA	OsLEA2, OsLEA4
TraesCS3B01G247700	wds_W4_vs_HFZ_W4 wds_W8.5_vs_HFZ_W8.5	2	TraesCS3B01G247700	LOC_Os12g13910.1	expressed protein	Os12t0242500	Conserved hypothetical protein.	NA	NA	NA
TraesCS6D01G213100	wds_W4_vs_HFZ_W4 wds_W8.5_vs_HFZ_W8.5	2	TraesCS6D01G213100	LOC_Os02g41954.1	gibberellin 2-beta-dioxygenase 7, putative, expressed	Os04t0522500	2OG-Fe(II) oxygenase domain containing protein.	NA	NA	OsGA2ox6
TraesCS6D01G203000	wds_W4_vs_HFZ_W4 wds_W6_vs_HFZ_W6	2	TraesCS6D01G203000	LOC_Os02g39850.1	transferase family protein, putative, expressed	Os02t0611800	Similar to Hydroxyanthranilate hydroxycinnamoyltransferase 3.	NA	NA	OsHCT2
TraesCS7A01G277600	wds_W4_vs_HFZ_W4 wds_W6_vs_HFZ_W6	2	TraesCS7A01G277600	LOC_Os08g44340.1	monodehydroascorbate reductase, putative, expressed	Os08t0557600	Similar to Monodehydroascorbate reductase (EC 1.6.5.4) (MDAR) (Ascorbate free radical reductase) (AFR reductase).	NA	NA	OsMDAR4, OsMDHAR4
TraesCS1B01G243900	wds_W4_vs_HFZ_W4 wds_W8.5_vs_HFZ_W8.5	2	TraesCS1B01G243900	LOC_Os05g30010.1	WD domain, G-beta repeat domain containing protein, expressed	Os05t0363500	Hypothetical conserved gene.	NA	NA	NA
TraesCS2D01G325300	wds_W6_vs_HFZ_W6 wds_W8.5_vs_HFZ_W8.5	2	TraesCS2D01G325300	LOC_Os04g38840.1	LTPL81 - Protease inhibitor/seed storage/LTP family protein precursor, expressed	Os04t0462200	Bifunctional inhibitor/plant lipid transfer protein/seed storage domain containing protein.	NA	NA	OsLTPG11, OsLTPg11
TraesCS7A01G242100	wds_W4_vs_HFZ_W4 wds_W8.5_vs_HFZ_W8.5	2	TraesCS7A01G242100	LOC_Os08g39130.1	pentatricopeptide, putative, expressed	Os08t0500600	Pentatricopeptide repeat domain containing protein.	NA	NA	NA
TraesCS7A01G256600	wds_W4_vs_HFZ_W4 wds_W6_vs_HFZ_W6	2	TraesCS7A01G256600	LOC_Os08g41440.1	UDP-glucuronate 4-epimerase, putative, expressed	Os08t0526100	NAD(P)-binding domain containing protein.	NA	NA	OsUGlcAE2
TraesCS6D01G229000	wds_W6_vs_HFZ_W6 wds_W8.5_vs_HFZ_W8.5	2	TraesCS6D01G229000	LOC_Os05g24880.1	dehydrogenase, putative, expressed	Os05t0313500	Similar to oxidoreductase/ zinc ion binding protein.	NA	NA	NA
TraesCS2B01G358500	wds_W4_vs_HFZ_W4 wds_W8.5_vs_HFZ_W8.5	2	TraesCS2B01G358500	LOC_Os01g66230.1	csAtPR5, putative, expressed	Os01t0885500	Hypothetical conserved gene.	NA	NA	NA
TraesCS7A01G268700	wds_W6_vs_HFZ_W6 wds_W8.5_vs_HFZ_W8.5	2	TraesCS7A01G268700	LOC_Os08g43090.1	bZIP family transcription factor, putative, expressed	Os08t0543900	Similar to Transcription factor RF2b.	NA	NA	OsbZIP68
TraesCS6D01G220900	wds_W6_vs_HFZ_W6 wds_W8.5_vs_HFZ_W8.5	2	TraesCS6D01G220900	LOC_Os02g43010.1	vacuolar-processing enzyme precursor, putative, expressed	Os02t0644000	Similar to C13 cysteine proteinase.	NA	NA	OsVPE3, VPE3, REP-2, REP-2alpha, REP-2beta, OsaLeg2, aLeg2
TraesCS3B01G165600	wds_W6_vs_HFZ_W6 wds_W8.5_vs_HFZ_W8.5	2	TraesCS3B01G165600	LOC_Os07g33200.1	expressed protein	Os07t0515700	Similar to cDNA, clone: J100054L12, full insert sequence.	NA	NA	NA
TraesCS3B01G500400	wds_W4_vs_HFZ_W4 wds_W6_vs_HFZ_W6	2	TraesCS3B01G500400	LOC_Os02g29150.2	OsFBO11 - F-box and other domain containing protein, expressed	Os04t0208500	Cyclin-like F-box domain containing protein.	NA	NA	OsFbox190, Os_F0204
TraesCS7A01G240600	wds_W6_vs_HFZ_W6 wds_W8.5_vs_HFZ_W8.5	2	TraesCS7A01G240600	LOC_Os08g38970.1	transmembrane receptor, putative, expressed	Os08t0499100	ATPase, AAA+ type, core domain containing protein.	NA	NA	NA
TraesCS3A01G471900	wds_W4_vs_HFZ_W4 wds_W6_vs_HFZ_W6	2	TraesCS3A01G471900	LOC_Os01g71090.1	xylanase inhibitor, putative, expressed	Os01t0937100	Similar to Xylanase inhibitor precursor (Xylanase inhibitor TAXI-I).	NA	NA	NA
TraesCS6D01G357500	wds_W4_vs_HFZ_W4 wds_W6_vs_HFZ_W6	2	TraesCS6D01G357500	LOC_Os02g56120.1	OsIAA9 - Auxin-responsive Aux/IAA gene family member, expressed	Os02t0805100	Similar to Auxin-responsive protein IAA12 (Indoleacetic acid-induced protein 12) (BODENLOS protein).	NA	NA	OsIAA9, OsIAA2
TraesCS1B01G248600	wds_W4_vs_HFZ_W4 wds_W6_vs_HFZ_W6	2	TraesCS1B01G248600	LOC_Os05g31020.1	eukaryotic peptide chain release factor subunit 1-1, putative, expressed	Os05t0373900	Similar to Eukaryotic peptide chain release factor subunit 1 (eRF1) (Eukaryotic release factor 1) (TB3-1) (Cl1 protein).	NA	NA	NA
TraesCS7A01G213600	wds_W4_vs_HFZ_W4 wds_W8.5_vs_HFZ_W8.5	2	TraesCS7A01G213600	LOC_Os10g26280.1	ORC3 - Putative origin recognition complex subunit 3, expressed	Os10t0402200	Origin recognition complex subunit 3, Lateral root development	ORC3, OsORC3	ORIGIN RECOGNITION COMPLEX 3, Origin Recognition Complex subunit 3	OsORC3
TraesCS7A01G263500	wds_W4_vs_HFZ_W4 wds_W8.5_vs_HFZ_W8.5	2	TraesCS7A01G263500	LOC_Os08g42440.1	CCT/B-box zinc finger protein, putative, expressed	Os08t0536300	Similar to Hd1.	NA	NA	OsBBX26, BBX26, OsO, OsCCT30, CCT30, OsCOL15, COL15, OsCOL15/OsBBX26
TraesCS6D01G194600	wds_W4_vs_HFZ_W4 wds_W6_vs_HFZ_W6	2	TraesCS6D01G194600	LOC_Os02g38440.1	oxidoreductase, short chain dehydrogenase/reductase family, putative, expressed	Os04t0483500	Beta-ketoacyl-CoA reductase, Cuticular wax biosynthesis, Fatty acid elongation	KCR1, OsKCR1, WSL3	beta-ketoacyl-CoA reductase 1, Wax crystal-sparse leaf 3	KCR1, OsKCR1
TraesCS6D01G352300	wds_W6_vs_HFZ_W6 wds_W8.5_vs_HFZ_W8.5	2	TraesCS6D01G352300	LOC_Os02g55920.1	expressed protein	NA	NA	NA	NA	NA
TraesCS1D01G376300	wds_W4_vs_HFZ_W4 wds_W6_vs_HFZ_W6	2	TraesCS1D01G376300	LOC_Os11g10510.1	dehydrogenase, putative, expressed	Os11t0210500	Similar to Alcohol dehydrogenase.	NA	NA	Adh2*, Adh2
TraesCS6D01G371300	wds_W4_vs_HFZ_W4 wds_W8.5_vs_HFZ_W8.5	2	TraesCS6D01G371300	LOC_Os02g57050.1	diphthamide biosynthesis protein, putative, expressed	Os02t0815600	Diphthamide synthesis, DHP1 domain containing protein.	NA	NA	NA
TraesCS6D01G348900	wds_W4_vs_HFZ_W4 wds_W6_vs_HFZ_W6	2	TraesCS6D01G348900	LOC_Os02g55610.1	serine-rich protein, putative, expressed	Os02t0799700	Similar to serine-rich protein.	NA	NA	NA
TraesCS6D01G226000	wds_W6_vs_HFZ_W6 wds_W8.5_vs_HFZ_W8.5	2	TraesCS6D01G226000	LOC_Os02g43850.1	serine esterase family protein, putative, expressed	Os08t0143700	Protein of unknown function DUF676, hydrolase-like domain containing protein.	NA	NA	NA
TraesCS7A01G255200	wds_W4_vs_HFZ_W4 wds_W8.5_vs_HFZ_W8.5	2	TraesCS7A01G255200	LOC_Os08g41150.1	MBTB30 - Bric-a-Brac, Tramtrack, Broad Complex BTB domain with Meprin and TRAF Homology MATH domain, expressed	Os08t0523000	Similar to MAB1.	NA	NA	NA
TraesCS7A01G397100	wds_W4_vs_HFZ_W4 wds_W8.5_vs_HFZ_W8.5	2	TraesCS7A01G397100	NA	NA	NA	NA	NA	NA	NA
TraesCS5A01G262200	wds_W4_vs_HFZ_W4 wds_W6_vs_HFZ_W6	2	TraesCS5A01G262200	LOC_Os09g31040.1	EF hand family protein, putative, expressed	Os09t0483500	EF-Hand type domain containing protein.	NA	NA	NA
TraesCS2A01G109800	wds_W4_vs_HFZ_W4 wds_W6_vs_HFZ_W6	2	TraesCS2A01G109800	LOC_Os07g47790.1	AP2 domain containing protein, expressed	Os07t0674800	Similar to AP2 domain transcription factor EREBP.	NA	NA	OsERF#067, OsERF067, OsERF67, AP2/EREBP#076, AP2/EREBP76
TraesCS6D01G189600	wds_W4_vs_HFZ_W4 wds_W6_vs_HFZ_W6	2	TraesCS6D01G189600	LOC_Os02g37830.1	protein kinase domain containing protein, expressed	Os02t0590800	Similar to Serine/threonine-protein kinase Nek6.	NA	NA	OsNek6
TraesCS6D01G343400	wds_W6_vs_HFZ_W6 wds_W8.5_vs_HFZ_W8.5	2	TraesCS6D01G343400	NA	NA	NA	NA	NA	NA	NA
TraesCS6D01G231800	wds_W6_vs_HFZ_W6 wds_W8.5_vs_HFZ_W8.5	2	TraesCS6D01G231800	LOC_Os02g44100.1	expressed protein	Os02t0658300	Conserved hypothetical protein.	NA	NA	NA
TraesCS5B01G210000	wds_W4_vs_HFZ_W4 wds_W8.5_vs_HFZ_W8.5	2	TraesCS5B01G210000	LOC_Os09g26900.1	ctr copper transporter family protein, putative, expressed	Os09t0440700	Ctr copper transporter family protein.	NA	NA	OsCOPT7
TraesCS6B01G054700	wds_W4_vs_HFZ_W4 wds_W8.5_vs_HFZ_W8.5	2	TraesCS6B01G054700	LOC_Os02g15160.1	OsFBX40 - F-box domain containing protein, expressed	Os02t0249700	Cyclin-like F-box domain containing protein.	NA	NA	OsFbox075, OsFbox75, Os_F0514
TraesCS5B01G260200	wds_W4_vs_HFZ_W4 wds_W6_vs_HFZ_W6	2	TraesCS5B01G260200	LOC_Os09g31000.1	EF hand family protein, expressed	Os09t0483100	EF-Hand type domain containing protein.	NA	NA	NA
TraesCS4A01G008000	wds_W4_vs_HFZ_W4 wds_W6_vs_HFZ_W6	2	TraesCS4A01G008000	LOC_Os03g08310.1	ZIM domain containing protein, putative, expressed	Os03t0180800	TIFY domain-containing transcriptional regulator, Salt and dehydration stress tolerance	TIFY11A, OsJAZ3, OsJAZ 9, OsJAZ9, OsTIFY11a, JAZ9	TIFY GENE 11A, Jasmonate ZIM-domain protein 3, Jasmonate ZIM-domain protein 9.	OsJAZ3, JAZ3, OsJAZ 9, OsJAZ9, Os-JAZ9, JAZ9, OsTIFY11a
TraesCS6D01G216600	wds_W4_vs_HFZ_W4 wds_W8.5_vs_HFZ_W8.5	2	TraesCS6D01G216600	LOC_Os02g42440.1	GEM, putative, expressed	Os02t0636700	GRAM domain containing protein.	NA	NA	NA
TraesCS7A01G227800	wds_W6_vs_HFZ_W6 wds_W8.5_vs_HFZ_W8.5	2	TraesCS7A01G227800	NA	NA	NA	NA	NA	NA	NA
TraesCS6D01G265100	wds_W4_vs_HFZ_W4 wds_W6_vs_HFZ_W6	2	TraesCS6D01G265100	LOC_Os02g48980.1	GPI-anchored protein, putative, expressed	Os02t0721700	Similar to Gpi-anchored protein (Fragment).	NA	NA	NA
TraesCS7A01G210600	wds_W4_vs_HFZ_W4 wds_W8.5_vs_HFZ_W8.5	2	TraesCS7A01G210600	LOC_Os06g16170.1	expressed protein	Os06t0273500	Protein of unknown function DUF231, plant domain containing protein.	NA	NA	Lip, OsTBL60, TBL60
TraesCS7A01G241300	wds_W4_vs_HFZ_W4 wds_W6_vs_HFZ_W6	2	TraesCS7A01G241300	LOC_Os08g39070.1	COP9 signalosome complex subunit 6a, putative, expressed	Os08t0500000	Subunit of the COP9 signalosome, Early response to iron deficiency	CSN6	Mov34 homolog, COP9 signalosome 6	OsCSN6
TraesCS6D01G219600	wds_W6_vs_HFZ_W6 wds_W8.5_vs_HFZ_W8.5	2	TraesCS6D01G219600	LOC_Os07g08210.2	cytidylyltransferase domain containing protein, expressed	Os07t0179400	Dephospho-CoA kinase domain containing protein.	NA	NA	NA
TraesCS6D01G309600	wds_W4_vs_HFZ_W4 wds_W6_vs_HFZ_W6	2	TraesCS6D01G309600	LOC_Os06g10780.1	AP2 domain containing protein, expressed	Os02t0767800	Similar to DNA binding protein.	NA	NA	AP2/EREBP#139
TraesCS7D01G393100	wds_W4_vs_HFZ_W4 wds_W6_vs_HFZ_W6	2	TraesCS7D01G393100	LOC_Os02g26810.1	cytochrome P450, putative, expressed	Os02t0467600	Similar to Cinnamate 4-hydroxylase CYP73.	NA	NA	C4H1, OsC4H
TraesCS1B01G124300	wds_W4_vs_HFZ_W4 wds_W6_vs_HFZ_W6	2	TraesCS1B01G124300	LOC_Os05g06490.1	RNA polymerase Rpb7, N-terminal domain containing protein, expressed	Os05t0224700	Similar to DNA-directed RNA polymerase II 19 kDa polypeptide.	NA	NA	NA
TraesCS7B01G262400	wds_W4_vs_HFZ_W4 wds_W6_vs_HFZ_W6	2	TraesCS7B01G262400	NA	NA	NA	NA	NA	NA	NA
TraesCS6D01G258300	wds_W6_vs_HFZ_W6 wds_W8.5_vs_HFZ_W8.5	2	TraesCS6D01G258300	LOC_Os08g40180.1	3-hydroxy-3-methylglutaryl-coenzyme A reductase, putative, expressed	Os08t0512700	Similar to 3-hydroxy-3-methylglutaryl coenzyme A reductase (EC 1.1.1.34) (Fragment).	NA	NA	HMGR III, Hmg3, HMGR3, HMGR 3, OsHMGR3
TraesCS1B01G263200	wds_W4_vs_HFZ_W4 wds_W8.5_vs_HFZ_W8.5	2	TraesCS1B01G263200	LOC_Os05g33460.1	mTERF domain containing protein, expressed	Os05t0403600	Mitochodrial transcription termination factor-related family protein.	NA	NA	NA
TraesCS6D01G228800	wds_W4_vs_HFZ_W4 wds_W6_vs_HFZ_W6	2	TraesCS6D01G228800	LOC_Os02g44500.1	glutathione peroxidase, putative, expressed	Os02t0664000	Similar to Phospholipid hydroperoxide glutathione peroxidase, chloroplast precursor (EC 1.11.1.12) (PHGPx).	NA	NA	OsGpx3, GPX3, OsGPx03
TraesCS4B01G281100	wds_W4_vs_HFZ_W4 wds_W6_vs_HFZ_W6	2	TraesCS4B01G281100	LOC_Os01g67134.1	ribosomal L18p/L5e family protein, putative, expressed	Os01t0896700	Similar to 60S ribosomal protein L5.	NA	NA	NA
TraesCS7A01G228000	wds_W6_vs_HFZ_W6 wds_W8.5_vs_HFZ_W8.5	2	TraesCS7A01G228000	NA	NA	NA	NA	NA	NA	NA
TraesCS1B01G234900	wds_W4_vs_HFZ_W4 wds_W6_vs_HFZ_W6	2	TraesCS1B01G234900	LOC_Os10g39090.1	hydrolase, alpha/beta fold family protein, putative, expressed	Os03t0123800	Similar to Hydrolase.	NA	NA	NA
TraesCS4B01G135200	wds_W4_vs_HFZ_W4 wds_W6_vs_HFZ_W6	2	TraesCS4B01G135200	LOC_Os11g05380.1	cytochrome P450, putative, expressed	Os11t0151400	Cytochrome P450 family protein.	NA	NA	OsCYP94C2
TraesCS7A01G271600	wds_W4_vs_HFZ_W4 wds_W6_vs_HFZ_W6	2	TraesCS7A01G271600	LOC_Os08g43490.1	heat shock protein DnaJ, putative, expressed	Os08t0548400	Similar to chaperone protein dnaJ 11.	NA	NA	OsDjC66
TraesCS6D01G332400	wds_W4_vs_HFZ_W4 wds_W6_vs_HFZ_W6	2	TraesCS6D01G332400	LOC_Os02g54780.1	CYPRO4, putative, expressed	Os02t0789600	Similar to DEM2.	NA	NA	NA
TraesCS3D01G508100	wds_W6_vs_HFZ_W6 wds_W8.5_vs_HFZ_W8.5	2	TraesCS3D01G508100	LOC_Os01g72650.1	RNA recognition motif containing protein, putative, expressed	Os01t0956600	Nucleotide-binding, alpha-beta plait domain containing protein.	NA	NA	NA
TraesCS7A01G210300	wds_W6_vs_HFZ_W6 wds_W8.5_vs_HFZ_W8.5	2	TraesCS7A01G210300	LOC_Os06g16000.1	UDP-glucoronosyl and UDP-glucosyl transferase, putative, expressed	Os06t0271000	UDP-glucuronosyl/UDP-glucosyltransferase domain containing protein.	NA	NA	NA
TraesCS7A01G284900	wds_W6_vs_HFZ_W6 wds_W8.5_vs_HFZ_W8.5	2	TraesCS7A01G284900	LOC_Os08g45030.1	multidrug resistance protein, putative, expressed	Os08t0564300	P-glycoprotein 1.	NA	NA	OsABCB22, ABCB22, OsPGP22, OsMDR14
TraesCS6D01G390100	wds_W6_vs_HFZ_W6 wds_W8.5_vs_HFZ_W8.5	2	TraesCS6D01G390100	LOC_Os02g57660.1	phosphatidylinositol-4-phosphate 5-kinase, putative, expressed	Os02t0822500	Similar to Junctophilin-2 (Junctophilin type 2) (JP-2).	NA	NA	NA
TraesCS6D01G353100	wds_W6_vs_HFZ_W6 wds_W8.5_vs_HFZ_W8.5	2	TraesCS6D01G353100	LOC_Os11g09474.1	OsFBX400 - F-box domain containing protein, expressed	Os11t0200950	F-box domain, cyclin-like domain containing protein.	NA	NA	Os_F0390
TraesCS6D01G237900	wds_W4_vs_HFZ_W4 wds_W6_vs_HFZ_W6	2	TraesCS6D01G237900	LOC_Os02g34410.1	U-box domain-containing protein, putative, expressed	Os02t0548700	Similar to ubiquitin-protein ligase.	NA	NA	OsPUB43
TraesCS7D01G204600	wds_W4_vs_HFZ_W4 wds_W6_vs_HFZ_W6	2	TraesCS7D01G204600	LOC_Os10g25230.1	ZIM domain containing protein, putative, expressed	Os10t0391400	Tify domain containing protein.	NA	NA	OsJAZ 13, OsJAZ13, JAZ13, OsTIFY11e
TraesCS6D01G311400	wds_W6_vs_HFZ_W6 wds_W8.5_vs_HFZ_W8.5	2	TraesCS6D01G311400	LOC_Os02g52830.1	lipase, putative, expressed	Os02t0767200	Lipase, class 3 family protein.	NA	NA	NA
TraesCS7B01G066800	wds_W4_vs_HFZ_W4 wds_W8.5_vs_HFZ_W8.5	2	TraesCS7B01G066800	LOC_Os07g35050.1	OsFBX237 - F-box domain containing protein, expressed	Os07t0535100	Cyclin-like F-box domain containing protein.	NA	NA	OsFbox375, Os_F0062
TraesCS6A01G132700	wds_W4_vs_HFZ_W4 wds_W8.5_vs_HFZ_W8.5	2	TraesCS6A01G132700	LOC_Os02g06410.1	CBS domain containing membrane protein, putative, expressed	Os02t0158900	Similar to SNF4.	NA	NA	OsCBSX9
TraesCS6D01G190500	wds_W6_vs_HFZ_W6 wds_W8.5_vs_HFZ_W8.5	2	TraesCS6D01G190500	LOC_Os02g37910.1	expressed protein	Os02t0592200	Similar to alkaline phosphatase D.	NA	NA	NA
TraesCS7A01G266900	wds_W4_vs_HFZ_W4 wds_W8.5_vs_HFZ_W8.5	2	TraesCS7A01G266900	LOC_Os08g42760.1	methyltransferase domain containing protein, expressed	Os08t0540500	Bicoid-interacting 3 domain containing protein.	NA	NA	NA
TraesCS6D01G220500	wds_W6_vs_HFZ_W6 wds_W8.5_vs_HFZ_W8.5	2	TraesCS6D01G220500	LOC_Os02g42960.1	thylakoid lumenal protein, putative, expressed	Os02t0643500	Pentapeptide repeat containing protein.	NA	NA	NA
TraesCS3D01G516100	wds_W4_vs_HFZ_W4 wds_W6_vs_HFZ_W6	2	TraesCS3D01G516100	LOC_Os01g66230.1	csAtPR5, putative, expressed	Os01t0885500	Hypothetical conserved gene.	NA	NA	NA
TraesCS3D01G510200	wds_W4_vs_HFZ_W4 wds_W8.5_vs_HFZ_W8.5	2	TraesCS3D01G510200	LOC_Os02g06640.4	ubiquitin family protein, putative, expressed	Os04t0628100	Similar to Polyubiquitin.	NA	NA	rubi3, UBQ3
TraesCS1B01G194300	wds_W4_vs_HFZ_W4 wds_W6_vs_HFZ_W6	2	TraesCS1B01G194300	LOC_Os10g38590.1	glutathione S-transferase, N-terminal domain containing protein, expressed	Os10t0529400	Similar to Glutathione S-transferase GSTU6.	NA	NA	OsGSTU9
TraesCS6D01G368700	wds_W4_vs_HFZ_W4 wds_W6_vs_HFZ_W6	2	TraesCS6D01G368700	LOC_Os02g56860.1	3-ketoacyl-CoA synthase, putative, expressed	Os02t0813600	Thiolase-like, subgroup domain containing protein.	NA	NA	NA
TraesCS6D01G338500	wds_W4_vs_HFZ_W4 wds_W8.5_vs_HFZ_W8.5	2	TraesCS6D01G338500	LOC_Os01g14790.1	expressed protein	Os01t0250600	Conserved hypothetical protein.	NA	NA	NA
TraesCS5D01G482600	wds_W4_vs_HFZ_W4 wds_W6_vs_HFZ_W6	2	TraesCS5D01G482600	NA	NA	NA	NA	NA	NA	NA
TraesCS2B01G137500	wds_W4_vs_HFZ_W4 wds_W8.5_vs_HFZ_W8.5	2	TraesCS2B01G137500	LOC_Os09g03750.1	ankyrin, putative, expressed	Os09t0124800	Tetratricopeptide-like helical domain containing protein.	NA	NA	NA
TraesCS1A01G192900	wds_W6_vs_HFZ_W6 wds_W8.5_vs_HFZ_W8.5	2	TraesCS1A01G192900	LOC_Os02g46650.1	ubiquitin carboxyl-terminal hydrolase domain containing protein, expressed	Os02t0795000	Peptidase C19, ubiquitin carboxyl-terminal hydrolase 2 family protein.	NA	NA	NA
TraesCS4B01G038800	wds_W4_vs_HFZ_W4 wds_W6_vs_HFZ_W6	2	TraesCS4B01G038800	LOC_Os03g49440.1	phosphatase, putative, expressed	Os03t0701200	Similar to Sugar-starvation induced protein (Fragment).	NA	NA	NA
TraesCS6D01G297700	wds_W4_vs_HFZ_W4 wds_W8.5_vs_HFZ_W8.5	2	TraesCS6D01G297700	LOC_Os02g51850.1	OsAPRL3 adenosine 5'-phosphosulfate reductase-like OsAPRL3, expressed	Os02t0754900	Similar to adenosine 5'-phosphosulfate reductase 4.	NA	NA	OsAPRL3
TraesCS6B01G301100	wds_W4_vs_HFZ_W4 wds_W8.5_vs_HFZ_W8.5	2	TraesCS6B01G301100	LOC_Os02g47780.1	hydrolase, alpha/beta fold family domain containing protein, expressed	Os02t0706900	Alpha/beta hydrolase family protein.	NA	NA	NA
TraesCS7D01G069700	wds_W4_vs_HFZ_W4 wds_W8.5_vs_HFZ_W8.5	2	TraesCS7D01G069700	LOC_Os09g27060.1	SNF2 family N-terminal domain containing protein, expressed	Os09t0442700	Chromatin remodeling factor, Genome-wide DNA methylation	OsDDM1a	Decrease in DNA Methylation 1a	OsDDM1a, DDM1a
TraesCS1A01G370700	wds_W4_vs_HFZ_W4 wds_W6_vs_HFZ_W6	2	TraesCS1A01G370700	LOC_Os08g36920.1	AP2 domain containing protein, expressed	Os09t0457900	AP2/ERF transcription factor, Regulation of the internode elongation	ERF102, OsERF#102, OsERF102, AP2/EREBP#123, AP2/EREBP123, OsEATB, EATB	ETHYLENE RESPONSE FACTOR 102, ethylene response factor 102, APETALA2/ethylene-responsive element binding protein 123, ERF protein associated with tillering and panicle branching	OsERF#102, OsERF102, AP2/EREBP#123, AP2/EREBP123, OsEATB, EATB
TraesCS1B01G272900	wds_W4_vs_HFZ_W4 wds_W8.5_vs_HFZ_W8.5	2	TraesCS1B01G272900	LOC_Os05g34650.1	DUF647 domain containing protein, putative, expressed	Os05t0419200	Protein of unknown function DUF647 family protein.	NA	NA	OsRUS6B
TraesCS6D01G239600	wds_W4_vs_HFZ_W4 wds_W8.5_vs_HFZ_W8.5	2	TraesCS6D01G239600	LOC_Os06g08650.1	pentatricopeptide, putative, expressed	Os02t0680500	Pentatricopeptide repeat domain containing protein.	NA	NA	NA
TraesCS7A01G246000	wds_W6_vs_HFZ_W6 wds_W8.5_vs_HFZ_W8.5	2	TraesCS7A01G246000	LOC_Os09g31380.1	jmjC domain-containing protein 5, putative, expressed	Os09t0489200	Similar to transcription factor jumonji (jmjC) domain-containing protein.	NA	NA	JMJ712
TraesCS7A01G210200	wds_W6_vs_HFZ_W6 wds_W8.5_vs_HFZ_W8.5	2	TraesCS7A01G210200	LOC_Os06g16000.1	UDP-glucoronosyl and UDP-glucosyl transferase, putative, expressed	Os06t0271000	UDP-glucuronosyl/UDP-glucosyltransferase domain containing protein.	NA	NA	NA
TraesCS1B01G255700	wds_W4_vs_HFZ_W4 wds_W8.5_vs_HFZ_W8.5	2	TraesCS1B01G255700	LOC_Os05g32440.1	expressed protein	Os05t0390600	Conserved hypothetical protein.	NA	NA	NA
TraesCS7A01G209000	wds_W6_vs_HFZ_W6 wds_W8.5_vs_HFZ_W8.5	2	TraesCS7A01G209000	LOC_Os03g49940.1	integral membrane protein, putative, expressed	Os03t0707200	Similar to Integral membrane protein DUF6 containing protein, expressed.	NA	NA	NA
TraesCS3D01G064000	wds_W6_vs_HFZ_W6 wds_W8.5_vs_HFZ_W8.5	2	TraesCS3D01G064000	LOC_Os10g04700.1	OsFBX361 - F-box domain containing protein, expressed	Os10t0136200	Similar to F-box domain containing protein, expressed.	NA	NA	OsFbox525, Os_F0176
TraesCS1B01G242600	wds_W4_vs_HFZ_W4 wds_W8.5_vs_HFZ_W8.5	2	TraesCS1B01G242600	NA	NA	Os05t0358900	Conserved hypothetical protein.	NA	NA	NA
TraesCS4B01G282500	wds_W4_vs_HFZ_W4 wds_W6_vs_HFZ_W6	2	TraesCS4B01G282500	LOC_Os07g02910.1	OsFBL33 - F-box domain and LRR containing protein, expressed	Os07t0120400	Cyclin-like F-box domain containing protein.	NA	NA	OsFbox333, Os_F0159
TraesCS6D01G223800	wds_W4_vs_HFZ_W4 wds_W8.5_vs_HFZ_W8.5	2	TraesCS6D01G223800	LOC_Os02g43550.1	cyclin, putative, expressed	Os02t0652000	PREG-like protein.	NA	NA	CycU4;4, CycU4;os;4, Orysa;CycU4;4, OsCYCP4;2
TraesCS6D01G244000	wds_W4_vs_HFZ_W4 wds_W6_vs_HFZ_W6	2	TraesCS6D01G244000	LOC_Os02g47450.1	expressed protein	Os02t0703300	Protein of unknown function DUF1218 family protein.	NA	NA	NA
TraesCS6D01G249000	wds_W6_vs_HFZ_W6 wds_W8.5_vs_HFZ_W8.5	2	TraesCS6D01G249000	LOC_Os04g53330.1	RNA recognition motif containing protein, putative, expressed	Os04t0624800	Aldo/keto reductase domain containing protein.	NA	NA	NA
TraesCS3A01G364200	wds_W4_vs_HFZ_W4 wds_W6_vs_HFZ_W6	2	TraesCS3A01G364200	LOC_Os01g62970.1	expressed protein	Os01t0848900	Conserved hypothetical protein.	NA	NA	NA
TraesCS7A01G239900	wds_W4_vs_HFZ_W4 wds_W8.5_vs_HFZ_W8.5	2	TraesCS7A01G239900	LOC_Os08g38820.1	transmembrane 9 superfamily member, putative, expressed	Os08t0496900	Nonaspanin (TM9SF) family protein.	NA	NA	NA
TraesCS6A01G057500	wds_W4_vs_HFZ_W4 wds_W8.5_vs_HFZ_W8.5	2	TraesCS6A01G057500	LOC_Os02g15160.1	OsFBX40 - F-box domain containing protein, expressed	Os02t0249700	Cyclin-like F-box domain containing protein.	NA	NA	OsFbox075, OsFbox75, Os_F0514
TraesCS7A01G208600	wds_W4_vs_HFZ_W4 wds_W8.5_vs_HFZ_W8.5	2	TraesCS7A01G208600	LOC_Os06g15760.1	eukaryotic aspartyl protease domain containing protein, expressed	Os06t0268700	Peptidase A1 domain containing protein.	NA	NA	NA
TraesCS5A01G208600	wds_W4_vs_HFZ_W4 wds_W6_vs_HFZ_W6	2	TraesCS5A01G208600	LOC_Os09g27090.1	OsFBLD9 - F-box, LRR and FBD domain containing protein, expressed	Os08t0461300	Cyclin-like F-box domain containing protein.	NA	NA	OsFbox452, Os_F0193
TraesCS4B01G167500	wds_W4_vs_HFZ_W4 wds_W6_vs_HFZ_W6	2	TraesCS4B01G167500	LOC_Os03g22120.1	sucrose synthase, putative, expressed	Os03t0340500	Similar to Sucrose synthase (EC 2.4.1.13).	NA	NA	SUS4, SS4, OsScS4, RSs4, RSus4, OsSUS4
TraesCS7A01G231500	wds_W6_vs_HFZ_W6 wds_W8.5_vs_HFZ_W8.5	2	TraesCS7A01G231500	LOC_Os06g29400.1	surp module family protein, putative, expressed	Os06t0489200	Protein of unknown function DUF1604 domain containing protein.	NA	NA	NA
TraesCS6D01G262600	wds_W6_vs_HFZ_W6 wds_W8.5_vs_HFZ_W8.5	2	TraesCS6D01G262600	LOC_Os08g28690.1	expressed protein	Os08t0374200	Similar to Ubiquitin carrier protein.	NA	NA	NA
TraesCS1B01G274400	wds_W4_vs_HFZ_W4 wds_W8.5_vs_HFZ_W8.5	2	TraesCS1B01G274400	LOC_Os05g34880.1	zinc finger, C3HC4 type family protein, expressed	Os05t0422300	Protein kinase, catalytic domain domain containing protein.	NA	NA	NA
TraesCS6D01G394500	wds_W4_vs_HFZ_W4 wds_W6_vs_HFZ_W6	2	TraesCS6D01G394500	LOC_Os08g42670.1	resistance protein, putative, expressed	Os08t0539400	Similar to Resistance protein T10rga2-1A.	NA	NA	NA
TraesCS4A01G366700	wds_W4_vs_HFZ_W4 wds_W6_vs_HFZ_W6	2	TraesCS4A01G366700	LOC_Os07g23900.1	OsFBX234 - F-box domain containing protein, expressed	Os07t0421000	Cyclin-like F-box domain containing protein.	NA	NA	OsFBX234, OsFbox369, Os_F0191
TraesCS5B01G132500	wds_W4_vs_HFZ_W4 wds_W6_vs_HFZ_W6	2	TraesCS5B01G132500	LOC_Os11g04830.1	embryogenesis transmembrane protein, putative, expressed	Os11t0144900	Conserved hypothetical protein.	NA	NA	NA
TraesCS4B01G204800	wds_W4_vs_HFZ_W4 wds_W6_vs_HFZ_W6	2	TraesCS4B01G204800	LOC_Os03g17030.1	polyadenylate-binding protein, putative, expressed	Os03t0278500	Nucleotide-binding, alpha-beta plait domain containing protein.	NA	NA	NA
TraesCS6D01G196900	wds_W6_vs_HFZ_W6 wds_W8.5_vs_HFZ_W8.5	2	TraesCS6D01G196900	LOC_Os02g39040.1	mTERF domain containing protein, expressed	Os02t0602400	Mitochodrial transcription termination factor-related family protein.	NA	NA	NA
TraesCS3B01G503100	wds_W4_vs_HFZ_W4 wds_W6_vs_HFZ_W6	2	TraesCS3B01G503100	LOC_Os02g29150.2	OsFBO11 - F-box and other domain containing protein, expressed	Os04t0208500	Cyclin-like F-box domain containing protein.	NA	NA	OsFbox190, Os_F0204
TraesCS6D01G272000	wds_W4_vs_HFZ_W4 wds_W8.5_vs_HFZ_W8.5	2	TraesCS6D01G272000	LOC_Os02g49700.1	homeobox associated leucine zipper, putative, expressed	Os02t0729700	Similar to HAHB-7 (Fragment).	NA	NA	Oshox16, OsHox16
TraesCS3A01G366300	wds_W6_vs_HFZ_W6 wds_W8.5_vs_HFZ_W8.5	2	TraesCS3A01G366300	LOC_Os01g63270.1	alpha-glucan phosphorylast isozyme, putative, expressed	Os01t0851700	Similar to Cytosolic starch phosphorylase (Fragment).	NA	NA	Pho2, OsPho2
TraesCS2A01G543800	wds_W6_vs_HFZ_W6 wds_W8.5_vs_HFZ_W8.5	2	TraesCS2A01G543800	LOC_Os05g03490.1	expressed protein	Os05t0125600	Protein of unknown function DUF1677, Oryza sativa family protein.	NA	NA	NA
TraesCS1B01G269800	wds_W4_vs_HFZ_W4 wds_W8.5_vs_HFZ_W8.5	2	TraesCS1B01G269800	LOC_Os05g34220.1	vrga1, putative, expressed	Os04t0111900	Similar to Resistance gene analog PIC22 (Fragment).	NA	NA	PIC22
TraesCS7A01G247900	wds_W6_vs_HFZ_W6 wds_W8.5_vs_HFZ_W8.5	2	TraesCS7A01G247900	LOC_Os08g40090.1	leucine rich repeat containing protein, expressed	Os08t0511700	Similar to PSR9 (Fragment).	NA	NA	pi55-1, pi55(t), OsIRL4
TraesCS7A01G256300	wds_W4_vs_HFZ_W4 wds_W8.5_vs_HFZ_W8.5	2	TraesCS7A01G256300	LOC_Os09g32532.1	60S ribosomal protein L32, putative, expressed	Os09t0502000	Similar to Ribosomal L32.	NA	NA	rpL32_9.3, RPL32, OsrpL32_9.3, OsRPL32
TraesCS6B01G131200	wds_W4_vs_HFZ_W4 wds_W8.5_vs_HFZ_W8.5	2	TraesCS6B01G131200	LOC_Os07g36930.1	expressed protein	Os07t0555100	Conserved hypothetical protein.	NA	NA	NA
TraesCS6D01G399100	wds_W6_vs_HFZ_W6 wds_W8.5_vs_HFZ_W8.5	2	TraesCS6D01G399100	LOC_Os08g28540.1	resistance protein LR10, putative, expressed	Os08t0372700	Hypothetical conserved gene.	NA	NA	NA
TraesCS6D01G246800	wds_W6_vs_HFZ_W6 wds_W8.5_vs_HFZ_W8.5	2	TraesCS6D01G246800	LOC_Os02g47120.1	region found in RelA/SpoT proteins containing protein, expressed	Os02t0699400	RelA/SpoT protein domain containing protein.	NA	NA	NA
TraesCS7A01G030400	wds_W6_vs_HFZ_W6 wds_W8.5_vs_HFZ_W8.5	2	TraesCS7A01G030400	LOC_Os10g34614.1	csAtPR5, putative, expressed	Os10t0487600	Conserved hypothetical protein.	NA	NA	NA
TraesCS6D01G199400	wds_W4_vs_HFZ_W4 wds_W6_vs_HFZ_W6	2	TraesCS6D01G199400	LOC_Os02g39340.1	glycine-rich protein, putative, expressed	Os02t0606000	Glycine-rich protein (GRP), Regulation of chloroplast development at early leaf stage	OsDG2	delayed greening 2	OsDG2
TraesCS3D01G366700	wds_W4_vs_HFZ_W4 wds_W6_vs_HFZ_W6	2	TraesCS3D01G366700	LOC_Os01g64170.1	glycosyl hydrolases family 17, putative, expressed	Os01t0860800	Glycoside hydrolase, family 17 protein.	NA	NA	NA
TraesCS7B01G262700	wds_W4_vs_HFZ_W4 wds_W6_vs_HFZ_W6	2	TraesCS7B01G262700	NA	NA	NA	NA	NA	NA	NA
TraesCS6B01G085300	wds_W4_vs_HFZ_W4 wds_W8.5_vs_HFZ_W8.5	2	TraesCS6B01G085300	LOC_Os02g15160.1	OsFBX40 - F-box domain containing protein, expressed	Os02t0249700	Cyclin-like F-box domain containing protein.	NA	NA	OsFbox075, OsFbox75, Os_F0514
TraesCS6D01G201500	wds_W6_vs_HFZ_W6 wds_W8.5_vs_HFZ_W8.5	2	TraesCS6D01G201500	LOC_Os02g39570.1	ACT domain containing protein, expressed	Os02t0608600	Amino acid-binding ACT domain containing protein.	NA	NA	NA
TraesCS1A01G274100	wds_W4_vs_HFZ_W4 wds_W8.5_vs_HFZ_W8.5	2	TraesCS1A01G274100	NA	NA	NA	NA	NA	NA	NA
TraesCS7D01G070800	wds_W6_vs_HFZ_W6 wds_W8.5_vs_HFZ_W8.5	2	TraesCS7D01G070800	LOC_Os04g11790.1	OsFBX120 - F-box domain containing protein, expressed	Os04t0194000	Cyclin-like F-box domain containing protein.	NA	NA	OsFbox184, Os_F0197
TraesCS6D01G391200	wds_W6_vs_HFZ_W6 wds_W8.5_vs_HFZ_W8.5	2	TraesCS6D01G391200	LOC_Os03g25720.1	GA20734-PA, putative, expressed	Os03t0374100	Hepatocellular carcinoma-associated antigen 59 family protein.	NA	NA	NA
TraesCS6D01G243000	wds_W4_vs_HFZ_W4 wds_W8.5_vs_HFZ_W8.5	2	TraesCS6D01G243000	LOC_Os02g46220.1	expressed protein	Os02t0687500	Similar to S-ribonuclease binding protein SBP1.	NA	NA	NA
TraesCS6D01G219900	wds_W4_vs_HFZ_W4 wds_W8.5_vs_HFZ_W8.5	2	TraesCS6D01G219900	LOC_Os02g42890.1	cytochrome b561, putative, expressed	Os04t0533500	Cytochrome b561 family protein.	NA	NA	NA
TraesCS2D01G377500	wds_W4_vs_HFZ_W4 wds_W6_vs_HFZ_W6	2	TraesCS2D01G377500	LOC_Os04g43800.1	phenylalanine ammonia-lyase, putative, expressed	Os04t0518400	Similar to Phenylalanine ammonia-lyase (Fragment).	NA	NA	OsPAL07, OsPAL, PAL07, OsPAL6, PAL6, PAL1, OsPAL7, PAL7
TraesCS6D01G266900	wds_W6_vs_HFZ_W6 wds_W8.5_vs_HFZ_W8.5	2	TraesCS6D01G266900	LOC_Os02g49150.3	RNA polymerase Rpb4, putative, expressed	Os02t0723300	Hypothetical conserved gene.	NA	NA	NA
TraesCS6D01G254400	wds_W6_vs_HFZ_W6 wds_W8.5_vs_HFZ_W8.5	2	TraesCS6D01G254400	LOC_Os02g47840.1	universal stress protein domain containing protein, putative, expressed	Os02t0707900	Rossmann-like alpha/beta/alpha sandwich fold domain containing protein.	NA	NA	NA
TraesCS2D01G210300	wds_W4_vs_HFZ_W4 wds_W6_vs_HFZ_W6	2	TraesCS2D01G210300	LOC_Os07g37280.1	hypothetical protein	Os07t0558900	Protein of unknown function wound-induced domain containing protein.	NA	NA	NA
TraesCS6D01G344300	wds_W6_vs_HFZ_W6 wds_W8.5_vs_HFZ_W8.5	2	TraesCS6D01G344300	LOC_Os05g38730.2	SAC3/GANP family protein, putative, expressed	Os05t0462600	SAC3/GANP family protein.	NA	NA	NA
TraesCS7A01G498700	wds_W6_vs_HFZ_W6 wds_W8.5_vs_HFZ_W8.5	2	TraesCS7A01G498700	LOC_Os01g05630.1	Core histone H2A/H2B/H3/H4 domain containing protein, putative, expressed	Os01t0149600	Histon H2B	H2B	histone 2B	Pit, Pit(K59), Pit(Npb), Pi-t, PitNpb, PitK59
TraesCS3A01G070500	wds_W4_vs_HFZ_W4 wds_W6_vs_HFZ_W6	2	TraesCS3A01G070500	LOC_Os07g47030.1	expressed protein	Os07t0665700	Peptidase, trypsin-like serine and cysteine domain containing protein.	NA	NA	NA
TraesCS7A01G250600	wds_W6_vs_HFZ_W6 wds_W8.5_vs_HFZ_W8.5	2	TraesCS7A01G250600	LOC_Os08g41040.1	expressed protein	Os08t0521800	Protein of unknown function DUF1997 domain containing protein.	NA	NA	NA
TraesCS6D01G191100	wds_W4_vs_HFZ_W4 wds_W8.5_vs_HFZ_W8.5	2	TraesCS6D01G191100	LOC_Os02g37940.2	CRP12 - Cysteine-rich family protein precursor, expressed	Os02t0592500	Folate receptor, conserved region domain containing protein.	NA	NA	NA
TraesCS2B01G180000	wds_W4_vs_HFZ_W4 wds_W6_vs_HFZ_W6	2	TraesCS2B01G180000	LOC_Os07g43970.1	calmodulin-binding protein, putative, expressed	Os07t0633400	IQ calmodulin-binding region domain containing protein.	NA	NA	NA
TraesCS7A01G203900	wds_W4_vs_HFZ_W4 wds_W8.5_vs_HFZ_W8.5	2	TraesCS7A01G203900	LOC_Os06g14420.1	hydrolase, NUDIX family, domain containing protein, expressed	Os06t0255400	Similar to Nudix hydrolase 18, mitochondrial precursor (EC 3.6.1.-) (AtNUDT18).	NA	NA	NA
TraesCS7D01G549900	wds_W4_vs_HFZ_W4 wds_W6_vs_HFZ_W6	2	TraesCS7D01G549900	NA	NA	NA	NA	NA	NA	NA
TraesCS6D01G186300	wds_W4_vs_HFZ_W4 wds_W8.5_vs_HFZ_W8.5	2	TraesCS6D01G186300	LOC_Os02g37140.1	expressed protein	Os02t0582300	Pentatricopeptide repeat domain containing protein.	NA	NA	NA
TraesCS6D01G381000	wds_W6_vs_HFZ_W6 wds_W8.5_vs_HFZ_W8.5	2	TraesCS6D01G381000	LOC_Os01g24240.1	expressed protein	Os01t0373500	Protein of unknown function DUF594 domain containing protein.	NA	NA	NA
TraesCS3B01G451600	wds_W4_vs_HFZ_W4 wds_W8.5_vs_HFZ_W8.5	2	TraesCS3B01G451600	NA	NA	NA	NA	NA	NA	NA
TraesCS1B01G250500	wds_W4_vs_HFZ_W4 wds_W8.5_vs_HFZ_W8.5	2	TraesCS1B01G250500	LOC_Os07g48650.1	OsSub54 - Putative Subtilisin homologue, expressed	Os07t0685900	Peptidase S8, subtilisin-related domain containing protein.	NA	NA	OsSub54, SUB54
TraesCS7A01G247800	wds_W4_vs_HFZ_W4 wds_W6_vs_HFZ_W6	2	TraesCS7A01G247800	LOC_Os08g40060.1	expressed protein	Os08t0511400	Conserved hypothetical protein.	NA	NA	NA
TraesCS6D01G190100	wds_W6_vs_HFZ_W6 wds_W8.5_vs_HFZ_W8.5	2	TraesCS6D01G190100	LOC_Os02g37862.1	60S ribosomal protein L6, putative, expressed	Os02t0591700	Similar to Candida glabrata strain CBS138 chromosome L complete sequence.	NA	NA	NA
TraesCS7A01G209600	wds_W6_vs_HFZ_W6 wds_W8.5_vs_HFZ_W8.5	2	TraesCS7A01G209600	LOC_Os06g15820.1	NHL repeat-containing protein, putative, expressed	Os06t0269300	Six-bladed beta-propeller, TolB-like domain containing protein.	NA	NA	NA
TraesCS6D01G250700	wds_W6_vs_HFZ_W6 wds_W8.5_vs_HFZ_W8.5	2	TraesCS6D01G250700	LOC_Os02g46560.1	helix-loop-helix DNA-binding protein, putative, expressed	Os02t0691500	Similar to OSIGBa0142I02-OSIGBa0101B20.1 protein.	NA	NA	OsbHLH049
TraesCS7A01G228300	wds_W4_vs_HFZ_W4 wds_W8.5_vs_HFZ_W8.5	2	TraesCS7A01G228300	LOC_Os06g21380.1	OsCttP3 - Putative C-terminal processing peptidase homologue, expressed	Os06t0318600	Peptidase S41 domain containing protein.	NA	NA	OsCttP3, CTTP3
TraesCS1B01G254100	wds_W4_vs_HFZ_W4 wds_W8.5_vs_HFZ_W8.5	2	TraesCS1B01G254100	LOC_Os05g32230.1	expressed protein	Os05t0388600	Protein of unknown function DUF3411 domain containing protein.	NA	NA	NA
TraesCS7A01G264500	wds_W4_vs_HFZ_W4 wds_W6_vs_HFZ_W6	2	TraesCS7A01G264500	LOC_Os08g42590.1	mtN19, putative, expressed	Os08t0538600	Stress up-regulated Nod 19 family protein.	NA	NA	NA
TraesCS6D01G307600	wds_W4_vs_HFZ_W4 wds_W6_vs_HFZ_W6	2	TraesCS6D01G307600	LOC_Os02g52990.1	OsSAUR12 - Auxin-responsive SAUR gene family member, expressed	Os02t0769100	Auxin responsive SAUR protein family protein.	NA	NA	OsSAUR12
TraesCS6D01G260500	wds_W4_vs_HFZ_W4 wds_W8.5_vs_HFZ_W8.5	2	TraesCS6D01G260500	LOC_Os02g48570.1	peptide transporter PTR2, putative, expressed	Os02t0716800	TGF-beta receptor, type I/II extracellular region family protein.	NA	NA	OsNRT1.5B
TraesCS6D01G179200	wds_W4_vs_HFZ_W4 wds_W8.5_vs_HFZ_W8.5	2	TraesCS6D01G179200	LOC_Os02g29550.1	AP2 domain containing protein, expressed	Os02t0499000	Similar to DNA binding protein.	NA	NA	OsERF#140, OsERF140, AP2/EREBP#013, AP2/EREBP13
TraesCS6A01G339600	wds_W4_vs_HFZ_W4 wds_W6_vs_HFZ_W6	2	TraesCS6A01G339600	LOC_Os08g33710.1	ribonuclease T2 family domain containing protein, expressed	Os08t0434100	Similar to S-like ribonuclease (RNase PD2) (Fragment).	NA	NA	OsRNS3
TraesCS1B01G277800	wds_W4_vs_HFZ_W4 wds_W8.5_vs_HFZ_W8.5	2	TraesCS1B01G277800	LOC_Os05g35260.1	PB1 domain containing protein, expressed	Os05t0427100	Octicosapeptide/Phox/Bem1p domain containing protein.	NA	NA	NA
TraesCS6D01G225000	wds_W4_vs_HFZ_W4 wds_W8.5_vs_HFZ_W8.5	2	TraesCS6D01G225000	LOC_Os02g37000.1	mitochondrial prohibitin complex protein 1, putative, expressed	Os02t0580500	Similar to Prohibitin.	NA	NA	NA
TraesCS7B01G108300	wds_W4_vs_HFZ_W4 wds_W6_vs_HFZ_W6	2	TraesCS7B01G108300	LOC_Os10g25230.1	ZIM domain containing protein, putative, expressed	Os10t0391400	Tify domain containing protein.	NA	NA	OsJAZ 13, OsJAZ13, JAZ13, OsTIFY11e
TraesCS7A01G226900	wds_W6_vs_HFZ_W6 wds_W8.5_vs_HFZ_W8.5	2	TraesCS7A01G226900	LOC_Os06g21910.1	late embryogenesis abundant group 1, putative, expressed	Os06t0324400	Late embryogenesis abundant (LEA) group 1 family protein.	NA	NA	OsLEA3, OsEnS-84
TraesCS1B01G277600	wds_W4_vs_HFZ_W4 wds_W8.5_vs_HFZ_W8.5	2	TraesCS1B01G277600	LOC_Os05g35230.1	expressed protein	Os05t0426800	Hypothetical conserved gene.	NA	NA	NA
TraesCS6D01G357600	wds_W4_vs_HFZ_W4 wds_W8.5_vs_HFZ_W8.5	2	TraesCS6D01G357600	LOC_Os02g56130.1	PCNA - Putative DNA replicative polymerase clamp, expressed	Os02t0805200	Proliferating cell nuclear antigen (PCNA) (Cyclin).	NA	NA	OsPCNA, PCNA
TraesCS7A01G272600	wds_W4_vs_HFZ_W4 wds_W6_vs_HFZ_W6	2	TraesCS7A01G272600	LOC_Os08g43620.1	expressed protein	Os08t0549900	Conserved hypothetical protein.	NA	NA	NA
TraesCS6D01G212700	wds_W6_vs_HFZ_W6 wds_W8.5_vs_HFZ_W8.5	2	TraesCS6D01G212700	LOC_Os02g41800.1	auxin response factor, putative, expressed	Os02t0628600	Similar to Auxin response factor 8.	NA	NA	OsARF8
TraesCS7A01G282900	wds_W4_vs_HFZ_W4 wds_W6_vs_HFZ_W6	2	TraesCS7A01G282900	LOC_Os08g37820.1	expressed protein	Os08t0484800	Hypothetical conserved gene.	NA	NA	NA
TraesCS2D01G270300	wds_W4_vs_HFZ_W4 wds_W6_vs_HFZ_W6	2	TraesCS2D01G270300	LOC_Os04g23550.1	basic helix-loop-helix family protein, putative, expressed	Os04t0301500	Helix-loop-helix DNA-binding domain containing protein.	NA	NA	OsbHLH006, bHLH006, OsbHLH6, bHLH6, RERJ1, bHLH35
TraesCS2B01G422500	wds_W4_vs_HFZ_W4 wds_W8.5_vs_HFZ_W8.5	2	TraesCS2B01G422500	LOC_Os04g47620.1	protein kinase APK1B, chloroplast precursor, putative, expressed	Os04t0563900	Similar to H0409D10.5 protein.	NA	NA	OsRLCK157
TraesCS5B01G247900	wds_W6_vs_HFZ_W6 wds_W8.5_vs_HFZ_W8.5	2	TraesCS5B01G247900	LOC_Os04g30860.1	ulp1 protease family, C-terminal catalytic domain containing protein, expressed	NA	NA	NA	NA	NA
TraesCS6D01G396300	wds_W6_vs_HFZ_W6 wds_W8.5_vs_HFZ_W8.5	2	TraesCS6D01G396300	LOC_Os02g58150.1	expressed protein	Os02t0828200	TPR-like domain containing protein.	NA	NA	NA
TraesCS7A01G257300	wds_W6_vs_HFZ_W6 wds_W8.5_vs_HFZ_W8.5	2	TraesCS7A01G257300	LOC_Os08g41480.1	SAM domain containing protein, putative, expressed	Os08t0526500	Similar to SOX-1 protein.	NA	NA	NA
TraesCS6A01G294900	wds_W4_vs_HFZ_W4 wds_W6_vs_HFZ_W6	2	TraesCS6A01G294900	NA	NA	NA	NA	NA	NA	NA
TraesCS6D01G196000	wds_W6_vs_HFZ_W6 wds_W8.5_vs_HFZ_W8.5	2	TraesCS6D01G196000	LOC_Os02g20870.1	SNI1, putative, expressed	Os02t0312800	Homolog of the Arabidopsis SNI1 protein, Negative regulation of E2F transcription factor	OsSNI1	NA	OsSNI1
TraesCS6D01G391800	wds_W6_vs_HFZ_W6 wds_W8.5_vs_HFZ_W8.5	2	TraesCS6D01G391800	LOC_Os02g57910.1	OsFBX73 - F-box domain containing protein, expressed	Os02t0825500	Cyclin-like F-box domain containing protein.	NA	NA	OsFbox123, Os_F0289
TraesCS7A01G227900	wds_W4_vs_HFZ_W4 wds_W6_vs_HFZ_W6	2	TraesCS7A01G227900	NA	NA	NA	NA	NA	NA	NA
TraesCS7A01G261300	wds_W4_vs_HFZ_W4 wds_W8.5_vs_HFZ_W8.5	2	TraesCS7A01G261300	LOC_Os02g20310.1	expressed protein	Os02t0305700	Armadillo-type fold domain containing protein.	NA	NA	NA
TraesCS6D01G225900	wds_W4_vs_HFZ_W4 wds_W6_vs_HFZ_W6	2	TraesCS6D01G225900	LOC_Os02g43840.1	ethylene-responsive element-binding protein, putative, expressed	Os02t0655500	Protein of unknown function DUF862, eukaryotic domain containing protein.	NA	NA	OsSTA68
TraesCS6D01G300400	wds_W4_vs_HFZ_W4 wds_W8.5_vs_HFZ_W8.5	2	TraesCS6D01G300400	LOC_Os02g52560.1	xyloglucan fucosyltransferase, putative, expressed	Os02t0763200	Similar to Galactoside 2-alpha-L-fucosyltransferase (EC 2.4.1.69) (Xyloglucan alpha-(1, 2)-fucosyltransferase) (AtFUT1).	NA	NA	NA
TraesCS6D01G381200	wds_W6_vs_HFZ_W6 wds_W8.5_vs_HFZ_W8.5	2	TraesCS6D01G381200	LOC_Os02g57440.1	LYK8, putative, expressed	Os02t0819900	Tyrosine protein kinase domain containing protein.	NA	NA	OsRLCK89
TraesCS3D01G357600	wds_W4_vs_HFZ_W4 wds_W6_vs_HFZ_W6	2	TraesCS3D01G357600	LOC_Os01g62970.1	expressed protein	Os01t0848900	Conserved hypothetical protein.	NA	NA	NA
TraesCS3D01G453000	wds_W4_vs_HFZ_W4 wds_W6_vs_HFZ_W6	2	TraesCS3D01G453000	LOC_Os02g29150.2	OsFBO11 - F-box and other domain containing protein, expressed	Os04t0208500	Cyclin-like F-box domain containing protein.	NA	NA	OsFbox190, Os_F0204
TraesCS5B01G140300	wds_W6_vs_HFZ_W6 wds_W8.5_vs_HFZ_W8.5	2	TraesCS5B01G140300	LOC_Os06g11410.1	cyclin, putative, expressed	Os09t0466100	Cyclin, A/B/D/E domain containing protein.	NA	NA	CycD2;1, CYCD2-1, Orysa;CycD2;1, OsCYCD2;1, Orysa;CycD4;1, CycD4;1, CYCD4-1, Orysa;CYCD4;1, cycD, OsCYCD4;1
TraesCS3D01G383800	wds_W6_vs_HFZ_W6 wds_W8.5_vs_HFZ_W8.5	2	TraesCS3D01G383800	NA	NA	NA	NA	NA	NA	NA
TraesCS6D01G274900	wds_W4_vs_HFZ_W4 wds_W8.5_vs_HFZ_W8.5	2	TraesCS6D01G274900	LOC_Os02g49986.1	MYB family transcription factor, putative, expressed	Os02t0732600	Similar to Typical P-type R2R3 Myb protein (Fragment).	NA	NA	R2R3-MYB
TraesCS7A01G218100	wds_W4_vs_HFZ_W4 wds_W6_vs_HFZ_W6	2	TraesCS7A01G218100	LOC_Os02g49260.1	transporter-related, putative, expressed	Os02t0724500	Similar to transporter-related.	NA	NA	OsSTA72
TraesCS6D01G214200	wds_W4_vs_HFZ_W4 wds_W8.5_vs_HFZ_W8.5	2	TraesCS6D01G214200	LOC_Os05g30880.1	nucleolar matrix protein-related, putative, expressed	Os05t0372200	Surfeit locus 6 family protein.	NA	NA	NA
TraesCS6D01G339400	wds_W6_vs_HFZ_W6 wds_W8.5_vs_HFZ_W8.5	2	TraesCS6D01G339400	LOC_Os09g34130.1	GRAM domain containing protein, expressed	Os09t0516900	C2 calcium-dependent membrane targeting domain containing protein.	NA	NA	NA
TraesCS5B01G429200	wds_W6_vs_HFZ_W6 wds_W8.5_vs_HFZ_W8.5	2	TraesCS5B01G429200	NA	NA	NA	NA	NA	NA	NA
TraesCS7A01G242700	wds_W6_vs_HFZ_W6 wds_W8.5_vs_HFZ_W8.5	2	TraesCS7A01G242700	LOC_Os08g39160.1	formyl transferase, putative, expressed	Os08t0500900	Similar to Phosphoribosylglycinamide formyltransferase, chloroplast precursor (EC 2.1.2.2) (GART) (GAR transformylase) (5'-phosphoribosylglycinamide transformylase).	NA	NA	NA
TraesCS6D01G252800	wds_W6_vs_HFZ_W6 wds_W8.5_vs_HFZ_W8.5	2	TraesCS6D01G252800	LOC_Os02g47640.1	OsFBT4 - F-box and tubby domain containing protein, expressed	Os02t0705300	Tubby-like protein 2.	NA	NA	OsTLP8, OsTLP8a, OsTLP8b, OsTLP8c, OsTLP8d, OsTLP5, OsFbox107, Os_F0446
TraesCS6D01G344700	wds_W4_vs_HFZ_W4 wds_W8.5_vs_HFZ_W8.5	2	TraesCS6D01G344700	LOC_Os01g37910.1	vacuolar-processing enzyme precursor, putative, expressed	Os01t0559600	Similar to C13 endopeptidase NP1 precursor.	NA	NA	OsVPE2, VPE2, OsaLeg1, aLeg1
TraesCS4B01G218000	wds_W4_vs_HFZ_W4 wds_W8.5_vs_HFZ_W8.5	2	TraesCS4B01G218000	LOC_Os03g13170.1	ubiquitin fusion protein, putative, expressed	Os09t0452700	Ubiquitin.	NA	NA	NA
TraesCS1B01G275000	wds_W4_vs_HFZ_W4 wds_W8.5_vs_HFZ_W8.5	2	TraesCS1B01G275000	LOC_Os05g34940.2	OsMADS4 - MADS-box family gene with MIKCc type-box, expressed	Os05t0423400	Similar to PISTILLATA-like MADS box protein.	NA	NA	OsMADS4, PI1
TraesCS6D01G227200	wds_W4_vs_HFZ_W4 wds_W6_vs_HFZ_W6	2	TraesCS6D01G227200	LOC_Os02g44654.1	cytochrome P450, putative, expressed	Os02t0666500	Similar to Cytochrome P450.	NA	NA	NA
TraesCS2D01G443900	wds_W4_vs_HFZ_W4 wds_W6_vs_HFZ_W6	2	TraesCS2D01G443900	LOC_Os01g73670.1	expressed protein	Os01t0967800	Conserved hypothetical protein.	NA	NA	NA
TraesCS6D01G234000	wds_W6_vs_HFZ_W6 wds_W8.5_vs_HFZ_W8.5	2	TraesCS6D01G234000	LOC_Os06g38940.1	RMD5 homolog A, putative, expressed	Os06t0588900	CT11-RanBPM domain containing protein.	NA	NA	NA
TraesCS7A01G245100	wds_W4_vs_HFZ_W4 wds_W6_vs_HFZ_W6	2	TraesCS7A01G245100	LOC_Os08g39450.1	AN1-like zinc finger domain containing protein, expressed	Os08t0504700	Gibberellin-induced A20/AN1 zinc-finger protein, Negative regulation of GA (gibberellin) -mediated cell elongation	SAP11, OsDOG, OsSAP11	STRESS ASSOCIATED PROTEIN GENE 11, Oryza sativa dwarf rice with overexpression of gibberellin-induced gene, dwarf rice with overexpression of gibberellin-induced gene, stress associated protein 11	OsDOG, OsSAP11, DOG
TraesCS6D01G216000	wds_W6_vs_HFZ_W6 wds_W8.5_vs_HFZ_W8.5	2	TraesCS6D01G216000	LOC_Os07g37220.1	inositol-1-monophosphatase, putative, expressed	Os07t0558200	Inositol monophosphatase family protein.	NA	NA	NA
TraesCS6D01G328800	wds_W6_vs_HFZ_W6 wds_W8.5_vs_HFZ_W8.5	2	TraesCS6D01G328800	LOC_Os02g54600.1	STE_MEK_ste7_MAP2K.5 - STE kinases include homologs to sterile 7, sterile 11 and sterile 20 from yeast, expressed	Os02t0787300	Mitogen-activated protein kinase kinase 4, Defense response, Cell proliferation, Grain growth	SMG1, OsMKK4, MKK4, OsMKK4/SMG1	SMALL GRAIN 1, MAPK kinase 4, mitogen-activated protein kinase kinase 4, small grain1	OsMKK4, MKK4, OsMKK4/SMG1, OsMAPKK4, MAPKK4, OsMEK4, MEK4, OsSMG1
TraesCS7A01G240400	wds_W4_vs_HFZ_W4 wds_W8.5_vs_HFZ_W8.5	2	TraesCS7A01G240400	LOC_Os08g38910.1	caffeoyl-CoA O-methyltransferase, putative, expressed	Os08t0498400	Similar to Caffeoyl-CoA 3-O-methyltransferase (Fragment).	NA	NA	ROMT-17, ROMT17, CCoAOMT1
TraesCS3A01G199200	wds_W6_vs_HFZ_W6 wds_W8.5_vs_HFZ_W8.5	2	TraesCS3A01G199200	LOC_Os07g34550.1	retrotransposon protein, putative, unclassified, expressed	Os03t0608700	Similar to 10A19I.15.	NA	NA	NA
TraesCS6D01G271100	wds_W4_vs_HFZ_W4 wds_W8.5_vs_HFZ_W8.5	2	TraesCS6D01G271100	LOC_Os01g41310.1	OsFBX18 - F-box domain containing protein, expressed	Os01t0596300	Cyclin-like F-box domain containing protein.	NA	NA	OsFbox026, OsFbox26, Os_F0242
TraesCS4B01G349500	wds_W4_vs_HFZ_W4 wds_W8.5_vs_HFZ_W8.5	2	TraesCS4B01G349500	LOC_Os05g14240.1	aquaporin protein, putative, expressed	Os05t0231700	Similar to Tonoplast intrinsic protein.	NA	NA	OsTIP4;1, TIP4-1
TraesCS5A01G090000	wds_W4_vs_HFZ_W4 wds_W6_vs_HFZ_W6	2	TraesCS5A01G090000	LOC_Os12g36920.1	calmodulin binding protein, putative, expressed	Os12t0556300	Calmodulin binding protein-like family protein.	NA	NA	NA
TraesCS6D01G242100	wds_W4_vs_HFZ_W4 wds_W8.5_vs_HFZ_W8.5	2	TraesCS6D01G242100	LOC_Os02g46100.1	RING-H2 finger protein, putative, expressed	Os02t0686100	Similar to RING-H2 finger protein ATL1B.	NA	NA	NA
TraesCS1B01G267900	wds_W6_vs_HFZ_W6 wds_W8.5_vs_HFZ_W8.5	2	TraesCS1B01G267900	LOC_Os05g33960.1	peptide transporter PTR2, putative, expressed	Os05t0410500	TGF-beta receptor, type I/II extracellular region family protein.	NA	NA	NA
TraesCS1B01G194500	wds_W4_vs_HFZ_W4 wds_W6_vs_HFZ_W6	2	TraesCS1B01G194500	LOC_Os10g38610.1	glutathione S-transferase, putative, expressed	Os10t0529700	Similar to glutathione transferase35.	NA	NA	OsGSTU8, OsGST35, GST35
TraesCS6D01G120000	wds_W6_vs_HFZ_W6 wds_W8.5_vs_HFZ_W8.5	2	TraesCS6D01G120000	LOC_Os02g58290.1	expressed protein	NA	NA	NA	NA	NA
TraesCS6D01G214400	wds_W6_vs_HFZ_W6 wds_W8.5_vs_HFZ_W8.5	2	TraesCS6D01G214400	LOC_Os02g42230.1	RPA2B - Putative single-stranded DNA binding complex subunit 2, expressed	Os02t0633400	Similar to 61 kDa protein homolog.	NA	NA	RPA2b, OsRPA2b
TraesCS1B01G265900	wds_W4_vs_HFZ_W4 wds_W8.5_vs_HFZ_W8.5	2	TraesCS1B01G265900	LOC_Os05g33730.1	gibberellin receptor GID1L2, putative, expressed	Os05t0407500	Soluble gibberellin receptor, Gibberellin signaling	GID1, gid1, OsGID1, Thl, Os GID1	GIBBERELLIN INSENSITIVE DWARF1, GIBBERELLIN-INSENSITIVE DWARF1, Gibberellin receptor GID1, Gibberellin-insensitive dwarf protein 1, Protein GIBBERELLIN INSENSITIVE DWARF1, Thumbelina, GA-insensitive dwarf 1	gid1, OsGID1, Thl, Os GID1
TraesCS6D01G252200	wds_W4_vs_HFZ_W4 wds_W8.5_vs_HFZ_W8.5	2	TraesCS6D01G252200	LOC_Os02g47580.1	expressed protein	Os02t0704600	Conserved hypothetical protein.	NA	NA	NA
TraesCS6D01G355100	wds_W4_vs_HFZ_W4 wds_W8.5_vs_HFZ_W8.5	2	TraesCS6D01G355100	LOC_Os02g58139.1	OsSigP1 - Putative Type I Signal Peptidase homologue; employs a putative Ser/His catalytic dyad, expressed	Os02t0827900	Hypothetical conserved gene.	NA	NA	OsSigP1, SIGP1
TraesCS3B01G502600	wds_W4_vs_HFZ_W4 wds_W6_vs_HFZ_W6	2	TraesCS3B01G502600	LOC_Os02g29150.2	OsFBO11 - F-box and other domain containing protein, expressed	Os04t0208500	Cyclin-like F-box domain containing protein.	NA	NA	OsFbox190, Os_F0204
TraesCS7A01G278400	wds_W4_vs_HFZ_W4 wds_W8.5_vs_HFZ_W8.5	2	TraesCS7A01G278400	LOC_Os07g48840.1	Ser/Thr protein phosphatase family protein, putative, expressed	Os08t0557200	Metallophosphoesterase domain containing protein.	NA	NA	NA
TraesCS6D01G181400	wds_W4_vs_HFZ_W4 wds_W8.5_vs_HFZ_W8.5	2	TraesCS6D01G181400	LOC_Os02g16550.1	Ser/Thr protein phosphatase family protein, putative, expressed	Os02t0265400	Similar to Vacuolar protein sorting 29 (Vesicle protein sorting 29) (hVPS29) (PEP11). Splice isoform 2.	NA	NA	NA
TraesCS1D01G351900	wds_W6_vs_HFZ_W6 wds_W8.5_vs_HFZ_W8.5	2	TraesCS1D01G351900	LOC_Os10g39570.1	expressed protein	Os07t0180300	Protein of unknown function DUF594 family protein.	NA	NA	NA
TraesCS7A01G283600	wds_W6_vs_HFZ_W6 wds_W8.5_vs_HFZ_W8.5	2	TraesCS7A01G283600	LOC_Os08g13350.1	expressed protein	Os08t0230200	Similar to cysteine-type endopeptidase/ ubiquitin thiolesterase.	NA	NA	NA
TraesCS6D01G325100	wds_W6_vs_HFZ_W6 wds_W8.5_vs_HFZ_W8.5	2	TraesCS6D01G325100	LOC_Os02g54254.1	saccharopine dehydrogenase, putative, expressed	Os02t0783625	Similar to Lysine ketoglutarate reductase/saccharopine dehydrogenase.	NA	NA	NA
TraesCS6D01G240100	wds_W4_vs_HFZ_W4 wds_W6_vs_HFZ_W6	2	TraesCS6D01G240100	LOC_Os02g45750.1	protein kinase domain containing protein, expressed	Os02t0681700	Serine/threonine protein kinase-related domain containing protein.	NA	NA	OsRLCK83
TraesCS7A01G232500	wds_W6_vs_HFZ_W6 wds_W8.5_vs_HFZ_W8.5	2	TraesCS7A01G232500	LOC_Os06g11610.1	heat shock 22 kDa protein, mitochondrial precursor, putative, expressed	Os06t0219500	Similar to 26.2 kDa heat shock protein, mitochondrial.	NA	NA	NA
TraesCS6D01G238500	wds_W6_vs_HFZ_W6 wds_W8.5_vs_HFZ_W8.5	2	TraesCS6D01G238500	LOC_Os02g45520.1	uncharacterized membrane protein, putative, expressed	Os02t0678200	SPX-MFS protein, Pi homeostasis	OsSPX-MFS2	SPX-MFS protein 2	OsSPX-MFS2, SPX-MFS2
TraesCS7A01G228500	wds_W4_vs_HFZ_W4 wds_W6_vs_HFZ_W6	2	TraesCS7A01G228500	LOC_Os06g30420.1	PPR repeat domain containing protein, putative, expressed	Os06t0499301	Pentatricopeptide repeat domain containing protein.	NA	NA	NA
TraesCS6D01G240800	wds_W4_vs_HFZ_W4 wds_W8.5_vs_HFZ_W8.5	2	TraesCS6D01G240800	LOC_Os02g45870.1	tobamovirus multiplication protein, putative, expressed	Os02t0683900	Protein of unknown function DUF1084 family protein.	NA	NA	NA
TraesCS7A01G285000	wds_W4_vs_HFZ_W4 wds_W6_vs_HFZ_W6	2	TraesCS7A01G285000	LOC_Os08g37600.1	citrate transporter, putative, expressed	Os12t0515400	Similar to Plastidic 2-oxoglutarate/malate transporter.	NA	NA	NA
TraesCS2D01G070200	wds_W4_vs_HFZ_W4 wds_W6_vs_HFZ_W6	2	TraesCS2D01G070200	LOC_Os02g21240.1	OsFBX48 - F-box domain containing protein, expressed	Os02t0317300	Cyclin-like F-box domain containing protein.	NA	NA	OsFbox086, OsFbox86, Os_F0482
TraesCS3B01G122000	wds_W6_vs_HFZ_W6 wds_W8.5_vs_HFZ_W8.5	2	TraesCS3B01G122000	LOC_Os12g23620.1	expressed protein	NA	NA	NA	NA	NA
TraesCS6D01G383200	wds_W6_vs_HFZ_W6 wds_W8.5_vs_HFZ_W8.5	2	TraesCS6D01G383200	LOC_Os12g43100.1	deoxyhypusine hydroxylase, putative, expressed	Os12t0626100	Similar to HEAT-like.	NA	NA	NA
TraesCS6D01G303100	wds_W4_vs_HFZ_W4 wds_W6_vs_HFZ_W6	2	TraesCS6D01G303100	LOC_Os02g53360.1	expressed protein	Os02t0773600	Hypothetical conserved gene.	NA	NA	NA
TraesCS6B01G384400	wds_W6_vs_HFZ_W6 wds_W8.5_vs_HFZ_W8.5	2	TraesCS6B01G384400	LOC_Os12g35220.1	transposon protein, putative, Ac/Ds sub-class, expressed	Os09t0499600	Protein of unknown function DUF659 domain containing protein.	NA	NA	NA
TraesCS4A01G332900	wds_W4_vs_HFZ_W4 wds_W8.5_vs_HFZ_W8.5	2	TraesCS4A01G332900	LOC_Os07g23900.1	OsFBX234 - F-box domain containing protein, expressed	Os07t0421000	Cyclin-like F-box domain containing protein.	NA	NA	OsFBX234, OsFbox369, Os_F0191
TraesCS6D01G183000	wds_W6_vs_HFZ_W6 wds_W8.5_vs_HFZ_W8.5	2	TraesCS6D01G183000	LOC_Os02g33149.1	OR, putative, expressed	Os02t0535000	Similar to chaperone protein dnaJ-related.	NA	NA	NA
TraesCS6D01G230200	wds_W6_vs_HFZ_W6 wds_W8.5_vs_HFZ_W8.5	2	TraesCS6D01G230200	LOC_Os02g44280.1	zinc finger protein, putative, expressed	Os02t0661600	Conserved hypothetical protein.	NA	NA	NA
TraesCS6D01G388400	wds_W4_vs_HFZ_W4 wds_W6_vs_HFZ_W6	2	TraesCS6D01G388400	LOC_Os05g46780.1	transposon protein, putative, CACTA, En/Spm sub-class, expressed	Os05t0545600	Forkhead-associated (FHA) domain domain containing protein.	NA	NA	NA
TraesCS2B01G115800	wds_W4_vs_HFZ_W4 wds_W6_vs_HFZ_W6	2	TraesCS2B01G115800	LOC_Os07g36840.1	OsFBX251 - F-box domain containing protein, expressed	Os07t0554200	F-box domain, Skp2-like domain containing protein.	NA	NA	OsFbox388, Os_F0605
TraesCS6A01G384500	wds_W6_vs_HFZ_W6 wds_W8.5_vs_HFZ_W8.5	2	TraesCS6A01G384500	NA	NA	NA	NA	NA	NA	NA
TraesCS7A01G251900	wds_W6_vs_HFZ_W6 wds_W8.5_vs_HFZ_W8.5	2	TraesCS7A01G251900	LOC_Os09g32090.1	methyl-binding domain protein MBD, putative, expressed	Os09t0494300	Similar to Methyl-CpG-binding domain protein 1 (Methyl-CpG binding protein MBD1).	NA	NA	NA
TraesCS2B01G289900	wds_W4_vs_HFZ_W4 wds_W6_vs_HFZ_W6	2	TraesCS2B01G289900	LOC_Os04g23550.1	basic helix-loop-helix family protein, putative, expressed	Os04t0301500	Helix-loop-helix DNA-binding domain containing protein.	NA	NA	OsbHLH006, bHLH006, OsbHLH6, bHLH6, RERJ1, bHLH35
TraesCS4B01G071600	wds_W6_vs_HFZ_W6 wds_W8.5_vs_HFZ_W8.5	2	TraesCS4B01G071600	LOC_Os04g32350.1	RNA polymerase III RPC4 domain containing protein, expressed	Os04t0394500	Similar to H0718E12.6 protein.	NA	NA	OsRPC53, RPC4
TraesCS6D01G197000	wds_W4_vs_HFZ_W4 wds_W8.5_vs_HFZ_W8.5	2	TraesCS6D01G197000	LOC_Os02g39050.1	pre-mRNA-splicing factor ISY1, putative, expressed	Os02t0602500	Isy1-like splicing family protein.	NA	NA	NA
TraesCS7A01G208300	wds_W6_vs_HFZ_W6 wds_W8.5_vs_HFZ_W8.5	2	TraesCS7A01G208300	LOC_Os06g15700.1	expressed protein	Os06t0267600	Autophagy-related, C-terminal domain containing protein.	NA	NA	NA
TraesCS1B01G243200	wds_W4_vs_HFZ_W4 wds_W6_vs_HFZ_W6	2	TraesCS1B01G243200	LOC_Os05g29810.1	AP2 domain containing protein, expressed	Os05t0361700	Similar to EREBP-2 protein (Fragment).	NA	NA	OsERF#061, OsERF061, OsERF61, AP2/EREBP#093, AP2/EREBP93
TraesCS4B01G222200	wds_W4_vs_HFZ_W4 wds_W6_vs_HFZ_W6	2	TraesCS4B01G222200	LOC_Os03g14730.1	gibberellin receptor GID1L2, putative, expressed	Os03t0252100	Alpha/beta hydrolase fold-3 domain containing protein.	NA	NA	NA
TraesCS3D01G158600	wds_W4_vs_HFZ_W4 wds_W6_vs_HFZ_W6	2	TraesCS3D01G158600	LOC_Os01g12580.1	late embryogenesis abundant protein, putative, expressed	Os01t0225600	Similar to Dehydrin.	NA	NA	Lea14A, OsLEA5, OsEnS-2
TraesCS4B01G153000	wds_W6_vs_HFZ_W6 wds_W8.5_vs_HFZ_W8.5	2	TraesCS4B01G153000	NA	NA	NA	NA	NA	NA	NA
TraesCS2A01G402900	wds_W4_vs_HFZ_W4 wds_W8.5_vs_HFZ_W8.5	2	TraesCS2A01G402900	NA	NA	NA	NA	NA	NA	NA
TraesCS1B01G416100	wds_W4_vs_HFZ_W4 wds_W8.5_vs_HFZ_W8.5	2	TraesCS1B01G416100	NA	NA	NA	NA	NA	NA	NA
TraesCS4B01G056600	wds_W4_vs_HFZ_W4 wds_W6_vs_HFZ_W6	2	TraesCS4B01G056600	LOC_Os03g51580.1	helix-loop-helix DNA-binding domain containing protein, expressed	Os03t0725800	Helix-loop-helix DNA-binding domain containing protein.	NA	NA	OsbHLH018
TraesCS6D01G257900	wds_W4_vs_HFZ_W4 wds_W6_vs_HFZ_W6	2	TraesCS6D01G257900	LOC_Os02g48170.1	class E vacuolar protein-sorting machinery protein HSE1, putative, expressed	Os02t0711900	Similar to groundhog protein 7.	NA	NA	NA
TraesCS2B01G224300	wds_W4_vs_HFZ_W4 wds_W6_vs_HFZ_W6	2	TraesCS2B01G224300	LOC_Os04g43800.1	phenylalanine ammonia-lyase, putative, expressed	Os04t0518400	Similar to Phenylalanine ammonia-lyase (Fragment).	NA	NA	OsPAL07, OsPAL, PAL07, OsPAL6, PAL6, PAL1, OsPAL7, PAL7
TraesCS5B01G095800	wds_W4_vs_HFZ_W4 wds_W6_vs_HFZ_W6	2	TraesCS5B01G095800	LOC_Os12g36920.1	calmodulin binding protein, putative, expressed	Os12t0556300	Calmodulin binding protein-like family protein.	NA	NA	NA
TraesCS7A01G214400	wds_W4_vs_HFZ_W4 wds_W8.5_vs_HFZ_W8.5	2	TraesCS7A01G214400	LOC_Os06g17490.1	expressed protein	Os06t0285400	Similar to Serine/threonine-specific kinase like protein.	NA	NA	NA
TraesCSU01G099500	wds_W4_vs_HFZ_W4 wds_W8.5_vs_HFZ_W8.5	2	TraesCSU01G099500	LOC_Os05g46950.1	expressed protein	Os05t0547600	Hypothetical protein.	NA	NA	NA
TraesCS4B01G275300	wds_W4_vs_HFZ_W4 wds_W8.5_vs_HFZ_W8.5	2	TraesCS4B01G275300	LOC_Os03g06360.1	late embryogenesis abundant protein D-34, putative, expressed	Os03t0159600	Similar to Rab28 protein.	NA	NA	OsLEA30, OsEnS-43
TraesCS1B01G270100	wds_W4_vs_HFZ_W4 wds_W6_vs_HFZ_W6	2	TraesCS1B01G270100	LOC_Os05g34320.1	beta-hexosaminidase precursor, putative, expressed	Os05t0415700	Glycoside hydrolase, family 20 protein.	NA	NA	NA
TraesCS6D01G190800	wds_W6_vs_HFZ_W6 wds_W8.5_vs_HFZ_W8.5	2	TraesCS6D01G190800	LOC_Os07g41900.1	expressed protein	Os07t0609766	Armadillo-like helical domain containing protein.	NA	NA	NA
TraesCS2B01G475500	wds_W6_vs_HFZ_W6 wds_W8.5_vs_HFZ_W8.5	2	TraesCS2B01G475500	LOC_Os04g49670.1	DUF581 domain containing protein, expressed	Os04t0586100	Protein of unknown function DUF581 family protein.	NA	NA	NA
TraesCS2B01G201000	wds_W4_vs_HFZ_W4 wds_W6_vs_HFZ_W6	2	TraesCS2B01G201000	LOC_Os07g41340.1	B12D protein, putative, expressed	Os07t0604600	Similar to B12D protein.	NA	NA	NA
TraesCS2B01G192700	wds_W4_vs_HFZ_W4 wds_W8.5_vs_HFZ_W8.5	2	TraesCS2B01G192700	LOC_Os07g42650.2	expressed protein	Os07t0618700	Conserved hypothetical protein.	NA	NA	NA
TraesCS2D01G339900	wds_W6_vs_HFZ_W6 wds_W8.5_vs_HFZ_W8.5	2	TraesCS2D01G339900	LOC_Os04g40630.1	BTBZ4 - Bric-a-Brac, Tramtrack, Broad Complex BTB domain with TAZ zinc finger and Calmodulin-binding domains, expressed	Os04t0482300	Kelch related domain containing protein.	NA	NA	NA
TraesCS6D01G256000	wds_W4_vs_HFZ_W4 wds_W8.5_vs_HFZ_W8.5	2	TraesCS6D01G256000	LOC_Os08g13000.1	MBTB20 - Bric-a-Brac, Tramtrack, Broad Complex BTB domain with Meprin and TRAF Homology MATH domain, expressed	Os08t0226400	Hypothetical conserved gene.	NA	NA	OsMB19, MB19
TraesCS6D01G320400	wds_W4_vs_HFZ_W4 wds_W6_vs_HFZ_W6	2	TraesCS6D01G320400	LOC_Os02g54010.1	lipase class 3 family protein, putative, expressed	Os02t0780700	Lipase, class 3 family protein.	NA	NA	NA
TraesCS1B01G209200	wds_W4_vs_HFZ_W4 wds_W6_vs_HFZ_W6	2	TraesCS1B01G209200	LOC_Os10g42610.1	expressed protein	Os10t0576600	Tetratricopeptide-like helical domain containing protein.	NA	NA	NA
TraesCS7A01G229700	wds_W6_vs_HFZ_W6 wds_W8.5_vs_HFZ_W8.5	2	TraesCS7A01G229700	LOC_Os03g02210.1	expressed protein	Os03t0113200	Protein of unknown function DUF295 family protein.	NA	NA	OsFbox126, Os_F0788
TraesCS7A01G246600	wds_W6_vs_HFZ_W6 wds_W8.5_vs_HFZ_W8.5	2	TraesCS7A01G246600	LOC_Os08g40630.1	mTERF domain containing protein, expressed	Os08t0518200	Mitochodrial transcription termination factor-related family protein.	NA	NA	NA
TraesCS5A01G418900	wds_W6_vs_HFZ_W6 wds_W8.5_vs_HFZ_W8.5	2	TraesCS5A01G418900	NA	NA	NA	NA	NA	NA	NA
TraesCS2A01G120500	wds_W4_vs_HFZ_W4 wds_W6_vs_HFZ_W6	2	TraesCS2A01G120500	NA	NA	NA	NA	NA	NA	NA
TraesCS3A01G382100	wds_W4_vs_HFZ_W4 wds_W6_vs_HFZ_W6	2	TraesCS3A01G382100	LOC_Os01g65100.1	peptide transporter, putative, expressed	Os01t0871500	TGF-beta receptor, type I/II extracellular region family protein.	NA	NA	NA
TraesCS6D01G259800	wds_W6_vs_HFZ_W6 wds_W8.5_vs_HFZ_W8.5	2	TraesCS6D01G259800	LOC_Os02g48390.1	phosphoribosyl transferase, putative, expressed	Os02t0714600	Ribose-phosphate pyrophosphokinase 4 (EC 2.7.6.1) (Phosphoribosyl pyrophosphate synthetase 4).	NA	NA	NA
TraesCS5D01G063500	wds_W4_vs_HFZ_W4 wds_W6_vs_HFZ_W6	2	TraesCS5D01G063500	LOC_Os04g13150.1	OsFBX125 - F-box domain containing protein, expressed	Os04t0208400	Cyclin-like F-box domain containing protein.	NA	NA	OsFbox189, Os_F0133
TraesCS7A01G201500	wds_W4_vs_HFZ_W4 wds_W6_vs_HFZ_W6	2	TraesCS7A01G201500	LOC_Os10g25230.1	ZIM domain containing protein, putative, expressed	Os10t0391400	Tify domain containing protein.	NA	NA	OsJAZ 13, OsJAZ13, JAZ13, OsTIFY11e
TraesCS6D01G232400	wds_W4_vs_HFZ_W4 wds_W6_vs_HFZ_W6	2	TraesCS6D01G232400	LOC_Os02g44000.1	amino acid kinase, putative, expressed	Os04t0550500	Similar to N-acetyl glutamate kinase 2.	NA	NA	OsNAGK1, NAGK1
TraesCS7B01G321900	wds_W4_vs_HFZ_W4 wds_W6_vs_HFZ_W6	2	TraesCS7B01G321900	LOC_Os06g48640.1	proteasome/cyclosome repeat containing protein, expressed	Os06t0699900	Proteasome/cyclosome, regulatory subunit domain containing protein.	NA	NA	OsRpn1b, Rpn1b
TraesCS3B01G334300	wds_W4_vs_HFZ_W4 wds_W8.5_vs_HFZ_W8.5	2	TraesCS3B01G334300	LOC_Os01g55830.1	glutathione S-transferase, putative, expressed	Os01t0764000	Similar to Glutathione S-transferase I (EC 2.5.1.18) (GST-I) (GST-29) (GST class- phi).	NA	NA	OsGSTF2, RGSTII
TraesCS6D01G365200	wds_W4_vs_HFZ_W4 wds_W6_vs_HFZ_W6	2	TraesCS6D01G365200	LOC_Os02g56480.1	PB1 domain containing protein, expressed	Os02t0809100	Conserved hypothetical protein.	NA	NA	NA
TraesCS6D01G373000	wds_W6_vs_HFZ_W6 wds_W8.5_vs_HFZ_W8.5	2	TraesCS6D01G373000	LOC_Os10g04110.1	MLA6 protein, putative, expressed	Os12t0564800	NB-ARC domain containing protein.	NA	NA	NA
TraesCS6D01G250000	wds_W4_vs_HFZ_W4 wds_W6_vs_HFZ_W6	2	TraesCS6D01G250000	LOC_Os02g46680.1	multidrug resistance protein, putative, expressed	Os02t0693700	Similar to P-glycoprotein ABCB5.	NA	NA	OsABCB11, ABCB11, OsPGP11, OsMDR11, OsABCB11_1, OsABCB11_2
TraesCS6B01G129300	wds_W4_vs_HFZ_W4 wds_W6_vs_HFZ_W6	2	TraesCS6B01G129300	LOC_Os08g37444.1	signal recognition particle receptor, putative, expressed	Os08t0480100	Signal recognition particle receptor, alpha subunit, N-terminal domain containing protein.	NA	NA	NA
TraesCS7A01G281500	wds_W6_vs_HFZ_W6 wds_W8.5_vs_HFZ_W8.5	2	TraesCS7A01G281500	NA	NA	NA	NA	NA	NA	NA
TraesCS7A01G241000	wds_W4_vs_HFZ_W4 wds_W6_vs_HFZ_W6	2	TraesCS7A01G241000	NA	NA	NA	NA	NA	NA	NA
TraesCS6D01G272800	wds_W4_vs_HFZ_W4 wds_W8.5_vs_HFZ_W8.5	2	TraesCS6D01G272800	LOC_Os02g49780.1	expressed protein	Os02t0730500	Fcf2 pre-rRNA processing domain containing protein.	NA	NA	NA
TraesCS4B01G385800	wds_W4_vs_HFZ_W4 wds_W8.5_vs_HFZ_W8.5	2	TraesCS4B01G385800	LOC_Os02g13800.1	HSF-type DNA-binding domain containing protein, expressed	Os02t0232000	Similar to Heat shock transcription factor 29 (Fragment).	NA	NA	HSfC2a, OsHsfC2a, OsHsf-05, HSF05
TraesCS6D01G189400	wds_W6_vs_HFZ_W6 wds_W8.5_vs_HFZ_W8.5	2	TraesCS6D01G189400	LOC_Os02g37600.1	expressed protein	Os02t0588600	Conserved hypothetical protein.	NA	NA	NA
TraesCS7A01G486400	wds_W4_vs_HFZ_W4 wds_W6_vs_HFZ_W6	2	TraesCS7A01G486400	LOC_Os05g38820.4	histone-like transcription factor and archaeal histone, putative, expressed	Os05t0463800	CCAAT-box binding transcription factor, Chloroplast biogenesis	HAP3B, OsHAP3B, OsNF-YB-3, NFYB3	HAP3B SUBUNIT OF CCAAT-BOX BINDING COMPLEX, rice HAP3B, Nuclear transcription factor Y subunit B-3, Transcriptional activator HAP3B	OsHAP3C, OsNF-YB-4, NFYB4, OsNF-YB3, NF-YB3, NFYB3, OsHAP3B, HAP3B
TraesCS2B01G415800	wds_W4_vs_HFZ_W4 wds_W8.5_vs_HFZ_W8.5	2	TraesCS2B01G415800	LOC_Os04g18090.1	histone H1, putative, expressed	Os04t0253000	Similar to Histone H1.	NA	NA	H1, OsH1
TraesCS7A01G262100	wds_W4_vs_HFZ_W4 wds_W8.5_vs_HFZ_W8.5	2	TraesCS7A01G262100	LOC_Os08g42020.1	zinc ion binding protein, putative, expressed	Os08t0532500	Hypothetical conserved gene.	NA	NA	NA
TraesCS6D01G383800	wds_W6_vs_HFZ_W6 wds_W8.5_vs_HFZ_W8.5	2	TraesCS6D01G383800	LOC_Os11g18947.1	zinc finger, C3HC4 type domain containing protein, expressed	Os11t0294600	Zinc finger, RING/FYVE/PHD-type domain containing protein.	NA	NA	NA
TraesCS6D01G187100	wds_W6_vs_HFZ_W6 wds_W8.5_vs_HFZ_W8.5	2	TraesCS6D01G187100	LOC_Os02g36390.4	nucleotide-sugar transporter family protein, putative, expressed	Os02t0573300	Similar to Nucleotide-sugar transporter/ sugar porter.	NA	NA	NA
TraesCS6D01G207200	wds_W6_vs_HFZ_W6 wds_W8.5_vs_HFZ_W8.5	2	TraesCS6D01G207200	LOC_Os02g40514.1	h/ACA ribonucleoprotein complex subunit 3, putative, expressed	Os02t0618250	Similar to H/ACA ribonucleoprotein complex subunit 3-like protein.	NA	NA	NA
TraesCS1B01G273300	wds_W6_vs_HFZ_W6 wds_W8.5_vs_HFZ_W8.5	2	TraesCS1B01G273300	LOC_Os01g66290.1	OsMADS21 - MADS-box family gene with MIKCc type-box, expressed	Os01t0886200	Similar to AGAMOUS homolog.	NA	NA	OsMADS21, RMADS207
TraesCS7B01G050300	wds_W6_vs_HFZ_W6 wds_W8.5_vs_HFZ_W8.5	2	TraesCS7B01G050300	LOC_Os05g02300.1	Core histone H2A/H2B/H3/H4 domain containing protein, putative, expressed	Os05t0113900	Similar to Histone H2A.	NA	NA	NA
TraesCS6D01G250300	wds_W6_vs_HFZ_W6 wds_W8.5_vs_HFZ_W8.5	2	TraesCS6D01G250300	LOC_Os02g46640.1	heat shock protein DnaJ, putative, expressed	Os02t0693200	Similar to Chaperone protein dnaJ.	NA	NA	OsDjC20
TraesCS6D01G244900	wds_W4_vs_HFZ_W4 wds_W8.5_vs_HFZ_W8.5	2	TraesCS6D01G244900	LOC_Os02g47360.1	PPR repeat domain containing protein, putative, expressed	Os02t0702000	Pentatricopeptide repeats protein, Splicing of chloroplast mRNA	OSOTP51	organelle transcript processing 51	OSOTP 51, OSOTP51, OTP51
TraesCS7A01G257400	wds_W4_vs_HFZ_W4 wds_W8.5_vs_HFZ_W8.5	2	TraesCS7A01G257400	LOC_Os03g51870.1	FHA domain containing protein, putative, expressed	Os03t0728500	Forkhead-associated domain containing protein.	NA	NA	NA
TraesCS6D01G376300	wds_W4_vs_HFZ_W4 wds_W8.5_vs_HFZ_W8.5	2	TraesCS6D01G376300	LOC_Os05g01630.2	OsFBX156 - F-box domain containing protein, expressed	Os05t0106800	F-box domain, cyclin-like domain containing protein.	NA	NA	OsFbox241, Os_F0593
TraesCS6D01G344500	wds_W4_vs_HFZ_W4 wds_W6_vs_HFZ_W6	2	TraesCS6D01G344500	LOC_Os02g55440.1	transmembrane 9 superfamily member, putative, expressed	Os02t0797700	Nonaspanin (TM9SF) family protein.	NA	NA	NA
TraesCS1D01G376700	wds_W4_vs_HFZ_W4 wds_W6_vs_HFZ_W6	2	TraesCS1D01G376700	LOC_Os08g36920.1	AP2 domain containing protein, expressed	Os09t0457900	AP2/ERF transcription factor, Regulation of the internode elongation	ERF102, OsERF#102, OsERF102, AP2/EREBP#123, AP2/EREBP123, OsEATB, EATB	ETHYLENE RESPONSE FACTOR 102, ethylene response factor 102, APETALA2/ethylene-responsive element binding protein 123, ERF protein associated with tillering and panicle branching	OsERF#102, OsERF102, AP2/EREBP#123, AP2/EREBP123, OsEATB, EATB
TraesCS6D01G274600	wds_W4_vs_HFZ_W4 wds_W8.5_vs_HFZ_W8.5	2	TraesCS6D01G274600	LOC_Os02g49920.1	3-ketoacyl-CoA synthase, putative, expressed	Os02t0731900	Similar to 3-ketoacyl-CoA synthase.	NA	NA	NA
TraesCS7D01G204500	wds_W4_vs_HFZ_W4 wds_W6_vs_HFZ_W6	2	TraesCS7D01G204500	LOC_Os10g25230.1	ZIM domain containing protein, putative, expressed	Os10t0391400	Tify domain containing protein.	NA	NA	OsJAZ 13, OsJAZ13, JAZ13, OsTIFY11e
TraesCS6D01G332500	wds_W4_vs_HFZ_W4 wds_W6_vs_HFZ_W6	2	TraesCS6D01G332500	NA	NA	NA	NA	NA	NA	NA
TraesCS7A01G201600	wds_W4_vs_HFZ_W4 wds_W6_vs_HFZ_W6	2	TraesCS7A01G201600	LOC_Os10g25230.1	ZIM domain containing protein, putative, expressed	Os10t0391400	Tify domain containing protein.	NA	NA	OsJAZ 13, OsJAZ13, JAZ13, OsTIFY11e
TraesCS6D01G227000	wds_W4_vs_HFZ_W4 wds_W8.5_vs_HFZ_W8.5	2	TraesCS6D01G227000	LOC_Os02g44670.1	harpin-induced protein 1 domain containing protein, expressed	Os02t0666600	Harpin-induced 1 domain containing protein.	NA	NA	NA
TraesCS6B01G255400	wds_W4_vs_HFZ_W4 wds_W6_vs_HFZ_W6	2	TraesCS6B01G255400	LOC_Os10g36703.1	CPuORF40 - conserved peptide uORF-containing transcript, expressed	Os10t0510500	Auxin responsive SAUR protein family protein.	NA	NA	OsSAUR56
TraesCS6D01G374200	wds_W6_vs_HFZ_W6 wds_W8.5_vs_HFZ_W8.5	2	TraesCS6D01G374200	LOC_Os02g57160.1	ELMO/CED-12 family protein, putative, expressed	Os02t0816600	Similar to ABC(yeast) homolog1.	NA	NA	NA
TraesCS7A01G220700	wds_W4_vs_HFZ_W4 wds_W8.5_vs_HFZ_W8.5	2	TraesCS7A01G220700	LOC_Os06g19630.2	steroid nuclear receptor, ligand-binding, putative, expressed	Os06t0300500	Steroid nuclear receptor, ligand-binding domain containing protein.	NA	NA	NA
TraesCS5D01G245300	wds_W4_vs_HFZ_W4 wds_W6_vs_HFZ_W6	2	TraesCS5D01G245300	LOC_Os09g28440.1	AP2 domain containing protein, expressed	Os09t0457900	AP2/ERF transcription factor, Regulation of the internode elongation	ERF102, OsERF#102, OsERF102, AP2/EREBP#123, AP2/EREBP123, OsEATB, EATB	ETHYLENE RESPONSE FACTOR 102, ethylene response factor 102, APETALA2/ethylene-responsive element binding protein 123, ERF protein associated with tillering and panicle branching	OsERF#102, OsERF102, AP2/EREBP#123, AP2/EREBP123, OsEATB, EATB
TraesCS6D01G258600	wds_W4_vs_HFZ_W4 wds_W8.5_vs_HFZ_W8.5	2	TraesCS6D01G258600	LOC_Os02g48290.1	thioredoxin reductase 2, putative, expressed	Os02t0713400	Similar to Thioredoxin reductase 1 (EC 1.8.1.9) (NADPH-dependent thioredoxin reductase 1) (NTR 1).	NA	NA	OsNTRB, NtrB
TraesCS6D01G224700	wds_W4_vs_HFZ_W4 wds_W6_vs_HFZ_W6	2	TraesCS6D01G224700	LOC_Os02g43700.1	triacylglycerol lipase like protein, putative, expressed	Os02t0653900	Similar to Avr9/Cf-9 rapidly elicited protein 14 (Fragment).	NA	NA	OsDAD1;3, DAD1;3
TraesCS1B01G416400	wds_W6_vs_HFZ_W6 wds_W8.5_vs_HFZ_W8.5	2	TraesCS1B01G416400	LOC_Os06g07080.1	pre-mRNA-processing-splicing factor 8, putative, expressed	Os06t0167000	Similar to PRP8 protein (Fragment).	NA	NA	NA
TraesCS6D01G335100	wds_W6_vs_HFZ_W6 wds_W8.5_vs_HFZ_W8.5	2	TraesCS6D01G335100	LOC_Os02g26349.1	transposon protein, putative, CACTA, En/Spm sub-class, expressed	Os02t0461600	Domain of unknown function DUF1777 domain containing protein.	NA	NA	NA
TraesCS6D01G260200	wds_W4_vs_HFZ_W4 wds_W6_vs_HFZ_W6	2	TraesCS6D01G260200	LOC_Os02g48560.1	fatty acid desaturase, putative, expressed	Os02t0716500	Delta12-fatty acid desaturase	OsFAD2, OsFAD2-1	fatty acid desaturase 2, microsomal delta-12 fatty acid desaturase, microsomal Delta12-fatty acid desaturase 2-1	OsFAD2, OsFAD2-1
TraesCS6D01G222600	wds_W6_vs_HFZ_W6 wds_W8.5_vs_HFZ_W8.5	2	TraesCS6D01G222600	LOC_Os02g43330.1	homeobox associated leucine zipper, putative, expressed	Os02t0649300	HD-ZIP I protein, Transcription activator, Stress response, Panicle development	HOX24, Oshox24, OsHox24, OsSLI1	HOMEOBOX GENE 24, rice homeobox gene 24, Homeobox-leucine zipper protein HOX24, Homeodomain transcription factor HOX24, HD-ZIP protein HOX24, stress largely induced 1	Oshox24, OsHox24, OsSLI1
TraesCS7A01G255700	wds_W4_vs_HFZ_W4 wds_W6_vs_HFZ_W6	2	TraesCS7A01G255700	LOC_Os08g41290.1	AIR12, putative, expressed	Os08t0524400	Protein of unknown function DUF568, DOMON-like domain containing protein.	NA	NA	NA
TraesCS6D01G213900	wds_W6_vs_HFZ_W6 wds_W8.5_vs_HFZ_W8.5	2	TraesCS6D01G213900	LOC_Os02g42200.1	transcription factor-related, putative, expressed	Os02t0633100	B-block binding subunit of TFIIIC domain containing protein.	NA	NA	NA
TraesCS6D01G309500	wds_W6_vs_HFZ_W6 wds_W8.5_vs_HFZ_W8.5	2	TraesCS6D01G309500	LOC_Os03g62379.1	MYB family transcription factor, putative, expressed	NA	NA	NA	NA	NA
TraesCS6B01G430600	wds_W4_vs_HFZ_W4 wds_W6_vs_HFZ_W6	2	TraesCS6B01G430600	NA	NA	NA	NA	NA	NA	NA
TraesCS7A01G225700	wds_W6_vs_HFZ_W6 wds_W8.5_vs_HFZ_W8.5	2	TraesCS7A01G225700	LOC_Os06g22100.1	DNA binding protein, putative, expressed	Os06t0326900	Protein of unknown function DUF296 domain containing protein.	NA	NA	NA
TraesCS6D01G246300	wds_W6_vs_HFZ_W6 wds_W8.5_vs_HFZ_W8.5	2	TraesCS6D01G246300	LOC_Os02g47150.1	DNA topoisomerase 2, putative, expressed	Os02t0699700	Similar to DNA topoisomerase II.	NA	NA	NA
TraesCS1B01G260300	wds_W6_vs_HFZ_W6 wds_W8.5_vs_HFZ_W8.5	2	TraesCS1B01G260300	LOC_Os05g33080.1	serine/threonine-protein kinase, putative, expressed	Os05t0398800	Similar to Serine/threonine-protein kinase PBS1 (EC 2.7.1.37) (AvrPphB susceptible protein 1).	NA	NA	NA
TraesCS5D01G503400	wds_W4_vs_HFZ_W4 wds_W6_vs_HFZ_W6	2	TraesCS5D01G503400	LOC_Os12g29400.1	GRAM domain containing protein, expressed	Os12t0478200	GRAM domain containing protein.	NA	NA	OsABA45, ABA45, OsGDP, GDP
TraesCS7A01G255500	wds_W4_vs_HFZ_W4 wds_W6_vs_HFZ_W6	2	TraesCS7A01G255500	LOC_Os08g41270.1	endonuclease/exonuclease/phosphatase family domain containing protein, expressed	Os08t0524100	Similar to Type II inositol-1, 4,5-trisphosphate 5-phosphatase 12 (EC 3.1.3.36) (At5PTase12) (FRAGILE FIBER3 protein).	NA	NA	NA
TraesCS6D01G271400	wds_W4_vs_HFZ_W4 wds_W6_vs_HFZ_W6	2	TraesCS6D01G271400	LOC_Os01g41310.1	OsFBX18 - F-box domain containing protein, expressed	Os01t0596300	Cyclin-like F-box domain containing protein.	NA	NA	OsFbox026, OsFbox26, Os_F0242
TraesCS6D01G254900	wds_W6_vs_HFZ_W6 wds_W8.5_vs_HFZ_W8.5	2	TraesCS6D01G254900	LOC_Os02g47900.1	SET domain protein SDG117, putative, expressed	Os02t0708600	SET domain containing protein.	NA	NA	OsSET11, SDG706
TraesCS6D01G249400	wds_W4_vs_HFZ_W4 wds_W6_vs_HFZ_W6	2	TraesCS6D01G249400	LOC_Os08g38440.1	GRAM and C2 domains containing protein, putative, expressed	Os08t0492400	C2 calcium-dependent membrane targeting domain containing protein.	NA	NA	NA
TraesCS6D01G217700	wds_W6_vs_HFZ_W6 wds_W8.5_vs_HFZ_W8.5	2	TraesCS6D01G217700	NA	NA	NA	NA	NA	NA	NA
TraesCS5A01G340700	wds_W6_vs_HFZ_W6 wds_W8.5_vs_HFZ_W8.5	2	TraesCS5A01G340700	LOC_Os01g71840.1	retrotransposon protein, putative, unclassified, expressed	Os01t0909600	Integrase, catalytic core domain containing protein.	NA	NA	NA
TraesCS5B01G502200	wds_W4_vs_HFZ_W4 wds_W6_vs_HFZ_W6	2	TraesCS5B01G502200	LOC_Os12g29400.1	GRAM domain containing protein, expressed	Os12t0478200	GRAM domain containing protein.	NA	NA	OsABA45, ABA45, OsGDP, GDP
TraesCS4B01G183300	wds_W6_vs_HFZ_W6 wds_W8.5_vs_HFZ_W8.5	2	TraesCS4B01G183300	NA	NA	NA	NA	NA	NA	NA
TraesCS7A01G255600	wds_W4_vs_HFZ_W4 wds_W6_vs_HFZ_W6	2	TraesCS7A01G255600	LOC_Os08g41280.1	membrane protein, putative, expressed	Os08t0524200	Uncharacterised conserved protein UCP037471 domain containing protein.	NA	NA	NA
TraesCS1A01G156100	wds_W6_vs_HFZ_W6 wds_W8.5_vs_HFZ_W8.5	2	TraesCS1A01G156100	LOC_Os10g33900.1	possible lysine decarboxylase domain containing protein, expressed	Os10t0479500	Similar to carboxy-lyase.	NA	NA	LOGL10
TraesCS1A01G221700	wds_W4_vs_HFZ_W4 wds_W6_vs_HFZ_W6	2	TraesCS1A01G221700	LOC_Os10g39090.1	hydrolase, alpha/beta fold family protein, putative, expressed	Os03t0123800	Similar to Hydrolase.	NA	NA	NA
TraesCS1D01G042400	wds_W4_vs_HFZ_W4 wds_W8.5_vs_HFZ_W8.5	2	TraesCS1D01G042400	LOC_Os12g43940.1	ankyrin repeat domain-containing protein, putative, expressed	Os12t0636100	Tetratricopeptide-like helical domain containing protein.	NA	NA	NA
TraesCS7A01G243100	wds_W4_vs_HFZ_W4 wds_W6_vs_HFZ_W6	2	TraesCS7A01G243100	NA	NA	NA	NA	NA	NA	NA
TraesCS6D01G371700	wds_W4_vs_HFZ_W4 wds_W6_vs_HFZ_W6	2	TraesCS6D01G371700	NA	NA	NA	NA	NA	NA	NA
TraesCS2D01G439900	wds_W4_vs_HFZ_W4 wds_W6_vs_HFZ_W6	2	TraesCS2D01G439900	NA	NA	NA	NA	NA	NA	NA
TraesCS6D01G233900	wds_W4_vs_HFZ_W4 wds_W8.5_vs_HFZ_W8.5	2	TraesCS6D01G233900	LOC_Os02g44740.1	expressed protein	Os02t0667600	Harpin-induced 1 domain containing protein.	NA	NA	NA
TraesCS3B01G350700	wds_W4_vs_HFZ_W4 wds_W6_vs_HFZ_W6	2	TraesCS3B01G350700	LOC_Os05g13950.1	eukaryotic translation initiation factor 3 subunit E-interacting protein, putative, expressed	Os05t0227700	Similar to Eukaryotic translation initiation factor 3 subunit 6-interacting protein.	NA	NA	eIF-3l, OseIF3l
TraesCS7A01G260400	wds_W6_vs_HFZ_W6 wds_W8.5_vs_HFZ_W8.5	2	TraesCS7A01G260400	LOC_Os08g41910.1	Sua5/YciO/YrdC/YwlC family protein, putative, expressed	Os08t0531300	DHBP synthase RibB-like alpha/beta domain domain containing protein.	NA	NA	NA
TraesCS6D01G188100	wds_W4_vs_HFZ_W4 wds_W8.5_vs_HFZ_W8.5	2	TraesCS6D01G188100	LOC_Os02g36360.1	ZOS2-11 - C2H2 zinc finger protein, expressed	Os02t0572900	Zinc finger, C2H2-type domain containing protein.	NA	NA	NA
TraesCS7A01G263200	wds_W6_vs_HFZ_W6 wds_W8.5_vs_HFZ_W8.5	2	TraesCS7A01G263200	NA	NA	NA	NA	NA	NA	NA
TraesCS5D01G512200	wds_W6_vs_HFZ_W6 wds_W8.5_vs_HFZ_W8.5	2	TraesCS5D01G512200	NA	NA	NA	NA	NA	NA	NA
TraesCS4A01G289700	wds_W6_vs_HFZ_W6 wds_W8.5_vs_HFZ_W8.5	2	TraesCS4A01G289700	LOC_Os03g47620.1	ankyrin, putative, expressed	Os03t0679800	Similar to TPR Domain containing protein.	NA	NA	NA
TraesCS4D01G056900	wds_W4_vs_HFZ_W4 wds_W6_vs_HFZ_W6	2	TraesCS4D01G056900	LOC_Os03g51580.1	helix-loop-helix DNA-binding domain containing protein, expressed	Os03t0725800	Helix-loop-helix DNA-binding domain containing protein.	NA	NA	OsbHLH018
TraesCS6D01G190000	wds_W4_vs_HFZ_W4 wds_W8.5_vs_HFZ_W8.5	2	TraesCS6D01G190000	LOC_Os02g37870.1	Brix domain containing protein, putative, expressed	Os02t0591800	Brix domain containing protein.	NA	NA	NA
TraesCS6D01G229700	wds_W4_vs_HFZ_W4 wds_W8.5_vs_HFZ_W8.5	2	TraesCS6D01G229700	LOC_Os02g44320.1	LTPL113 - Protease inhibitor/seed storage/LTP family protein precursor, expressed	Os02t0662100	Similar to Tfm5 protein.	NA	NA	OsHyPRP02, HyP/GRP02, OsHyPRP2, HyP/GRP2
TraesCS7A01G264400	wds_W4_vs_HFZ_W4 wds_W6_vs_HFZ_W6	2	TraesCS7A01G264400	LOC_Os08g42580.1	protein kinase domain containing protein, expressed	Os08t0538300	LysM receptor-like kinase, Chitin elicitor signaling	OsCERK1, OsLysM-RLK9, Os-CERK1, Os-LysM-RLK9, OsLysMRLK9	chitin elicitor receptor kinase 1, chitinelicitor receptor kinase-1, LysM receptor-like kinase 9	OsCERK1, CERK1, OsLysM-RLK9, Os-CERK1, Os-LysM-RLK9, OsLysMRLK9
TraesCS2D01G285300	wds_W4_vs_HFZ_W4 wds_W6_vs_HFZ_W6	2	TraesCS2D01G285300	LOC_Os04g32480.1	zinc-finger protein, putative, expressed	Os04t0395800	Tify domain containing protein.	NA	NA	OsJAZ11, OsJAZ5, OsTIFY9, JAZ11, JAZ11/TIFY9
TraesCS6D01G262500	wds_W4_vs_HFZ_W4 wds_W8.5_vs_HFZ_W8.5	2	TraesCS6D01G262500	LOC_Os06g21390.1	Zinc finger C-x8-C-x5-C-x3-H type domain containing protein, expressed	Os06t0318700	Zinc finger, RING/FYVE/PHD-type domain containing protein.	NA	NA	OsC3H41, MKRN
TraesCS6D01G253400	wds_W6_vs_HFZ_W6 wds_W8.5_vs_HFZ_W8.5	2	TraesCS6D01G253400	LOC_Os12g20310.1	sarcoma antigen NY-SAR-91, putative, expressed	Os01t0233400	Histone H4 acetyltransferase, NuA4 complex, Eaf6 domain containing protein.	NA	NA	NA
TraesCS6D01G243600	wds_W4_vs_HFZ_W4 wds_W6_vs_HFZ_W6	2	TraesCS6D01G243600	LOC_Os02g46420.1	transposon protein, putative, unclassified, expressed	Os02t0689500	Similar to transposon protein.	NA	NA	NA
TraesCS4D01G281300	wds_W6_vs_HFZ_W6 wds_W8.5_vs_HFZ_W8.5	2	TraesCS4D01G281300	LOC_Os07g02910.1	OsFBL33 - F-box domain and LRR containing protein, expressed	Os07t0120200	F-box domain, Skp2-like domain containing protein.	NA	NA	OsFbox332, Os_F0267
TraesCS3B01G459300	wds_W4_vs_HFZ_W4 wds_W6_vs_HFZ_W6	2	TraesCS3B01G459300	LOC_Os08g10300.1	SHR5-receptor-like kinase, putative, expressed	Os08t0202300	Similar to SHR5-receptor-like kinase (Fragment).	NA	NA	NA
TraesCS1B01G120700	wds_W6_vs_HFZ_W6 wds_W8.5_vs_HFZ_W8.5	2	TraesCS1B01G120700	NA	NA	Os01t0358551	Conserved hypothetical protein.	NA	NA	NA
TraesCS3B01G289300	wds_W6_vs_HFZ_W6 wds_W8.5_vs_HFZ_W8.5	2	TraesCS3B01G289300	LOC_Os02g56130.1	PCNA - Putative DNA replicative polymerase clamp, expressed	Os02t0805200	Proliferating cell nuclear antigen (PCNA) (Cyclin).	NA	NA	OsPCNA, PCNA
TraesCS1D01G062800	wds_W4_vs_HFZ_W4 wds_W6_vs_HFZ_W6	2	TraesCS1D01G062800	LOC_Os10g30560.1	UDP-glucoronosyl and UDP-glucosyl transferase domain containing protein, expressed	Os10t0442400	Similar to UDP-glucoronosyl and UDP-glucosyl transferase family protein, expressed.	NA	NA	NA
TraesCS1B01G350300	wds_W4_vs_HFZ_W4 wds_W6_vs_HFZ_W6	2	TraesCS1B01G350300	LOC_Os05g44060.1	expressed protein	Os05t0516700	Conserved hypothetical protein.	NA	NA	NA
TraesCS7D01G088600	wds_W4_vs_HFZ_W4 wds_W6_vs_HFZ_W6	2	TraesCS7D01G088600	LOC_Os06g05000.1	early nodulin 93 ENOD93 protein, putative, expressed	Os06t0142300	Early nodulin 93 ENOD93 protein family protein.	NA	NA	OsENOD93
TraesCS1B01G258600	wds_W4_vs_HFZ_W4 wds_W8.5_vs_HFZ_W8.5	2	TraesCS1B01G258600	LOC_Os05g32960.1	expressed protein	Os05t0396900	Conserved hypothetical protein.	NA	NA	NA
TraesCS1B01G233700	wds_W4_vs_HFZ_W4 wds_W6_vs_HFZ_W6	2	TraesCS1B01G233700	LOC_Os03g01210.1	uncharacterized Cys-rich domain containing protein, putative, expressed	Os03t0101800	Similar to DUF614 containing protein.	NA	NA	NA
TraesCS5B01G417200	wds_W4_vs_HFZ_W4 wds_W6_vs_HFZ_W6	2	TraesCS5B01G417200	LOC_Os03g56660.2	calmodulin binding protein, putative, expressed	Os03t0778000	Calmodulin binding protein-like family protein.	NA	NA	NA
TraesCS3B01G379200	wds_W4_vs_HFZ_W4 wds_W6_vs_HFZ_W6	2	TraesCS3B01G379200	LOC_Os01g61080.1	WRKY24, expressed	Os01t0826400	WRKY transcription factor 24 (WRKY24).	NA	NA	OsWRKY24
TraesCS7A01G278800	wds_W6_vs_HFZ_W6 wds_W8.5_vs_HFZ_W8.5	2	TraesCS7A01G278800	LOC_Os08g44400.1	glutathione S-transferase, N-terminal domain containing protein, expressed	Os08t0558200	Thioredoxin fold domain containing protein.	NA	NA	OsGRX20
TraesCS6D01G200200	wds_W4_vs_HFZ_W4 wds_W8.5_vs_HFZ_W8.5	2	TraesCS6D01G200200	LOC_Os02g39550.1	calcium-binding mitochondrial protein anon-60Da, putative, expressed	Os02t0608400	EF-Hand type domain containing protein.	NA	NA	NA
TraesCS6D01G356700	wds_W4_vs_HFZ_W4 wds_W8.5_vs_HFZ_W8.5	2	TraesCS6D01G356700	LOC_Os02g56030.1	expressed protein	Os02t0804400	Conserved hypothetical protein.	NA	NA	NA
TraesCS6A01G406800	wds_W6_vs_HFZ_W6 wds_W8.5_vs_HFZ_W8.5	2	TraesCS6A01G406800	LOC_Os02g55050.1	OsFBX64 - F-box domain containing protein, expressed	Os02t0793500	Cyclin-like F-box domain containing protein.	NA	NA	OsFbox114, Os_F0103
TraesCS6B01G007400	wds_W4_vs_HFZ_W4 wds_W6_vs_HFZ_W6	2	TraesCS6B01G007400	LOC_Os02g01100.2	transmembrane amino acid transporter protein, putative, expressed	Os02t0101000	Amino acid transporter, transmembrane domain containing protein.	NA	NA	OsATL11, OsAux/LAX1, OSLAX1
TraesCS1B01G253700	wds_W6_vs_HFZ_W6 wds_W8.5_vs_HFZ_W8.5	2	TraesCS1B01G253700	LOC_Os05g32190.1	tungus CG8253-PA, putative, expressed	Os05t0387900	Similar to Protein N-terminal glutamine amidohydrolase.	NA	NA	NA
TraesCS1B01G259700	wds_W4_vs_HFZ_W4 wds_W8.5_vs_HFZ_W8.5	2	TraesCS1B01G259700	LOC_Os07g32020.1	UDP-glucoronosyl and UDP-glucosyl transferase domain containing protein, expressed	Os07t0503500	UDP-glucuronosyl/UDP-glucosyltransferase family protein.	NA	NA	OsUGT707A3
TraesCS6D01G224000	wds_W4_vs_HFZ_W4 wds_W6_vs_HFZ_W6	2	TraesCS6D01G224000	LOC_Os02g43590.1	ELMO/CED-12 family protein, putative, expressed	Os02t0652300	Engulfment and cell motility, ELM domain containing protein.	NA	NA	NA
TraesCS2B01G470200	wds_W6_vs_HFZ_W6 wds_W8.5_vs_HFZ_W8.5	2	TraesCS2B01G470200	LOC_Os07g10030.1	expressed protein	Os07t0199000	Similar to OSIGBa0126B18.3 protein.	NA	NA	NA
TraesCS6A01G039700	wds_W6_vs_HFZ_W6 wds_W8.5_vs_HFZ_W8.5	2	TraesCS6A01G039700	LOC_Os10g04700.1	OsFBX361 - F-box domain containing protein, expressed	Os10t0136200	Similar to F-box domain containing protein, expressed.	NA	NA	OsFbox525, Os_F0176
TraesCS1B01G261000	wds_W6_vs_HFZ_W6 wds_W8.5_vs_HFZ_W8.5	2	TraesCS1B01G261000	LOC_Os01g24440.1	glycine-rich protein, putative, expressed	Os01t0346700	Conserved hypothetical protein.	NA	NA	NA
TraesCS2D01G157800	wds_W4_vs_HFZ_W4 wds_W6_vs_HFZ_W6	2	TraesCS2D01G157800	LOC_Os07g23570.1	cytochrome P450 72A1, putative, expressed	Os07t0418500	Similar to Cytochrome P450.	NA	NA	OsCYP709C9
TraesCS6D01G250800	wds_W4_vs_HFZ_W4 wds_W8.5_vs_HFZ_W8.5	2	TraesCS6D01G250800	LOC_Os04g06790.1	2-aminoethanethiol dioxygenase, putative, expressed	Os04t0151900	Similar to H0820C10.4 protein.	NA	NA	NA
TraesCS6D01G356500	wds_W6_vs_HFZ_W6 wds_W8.5_vs_HFZ_W8.5	2	TraesCS6D01G356500	LOC_Os02g43080.1	PPR repeat domain containing protein, putative, expressed	Os02t0644600	Pentatricopeptide repeat domain containing protein.	NA	NA	NA
TraesCS3D01G427900	wds_W6_vs_HFZ_W6 wds_W8.5_vs_HFZ_W8.5	2	TraesCS3D01G427900	LOC_Os01g69850.1	OsMADS65 - MADS-box family gene with MIKC* type-box, expressed	Os01t0922800	MADS-box transcription factor, Short-day flowering promoter	MADS51, OsMADS51, OsMADS65, MADS65	MADS BOX GENE 51, MADS box gene51	OsMADS51, OsMADS65, MADS65
TraesCS4A01G362100	wds_W4_vs_HFZ_W4 wds_W8.5_vs_HFZ_W8.5	2	TraesCS4A01G362100	LOC_Os02g16000.1	E1-BTB1 - Bric-a-Brac, Tramtrack, and Broad Complex domain with E1 subfamily conserved sequence, expressed	Os02t0260700	Similar to GAMYB-binding protein (Fragment).	NA	NA	NA
TraesCS4B01G085000	wds_W6_vs_HFZ_W6 wds_W8.5_vs_HFZ_W8.5	2	TraesCS4B01G085000	LOC_Os08g38620.1	expressed protein	Os08t0495300	Similar to cDNA clone:J013000K10, full insert sequence.	NA	NA	NA
TraesCS7D01G390200	wds_W4_vs_HFZ_W4 wds_W6_vs_HFZ_W6	2	TraesCS7D01G390200	LOC_Os06g41940.1	expressed protein	Os02t0193200	Similar to TMV response-related protein.	NA	NA	NA
TraesCS5B01G092000	wds_W4_vs_HFZ_W4 wds_W8.5_vs_HFZ_W8.5	2	TraesCS5B01G092000	LOC_Os11g45295.1	retrotransposon protein, putative, unclassified, expressed	Os11t0678200	Conserved hypothetical protein.	NA	NA	NA
TraesCS6D01G252900	wds_W4_vs_HFZ_W4 wds_W8.5_vs_HFZ_W8.5	2	TraesCS6D01G252900	LOC_Os02g47650.1	universal stress protein domain containing protein, putative, expressed	Os02t0705400	Similar to Pathogen induced protein 2-4.	NA	NA	NA
TraesCS6D01G225800	wds_W6_vs_HFZ_W6 wds_W8.5_vs_HFZ_W8.5	2	TraesCS6D01G225800	LOC_Os02g43830.1	3-isopropylmalate dehydratase small subunit 2, putative, expressed	Os02t0655300	Similar to 3-isopropylmalate dehydratase, small subunit.	NA	NA	NA
TraesCS3B01G503200	wds_W4_vs_HFZ_W4 wds_W8.5_vs_HFZ_W8.5	2	TraesCS3B01G503200	LOC_Os02g29150.2	OsFBO11 - F-box and other domain containing protein, expressed	Os04t0208500	Cyclin-like F-box domain containing protein.	NA	NA	OsFbox190, Os_F0204
TraesCS6D01G236300	wds_W6_vs_HFZ_W6 wds_W8.5_vs_HFZ_W8.5	2	TraesCS6D01G236300	LOC_Os02g45120.2	expressed protein	Os02t0672700	DNA-directed RNA polymerase, M/15 kDa subunit domain containing protein.	NA	NA	NA
TraesCS1B01G244300	wds_W4_vs_HFZ_W4 wds_W8.5_vs_HFZ_W8.5	2	TraesCS1B01G244300	LOC_Os05g30190.1	phytochrome A-associated F-box protein, putative, expressed	Os05t0365000	Conserved hypothetical protein.	NA	NA	NA
TraesCS6A01G350300	wds_W4_vs_HFZ_W4 wds_W6_vs_HFZ_W6	2	TraesCS6A01G350300	NA	NA	NA	NA	NA	NA	NA
TraesCS7A01G176400	wds_W4_vs_HFZ_W4 wds_W6_vs_HFZ_W6	2	TraesCS7A01G176400	LOC_Os08g31090.1	expressed protein	Os08t0402500	Protein of unknown function DUF761, plant domain containing protein.	NA	NA	NA
TraesCS5B01G188800	wds_W4_vs_HFZ_W4 wds_W6_vs_HFZ_W6	2	TraesCS5B01G188800	LOC_Os09g19710.1	hypersensitive-induced response protein, putative, expressed	Os09t0361200	Similar to hypersensitive-induced response protein.	NA	NA	NA
TraesCS6A01G319600	wds_W4_vs_HFZ_W4 wds_W6_vs_HFZ_W6	2	TraesCS6A01G319600	LOC_Os02g52670.1	AP2 domain containing protein, expressed	Os02t0764700	Similar to Ethylene-responsive transcription factor 4 (Ethylene-responsive element binding factor 4) (Related to APETALA-2 protein 5) (EREBP-4) (AtERF4).	NA	NA	DERF5, OsDERF5, OsERF#103, OsERF103, AP2/EREBP#130, AP2/EREBP130
TraesCS7A01G239300	wds_W6_vs_HFZ_W6 wds_W8.5_vs_HFZ_W8.5	2	TraesCS7A01G239300	LOC_Os01g14320.1	expressed protein	Os01t0245532	Similar to J075123K08, full insert sequence.	NA	NA	NA
TraesCS6D01G356900	wds_W4_vs_HFZ_W4 wds_W8.5_vs_HFZ_W8.5	2	TraesCS6D01G356900	LOC_Os05g04390.1	expressed protein	NA	NA	NA	NA	NA
TraesCS6D01G344400	wds_W4_vs_HFZ_W4 wds_W6_vs_HFZ_W6	2	TraesCS6D01G344400	LOC_Os02g55430.1	alginate regulatory protein AlgP, putative, expressed	Os02t0797600	Conserved hypothetical protein.	NA	NA	NA
TraesCS1B01G420000	wds_W4_vs_HFZ_W4 wds_W6_vs_HFZ_W6	2	TraesCS1B01G420000	LOC_Os08g27720.1	pirin, putative, expressed	Os08t0364900	Similar to Pirin-like protein.	NA	NA	NA
TraesCS6D01G235500	wds_W4_vs_HFZ_W4 wds_W8.5_vs_HFZ_W8.5	2	TraesCS6D01G235500	LOC_Os02g44980.1	transmembrane amino acid transporter protein, putative, expressed	Os02t0670900	Similar to amino acid transport protein.	NA	NA	OsANT3
TraesCS7A01G252100	wds_W6_vs_HFZ_W6 wds_W8.5_vs_HFZ_W8.5	2	TraesCS7A01G252100	LOC_Os08g40890.1	spermidine synthase-related, putative, expressed	Os08t0520400	Conserved hypothetical protein.	NA	NA	NA
TraesCS6D01G233800	wds_W4_vs_HFZ_W4 wds_W6_vs_HFZ_W6	2	TraesCS6D01G233800	LOC_Os02g44730.1	tetracycline transporter protein, putative, expressed	Os02t0667500	Similar to tetracycline transporter protein.	NA	NA	NA
TraesCS6D01G197600	wds_W4_vs_HFZ_W4 wds_W8.5_vs_HFZ_W8.5	2	TraesCS6D01G197600	LOC_Os08g23870.1	late embryogenesis abundant group 1, putative, expressed	Os08t0327700	Late embryogenesis abundant (LEA) group 1 family protein.	NA	NA	OsLEA4
TraesCS2D01G597400	wds_W4_vs_HFZ_W4 wds_W6_vs_HFZ_W6	2	TraesCS2D01G597400	LOC_Os04g58790.1	expressed protein	Os04t0684600	Similar to H0913C04.5 protein.	NA	NA	NA
TraesCS7D01G165000	wds_W4_vs_HFZ_W4 wds_W8.5_vs_HFZ_W8.5	2	TraesCS7D01G165000	LOC_Os02g34920.1	apomixis-related protein Pca21, putative, expressed	Os02t0554500	Hypothetical conserved gene.	NA	NA	NA
TraesCS6D01G320600	wds_W4_vs_HFZ_W4 wds_W6_vs_HFZ_W6	2	TraesCS6D01G320600	LOC_Os09g26800.1	polygalacturonase, putative, expressed	Os09t0439400	Pectin lyase fold/virulence factor domain containing protein.	NA	NA	OsPGL25, PGL25
TraesCS6D01G180800	wds_W6_vs_HFZ_W6 wds_W8.5_vs_HFZ_W8.5	2	TraesCS6D01G180800	LOC_Os02g07800.1	transcription factor, putative, expressed	Os02t0174300	Hypothetical conserved gene.	NA	NA	NA
TraesCS2A01G404600	wds_W4_vs_HFZ_W4 wds_W8.5_vs_HFZ_W8.5	2	TraesCS2A01G404600	LOC_Os04g47620.1	protein kinase APK1B, chloroplast precursor, putative, expressed	Os04t0563900	Similar to H0409D10.5 protein.	NA	NA	OsRLCK157
TraesCS7B01G108000	wds_W4_vs_HFZ_W4 wds_W6_vs_HFZ_W6	2	TraesCS7B01G108000	LOC_Os10g25230.1	ZIM domain containing protein, putative, expressed	Os10t0391400	Tify domain containing protein.	NA	NA	OsJAZ 13, OsJAZ13, JAZ13, OsTIFY11e
TraesCS7A01G213400	wds_W6_vs_HFZ_W6 wds_W8.5_vs_HFZ_W8.5	2	TraesCS7A01G213400	LOC_Os06g17410.1	dof zinc finger domain containing protein, putative, expressed	Os06t0284500	Zinc finger, Dof-type family protein.	NA	NA	OsDof20, Dof20, OsDof-20
TraesCS7A01G215100	wds_W6_vs_HFZ_W6 wds_W8.5_vs_HFZ_W8.5	2	TraesCS7A01G215100	LOC_Os06g17830.1	oxidoreductase, 2OG-Fe oxygenase family protein, putative, expressed	Os06t0286310	Similar to Oxidoreductase-like protein.	NA	NA	NA
TraesCS6D01G240500	wds_W4_vs_HFZ_W4 wds_W8.5_vs_HFZ_W8.5	2	TraesCS6D01G240500	LOC_Os02g45820.1	mitochondrial import inner membrane translocase subunit Tim, putative, expressed	Os04t0581300	Similar to Mitochondrial import inner membrane translocase subunit TIM13.	NA	NA	NA
TraesCS6A01G260600	wds_W4_vs_HFZ_W4	1	TraesCS6A01G260600	LOC_Os07g09970.1	LTPL84 - Protease inhibitor/seed storage/LTP family protein precursor, expressed	Os07t0198300	Bifunctional inhibitor/plant lipid transfer protein/seed storage domain containing protein.	NA	NA	OsLTPG19, OsLTPg19
TraesCS7D01G463000	wds_W4_vs_HFZ_W4	1	TraesCS7D01G463000	LOC_Os04g59430.1	auxin response factor, putative, expressed	Os04t0690600	Similar to Auxin response factor 13.	NA	NA	OsARF13, OsARF12
TraesCS6D01G221400	wds_W8.5_vs_HFZ_W8.5	1	TraesCS6D01G221400	LOC_Os02g43130.1	kinesin motor domain containing protein, expressed	Os02t0645100	Kinesin, motor region domain containing protein.	NA	NA	NA
TraesCS6D01G257200	wds_W8.5_vs_HFZ_W8.5	1	TraesCS6D01G257200	LOC_Os02g48116.1	expressed protein	NA	NA	NA	NA	NA
TraesCS2B01G414800	wds_W4_vs_HFZ_W4	1	TraesCS2B01G414800	LOC_Os04g48850.1	aminotransferase, classes I and II, domain containing protein, expressed	Os04t0578000	ACC synthase, Ethylene biosynthesis	ACS2, OsACS2, Os-ACS2	ACC SYNTHASE 2, ACC synthase 2, 1-aminocyclopropane-1-carboxylic acid synthase 2	OsACS2, Os-ACS2
TraesCS4A01G486000	wds_W4_vs_HFZ_W4	1	TraesCS4A01G486000	LOC_Os02g01590.1	glycosyl hydrolases, putative, expressed	Os02t0106100	Similar to Fructosyltransferase.	NA	NA	OSINV3, OsINV3, INV3, OsVIN2, VIN2, VINV
TraesCS1B01G077900	wds_W8.5_vs_HFZ_W8.5	1	TraesCS1B01G077900	LOC_Os05g03110.1	PWWP domain containing protein, expressed	Os05t0122500	Similar to PWWP domain containing protein, expressed.	NA	NA	NA
TraesCS2A01G297200	wds_W4_vs_HFZ_W4	1	TraesCS2A01G297200	LOC_Os04g33920.1	LTPL102 - Protease inhibitor/seed storage/LTP family protein precursor, expressed	Os04t0415800	Similar to OSIGBa0092M08.2 protein.	NA	NA	OsLTPd6, OsLtpV.2
TraesCS5B01G202700	wds_W4_vs_HFZ_W4	1	TraesCS5B01G202700	LOC_Os09g23560.1	dehydrogenase, putative, expressed	Os09t0400400	Cinnamyl alcohol dehydrogenase (EC 1.1.1.195).	NA	NA	OsCAD8D
TraesCS1A01G166100	wds_W4_vs_HFZ_W4	1	TraesCS1A01G166100	LOC_Os10g34910.1	secretory protein, putative, expressed	Os10t0490900	Similar to Secretory protein.	NA	NA	NA
TraesCS7A01G201200	wds_W4_vs_HFZ_W4	1	TraesCS7A01G201200	LOC_Os10g25230.1	ZIM domain containing protein, putative, expressed	Os10t0391400	Tify domain containing protein.	NA	NA	OsJAZ 13, OsJAZ13, JAZ13, OsTIFY11e
TraesCS1A01G350300	wds_W4_vs_HFZ_W4	1	TraesCS1A01G350300	LOC_Os10g22740.1	expressed protein	Os10t0549700	Protein of unknown function DUF3615 domain containing protein.	NA	NA	NA
TraesCS6D01G252400	wds_W8.5_vs_HFZ_W8.5	1	TraesCS6D01G252400	LOC_Os02g47600.1	soluble inorganic pyrophosphatase, putative, expressed	Os02t0704900	Similar to Inorganic pyrophosphatase-like protein.	NA	NA	NA
TraesCS7A01G262000	wds_W4_vs_HFZ_W4	1	TraesCS7A01G262000	LOC_Os08g42030.1	peroxidase precursor, putative, expressed	Os08t0532700	Similar to Peroxidase 55 precursor (EC 1.11.1.7) (Atperox P55) (ATP20a).	NA	NA	NA
TraesCS6D01G231300	wds_W4_vs_HFZ_W4	1	TraesCS6D01G231300	LOC_Os02g44108.1	expansin precursor, putative, expressed	Os02t0658800	Beta-expansin.	NA	NA	OsEXPB11, osaEXPb1.20
TraesCS1D01G378900	wds_W4_vs_HFZ_W4	1	TraesCS1D01G378900	LOC_Os05g47650.1	B3 DNA binding domain containing protein, expressed	Os01t0693400	Pathogenesis-related transcriptional factor and ERF, DNA-binding domain containing protein.	NA	NA	AP2/EREBP#127
TraesCS4B01G039000	wds_W4_vs_HFZ_W4	1	TraesCS4B01G039000	LOC_Os03g49480.1	elongation of fatty acids protein 2, putative, expressed	Os03t0701500	GNS1/SUR4 membrane protein family protein.	NA	NA	NA
TraesCS1A01G025600	wds_W4_vs_HFZ_W4	1	TraesCS1A01G025600	LOC_Os11g12330.1	disease resistance protein RPM1, putative, expressed	Os11t0229400	Similar to NBS-LRR protein (Fragment).	NA	NA	NA
TraesCS7A01G233100	wds_W6_vs_HFZ_W6	1	TraesCS7A01G233100	LOC_Os02g47744.1	MYB family transcription factor, putative, expressed	Os02t0706400	Similar to RADIALIS.	NA	NA	NA
TraesCS6B01G165000	wds_W8.5_vs_HFZ_W8.5	1	TraesCS6B01G165000	NA	NA	NA	NA	NA	NA	NA
TraesCS1B01G247900	wds_W8.5_vs_HFZ_W8.5	1	TraesCS1B01G247900	LOC_Os01g71220.1	zinc finger protein, putative, expressed	Os05t0373500	Hypothetical conserved gene.	NA	NA	NA
TraesCS5B01G260600	wds_W8.5_vs_HFZ_W8.5	1	TraesCS5B01G260600	NA	NA	NA	NA	NA	NA	NA
TraesCS6D01G251300	wds_W6_vs_HFZ_W6	1	TraesCS6D01G251300	LOC_Os02g46490.1	protein phosphatase 2C, putative, expressed	Os02t0690500	Similar to TA11 protein (Fragment).	NA	NA	OsPP2C26, PP2C26, OsPP37
TraesCS6D01G251800	wds_W8.5_vs_HFZ_W8.5	1	TraesCS6D01G251800	LOC_Os02g47510.1	9-cis-epoxycarotenoid dioxygenase 1, chloroplast precursor, putative, expressed	Os02t0704000	Carotenoid oxygenase family protein.	NA	NA	OsNCED1
TraesCS6B01G447400	wds_W8.5_vs_HFZ_W8.5	1	TraesCS6B01G447400	LOC_Os02g57840.1	remorin C-terminal domain containing protein, putative, expressed	Os02t0824500	Similar to Remorin.	NA	NA	OsREM1.1
TraesCS5D01G133300	wds_W4_vs_HFZ_W4	1	TraesCS5D01G133300	LOC_Os12g06260.1	harpin-induced protein 1 domain containing protein, expressed	Os12t0159600	Harpin-induced 1 domain containing protein.	NA	NA	NA
TraesCS2D01G367900	wds_W4_vs_HFZ_W4	1	TraesCS2D01G367900	LOC_Os04g44910.1	receptor like protein kinase, putative, expressed	Os04t0531500	Concanavalin A-like lectin/glucanase domain containing protein.	NA	NA	NA
TraesCS3D01G118300	wds_W4_vs_HFZ_W4	1	TraesCS3D01G118300	LOC_Os01g21590.1	homeodomain, putative, expressed	Os11t0163500	Homeodomain-like containing protein.	NA	NA	NA
TraesCS6D01G248900	wds_W8.5_vs_HFZ_W8.5	1	TraesCS6D01G248900	LOC_Os02g46839.1	expressed protein	Os02t0695700	Conserved hypothetical protein.	NA	NA	NA
TraesCS2B01G594900	wds_W4_vs_HFZ_W4	1	TraesCS2B01G594900	LOC_Os09g08072.1	glycosyl hydrolases, putative, expressed	Os09t0255000	Similar to Cell wall invertase (EC 3.2.1.26).	NA	NA	OSINV1, OsINV1, INV1, OsCIN7, OsCIN8
TraesCS2D01G267800	wds_W4_vs_HFZ_W4	1	TraesCS2D01G267800	LOC_Os07g01020.1	SOR/SNZ family protein, putative, expressed	Os07t0100200	Similar to PDX1-like protein 4.	NA	NA	OsPDX1.3a
TraesCS6D01G262100	wds_W8.5_vs_HFZ_W8.5	1	TraesCS6D01G262100	LOC_Os06g21480.1	60S ribosomal protein L31, putative, expressed	Os06t0319700	Similar to 60S ribosomal protein L31.	NA	NA	OsRPL31
TraesCS7A01G267200	wds_W8.5_vs_HFZ_W8.5	1	TraesCS7A01G267200	LOC_Os08g42740.2	IBR domain containing protein, putative, expressed	Os08t0540300	Zinc finger, C6HC-type domain containing protein.	NA	NA	NA
TraesCS5D01G475600	wds_W8.5_vs_HFZ_W8.5	1	TraesCS5D01G475600	LOC_Os09g36830.1	Skp1 family, dimerisation domain containing protein, expressed	Os09t0539500	Similar to SKP1-like protein 1A.	NA	NA	OSK20
TraesCS3D01G333100	wds_W4_vs_HFZ_W4	1	TraesCS3D01G333100	LOC_Os01g60020.1	NAC domain transcription factor, putative, expressed	Os01t0816100	Plant-specific transcription factor, Regulation of hypersensitive response (HR) cell death	OsNAC4	NA	OsNAC4, NAC68, ONAC068, OnNAC4*, OnNAC4, OsNAC4/ONAC068
TraesCS6D01G247200	wds_W8.5_vs_HFZ_W8.5	1	TraesCS6D01G247200	LOC_Os02g47060.1	WRKY66, expressed	Os02t0698800	WRKY transcription factor 66.	NA	NA	OsWRKY66
TraesCS5B01G537800	wds_W4_vs_HFZ_W4	1	TraesCS5B01G537800	LOC_Os02g29160.1	ankyrin, putative, expressed	Os02t0493300	Tetratricopeptide-like helical domain containing protein.	NA	NA	NA
TraesCS6D01G248500	wds_W4_vs_HFZ_W4	1	TraesCS6D01G248500	LOC_Os02g46910.1	glycosyl hydrolases family 16, putative, expressed	Os02t0696500	Concanavalin A-like lectin/glucanase domain containing protein.	NA	NA	OsXTH23, XTR3, OsXTR3
TraesCS6A01G228600	wds_W4_vs_HFZ_W4	1	TraesCS6A01G228600	LOC_Os02g40420.1	expressed protein	Os02t0617200	Conserved hypothetical protein.	NA	NA	NA
TraesCS2A01G324300	wds_W8.5_vs_HFZ_W8.5	1	TraesCS2A01G324300	NA	NA	NA	NA	NA	NA	NA
TraesCS2B01G602700	wds_W4_vs_HFZ_W4	1	TraesCS2B01G602700	LOC_Os04g58890.1	expressed protein	Os04t0685700	Similar to H0723C07.4 protein.	NA	NA	NA
TraesCS7B01G018900	wds_W8.5_vs_HFZ_W8.5	1	TraesCS7B01G018900	LOC_Os06g06580.1	expressed protein	Os06t0161100	Protein of unknown function DUF569 domain containing protein.	NA	NA	NA
TraesCS5D01G533600	wds_W4_vs_HFZ_W4	1	TraesCS5D01G533600	LOC_Os03g62830.1	nuclear antigen, putative, expressed	Os03t0845300	Hypothetical conserved gene.	NA	NA	NA
TraesCS6D01G379900	wds_W8.5_vs_HFZ_W8.5	1	TraesCS6D01G379900	LOC_Os02g57400.1	2-phosphoglycerate kinase-related, putative, expressed	Os02t0819400	Phytic acid metabolism	LPA1, OsLpa1.1, Oslpa1, Lpa1, OsLpa1	LOW PHYTIC ACID 1, Low phytic acid-1, low phytic acid 1	Lpa1, OsLpa1, OsLpa1.1, OsLpa1.2, OsLpa1.3, Oslpa1
TraesCS2B01G202200	wds_W4_vs_HFZ_W4	1	TraesCS2B01G202200	LOC_Os07g41180.1	RNA-binding protein-like, putative, expressed	Os07t0603100	Nucleotide-binding, alpha-beta plait domain containing protein.	NA	NA	NA
TraesCS6D01G219500	wds_W8.5_vs_HFZ_W8.5	1	TraesCS6D01G219500	LOC_Os02g42870.1	MYB family transcription factor, putative, expressed	Os02t0641900	Similar to P-type R2R3 Myb protein.	NA	NA	myb7
TraesCS6B01G302400	wds_W4_vs_HFZ_W4	1	TraesCS6B01G302400	LOC_Os06g29220.1	erythronate-4-phosphate dehydrogenase domain containing protein, expressed	Os06t0486900	Similar to Formate dehydrogenase, mitochondrial precursor (EC 1.2.1.2) (NAD- dependent formate dehydrogenase) (FDH).	NA	NA	FDH2, OsFDH2
TraesCS6D01G241500	wds_W8.5_vs_HFZ_W8.5	1	TraesCS6D01G241500	LOC_Os01g61920.1	Core histone H2A/H2B/H3/H4 domain containing protein, putative, expressed	Os01t0835900	Similar to Histone H4.	NA	NA	NA
TraesCS5D01G401200	wds_W4_vs_HFZ_W4	1	TraesCS5D01G401200	LOC_Os03g54100.1	potassium channel protein, putative, expressed	Os03t0752300	Two-pore K+ channel family protein, K+ homeostasis	TPKA, TPKa, OsTPKa	TWO-PORE K+ CHANNEL A, two-pore K+ channel a	TPKa, OsTPKa
TraesCS1A01G194200	wds_W4_vs_HFZ_W4	1	TraesCS1A01G194200	LOC_Os10g42610.1	expressed protein	Os10t0576600	Tetratricopeptide-like helical domain containing protein.	NA	NA	NA
TraesCS3B01G356400	wds_W4_vs_HFZ_W4	1	TraesCS3B01G356400	LOC_Os01g58150.1	expressed protein	Os01t0794100	Conserved hypothetical protein.	NA	NA	NA
TraesCS2B01G578600	wds_W4_vs_HFZ_W4	1	TraesCS2B01G578600	LOC_Os02g57590.2	rRNA 2-O-methyltransferase fibrillarin 2, putative, expressed	Os02t0821800	Similar to Fibrillarin-2.	NA	NA	OsMed18_1, Med18_1, OsMed36_1, Med36_1
TraesCS7B01G443800	wds_W4_vs_HFZ_W4	1	TraesCS7B01G443800	LOC_Os06g43090.1	MYB transcription factor TaMYB1, putative, expressed	Os06t0637500	Similar to MYB transcription factor R2R3 type.	NA	NA	R2R3-MYB
TraesCS6D01G284300	wds_W6_vs_HFZ_W6	1	TraesCS6D01G284300	LOC_Os03g20980.1	zinc finger, C3HC4 type domain containing protein, expressed	Os03t0326300	Zinc finger, RING-type domain containing protein.	NA	NA	OsRFP
TraesCS2A01G251700	wds_W8.5_vs_HFZ_W8.5	1	TraesCS2A01G251700	LOC_Os07g05630.1	OsGrx_C10 - glutaredoxin subgroup III, expressed	Os07t0151100	Plant-specific CC-type glutaredoxin, Control of meiosis entry in microsporocytes	MIL1, mil1	MICROSPORELESS 1, MICROSPORELESS1, microsporeless1	MIL1, mil1, OsGRX19
TraesCS2B01G507700	wds_W8.5_vs_HFZ_W8.5	1	TraesCS2B01G507700	LOC_Os04g53850.1	leucoanthocyanidin reductase, putative, expressed	Os04t0630800	Similar to Anthocyanidin reductase.	NA	NA	NA
TraesCS6D01G355400	wds_W4_vs_HFZ_W4	1	TraesCS6D01G355400	LOC_Os12g05560.1	expressed protein	Os12t0151600	Hypothetical conserved gene.	NA	NA	NA
TraesCS5D01G422700	wds_W4_vs_HFZ_W4	1	TraesCS5D01G422700	LOC_Os03g56660.2	calmodulin binding protein, putative, expressed	Os03t0778000	Calmodulin binding protein-like family protein.	NA	NA	NA
TraesCS6D01G255200	wds_W4_vs_HFZ_W4	1	TraesCS6D01G255200	LOC_Os06g29220.1	erythronate-4-phosphate dehydrogenase domain containing protein, expressed	Os06t0486900	Similar to Formate dehydrogenase, mitochondrial precursor (EC 1.2.1.2) (NAD- dependent formate dehydrogenase) (FDH).	NA	NA	FDH2, OsFDH2
TraesCS7A01G208700	wds_W8.5_vs_HFZ_W8.5	1	TraesCS7A01G208700	LOC_Os02g49790.1	aluminum-activated malate transporter, putative, expressed	Os02t0730600	Similar to predicted protein.	NA	NA	OsSTA74, OsALMT3
TraesCS3B01G090100	wds_W4_vs_HFZ_W4	1	TraesCS3B01G090100	LOC_Os03g30092.1	expressed protein	Os03t0414400	Conserved hypothetical protein.	NA	NA	NA
TraesCS7A01G541000	wds_W4_vs_HFZ_W4	1	TraesCS7A01G541000	LOC_Os11g11780.1	cysteine-rich receptor-like protein kinase 21 precursor, putative, expressed	Os11t0226201	Similar to Protein kinase domain containing protein, expressed.	NA	NA	NA
TraesCS6D01G244500	wds_W4_vs_HFZ_W4	1	TraesCS6D01G244500	LOC_Os07g22670.1	mTERF domain containing protein, expressed	Os07t0409400	Mitochodrial transcription termination factor-related family protein.	NA	NA	NA
TraesCS2D01G160200	wds_W4_vs_HFZ_W4	1	TraesCS2D01G160200	LOC_Os07g43970.1	calmodulin-binding protein, putative, expressed	Os07t0633400	IQ calmodulin-binding region domain containing protein.	NA	NA	NA
TraesCS7D01G230800	wds_W8.5_vs_HFZ_W8.5	1	TraesCS7D01G230800	LOC_Os06g29844.1	MATE efflux family protein, putative, expressed	Os06t0494400	Multi antimicrobial extrusion protein MatE family protein.	NA	NA	NA
TraesCS4A01G039700	wds_W8.5_vs_HFZ_W8.5	1	TraesCS4A01G039700	LOC_Os03g10320.1	expressed protein	Os03t0200200	Conserved hypothetical protein.	NA	NA	NA
TraesCS4D01G287300	wds_W4_vs_HFZ_W4	1	TraesCS4D01G287300	LOC_Os03g07590.1	expressed protein	Os03t0172100	Similar to Leucine zipper protein.	NA	NA	NA
TraesCS5D01G228600	wds_W4_vs_HFZ_W4	1	TraesCS5D01G228600	LOC_Os09g25760.1	tetraspanin family protein, putative, expressed	Os09t0425900	Similar to Senescence-associated protein 5.	NA	NA	OsSAP, OsTET13
TraesCS2A01G199300	wds_W4_vs_HFZ_W4	1	TraesCS2A01G199300	LOC_Os07g38170.1	remorin, putative, expressed	Os07t0569100	Remorin protein, Coordination of interlink between abscisic acid (ABA) and brassinosteroid (BR) signaling	REM4.1, OsREM4.1	REMORIN 4.1, remorin, Remorin 4.1, remorin group 4 member 1	OsREM4.1
TraesCS5D01G481000	wds_W4_vs_HFZ_W4	1	TraesCS5D01G481000	LOC_Os03g59770.1	EF hand family protein, putative, expressed	Os03t0812400	EF-Hand type domain containing protein.	NA	NA	NA
TraesCS7A01G448600	wds_W4_vs_HFZ_W4	1	TraesCS7A01G448600	LOC_Os06g46970.1	wound induced protein, putative, expressed	Os06t0683700	Similar to wound induced protein.	NA	NA	NA
TraesCS1D01G114400	wds_W6_vs_HFZ_W6	1	TraesCS1D01G114400	LOC_Os07g07610.1	RNA polymerase subunit, putative, expressed	Os07t0172500	Similar to DNA-directed RNA polymerase II 13.6 kDa polypeptide (EC 2.7.7.6).	NA	NA	NA
TraesCS7A01G228200	wds_W8.5_vs_HFZ_W8.5	1	TraesCS7A01G228200	LOC_Os06g21390.1	Zinc finger C-x8-C-x5-C-x3-H type domain containing protein, expressed	Os06t0318700	Zinc finger, RING/FYVE/PHD-type domain containing protein.	NA	NA	OsC3H41, MKRN
TraesCS6D01G192800	wds_W8.5_vs_HFZ_W8.5	1	TraesCS6D01G192800	LOC_Os02g38190.1	expressed protein	Os02t0595400	Conserved hypothetical protein.	NA	NA	NA
TraesCS6D01G315600	wds_W8.5_vs_HFZ_W8.5	1	TraesCS6D01G315600	LOC_Os06g10340.1	autophagy-related protein 12, putative, expressed	Os06t0205000	Similar to Ubiquitin-like protein ATG12.	NA	NA	OsATG12, Atg12
TraesCS5D01G386600	wds_W8.5_vs_HFZ_W8.5	1	TraesCS5D01G386600	NA	NA	Os12t0610100	Conserved hypothetical protein.	NA	NA	NA
TraesCS2B01G187300	wds_W4_vs_HFZ_W4	1	TraesCS2B01G187300	LOC_Os02g53790.1	adenylate kinase, putative, expressed	Os02t0778400	Similar to UMP/CMP kinase a (EC 2.7.1.48).	NA	NA	NA
TraesCS6D01G320800	wds_W8.5_vs_HFZ_W8.5	1	TraesCS6D01G320800	LOC_Os06g09679.1	chaperonin, putative, expressed	Os06t0196900	Similar to Chaperonin.	NA	NA	NA
TraesCS5B01G489100	wds_W4_vs_HFZ_W4	1	TraesCS5B01G489100	LOC_Os10g22980.1	leucine rich repeat domain containing protein, putative, expressed	Os10t0376200	Leucine-rich repeat, typical subtype containing protein.	NA	NA	NA
TraesCS6D01G230100	wds_W4_vs_HFZ_W4	1	TraesCS6D01G230100	LOC_Os01g22010.1	S-adenosylmethionine synthetase, putative, expressed	Os01t0323600	Similar to S-adenosylmethionine synthase 2.	NA	NA	OsSAM2, OsSAMS2, OS-SAMS2
TraesCS1B01G245800	wds_W4_vs_HFZ_W4	1	TraesCS1B01G245800	LOC_Os05g30500.1	expressed protein	Os05t0368100	Conserved hypothetical protein.	NA	NA	NA
TraesCS1B01G251900	wds_W4_vs_HFZ_W4	1	TraesCS1B01G251900	LOC_Os05g31760.1	annexin, putative, expressed	Os05t0382900	Annexin family protein.	NA	NA	OsANN4
TraesCS5B01G313800	wds_W6_vs_HFZ_W6	1	TraesCS5B01G313800	LOC_Os09g35690.1	zinc RING finger protein, putative, expressed	Os09t0525400	Similar to RING finger protein 13 (C-RZF).	NA	NA	NA
TraesCS1B01G197000	wds_W4_vs_HFZ_W4	1	TraesCS1B01G197000	LOC_Os10g37710.1	hydrolase, alpha/beta fold family protein, putative, expressed	Os10t0521400	Alpha/beta hydrolase fold-1 domain containing protein.	NA	NA	NA
TraesCS6B01G276300	wds_W4_vs_HFZ_W4	1	TraesCS6B01G276300	LOC_Os02g44230.1	CPuORF22 - conserved peptide uORF-containing transcript, expressed	Os02t0661100	Similar to Trehalose-6-phosphate phosphatase.	NA	NA	OsTPP1, OsTPS
TraesCS2A01G369800	wds_W4_vs_HFZ_W4	1	TraesCS2A01G369800	LOC_Os04g45070.1	remorin, putative, expressed	Os04t0533300	Similar to Remorin (pp34).	NA	NA	OsREM1.5
TraesCS6D01G209100	wds_W8.5_vs_HFZ_W8.5	1	TraesCS6D01G209100	LOC_Os02g40820.1	expressed protein	Os02t0621600	Similar to OSIGBa0157K09-H0214G12.24 protein.	NA	NA	NA
TraesCS6D01G226100	wds_W4_vs_HFZ_W4	1	TraesCS6D01G226100	LOC_Os01g19220.1	beta-D-xylosidase, putative, expressed	Os11t0696400	Glycoside hydrolase, family 3, N-terminal domain containing protein.	NA	NA	NA
TraesCS5B01G243600	wds_W4_vs_HFZ_W4	1	TraesCS5B01G243600	LOC_Os08g37370.1	mitochondrial carrier protein, putative, expressed	Os09t0465400	Adenine nucleotide translocator 1 domain containing protein.	NA	NA	NA
TraesCS3A01G277200	wds_W4_vs_HFZ_W4	1	TraesCS3A01G277200	LOC_Os01g53730.1	expressed protein	Os01t0739500	Conserved hypothetical protein.	NA	NA	OsO3L5
TraesCS1B01G307800	wds_W6_vs_HFZ_W6	1	TraesCS1B01G307800	LOC_Os05g39710.1	expressed protein	Os01t0826800	Conserved hypothetical protein.	NA	NA	NA
TraesCS1B01G465000	wds_W4_vs_HFZ_W4	1	TraesCS1B01G465000	LOC_Os05g51130.1	mitochondrial chaperone BCS1, putative, expressed	Os01t0605100	Similar to BCS1 protein-like protein.	NA	NA	NA
TraesCS3D01G212000	wds_W4_vs_HFZ_W4	1	TraesCS3D01G212000	LOC_Os01g40070.1	expressed protein	Os01t0582600	Phospholipase A2, active site domain containing protein.	NA	NA	NA
TraesCS5D01G491000	wds_W4_vs_HFZ_W4	1	TraesCS5D01G491000	LOC_Os03g60560.1	ZOS3-21 - C2H2 zinc finger protein, expressed	Os03t0820300	TFIIIA-type zinc finger protein, Transcription activator, Abiotic stress tolerance	ZFP182	zinc finger protein ZFP182, zinc finger protein 182	ZFP182
TraesCS6D01G388700	wds_W8.5_vs_HFZ_W8.5	1	TraesCS6D01G388700	LOC_Os02g57760.1	O-methyltransferase, putative, expressed	Os02t0823400	Similar to S-adenosyl-L-methionine: beta-alanine N-methyltransferase (Fragment).	NA	NA	OsCOMTL4, COMT2
TraesCS1D01G371400	wds_W4_vs_HFZ_W4	1	TraesCS1D01G371400	LOC_Os05g46610.1	myb-like DNA-binding domain containing protein, putative, expressed	Os05t0543600	Similar to Myb-related protein.	NA	NA	OsMYB86-L2
TraesCS6D01G294300	wds_W4_vs_HFZ_W4	1	TraesCS6D01G294300	LOC_Os09g01600.2	expressed protein	Os09t0103200	Conserved hypothetical protein.	NA	NA	NA
TraesCS3B01G333100	wds_W4_vs_HFZ_W4	1	TraesCS3B01G333100	LOC_Os03g40270.1	alpha-1,4-glucan-protein synthase, putative, expressed	Os03t0599800	Reversibly glycosylated polypeptide.	NA	NA	OsUAM1, RGP-1, Osgls1
TraesCS7A01G227700	wds_W8.5_vs_HFZ_W8.5	1	TraesCS7A01G227700	LOC_Os06g21410.1	arabinogalactan peptide 23 precursor, putative, expressed	NA	NA	NA	NA	NA
TraesCS5A01G192700	wds_W4_vs_HFZ_W4	1	TraesCS5A01G192700	NA	NA	NA	NA	NA	NA	NA
TraesCS6D01G196500	wds_W8.5_vs_HFZ_W8.5	1	TraesCS6D01G196500	LOC_Os02g38970.1	expressed protein	Os02t0601700	Ankyrin repeat containing protein.	NA	NA	NA
TraesCS7A01G464800	wds_W6_vs_HFZ_W6	1	TraesCS7A01G464800	LOC_Os06g46270.1	no apical meristem protein, putative, expressed	Os06t0675600	NAC transcription factor, Positive regulator of heading and senescence during the reproductive phase	OsY37, ONAC011	Oryza sativa Yellow37	NAC11, ONAC011, ONAC11, OMTN4, OsY37, OsY37N, OsY37I, OsNAC1
TraesCS4A01G223600	wds_W4_vs_HFZ_W4	1	TraesCS4A01G223600	LOC_Os11g11780.1	cysteine-rich receptor-like protein kinase 21 precursor, putative, expressed	Os11t0226201	Similar to Protein kinase domain containing protein, expressed.	NA	NA	NA
TraesCS1A01G024000	wds_W8.5_vs_HFZ_W8.5	1	TraesCS1A01G024000	LOC_Os04g54759.1	expressed protein	Os04t0640300	Similar to OSIGBa0138H21-OSIGBa0138E01.10 protein.	NA	NA	NA
TraesCS3A01G496400	wds_W4_vs_HFZ_W4	1	TraesCS3A01G496400	LOC_Os08g33740.1	CSLA11 - cellulose synthase-like family A, expressed	Os06t0625700	Glycosyl transferase, family 2 domain containing protein.	NA	NA	OsCslA9, OsCSLA9
TraesCS1B01G268700	wds_W8.5_vs_HFZ_W8.5	1	TraesCS1B01G268700	LOC_Os05g34070.1	DIP1, putative, expressed	Os05t0411600	Similar to nucleic acid binding protein.	NA	NA	NA
TraesCS3D01G175900	wds_W4_vs_HFZ_W4	1	TraesCS3D01G175900	LOC_Os03g36080.1	expressed protein	Os03t0559700	Conserved hypothetical protein.	NA	NA	NA
TraesCS2A01G487400	wds_W4_vs_HFZ_W4	1	TraesCS2A01G487400	LOC_Os07g31960.1	UDP-glucoronosyl and UDP-glucosyl transferase domain containing protein, expressed	Os07t0502900	UDP-glucuronosyl/UDP-glucosyltransferase family protein.	NA	NA	OsUGT707A4
TraesCS3B01G546100	wds_W4_vs_HFZ_W4	1	TraesCS3B01G546100	LOC_Os03g53690.1	oxidoreductase, short chain dehydrogenase/reductase family domain containing protein, expressed	Os03t0748100	Similar to Short-chain type dehydrogenase/reductase (EC 1.-.-.-).	NA	NA	NA
TraesCS6D01G198500	wds_W8.5_vs_HFZ_W8.5	1	TraesCS6D01G198500	LOC_Os11g25780.1	PB1 domain containing protein, expressed	Os11t0444700	Octicosapeptide/Phox/Bem1p domain containing protein.	NA	NA	OsPB1, PB1
TraesCS1D01G406300	wds_W8.5_vs_HFZ_W8.5	1	TraesCS1D01G406300	LOC_Os01g34630.1	retrotransposon protein, putative, Ty1-copia subclass, expressed	Os01t0530500	Protein of unknown function DUF295 domain containing protein.	NA	NA	Os_F0571
TraesCS6D01G208500	wds_W6_vs_HFZ_W6	1	TraesCS6D01G208500	LOC_Os02g40784.1	WAX2, putative, expressed	Os02t0621300	Homologous protein of CER1, Very-long-chain (VLC) alkane biosynthesis, Regulation of anther development and plastids differentiation	OsCER1	ECERIFERUM1	OsCER1, OsGL1-4, Os CER1
TraesCS6D01G284000	wds_W8.5_vs_HFZ_W8.5	1	TraesCS6D01G284000	LOC_Os02g51450.1	mTERF family protein, expressed	Os02t0749800	Mitochodrial transcription termination factor-related family protein.	NA	NA	NA
TraesCS3D01G449800	wds_W8.5_vs_HFZ_W8.5	1	TraesCS3D01G449800	LOC_Os02g18720.1	expressed protein	Os02t0288925	Hypothetical conserved gene.	NA	NA	Os_F0610
TraesCS6D01G294800	wds_W8.5_vs_HFZ_W8.5	1	TraesCS6D01G294800	LOC_Os02g52210.1	zinc finger, C3HC4 type domain containing protein, expressed	Os02t0759400	Zinc finger, RING/FYVE/PHD-type domain containing protein.	NA	NA	OsRING-1
TraesCS2A01G246400	wds_W4_vs_HFZ_W4	1	TraesCS2A01G246400	NA	NA	NA	NA	NA	NA	NA
TraesCS4D01G187500	wds_W4_vs_HFZ_W4	1	TraesCS4D01G187500	LOC_Os03g19070.1	long cell-linked locus protein, putative, expressed	Os03t0302800	Similar to Long cell-linked locus protein.	NA	NA	NA
TraesCS7B01G420400	wds_W4_vs_HFZ_W4	1	TraesCS7B01G420400	LOC_Os06g43930.1	OsProCP2 - Putative Lysosomal Pro-x Carboxypeptidase homologue, expressed	Os06t0647400	Similar to Lysosomal Pro-X carboxypeptidase.	NA	NA	OsProCP2, PROCP2
TraesCS5A01G147000	wds_W4_vs_HFZ_W4	1	TraesCS5A01G147000	LOC_Os12g02340.1	LTPL14 - Protease inhibitor/seed storage/LTP family protein precursor, expressed	Os12t0115500	Similar to nonspecific lipid-transfer protein 3.	NA	NA	OsLTP1.20, OsLtpI.20
TraesCS6D01G303200	wds_W8.5_vs_HFZ_W8.5	1	TraesCS6D01G303200	LOC_Os08g34150.1	OsTIL-2 Temperature-induced lipocalin-2, expressed	Os08t0440100	Similar to Temperature stress-induced lipocalin.	NA	NA	NA
TraesCS5A01G061200	wds_W8.5_vs_HFZ_W8.5	1	TraesCS5A01G061200	LOC_Os08g35160.1	heat shock protein DnaJ, putative, expressed	Os01t0606900	Heat shock protein DnaJ, N-terminal domain containing protein.	NA	NA	OsDjC10, DjC10, Bph33(t), Bph33
TraesCS6D01G196700	wds_W4_vs_HFZ_W4	1	TraesCS6D01G196700	LOC_Os02g39010.1	cyclin-dependent kinase G-1, putative, expressed	Os02t0602100	Similar to PITSLRE serine/threonine-protein kinase CDC2L2 (EC 2.7.1.37) (Galactosyltransferase associated protein kinase p58/GTA) (Cell division cycle 2-like protein kinase 2) (CDK11). Splice isoform SV7.	NA	NA	OsMSRPK1, Orysa;CDKG;1
TraesCS4D01G266800	wds_W8.5_vs_HFZ_W8.5	1	TraesCS4D01G266800	NA	NA	Os03t0192750	Hypothetical gene.	NA	NA	NA
TraesCS6D01G220300	wds_W6_vs_HFZ_W6	1	TraesCS6D01G220300	LOC_Os02g42940.1	MSP domain containing protein, expressed	Os02t0643000	Similar to VAP27.	NA	NA	NA
TraesCS7A01G268800	wds_W8.5_vs_HFZ_W8.5	1	TraesCS7A01G268800	LOC_Os08g43120.1	Plant PDR ABC transporter associated domain containing protein, expressed	Os01t0609900	Similar to PDR-like ABC transporter (PDR4 ABC transporter).	NA	NA	OsPDR8, PDR4, P0410E03.16, OsABCG37, OsPDR4
TraesCS7B01G424000	wds_W4_vs_HFZ_W4	1	TraesCS7B01G424000	LOC_Os06g43810.1	expressed protein	Os06t0646100	Conserved hypothetical protein.	NA	NA	NA
TraesCS7D01G109300	wds_W8.5_vs_HFZ_W8.5	1	TraesCS7D01G109300	LOC_Os06g06270.1	transcription elongation factor 1, putative, expressed	Os07t0631100	Protein of unknown function DUF701, zinc-binding putative family protein.	NA	NA	NA
TraesCS6D01G187600	wds_W8.5_vs_HFZ_W8.5	1	TraesCS6D01G187600	LOC_Os02g35144.1	zinc finger, C3HC4 type domain containing protein, expressed	Os02t0557300	Similar to RING-H2 finger protein ATL1G.	NA	NA	NA
TraesCS7A01G276200	wds_W4_vs_HFZ_W4	1	TraesCS7A01G276200	LOC_Os08g44015.1	growth regulator related protein, putative, expressed	Os08t0554050	Similar to auxin-independent growth promoter.	NA	NA	NA
TraesCS3B01G329600	wds_W4_vs_HFZ_W4	1	TraesCS3B01G329600	LOC_Os01g55320.1	heavy metal-associated domain containing protein, expressed	Os01t0758000	Similar to copper-binding family protein.	NA	NA	NA
TraesCS5B01G007200	wds_W8.5_vs_HFZ_W8.5	1	TraesCS5B01G007200	LOC_Os08g01450.1	cytochrome P450, putative, expressed	Os08t0105400	Similar to P450.	NA	NA	NA
TraesCS1B01G218600	wds_W4_vs_HFZ_W4	1	TraesCS1B01G218600	LOC_Os10g05240.1	OsFBX369 - F-box domain containing protein, expressed	Os10t0142500	Cyclin-like F-box domain containing protein.	NA	NA	OsFbox533, Os_F0350
TraesCS7D01G147700	wds_W6_vs_HFZ_W6	1	TraesCS7D01G147700	LOC_Os06g08380.1	1,3-beta-glucan synthase component domain containing protein, expressed	Os06t0182300	Callose synthase, Microsporogenesis, Male fertility	GSL5, OsGSL5	BETA-1, 3-GLUCANASE ACTIVITY 5, GLUCAN SYNTHASE-LIKE 5, Oryza sativa callose synthase 5	OsGSL5, OsSTA169, STA169
TraesCS5D01G017500	wds_W4_vs_HFZ_W4	1	TraesCS5D01G017500	NA	NA	NA	NA	NA	NA	NA
TraesCS4D01G234700	wds_W4_vs_HFZ_W4	1	TraesCS4D01G234700	LOC_Os03g12570.1	expressed protein	Os03t0226800	Similar to Cytosine-specific methyltransferase.	NA	NA	OsCMT1, OsCMT3b
TraesCS7A01G254900	wds_W8.5_vs_HFZ_W8.5	1	TraesCS7A01G254900	LOC_Os10g33670.1	expressed protein	Os10t0372500	Hypothetical protein.	NA	NA	NA
TraesCS1B01G441400	wds_W8.5_vs_HFZ_W8.5	1	TraesCS1B01G441400	LOC_Os01g46760.1	protein phosphatase 2C, putative, expressed	Os01t0656200	Protein phosphatase 2C family protein.	NA	NA	OsPP2C08, PP2C08, OsPP2C8, PP2C8, OsPP12
TraesCS2D01G487000	wds_W4_vs_HFZ_W4	1	TraesCS2D01G487000	LOC_Os04g54280.1	retrotransposon protein, putative, Ty1-copia subclass, expressed	Os04t0635500	Similar to Wound induced protein (Fragment).	NA	NA	NA
TraesCS1B01G257200	wds_W4_vs_HFZ_W4	1	TraesCS1B01G257200	LOC_Os05g32660.1	leucine-rich repeat family protein, putative, expressed	Os05t0393100	Leucine-rich repeat, N-terminal domain containing protein.	NA	NA	NA
TraesCS1B01G277000	wds_W4_vs_HFZ_W4	1	TraesCS1B01G277000	LOC_Os05g49840.1	phospholipase, putative, expressed	Os05t0574100	Lipase, class 3 family protein.	NA	NA	NA
TraesCS2B01G370600	wds_W4_vs_HFZ_W4	1	TraesCS2B01G370600	LOC_Os04g41970.1	endoglucanase, putative, expressed	Os04t0497200	Putative membrane-bound endo-1, 4-beta-glucanase, Synthesis of root cellulose, Modulation of root cell division and elongation	OsGLU3	endo-1, 4-&beta;-glucanase 3, "endo-1, 4-beta-glucanase 3"	OsGLU3, OsGH9A2, GLU3, GH9A2
TraesCS1B01G258300	wds_W8.5_vs_HFZ_W8.5	1	TraesCS1B01G258300	LOC_Os05g32850.1	CBS domain containing protein, expressed	Os05t0395300	Cystathionine beta-synthase, core domain containing protein.	NA	NA	OsCBSDUF1, OsCBSDUF1a, OsCBSDUF1b
TraesCS7A01G093300	wds_W4_vs_HFZ_W4	1	TraesCS7A01G093300	LOC_Os06g05020.1	early nodulin 93 ENOD93 protein, putative, expressed	Os06t0142400	Early nodulin.	NA	NA	OsENOD93
TraesCS3A01G515900	wds_W8.5_vs_HFZ_W8.5	1	TraesCS3A01G515900	LOC_Os02g33400.1	OsFBL9 - F-box domain and LRR containing protein, expressed	Os07t0459500	F-box domain, Skp2-like domain containing protein.	NA	NA	NA
TraesCS6D01G181600	wds_W8.5_vs_HFZ_W8.5	1	TraesCS6D01G181600	LOC_Os02g31140.1	major ampullate spidroin 2-2, putative, expressed	Os02t0516400	WW domain protein, Regulation of cuticle development	CFL1	curly flag leaf1	CFL1
TraesCS4B01G032400	wds_W4_vs_HFZ_W4	1	TraesCS4B01G032400	LOC_Os03g48260.1	expressed protein	Os03t0688200	Conserved hypothetical protein.	NA	NA	NA
TraesCS2D01G408700	wds_W8.5_vs_HFZ_W8.5	1	TraesCS2D01G408700	LOC_Os04g46880.1	transporter, major facilitator family, putative, expressed	Os04t0555300	Similar to glycerol 3-phosphate permease.	NA	NA	FCO11
TraesCS3A01G362100	wds_W4_vs_HFZ_W4	1	TraesCS3A01G362100	LOC_Os01g62670.1	avr9/Cf-9 rapidly elicited protein, putative, expressed	Os05t0457600	Similar to Avr9/Cf-9 rapidly elicited protein 137.	NA	NA	NA
TraesCS6A01G001500	wds_W4_vs_HFZ_W4	1	TraesCS6A01G001500	LOC_Os01g27490.1	leucoanthocyanidin dioxygenase, putative, expressed	Os01t0372500	Similar to Leucoanthocyanidin dioxygenase (EC 1.14.11.19) (LDOX) (Leucocyanidin oxygenase) (Leucoanthocyanidin hydroxylase).	NA	NA	ANS, OsANS1, ANS1, LDOX
TraesCS7B01G080300	wds_W6_vs_HFZ_W6	1	TraesCS7B01G080300	LOC_Os02g52340.1	OsMADS22 - MADS-box family gene with MIKCc type-box, expressed	Os06t0217300	Similar to Transcription factor MADS55.	NA	NA	OsMADS55
TraesCS7D01G342000	wds_W4_vs_HFZ_W4	1	TraesCS7D01G342000	LOC_Os06g23560.1	anthocyanidin 5,3-O-glucosyltransferase, putative, expressed	Os06t0343600	UDP-glucuronosyl/UDP-glucosyltransferase family protein.	NA	NA	NA
TraesCS1A01G228700	wds_W8.5_vs_HFZ_W8.5	1	TraesCS1A01G228700	LOC_Os03g17084.1	Core histone H2A/H2B/H3/H4 domain containing protein, putative, expressed	Os03t0279000	Similar to Histone H2B.1.	NA	NA	NA
TraesCS1B01G264200	wds_W8.5_vs_HFZ_W8.5	1	TraesCS1B01G264200	LOC_Os05g33600.1	cytochrome P450 72A1, putative, expressed	Os05t0405600	Similar to Cytochrome P450 CYP721B4.	NA	NA	NA
TraesCS1D01G069500	wds_W8.5_vs_HFZ_W8.5	1	TraesCS1D01G069500	LOC_Os03g25850.1	expressed protein	Os03t0375200	Hypothetical conserved gene.	NA	NA	NA
TraesCS7A01G263100	wds_W4_vs_HFZ_W4	1	TraesCS7A01G263100	LOC_Os08g42400.1	no apical meristem protein, putative, expressed	Os08t0535800	No apical meristem (NAM) protein domain containing protein.	NA	NA	ONAC005, ONAC5, ONAC035, ONAC35, ONAC046, ONAC46, ONAC052, ONAC52
TraesCS3D01G055400	wds_W8.5_vs_HFZ_W8.5	1	TraesCS3D01G055400	LOC_Os01g04920.1	glycosyl transferase, group 1 domain containing protein, expressed	Os01t0142300	Glycosyl transferase, group 1 domain containing protein.	NA	NA	OsSQD2, SQD2, SQD2.2, OsSQD2.2
TraesCS6D01G358100	wds_W6_vs_HFZ_W6	1	TraesCS6D01G358100	LOC_Os02g56180.1	dehydrogenase, putative, expressed	Os02t0805600	Similar to Alcohol dehydrogenase, zinc-containing.	NA	NA	NA
TraesCS5D01G427300	wds_W8.5_vs_HFZ_W8.5	1	TraesCS5D01G427300	LOC_Os07g04950.1	retrotransposon protein, putative, unclassified, expressed	Os04t0521900	Similar to Vegetative cell wall protein gp1.	NA	NA	NA
TraesCS4A01G018500	wds_W6_vs_HFZ_W6	1	TraesCS4A01G018500	LOC_Os01g41420.1	transmembrane amino acid transporter protein, putative, expressed	Os01t0597600	Amino acid transporter, transmembrane domain containing protein.	NA	NA	OsATL15, ATL15
TraesCS1B01G267100	wds_W8.5_vs_HFZ_W8.5	1	TraesCS1B01G267100	LOC_Os05g33880.1	cysteine proteinase inhibitor precursor protein, putative, expressed	Os05t0409300	Similar to Cysteine protease inhibitor.	NA	NA	NA
TraesCS4D01G186500	wds_W4_vs_HFZ_W4	1	TraesCS4D01G186500	LOC_Os03g19270.2	universal stress protein domain containing protein, putative, expressed	Os03t0305400	UspA domain containing protein.	NA	NA	NA
TraesCS6B01G201700	wds_W4_vs_HFZ_W4	1	TraesCS6B01G201700	LOC_Os02g09480.1	myb-like DNA-binding domain containing protein, putative, expressed	Os02t0187700	Similar to Myb-related protein B (B-Myb) (Myb-related protein 1) (XMYB1).	NA	NA	NA
TraesCS4B01G253200	wds_W4_vs_HFZ_W4	1	TraesCS4B01G253200	LOC_Os01g07870.1	ABC transporter family protein, putative, expressed	Os01t0173900	Similar to MRP-like ABC transporter.	NA	NA	OsABCC3, OsMRP3
TraesCS4B01G140700	wds_W8.5_vs_HFZ_W8.5	1	TraesCS4B01G140700	LOC_Os11g47930.1	alpha-hemolysin, putative, expressed	Os11t0706100	Protein of unknown function DUF37 family protein.	NA	NA	NA
TraesCS6D01G256700	wds_W4_vs_HFZ_W4	1	TraesCS6D01G256700	LOC_Os02g48080.1	cysteine-rich receptor-like protein kinase 7 precursor, putative, expressed	Os02t0710500	Similar to Receptor protein kinase.	NA	NA	NA
TraesCS1B01G229700	wds_W4_vs_HFZ_W4	1	TraesCS1B01G229700	LOC_Os10g41480.1	phospho-2-dehydro-3-deoxyheptonate aldolase, chloroplast precursor, putative, expressed	Os10t0564400	Similar to Phospho-2-dehydro-3-deoxyheptonate aldolase 2, chloroplast precursor (EC 2.5.1.54) (Phospho-2-keto-3-deoxyheptonate aldolase 2) (DAHP synthetase 2) (3-deoxy-D-arabino-heptulosonate 7-phosphate synthase 2).	NA	NA	NA
TraesCS4A01G384200	wds_W4_vs_HFZ_W4	1	TraesCS4A01G384200	LOC_Os06g43810.1	expressed protein	Os06t0646100	Conserved hypothetical protein.	NA	NA	NA
TraesCS4D01G030100	wds_W4_vs_HFZ_W4	1	TraesCS4D01G030100	LOC_Os03g48260.1	expressed protein	Os03t0688200	Conserved hypothetical protein.	NA	NA	NA
TraesCS6A01G250600	wds_W4_vs_HFZ_W4	1	TraesCS6A01G250600	LOC_Os02g44000.1	amino acid kinase, putative, expressed	Os04t0550500	Similar to N-acetyl glutamate kinase 2.	NA	NA	OsNAGK1, NAGK1
TraesCS5B01G409800	wds_W6_vs_HFZ_W6	1	TraesCS5B01G409800	LOC_Os03g55980.1	expressed protein	Os03t0769700	Uncharacterised conserved protein UCP031279 domain containing protein.	NA	NA	NA
TraesCS1B01G278500	wds_W8.5_vs_HFZ_W8.5	1	TraesCS1B01G278500	LOC_Os05g35380.1	universal stress protein domain containing protein, putative, expressed	Os05t0428400	Rossmann-like alpha/beta/alpha sandwich fold domain containing protein.	NA	NA	NA
TraesCS3D01G234300	wds_W4_vs_HFZ_W4	1	TraesCS3D01G234300	LOC_Os01g42410.1	pleiotropic drug resistance protein, putative, expressed	Os01t0609900	Similar to PDR-like ABC transporter (PDR4 ABC transporter).	NA	NA	OsPDR8, PDR4, P0410E03.16, OsABCG37, OsPDR4
TraesCS7B01G424100	wds_W4_vs_HFZ_W4	1	TraesCS7B01G424100	LOC_Os06g43810.1	expressed protein	Os06t0646100	Conserved hypothetical protein.	NA	NA	NA
TraesCS7D01G197300	wds_W4_vs_HFZ_W4	1	TraesCS7D01G197300	LOC_Os06g13180.1	metalloendoproteinase 1 precursor, putative, expressed	Os06t0239100	Peptidase M10A and M12B, matrixin and adamalysin family protein.	NA	NA	NA
TraesCS7D01G061800	wds_W4_vs_HFZ_W4	1	TraesCS7D01G061800	LOC_Os02g40400.1	expressed protein	Os02t0617000	Conserved hypothetical protein.	NA	NA	NA
TraesCS5B01G238300	wds_W6_vs_HFZ_W6	1	TraesCS5B01G238300	LOC_Os09g39410.1	male sterility protein, putative, expressed	Os09t0567500	Similar to Fatty acyl coA reductase.	NA	NA	NA
TraesCS6D01G236600	wds_W8.5_vs_HFZ_W8.5	1	TraesCS6D01G236600	LOC_Os02g45170.1	helix-loop-helix DNA-binding protein, putative, expressed	Os02t0673500	Basic helix-loop-helix dimerisation region bHLH domain containing protein.	NA	NA	NA
TraesCS7A01G232600	wds_W8.5_vs_HFZ_W8.5	1	TraesCS7A01G232600	LOC_Os06g29020.1	retrotransposon protein, putative, unclassified, expressed	Os06t0485100	Similar to Homeobox-like resistance.	NA	NA	NA
TraesCS7A01G284000	wds_W4_vs_HFZ_W4	1	TraesCS7A01G284000	LOC_Os08g15040.1	ADP-ribosylation factor, putative, expressed	Os08t0248900	Similar to ADP-ribosylation factor 3.	NA	NA	OsARF3, ARF3
TraesCS4B01G102300	wds_W4_vs_HFZ_W4	1	TraesCS4B01G102300	LOC_Os11g09350.1	expressed protein	Os11t0199801	Conserved hypothetical protein.	NA	NA	NA
TraesCS6A01G215300	wds_W4_vs_HFZ_W4	1	TraesCS6A01G215300	LOC_Os08g23870.1	late embryogenesis abundant group 1, putative, expressed	Os08t0327700	Late embryogenesis abundant (LEA) group 1 family protein.	NA	NA	OsLEA4
TraesCS6D01G379200	wds_W4_vs_HFZ_W4	1	TraesCS6D01G379200	LOC_Os02g57350.1	expressed protein	Os02t0818900	Heavy metal transport/detoxification protein domain containing protein.	NA	NA	NA
TraesCS5A01G314600	wds_W4_vs_HFZ_W4	1	TraesCS5A01G314600	LOC_Os01g21120.1	AP2 domain containing protein, expressed	Os01t0313300	Similar to EREBP-3 protein (Fragment).	NA	NA	OsERF#068, OsERF068, OsERF68, AP2/EREBP#003, AP2/EREBP3, ERF2
TraesCS7B01G336600	wds_W4_vs_HFZ_W4	1	TraesCS7B01G336600	LOC_Os12g12170.1	cytochrome b5-like Heme/Steroid binding domain containing protein, expressed	Os12t0223300	Similar to Outer membrane cytochrome b(5) (Fragment).	NA	NA	NA
TraesCS2D01G377600	wds_W4_vs_HFZ_W4	1	TraesCS2D01G377600	LOC_Os04g43800.1	phenylalanine ammonia-lyase, putative, expressed	Os04t0518400	Similar to Phenylalanine ammonia-lyase (Fragment).	NA	NA	OsPAL07, OsPAL, PAL07, OsPAL6, PAL6, PAL1, OsPAL7, PAL7
TraesCS2D01G487200	wds_W4_vs_HFZ_W4	1	TraesCS2D01G487200	LOC_Os04g54280.1	retrotransposon protein, putative, Ty1-copia subclass, expressed	Os04t0635100	Similar to H0315F07.12 protein.	NA	NA	NA
TraesCS2A01G458300	wds_W8.5_vs_HFZ_W8.5	1	TraesCS2A01G458300	LOC_Os11g41380.1	transposon protein, putative, unclassified, expressed	Os01t0152500	Hypothetical conserved gene.	NA	NA	NA
TraesCS4D01G321000	wds_W4_vs_HFZ_W4	1	TraesCS4D01G321000	LOC_Os03g03810.1	DEF8 - Defensin and Defensin-like DEFL family, expressed	Os03t0130300	Similar to Cp-thionin.	NA	NA	DEFL8, OsDEFL8, OsDf-08, Df-08
TraesCS3B01G408500	wds_W4_vs_HFZ_W4	1	TraesCS3B01G408500	LOC_Os01g64470.1	harpin-induced protein 1 domain containing protein, expressed	Os01t0864500	Harpin-induced 1 domain containing protein.	NA	NA	OsSDS1
TraesCS2A01G542700	wds_W4_vs_HFZ_W4	1	TraesCS2A01G542700	LOC_Os04g57340.1	AP2 domain containing protein, expressed	Os04t0669200	Similar to Ethylene response factor 2 (Ethylene response factor 3).	NA	NA	OsERF#076, OsERF076, OsERF76, AP2/EREBP#046, AP2/EREBP46
TraesCS3B01G154000	wds_W4_vs_HFZ_W4	1	TraesCS3B01G154000	LOC_Os05g25640.1	cytochrome P450, putative, expressed	Os05t0320700	Similar to Cytochrome P450.	NA	NA	C4H2, OsC4H, OsC4HL, C4H
TraesCS5A01G471700	wds_W4_vs_HFZ_W4	1	TraesCS5A01G471700	LOC_Os03g60220.1	DUF567 domain containing protein, putative, expressed	Os03t0816800	Protein of unknown function DUF567 family protein.	NA	NA	NA
TraesCS6B01G130000	wds_W4_vs_HFZ_W4	1	TraesCS6B01G130000	LOC_Os04g13150.1	OsFBX125 - F-box domain containing protein, expressed	Os04t0208400	Cyclin-like F-box domain containing protein.	NA	NA	OsFbox189, Os_F0133
TraesCS4B01G082500	wds_W6_vs_HFZ_W6	1	TraesCS4B01G082500	NA	NA	NA	NA	NA	NA	NA
TraesCS3B01G556500	wds_W6_vs_HFZ_W6	1	TraesCS3B01G556500	LOC_Os01g72610.1	glycosyltransferase, putative, expressed	Os01t0956200	Glycosyltransferase AER61, uncharacterized domain containing protein.	NA	NA	NA
TraesCS5B01G468800	wds_W4_vs_HFZ_W4	1	TraesCS5B01G468800	LOC_Os03g59320.1	expressed protein	Os03t0807900	Chaperonin-like RbcX family protein.	NA	NA	NA
TraesCS6D01G267100	wds_W8.5_vs_HFZ_W8.5	1	TraesCS6D01G267100	LOC_Os02g49230.2	CCT/B-box zinc finger protein, putative, expressed	Os02t0724000	CONSTANS-like protein, Heading promotion under long-day condition	DTH2, OsCCT08, OsBBX7, OsN	Days to heading on chromosome 2, CCT (CO, CO-LIKE and TOC1) domain protein 8, CCT domain protein 8, B-box-containing protein 7, CONSTANS-like gene N	OsN, OsBBX7, OsCCT08, DTH2
TraesCS2A01G467500	wds_W4_vs_HFZ_W4	1	TraesCS2A01G467500	LOC_Os02g33380.1	pectinesterase inhibitor domain containing protein, putative, expressed	Os02t0537000	Pectinesterase inhibitor domain containing protein.	NA	NA	NA
TraesCS2A01G359600	wds_W4_vs_HFZ_W4	1	TraesCS2A01G359600	LOC_Os12g05080.1	PMR5, putative, expressed	Os12t0145400	Protein of unknown function DUF231, plant domain containing protein.	NA	NA	OsTBL23, TBL23
TraesCS3D01G221000	wds_W4_vs_HFZ_W4	1	TraesCS3D01G221000	LOC_Os01g45700.1	expressed protein	Os01t0644600	Glutelin family protein.	NA	NA	NA
TraesCS7A01G244800	wds_W8.5_vs_HFZ_W8.5	1	TraesCS7A01G244800	LOC_Os08g39500.1	60S ribosomal protein L31, putative, expressed	Os06t0319700	Similar to 60S ribosomal protein L31.	NA	NA	OsRPL31
TraesCS6A01G099000	wds_W4_vs_HFZ_W4	1	TraesCS6A01G099000	LOC_Os02g04130.1	DUF1645 domain containing protein, putative, expressed	Os02t0134200	DUF1645 family protein, Regulation of stress-tolerance and grain length	OsSGL	STRESS_tolerance and GRAIN_LENGTH	OsSGL
TraesCS1B01G267800	wds_W4_vs_HFZ_W4	1	TraesCS1B01G267800	LOC_Os03g37010.1	glycosyltransferase, putative, expressed	Os03t0567600	Glycosyltransferase AER61, uncharacterized domain containing protein.	NA	NA	OsXAT3
TraesCS6D01G202000	wds_W8.5_vs_HFZ_W8.5	1	TraesCS6D01G202000	LOC_Os02g39710.1	CCT/B-box zinc finger protein, putative, expressed	Os02t0610500	CO-like protein containing two B-box zinc finger domains and one CCT domain, Constitutive flowering repressor	OsCOL4, OsD, OsBBX5, OsCOL4/OsD, OsCCT06	CONSTANS-like gene 4, B-box-containing protein 5, CCT domain-containing gene 6, CCT (CO, CO-LIKE and TOC1) domain protein 6, CCT domain protein 6	OsCOL4, OsD, OsBBX5, OsCOL4/OsD, OsCCT06
TraesCS3B01G469600	wds_W8.5_vs_HFZ_W8.5	1	TraesCS3B01G469600	LOC_Os01g69870.2	expressed protein	Os01t0923000	Conserved hypothetical protein.	NA	NA	NA
TraesCS3B01G257500	wds_W4_vs_HFZ_W4	1	TraesCS3B01G257500	LOC_Os01g44130.1	aspartic proteinase oryzasin-1 precursor, putative, expressed	Os01t0631900	Similar to aspartic proteinase oryzasin-1.	NA	NA	NA
TraesCS6D01G211500	wds_W4_vs_HFZ_W4	1	TraesCS6D01G211500	LOC_Os02g41520.1	glycosyl transferase 8 domain containing protein, putative, expressed	Os02t0624400	Glycosyl transferase, family 8 protein.	NA	NA	NA
TraesCS2B01G538800	wds_W4_vs_HFZ_W4	1	TraesCS2B01G538800	LOC_Os04g55710.1	transposon protein, putative, unclassified, expressed	Os04t0650700	Similar to OSIGBa0113E10.3 protein.	NA	NA	OsASNase2, ASNase2
TraesCS6D01G359000	wds_W8.5_vs_HFZ_W8.5	1	TraesCS6D01G359000	LOC_Os02g56210.1	hydrolase, NUDIX family, domain containing protein, expressed	Os02t0805900	NUDIX hydrolase, core domain containing protein.	NA	NA	OsDCP2, DCP2
TraesCS3B01G371200	wds_W4_vs_HFZ_W4	1	TraesCS3B01G371200	LOC_Os01g60020.1	NAC domain transcription factor, putative, expressed	Os01t0816100	Plant-specific transcription factor, Regulation of hypersensitive response (HR) cell death	OsNAC4	NA	OsNAC4, NAC68, ONAC068, OnNAC4*, OnNAC4, OsNAC4/ONAC068
TraesCS6B01G010000	wds_W8.5_vs_HFZ_W8.5	1	TraesCS6B01G010000	LOC_Os06g02600.1	DAG protein, chloroplast precursor, putative, expressed	Os06t0116600	Proteinase inhibitor, propeptide domain containing protein.	NA	NA	OsMORF2
TraesCS3B01G156900	wds_W4_vs_HFZ_W4	1	TraesCS3B01G156900	LOC_Os01g10580.1	B-box zinc finger family protein, putative, expressed	Os01t0202500	Similar to B-box zinc finger family protein.	NA	NA	OsBBX1, OsDBB3c
TraesCS2B01G592400	wds_W4_vs_HFZ_W4	1	TraesCS2B01G592400	LOC_Os02g29960.1	cytochrome P450, putative, expressed	Os09t0441400	Similar to Elicitor-inducible cytochrome P450.	NA	NA	NA
TraesCS5B01G375900	wds_W8.5_vs_HFZ_W8.5	1	TraesCS5B01G375900	LOC_Os03g44380.1	9-cis-epoxycarotenoid dioxygenase 1, chloroplast precursor, putative, expressed	Os03t0645900	Carotenoid oxygenase family protein.	NA	NA	OSNCED1, OsNCED-1, OsNCED3, OsNced3, NCED3
TraesCS6D01G385400	wds_W8.5_vs_HFZ_W8.5	1	TraesCS6D01G385400	LOC_Os02g57600.1	expressed protein	Os02t0821900	Conserved hypothetical protein.	NA	NA	NA
TraesCS3A01G327000	wds_W4_vs_HFZ_W4	1	TraesCS3A01G327000	LOC_Os01g58150.1	expressed protein	Os01t0794100	Conserved hypothetical protein.	NA	NA	NA
TraesCS7D01G386600	wds_W4_vs_HFZ_W4	1	TraesCS7D01G386600	LOC_Os01g42410.1	pleiotropic drug resistance protein, putative, expressed	Os01t0609900	Similar to PDR-like ABC transporter (PDR4 ABC transporter).	NA	NA	OsPDR8, PDR4, P0410E03.16, OsABCG37, OsPDR4
TraesCS1A01G050800	wds_W4_vs_HFZ_W4	1	TraesCS1A01G050800	LOC_Os02g41904.1	DEF7 - Defensin and Defensin-like DEFL family, expressed	Os02t0629800	Defensin-like protein, Positive regulation of Cd accumulation in rice leaves, Mediation of Cd efflux from cytosol into extracellular spaces via chelation	CAL1	cadmium accumulation in leaf 1, Cd Accumulation in Leaf 1	OsCPT1, CPT1, DEFL7, OsDEFL7, OsDf-07, Df-07, OsPR12, PR12
TraesCS1B01G249400	wds_W8.5_vs_HFZ_W8.5	1	TraesCS1B01G249400	LOC_Os05g31254.1	acetyltransferase, GNAT family, putative, expressed	Os05t0376600	BRCT domain containing protein.	NA	NA	NA
TraesCS3B01G002300	wds_W4_vs_HFZ_W4	1	TraesCS3B01G002300	LOC_Os01g01870.1	helix-loop-helix DNA-binding domain containing protein, expressed	Os01t0108600	Hypothetical conserved gene.	NA	NA	NA
TraesCS6D01G199100	wds_W8.5_vs_HFZ_W8.5	1	TraesCS6D01G199100	LOC_Os12g43600.1	RNA recognition motif containing protein, expressed	Os12t0632000	Gly-rich protein, Partner protein of RF5, Fertility restoration	GRP162	Glycine-Rich Protein GRP162, a Gly-rich protein encoding 162 amino acids, glycine-rich protein 162	GRP162
TraesCS1A01G373700	wds_W4_vs_HFZ_W4	1	TraesCS1A01G373700	LOC_Os02g16270.1	xa1, putative, expressed	Os02t0262800	Similar to NBS-LRR protein (Fragment).	NA	NA	rNBS41
TraesCS7A01G266000	wds_W8.5_vs_HFZ_W8.5	1	TraesCS7A01G266000	LOC_Os08g42920.1	60S ribosomal protein L7, putative, expressed	Os08t0542100	Similar to 60S ribosomal protein L7.	NA	NA	NA
TraesCS7A01G232700	wds_W6_vs_HFZ_W6	1	TraesCS7A01G232700	LOC_Os06g28970.1	bolA, putative, expressed	Os06t0484600	Similar to Pherophorin-S precursor.	NA	NA	NA
TraesCS3B01G517500	wds_W8.5_vs_HFZ_W8.5	1	TraesCS3B01G517500	LOC_Os01g71230.2	nascent polypeptide-associated complex subunit alpha-like protein 3, putative, expressed	Os01t0938900	Similar to Nascent polypeptide-associated complex alpha subunit-like protein 3 (NAC-alpha-like protein 3) (Alpha-NAC-like protein 3).	NA	NA	NA
TraesCS6D01G222400	wds_W6_vs_HFZ_W6	1	TraesCS6D01G222400	LOC_Os02g43290.1	protein kinase domain containing protein, expressed	Os02t0648100	Protein kinase, core domain containing protein.	NA	NA	OsRLCK79
TraesCS4B01G006300	wds_W8.5_vs_HFZ_W8.5	1	TraesCS4B01G006300	LOC_Os06g49380.1	NBS-LRR disease resistance protein, putative, expressed	Os06t0707733	Disease resistance protein domain containing protein.	NA	NA	NA
TraesCS6B01G287900	wds_W4_vs_HFZ_W4	1	TraesCS6B01G287900	LOC_Os07g09970.1	LTPL84 - Protease inhibitor/seed storage/LTP family protein precursor, expressed	Os07t0198300	Bifunctional inhibitor/plant lipid transfer protein/seed storage domain containing protein.	NA	NA	OsLTPG19, OsLTPg19
TraesCS1B01G229600	wds_W8.5_vs_HFZ_W8.5	1	TraesCS1B01G229600	NA	NA	NA	NA	NA	NA	NA
TraesCS6D01G330600	wds_W8.5_vs_HFZ_W8.5	1	TraesCS6D01G330600	LOC_Os04g40300.1	transglutaminase, putative, expressed	Os04t0479100	Similar to OSIGBa0116M22.10 protein.	NA	NA	TGO, tgo
TraesCS6A01G418300	wds_W4_vs_HFZ_W4	1	TraesCS6A01G418300	LOC_Os10g36180.1	expressed protein	Os10t0505900	Conserved hypothetical protein.	NA	NA	NA
TraesCS3B01G337000	wds_W4_vs_HFZ_W4	1	TraesCS3B01G337000	NA	NA	NA	NA	NA	NA	NA
TraesCS7A01G239600	wds_W8.5_vs_HFZ_W8.5	1	TraesCS7A01G239600	LOC_Os08g38790.1	expressed protein	Os08t0496600	Hypothetical conserved gene.	NA	NA	NA
TraesCS7B01G120900	wds_W4_vs_HFZ_W4	1	TraesCS7B01G120900	LOC_Os07g08160.1	early light-induced protein, chloroplast precursor, putative, expressed	Os07t0178800	Similar to Low molecular mass early light-inducible protein HV90, chloroplast precursor (ELIP).	NA	NA	NA
TraesCS6D01G282900	wds_W8.5_vs_HFZ_W8.5	1	TraesCS6D01G282900	LOC_Os02g51480.1	PPR repeat domain containing protein, putative, expressed	Os02t0750400	Pentatricopeptide repeat domain containing protein.	NA	NA	PPR
TraesCS5B01G526900	wds_W8.5_vs_HFZ_W8.5	1	TraesCS5B01G526900	LOC_Os06g02100.1	OsFBX181 - F-box domain containing protein, expressed	Os06t0111100	Similar to F-box domain containing protein.	NA	NA	OsFbox286, Os_F0619
TraesCS7A01G276000	wds_W4_vs_HFZ_W4	1	TraesCS7A01G276000	LOC_Os08g44000.1	uncharacterized protein ycf39, putative, expressed	Os08t0553800	NAD(P)-binding domain containing protein.	NA	NA	NA
TraesCS3A01G433700	wds_W4_vs_HFZ_W4	1	TraesCS3A01G433700	LOC_Os01g69890.1	expressed protein	Os01t0923200	Similar to AT.I.24-6 protein (Fragment).	NA	NA	NA
TraesCS7A01G240300	wds_W4_vs_HFZ_W4	1	TraesCS7A01G240300	LOC_Os08g38900.1	caffeoyl-CoA O-methyltransferase, putative, expressed	Os08t0498100	Similar to Caffeoyl-CoA O-methyltransferase 2 (EC 2.1.1.104) (Trans-caffeoyl-CoA 3-O-methyltransferase 2) (CCoAMT-2) (CCoAOMT-2).	NA	NA	OsOMT26, ROMT-15, ROMT15, COA20, OsCCoAOMT, CCoAOMT
TraesCS6D01G184300	wds_W4_vs_HFZ_W4	1	TraesCS6D01G184300	LOC_Os02g35910.1	protein phosphotase protein, putative, expressed	Os02t0567200	Protein phosphatase 2C domain containing protein.	NA	NA	OsPP2C15, PP2C15, OsPP25
TraesCS2B01G106500	wds_W8.5_vs_HFZ_W8.5	1	TraesCS2B01G106500	LOC_Os07g49120.1	sex determination protein tasselseed-2, putative, expressed	Os07t0691600	Similar to Alcohol dehydrogenase (Fragment).	NA	NA	NA
TraesCS6D01G208300	wds_W8.5_vs_HFZ_W8.5	1	TraesCS6D01G208300	LOC_Os02g40750.1	pentatricopeptide domain containing protein, putative, expressed	Os05t0439300	Pentatricopeptide repeat domain containing protein.	NA	NA	NA
TraesCS5D01G095200	wds_W4_vs_HFZ_W4	1	TraesCS5D01G095200	LOC_Os12g38100.1	membrane associated DUF588 domain containing protein, putative, expressed	Os12t0568700	Uncharacterised protein family UPF0497, trans-membrane plant domain containing protein.	NA	NA	NA
TraesCSU01G042400	wds_W4_vs_HFZ_W4	1	TraesCSU01G042400	NA	NA	NA	NA	NA	NA	NA
TraesCS2A01G532400	wds_W4_vs_HFZ_W4	1	TraesCS2A01G532400	LOC_Os04g54280.1	retrotransposon protein, putative, Ty1-copia subclass, expressed	Os04t0635100	Similar to H0315F07.12 protein.	NA	NA	NA
TraesCS2D01G204400	wds_W4_vs_HFZ_W4	1	TraesCS2D01G204400	LOC_Os04g43800.1	phenylalanine ammonia-lyase, putative, expressed	Os04t0518400	Similar to Phenylalanine ammonia-lyase (Fragment).	NA	NA	OsPAL07, OsPAL, PAL07, OsPAL6, PAL6, PAL1, OsPAL7, PAL7
TraesCS1B01G099900	wds_W4_vs_HFZ_W4	1	TraesCS1B01G099900	LOC_Os05g04680.1	expressed protein	Os01t0288200	Conserved hypothetical protein.	NA	NA	NA
TraesCS3A01G119700	wds_W4_vs_HFZ_W4	1	TraesCS3A01G119700	LOC_Os01g08380.1	transferase family protein, putative, expressed	Os01t0179000	Transferase family protein.	NA	NA	OsAT6, OsAt6
TraesCS1D01G299400	wds_W4_vs_HFZ_W4	1	TraesCS1D01G299400	LOC_Os05g39930.1	spotted leaf 11, putative, expressed	Os05t0476700	U-box E3ubiquitin ligase, Positive regulation of cold stress response	OsPUB2	arm repeat protein, plant U-box-containing protein 2, U-box protein 2	OsPUB2
TraesCSU01G173200	wds_W4_vs_HFZ_W4	1	TraesCSU01G173200	LOC_Os06g43190.1	retrotransposon protein, putative, unclassified, expressed	Os06t0638900	Similar to calcium-binding protein.	NA	NA	NA
TraesCS6A01G325100	wds_W4_vs_HFZ_W4	1	TraesCS6A01G325100	LOC_Os02g53230.1	transcription elongation factor SPT5 homolog 1, putative, expressed	Os06t0208300	KOW domain containing protein.	NA	NA	NA
TraesCS2B01G462400	wds_W4_vs_HFZ_W4	1	TraesCS2B01G462400	LOC_Os04g51090.1	tRNA-splicing endonuclease positive effector-related, putative, expressed	Os04t0599650	DNA helicase, UvrD/REP type domain containing protein.	NA	NA	NA
TraesCS3B01G001600	wds_W8.5_vs_HFZ_W8.5	1	TraesCS3B01G001600	LOC_Os12g44130.1	expressed protein	Os12t0638400	Conserved hypothetical protein.	NA	NA	NA
TraesCS3D01G298600	wds_W4_vs_HFZ_W4	1	TraesCS3D01G298600	LOC_Os03g40270.1	alpha-1,4-glucan-protein synthase, putative, expressed	Os03t0599800	Reversibly glycosylated polypeptide.	NA	NA	OsUAM1, RGP-1, Osgls1
TraesCS5A01G492000	wds_W4_vs_HFZ_W4	1	TraesCS5A01G492000	LOC_Os03g03510.1	CAMK_KIN1/SNF1/Nim1_like.15 - CAMK includes calcium/calmodulin depedent protein kinases, expressed	Os03t0126800	Similar to CBL-interacting protein kinase 9.	NA	NA	OsCIPK09, CIPK9, OsCIPK9
TraesCS2A01G230600	wds_W6_vs_HFZ_W6	1	TraesCS2A01G230600	NA	NA	NA	NA	NA	NA	NA
TraesCS3A01G221000	wds_W4_vs_HFZ_W4	1	TraesCS3A01G221000	LOC_Os01g44230.1	transcription factor X1, putative, expressed	Os01t0633200	Similar to X1 (Fragment).	NA	NA	X1, OsFDML3, FDML3
TraesCS6D01G257400	wds_W8.5_vs_HFZ_W8.5	1	TraesCS6D01G257400	LOC_Os02g48130.1	uncharacterized protein At1g26090, chloroplast precursor, putative, expressed	Os02t0711200	Anion-transporting ATPase family protein.	NA	NA	Get3
TraesCS1A01G205100	wds_W4_vs_HFZ_W4	1	TraesCS1A01G205100	LOC_Os10g39770.1	zinc finger, C3HC4 type, domain containing protein, expressed	Os10t0544600	Zinc finger, RING/FYVE/PHD-type domain containing protein.	NA	NA	NA
TraesCS7A01G201400	wds_W4_vs_HFZ_W4	1	TraesCS7A01G201400	LOC_Os10g25230.1	ZIM domain containing protein, putative, expressed	Os10t0391400	Tify domain containing protein.	NA	NA	OsJAZ 13, OsJAZ13, JAZ13, OsTIFY11e
TraesCS5D01G102100	wds_W4_vs_HFZ_W4	1	TraesCS5D01G102100	LOC_Os12g36920.1	calmodulin binding protein, putative, expressed	Os12t0556300	Calmodulin binding protein-like family protein.	NA	NA	NA
TraesCS6D01G401000	wds_W8.5_vs_HFZ_W8.5	1	TraesCS6D01G401000	NA	NA	NA	NA	NA	NA	NA
TraesCS4D01G108400	wds_W8.5_vs_HFZ_W8.5	1	TraesCS4D01G108400	LOC_Os11g06870.1	glyoxal oxidase-related, putative, expressed	Os11t0169700	Galactose oxidase/kelch, beta-propeller domain containing protein.	NA	NA	NA
TraesCS6D01G351800	wds_W8.5_vs_HFZ_W8.5	1	TraesCS6D01G351800	LOC_Os07g41330.1	mitochondrial import inner membrane translocase subunit Tim17, putative, expressed	Os07t0604500	Similar to Mitochondrial import inner membrane translocase subunit Tim17.	NA	NA	NA
TraesCS4A01G346300	wds_W8.5_vs_HFZ_W8.5	1	TraesCS4A01G346300	LOC_Os07g15880.1	mitochondrial prohibitin complex protein 2, putative, expressed	Os07t0262200	Similar to Prohibitin.	NA	NA	NA
TraesCS1D01G263800	wds_W4_vs_HFZ_W4	1	TraesCS1D01G263800	LOC_Os05g34830.1	No apical meristem protein, putative, expressed	Os01t0884300	No apical meristem (NAM) protein domain containing protein.	NA	NA	OsNAC6, ONAC048, NAC48, SNAC2, SNAC2/OsNAC6, OsNAC6/ONAC048, OsSNAC2, SNAC-2, OsSNAC-2
TraesCS7B01G262300	wds_W4_vs_HFZ_W4	1	TraesCS7B01G262300	NA	NA	NA	NA	NA	NA	NA
TraesCS7A01G245400	wds_W8.5_vs_HFZ_W8.5	1	TraesCS7A01G245400	LOC_Os08g39590.1	inactive receptor kinase At2g26730 precursor, putative, expressed	Os08t0506400	Serine/threonine protein kinase domain containing protein.	NA	NA	OsRLCK257
TraesCS6D01G339500	wds_W6_vs_HFZ_W6	1	TraesCS6D01G339500	LOC_Os02g55180.1	ubiquitin carboxyl-terminal hydrolase domain containing protein, expressed	Os02t0795000	Peptidase C19, ubiquitin carboxyl-terminal hydrolase 2 family protein.	NA	NA	NA
TraesCS1B01G466200	wds_W4_vs_HFZ_W4	1	TraesCS1B01G466200	LOC_Os01g14590.1	pathogen-related protein, putative, expressed	Os01t0248500	Similar to Pathogen-related protein.	NA	NA	NA
TraesCS7B01G325100	wds_W4_vs_HFZ_W4	1	TraesCS7B01G325100	LOC_Os09g32330.1	expressed protein	Os06t0698748	Similar to MTD1.	NA	NA	OsO3L7
TraesCS3A01G213300	wds_W8.5_vs_HFZ_W8.5	1	TraesCS3A01G213300	NA	NA	NA	NA	NA	NA	NA
TraesCS6D01G281200	wds_W4_vs_HFZ_W4	1	TraesCS6D01G281200	LOC_Os02g51670.1	ethylene-responsive transcription factor, putative, expressed	Os02t0752800	Similar to Dehydration responsive element binding protein 2B (DREB2B protein).	NA	NA	OsERF#049, OsERF049, OsERF49, AP2/EREBP#132, AP2/EREBP132
TraesCS3B01G500100	wds_W8.5_vs_HFZ_W8.5	1	TraesCS3B01G500100	LOC_Os10g29380.1	MBTB52 - Bric-a-Brac, Tramtrack, Broad Complex BTB domain with Meprin and TRAF Homology MATH domain, expressed	Os10t0429300	Kelch related domain containing protein.	NA	NA	OsMB30, MB30
TraesCS4B01G024300	wds_W8.5_vs_HFZ_W8.5	1	TraesCS4B01G024300	LOC_Os03g47650.1	ankyrin, putative, expressed	Os03t0680200	Ankyrin repeat domain containing protein.	NA	NA	NA
TraesCS4B01G042700	wds_W8.5_vs_HFZ_W8.5	1	TraesCS4B01G042700	LOC_Os03g49880.1	TCP family transcription factor, putative, expressed	Os03t0706500	TCP family transcription factor, Negative regulator for lateral branching	FC1, fc1, OsTB1, tb1, OsTB1/FC1, Os TB1, TB1	FINE CULM 1, fine culm1, fine culm 1, fine culm-1, lateral branching-1(t), teosinte-branching 1, Fine culm 1, teosinte branched1 protein, teosinte branched 1 protein, transcription factor OsTB1, teosinte branched1, FINE CULM1	fc1, OsTB1, tb1, OsTB1/FC1, Os TB1, TB1, OsFC1
TraesCS2D01G394600	wds_W6_vs_HFZ_W6	1	TraesCS2D01G394600	LOC_Os03g03520.1	expressed protein	Os04t0577375	Hypothetical conserved gene.	NA	NA	NA
TraesCS7A01G497200	wds_W4_vs_HFZ_W4	1	TraesCS7A01G497200	LOC_Os06g44450.1	CCT/B-box zinc finger protein, putative, expressed	Os02t0178100	Similar to CONSTANS-like protein CO6.	NA	NA	OsBBX3, OsF, OsCCT05
TraesCS7A01G265400	wds_W8.5_vs_HFZ_W8.5	1	TraesCS7A01G265400	LOC_Os08g42620.1	zinc finger DHHC domain-containing protein, putative, expressed	Os08t0539100	Zinc finger, DHHC-type domain containing protein.	NA	NA	NA
TraesCS4B01G388100	wds_W8.5_vs_HFZ_W8.5	1	TraesCS4B01G388100	LOC_Os03g48220.1	expressed protein	Os03t0687700	Ribosome-inactivating protein domain containing protein.	NA	NA	OsEnS-52
TraesCS1B01G022000	wds_W4_vs_HFZ_W4	1	TraesCS1B01G022000	LOC_Os04g28780.1	serine/threonine-protein kinase receptor precursor, putative, expressed	Os04t0356600	Similar to OSIGBa0105P02.3 protein.	NA	NA	NA
TraesCS1A01G283900	wds_W6_vs_HFZ_W6	1	TraesCS1A01G283900	LOC_Os05g38420.1	laccase precursor protein, putative, expressed	Os05t0458500	Similar to Laccase (EC 1.10.3.2).	NA	NA	OsLAC14
TraesCS7A01G282000	wds_W8.5_vs_HFZ_W8.5	1	TraesCS7A01G282000	LOC_Os02g29400.1	expressed protein	Os02t0496900	Mitochondrial import receptor, TOM9-2 subunit, plant domain containing protein.	NA	NA	NA
TraesCS4D01G023200	wds_W8.5_vs_HFZ_W8.5	1	TraesCS4D01G023200	NA	NA	NA	NA	NA	NA	NA
TraesCS1B01G278200	wds_W8.5_vs_HFZ_W8.5	1	TraesCS1B01G278200	LOC_Os05g35274.2	RNA recognition motif containing protein, putative, expressed	Os05t0427300	Similar to RNA binding protein (Fragment).	NA	NA	NA
TraesCS1B01G259000	wds_W8.5_vs_HFZ_W8.5	1	TraesCS1B01G259000	LOC_Os02g39550.1	calcium-binding mitochondrial protein anon-60Da, putative, expressed	Os02t0608400	EF-Hand type domain containing protein.	NA	NA	NA
TraesCS3B01G264800	wds_W4_vs_HFZ_W4	1	TraesCS3B01G264800	LOC_Os01g46120.1	GDSL-like lipase/acylhydrolase, putative, expressed	Os01t0649900	Lipase, GDSL domain containing protein.	NA	NA	OsGELP20, OsGELP20a, OsGELP20b, OsGELP20c
TraesCS6D01G230500	wds_W4_vs_HFZ_W4	1	TraesCS6D01G230500	LOC_Os02g44230.1	CPuORF22 - conserved peptide uORF-containing transcript, expressed	Os02t0661100	Similar to Trehalose-6-phosphate phosphatase.	NA	NA	OsTPP1, OsTPS
TraesCS2A01G058500	wds_W6_vs_HFZ_W6	1	TraesCS2A01G058500	NA	NA	NA	NA	NA	NA	NA
TraesCS6A01G035500	wds_W4_vs_HFZ_W4	1	TraesCS6A01G035500	LOC_Os07g26560.1	expressed protein	Os07t0447000	Protein of unknown function DUF594 domain containing protein.	NA	NA	NA
TraesCS5D01G218300	wds_W8.5_vs_HFZ_W8.5	1	TraesCS5D01G218300	LOC_Os09g26900.1	ctr copper transporter family protein, putative, expressed	Os09t0440700	Ctr copper transporter family protein.	NA	NA	OsCOPT7
TraesCS7D01G452600	wds_W6_vs_HFZ_W6	1	TraesCS7D01G452600	LOC_Os03g25920.1	amino acid permease family protein, putative, expressed	Os03t0375966	Similar to Amino acid permease family protein.	NA	NA	OsLAT4
TraesCS5A01G268900	wds_W8.5_vs_HFZ_W8.5	1	TraesCS5A01G268900	LOC_Os06g19500.1	oxidoreductase, short chain dehydrogenase/reductase family domain containing protein, expressed	Os06t0299100	Glucose/ribitol dehydrogenase family protein.	NA	NA	NA
TraesCS7B01G107800	wds_W4_vs_HFZ_W4	1	TraesCS7B01G107800	LOC_Os10g25230.1	ZIM domain containing protein, putative, expressed	Os10t0391400	Tify domain containing protein.	NA	NA	OsJAZ 13, OsJAZ13, JAZ13, OsTIFY11e
TraesCS7A01G132100	wds_W6_vs_HFZ_W6	1	TraesCS7A01G132100	LOC_Os08g15050.1	CCT/B-box zinc finger protein, putative, expressed	Os04t0497700	Similar to CONSTANS-like protein.	NA	NA	OsBBX12, OsC, OsCCT16
TraesCS7A01G248700	wds_W8.5_vs_HFZ_W8.5	1	TraesCS7A01G248700	LOC_Os08g40170.1	cyclin-dependent kinase B2-1, putative, expressed	Os08t0512600	B-type plant-specific cyclin-dependent kinase, DNA damage response	CDKB2;1, Orysa;CDKB2;1, OsCDKB2;1, cdc2Os3, Orysa;CDKB;2	CYCLIN-DEPENDENT KINASE B2;1, B-type cyclin-dependent kinase 2;1	Orysa;CDKB2;1, OsCDKB2;1, cdc2Os3, Orysa;CDKB;2, CYCB2.1
TraesCS2B01G562000	wds_W4_vs_HFZ_W4	1	TraesCS2B01G562000	LOC_Os04g54230.1	wound induced protein, putative, expressed	Os04t0635000	Similar to H0315F07.10 protein.	NA	NA	NA
TraesCS5D01G021100	wds_W4_vs_HFZ_W4	1	TraesCS5D01G021100	LOC_Os01g38510.1	protein transport protein Sec61 subunit beta, putative, expressed	Os01t0565900	Similar to Protein transport protein Sec61 beta subunit.	NA	NA	NA
TraesCS5B01G115100	wds_W4_vs_HFZ_W4	1	TraesCS5B01G115100	LOC_Os12g10540.1	OsMADS13 - MADS-box family gene with MIKCc type-box, expressed	Os12t0207000	Transcription factor.	NA	NA	OsMADS13, MAF1, RMADS206
TraesCS6D01G232600	wds_W8.5_vs_HFZ_W8.5	1	TraesCS6D01G232600	LOC_Os02g43930.1	chaperone protein dnaJ, putative, expressed	Os02t0656500	DnaJ-like protein.	NA	NA	OsDjA1
TraesCS7B01G418500	wds_W4_vs_HFZ_W4	1	TraesCS7B01G418500	LOC_Os06g44010.1	WRKY28, expressed	Os06t0649000	PAMP (pathogen-associated molecular pattern)-responsive transrepressor, Defense response	WRKY28, WRKY GENE 28	OsWRKY28, Rice WRKY gene28	OsWRKY28
TraesCS7A01G236500	wds_W6_vs_HFZ_W6	1	TraesCS7A01G236500	LOC_Os08g38710.1	uncharacterized glycosyltransferase, putative, expressed	Os08t0495800	Similar to alkaline alpha galactosidase 3.	NA	NA	Osh69
TraesCS1B01G240700	wds_W6_vs_HFZ_W6	1	TraesCS1B01G240700	LOC_Os05g28830.1	PMR5, putative, expressed	Os05t0356700	Protein of unknown function DUF231, plant domain containing protein.	NA	NA	OsTBL4, TBL4, OsXOAT9
TraesCS5B01G222200	wds_W4_vs_HFZ_W4	1	TraesCS5B01G222200	LOC_Os09g25420.1	ZOS9-06 - C2H2 zinc finger protein, expressed	Os09t0421700	Zinc finger, U1-type domain containing protein.	NA	NA	NA
TraesCS5B01G321500	wds_W4_vs_HFZ_W4	1	TraesCS5B01G321500	LOC_Os09g36290.2	Ser/Thr protein phosphatase family protein, putative, expressed	Os09t0533300	Metallophosphoesterase domain containing protein.	NA	NA	NA
TraesCS4A01G392000	wds_W4_vs_HFZ_W4	1	TraesCS4A01G392000	LOC_Os06g04990.1	early nodulin 93 ENOD93 protein, putative, expressed	Os06t0142200	Early nodulin.	NA	NA	OsENOD93a
TraesCS6D01G403700	wds_W8.5_vs_HFZ_W8.5	1	TraesCS6D01G403700	LOC_Os02g58470.1	expressed protein	Os02t0831400	Similar to SKIP interacting protein 16.	NA	NA	SIP16
TraesCS5A01G002000	wds_W8.5_vs_HFZ_W8.5	1	TraesCS5A01G002000	LOC_Os03g49830.1	expressed protein	Os03t0705800	Protein of unknown function DUF3049 domain containing protein.	NA	NA	NA
TraesCS6D01G291800	wds_W4_vs_HFZ_W4	1	TraesCS6D01G291800	LOC_Os02g50490.1	endoglucanase, putative, expressed	Os02t0738600	Similar to CEL5=CELLULASE 5 (Fragment).	NA	NA	OsGH9B8
TraesCS7A01G271300	wds_W4_vs_HFZ_W4	1	TraesCS7A01G271300	NA	NA	NA	NA	NA	NA	NA
TraesCS2B01G388800	wds_W4_vs_HFZ_W4	1	TraesCS2B01G388800	LOC_Os04g44910.1	receptor like protein kinase, putative, expressed	Os04t0531500	Concanavalin A-like lectin/glucanase domain containing protein.	NA	NA	NA
TraesCS6D01G216500	wds_W4_vs_HFZ_W4	1	TraesCS6D01G216500	LOC_Os02g42430.1	GEM, putative, expressed	Os02t0636600	GRAM domain containing protein.	NA	NA	NA
TraesCS6D01G297500	wds_W4_vs_HFZ_W4	1	TraesCS6D01G297500	LOC_Os02g51880.1	amine oxidase, putative, expressed	Os02t0755200	Similar to amine oxidase family protein.	NA	NA	OsHDMA702, HDMA702, OsPAO8, PAO8
TraesCS6D01G248600	wds_W4_vs_HFZ_W4	1	TraesCS6D01G248600	LOC_Os04g53620.4	ubiquitin family protein, putative, expressed	Os06t0681400	Ubiquitin domain containing protein.	NA	NA	Ubi1
TraesCS3D01G359600	wds_W4_vs_HFZ_W4	1	TraesCS3D01G359600	LOC_Os01g68950.1	ubiquitin family domain containing protein, expressed	Os01t0918300	Ubiquitin-like protein SMT3.	NA	NA	smt3, SMT3
TraesCS3D01G128300	wds_W8.5_vs_HFZ_W8.5	1	TraesCS3D01G128300	LOC_Os01g07970.1	expressed protein	Os01t0175100	Kv1.4 voltage-gated K+ channel family protein.	NA	NA	NA
TraesCS5B01G085600	wds_W4_vs_HFZ_W4	1	TraesCS5B01G085600	LOC_Os03g16600.1	expressed protein	Os12t0573600	Similar to predicted protein.	NA	NA	NA
TraesCS6D01G324200	wds_W4_vs_HFZ_W4	1	TraesCS6D01G324200	LOC_Os02g54160.1	AP2 domain containing protein, expressed	Os02t0782700	AP2/ERF transcription factor, Defense response, Abiotic stress response	EREBP1, OsEREBP1, OsERF#070, OsERF070, OsERF70, ERF70, AP2/EREBP#084, AP2/EREBP84	ETHYLENE-RESPONSIVE ELEMENT-BINDING PROTEIN 1, ethylene-responsive element-binding protein 1, Ethylene-responsive transcription factor 1, Ethylene-responsive element-binding factor 1, ethylene response factor 70, APETALA2/ethylene-responsive element binding protein 84	OsEREBP1, OsERF#070, OsERF070, OsERF70, ERF70, AP2/EREBP#084, AP2/EREBP84
TraesCS1A01G190100	wds_W4_vs_HFZ_W4	1	TraesCS1A01G190100	LOC_Os10g42130.1	no apical meristem protein, putative, expressed	Os03t0119966	NAC-domain protein, Resistance to rice dwarf virus, Regulator of jasmonate (JA) signaling	RIM1, ONAC054, ONAC54, NAC54	RICE DWARF VIRUS MULTIPLICATION 1, NAC domain-containing protein 054, NAC domain-containing protein 54	ONAC054, ONAC54, NAC54
TraesCS1B01G243800	wds_W4_vs_HFZ_W4	1	TraesCS1B01G243800	LOC_Os05g29990.1	NAD dependent epimerase/dehydratase family domain containing protein, expressed	Os05t0363200	UDP-glucuronic acid decarboxylase.	NA	NA	OsUXS5, UXS-5
TraesCS6D01G186500	wds_W4_vs_HFZ_W4	1	TraesCS6D01G186500	LOC_Os02g37120.1	expressed protein	Os02t0582100	Conserved hypothetical protein.	NA	NA	NA
TraesCS7A01G454600	wds_W4_vs_HFZ_W4	1	TraesCS7A01G454600	LOC_Os02g06670.1	retrotransposon protein, putative, unclassified, expressed	Os02t0162200	Similar to Early salt stress and cold acclimation-induced protein 2-3.	NA	NA	OsENODL6, OsELA2, ELA2, OsEnS-24
TraesCS4B01G081100	wds_W8.5_vs_HFZ_W8.5	1	TraesCS4B01G081100	LOC_Os08g34700.1	GDU1, putative, expressed	Os08t0446800	Similar to GDU1.	NA	NA	NA
TraesCS5B01G491500	wds_W4_vs_HFZ_W4	1	TraesCS5B01G491500	LOC_Os03g60580.1	actin-depolymerizing factor, putative, expressed	Os03t0820500	Actin depolymerizing factor, Actin-binding protein, Abiotic stress response	OsADF3	actin depolymerizing factor 3	OsADF3
TraesCS7A01G561400	wds_W8.5_vs_HFZ_W8.5	1	TraesCS7A01G561400	LOC_Os04g01710.1	cysteine proteinase At4g11310 precursor, putative, expressed	Os04t0107700	Peptidase C1A, papain family protein.	NA	NA	NA
TraesCS3B01G492100	wds_W4_vs_HFZ_W4	1	TraesCS3B01G492100	LOC_Os05g08460.1	OsFBX164 - F-box domain containing protein, expressed	Os05t0177100	F-box domain, cyclin-like domain containing protein.	NA	NA	NA
TraesCS7B01G430000	wds_W4_vs_HFZ_W4	1	TraesCS7B01G430000	LOC_Os06g43810.1	expressed protein	Os06t0646100	Conserved hypothetical protein.	NA	NA	NA
TraesCS2D01G324300	wds_W4_vs_HFZ_W4	1	TraesCS2D01G324300	LOC_Os04g38680.1	transmembrane amino acid transporter protein, putative, expressed	Os04t0460300	Amino acid transporter, transmembrane domain containing protein.	NA	NA	OsATL13
TraesCS1A01G289100	wds_W8.5_vs_HFZ_W8.5	1	TraesCS1A01G289100	NA	NA	NA	NA	NA	NA	NA
TraesCS3D01G368000	wds_W4_vs_HFZ_W4	1	TraesCS3D01G368000	LOC_Os01g64360.1	MYB family transcription factor, putative, expressed	Os05t0442400	R-R-type MYB-like transcription factor, Response to drought stress during reproductive development	MID1, OsMYB-1	MYB Important for Drought Response1, Myb-like DNA-binding domain containing protein 1	OsMYB-1, MYB-1, MYB1, OsARM1, ARM1
TraesCS5D01G390700	wds_W4_vs_HFZ_W4	1	TraesCS5D01G390700	LOC_Os03g53020.1	helix-loop-helix DNA-binding domain containing protein, expressed	Os03t0741100	Basic helix-loop-helix transcription factor, Drought tolerance	OsbHLH148	basic helix-loop-helix protein 148	OsbHLH148, bHLH148
TraesCS2B01G343300	wds_W8.5_vs_HFZ_W8.5	1	TraesCS2B01G343300	LOC_Os04g38680.1	transmembrane amino acid transporter protein, putative, expressed	Os04t0460300	Amino acid transporter, transmembrane domain containing protein.	NA	NA	OsATL13
TraesCS3A01G048200	wds_W8.5_vs_HFZ_W8.5	1	TraesCS3A01G048200	LOC_Os11g38650.1	UDP-glucoronosyl/UDP-glucosyl transferase, putative, expressed	Os11t0599200	UDP-glucuronosyl/UDP-glucosyltransferase family protein.	NA	NA	NA
TraesCS7A01G231700	wds_W8.5_vs_HFZ_W8.5	1	TraesCS7A01G231700	LOC_Os08g45180.1	kinase, pfkB family, putative, expressed	Os08t0566400	Ribokinase family protein.	NA	NA	NA
TraesCS6D01G338300	wds_W6_vs_HFZ_W6	1	TraesCS6D01G338300	LOC_Os02g29150.2	OsFBO11 - F-box and other domain containing protein, expressed	Os06t0492900	F-box domain, cyclin-like domain containing protein.	NA	NA	OsFbox310, Os_F0057
TraesCS7B01G313300	wds_W6_vs_HFZ_W6	1	TraesCS7B01G313300	LOC_Os05g06690.1	HECT-domain domain containing protein, expressed	Os05t0159000	HECT domain containing protein.	NA	NA	NA
TraesCS4A01G337200	wds_W8.5_vs_HFZ_W8.5	1	TraesCS4A01G337200	LOC_Os03g63060.1	P21-Rho-binding domain containing protein, putative, expressed	Os03t0847900	PAK-box/P21-Rho-binding domain containing protein.	NA	NA	NA
TraesCS6D01G305200	wds_W8.5_vs_HFZ_W8.5	1	TraesCS6D01G305200	LOC_Os02g53180.2	1-aminocyclopropane-1-carboxylate oxidase protein, putative, expressed	Os02t0771600	Similar to 1-aminocyclopropane-1-carboxylate oxidase (Fragment).	NA	NA	OsACO3
TraesCS3A01G055500	wds_W8.5_vs_HFZ_W8.5	1	TraesCS3A01G055500	LOC_Os01g04920.1	glycosyl transferase, group 1 domain containing protein, expressed	Os01t0142300	Glycosyl transferase, group 1 domain containing protein.	NA	NA	OsSQD2, SQD2, SQD2.2, OsSQD2.2
TraesCS6D01G235200	wds_W8.5_vs_HFZ_W8.5	1	TraesCS6D01G235200	LOC_Os04g47480.1	DUF630/DUF632 domains containing protein, putative, expressed	Os02t0669900	Similar to H0211B05.8 protein.	NA	NA	NA
TraesCS1B01G083600	wds_W4_vs_HFZ_W4	1	TraesCS1B01G083600	NA	NA	Os10t0364900	Conserved hypothetical protein.	NA	NA	NA
TraesCS6D01G181800	wds_W8.5_vs_HFZ_W8.5	1	TraesCS6D01G181800	LOC_Os02g13950.1	NHL repeat-containing protein, putative, expressed	Os02t0234200	NHL domain-containing protein, Determination of panicle architecture, grain shape and grain weight	FUWA, OsFUWA	NA	FUWA, OsFUWA
TraesCS1B01G254800	wds_W8.5_vs_HFZ_W8.5	1	TraesCS1B01G254800	LOC_Os01g72790.1	cyclin-dependent kinase, putative, expressed	Os01t0958000	Similar to Cell division control protein 2 homolog 2 (EC 2.7.1.37) (Fragment).	NA	NA	CDKC;2, Orysa;CDKC;2, Orysa;CDKC;1, CDKC;1, OsCDKC1, OsCDKC;1
TraesCS7B01G283000	wds_W8.5_vs_HFZ_W8.5	1	TraesCS7B01G283000	LOC_Os06g40640.2	fructose-bisphospate aldolase isozyme, putative, expressed	Os06t0608700	Similar to Fructose-bisphosphate aldolase, cytoplasmic isozyme (EC 4.1.2.13).	NA	NA	OsAld-Y, Ald-Y, YGDL-1
TraesCS2D01G480300	wds_W8.5_vs_HFZ_W8.5	1	TraesCS2D01G480300	NA	NA	Os10t0460500	Conserved hypothetical protein.	NA	NA	NA
TraesCS3A01G117600	wds_W6_vs_HFZ_W6	1	TraesCS3A01G117600	LOC_Os01g50160.1	MDR-like ABC transporter, putative, expressed	Os01t0695700	Similar to MDR-like ABC transporter.	NA	NA	OsABCB4, ABCB4, OsPGP4, OsMDR9, OsISC30
TraesCS7A01G409500	wds_W8.5_vs_HFZ_W8.5	1	TraesCS7A01G409500	LOC_Os06g17570.1	embryogenesis transmembrane protein, putative, expressed	Os06t0286146	Similar to Embryogenesis transmembrane protein.	NA	NA	NA
TraesCS2A01G381100	wds_W4_vs_HFZ_W4	1	TraesCS2A01G381100	LOC_Os04g43800.1	phenylalanine ammonia-lyase, putative, expressed	Os04t0518400	Similar to Phenylalanine ammonia-lyase (Fragment).	NA	NA	OsPAL07, OsPAL, PAL07, OsPAL6, PAL6, PAL1, OsPAL7, PAL7
TraesCS3B01G350200	wds_W4_vs_HFZ_W4	1	TraesCS3B01G350200	LOC_Os05g26660.1	NADH-ubiquinone oxidoreductase, mitochondrial precursor, putative, expressed	Os05t0331200	Similar to External rotenone-insensitive NADPH dehydrogenase.	NA	NA	NA
TraesCS7A01G253000	wds_W4_vs_HFZ_W4	1	TraesCS7A01G253000	LOC_Os08g40790.1	DNA repair ATPase-related, putative, expressed	Os08t0519400	Apolipoprotein/apolipophorin domain containing protein.	NA	NA	BIP129
TraesCS1A01G231200	wds_W4_vs_HFZ_W4	1	TraesCS1A01G231200	LOC_Os05g29810.1	AP2 domain containing protein, expressed	Os05t0361700	Similar to EREBP-2 protein (Fragment).	NA	NA	OsERF#061, OsERF061, OsERF61, AP2/EREBP#093, AP2/EREBP93
TraesCS2B01G603600	wds_W4_vs_HFZ_W4	1	TraesCS2B01G603600	LOC_Os04g58810.1	CAF1 family ribonuclease containing protein, putative, expressed	Os04t0684900	Component of the CCR4-NOTcomplex, Deadenylase, Component of the plant P-body, Deadenylation (poly(A) tail shortening), Development and stress response	OsCAF1B, OsCAF1B(L), OsCAF1-5	CCR4-associated factor 1B, carbon cataboliterepressor 4-associated factor 1B, CCR4-associated factor 1-5	OsCAF1B, OsCAF1-5
TraesCS6D01G306900	wds_W8.5_vs_HFZ_W8.5	1	TraesCS6D01G306900	LOC_Os05g26026.1	expressed protein	Os06t0683500	Similar to predicted protein.	NA	NA	NA
TraesCS1B01G248000	wds_W8.5_vs_HFZ_W8.5	1	TraesCS1B01G248000	LOC_Os05g31000.1	nascent polypeptide-associated complex subunit alpha, putative, expressed	Os05t0373700	Similar to Nascent polypeptide-associated complex alpha subunit-like protein 3 (NAC-alpha-like protein 3) (Alpha-NAC-like protein 3).	NA	NA	NA
TraesCS7D01G466900	wds_W4_vs_HFZ_W4	1	TraesCS7D01G466900	LOC_Os12g31860.1	ureide permease, putative, expressed	Os12t0503000	Allantoin transporter, Ureide metabolism, Nitrogen molecular sensor	OsUPS1	UREIDE PERMEASE 1	OsUPS1
TraesCS3D01G471200	wds_W8.5_vs_HFZ_W8.5	1	TraesCS3D01G471200	LOC_Os01g44960.1	hydrolase, alpha/beta fold family domain containing protein, expressed	Os01t0636400	Alpha/beta hydrolase family protein.	NA	NA	NA
TraesCS6D01G389600	wds_W8.5_vs_HFZ_W8.5	1	TraesCS6D01G389600	LOC_Os02g57710.1	signal peptide peptidase-like 2B, putative, expressed	Os02t0823000	Peptidase A22B, signal peptide peptidase domain containing protein.	NA	NA	NA
TraesCS7A01G236700	wds_W4_vs_HFZ_W4	1	TraesCS7A01G236700	LOC_Os06g11610.1	heat shock 22 kDa protein, mitochondrial precursor, putative, expressed	Os02t0758000	Similar to Low molecular weight heat shock protein precursor (Mitochondrial small heat shock protein 22).	NA	NA	OsHsp24.1, OsHSP24.1
TraesCS6A01G301900	wds_W4_vs_HFZ_W4	1	TraesCS6A01G301900	LOC_Os02g51670.1	ethylene-responsive transcription factor, putative, expressed	Os02t0752800	Similar to Dehydration responsive element binding protein 2B (DREB2B protein).	NA	NA	OsERF#049, OsERF049, OsERF49, AP2/EREBP#132, AP2/EREBP132
TraesCS1D01G288200	wds_W8.5_vs_HFZ_W8.5	1	TraesCS1D01G288200	NA	NA	NA	NA	NA	NA	NA
TraesCS2B01G137200	wds_W8.5_vs_HFZ_W8.5	1	TraesCS2B01G137200	LOC_Os01g70650.1	subtilisin N-terminal Region family protein, expressed	Os07t0685900	Peptidase S8, subtilisin-related domain containing protein.	NA	NA	OsSub54, SUB54
TraesCS7A01G216700	wds_W4_vs_HFZ_W4	1	TraesCS7A01G216700	LOC_Os06g18900.1	cadmium tolerance factor, putative, expressed	Os06t0292400	Embryogenesis transmembrane protein.	NA	NA	NA
TraesCS1B01G100100	wds_W4_vs_HFZ_W4	1	TraesCS1B01G100100	LOC_Os05g04700.1	OsRCI2-6 - Hydrophobic protein LTI6B, expressed	Os07t0635900	Hydrophobic protein LTI6A (Low temperature-induced protein 6A).	NA	NA	OsLti6a, Lti6a, OsLTI6A, OsRCI2-10
TraesCS5B01G258700	wds_W8.5_vs_HFZ_W8.5	1	TraesCS5B01G258700	NA	NA	NA	NA	NA	NA	NA
TraesCS3B01G034600	wds_W4_vs_HFZ_W4	1	TraesCS3B01G034600	LOC_Os10g20090.1	CSLH1 - cellulose synthase-like family H, expressed	Os10t0341700	Cellulose synthase-like H1.	NA	NA	OsCslH1, OsCSLH1
TraesCS5A01G210000	wds_W4_vs_HFZ_W4	1	TraesCS5A01G210000	LOC_Os09g27040.1	GEX1, putative, expressed	Os09t0442400	t-snare domain containing protein.	NA	NA	NA
TraesCS2A01G532100	wds_W4_vs_HFZ_W4	1	TraesCS2A01G532100	LOC_Os04g54280.1	retrotransposon protein, putative, Ty1-copia subclass, expressed	Os04t0635500	Similar to Wound induced protein (Fragment).	NA	NA	NA
TraesCS6D01G260000	wds_W8.5_vs_HFZ_W8.5	1	TraesCS6D01G260000	LOC_Os02g48460.1	NAD dependent epimerase/dehydratase family protein, putative, expressed	Os02t0715200	NAD(P)-binding domain containing protein.	NA	NA	NA
TraesCS7A01G240000	wds_W8.5_vs_HFZ_W8.5	1	TraesCS7A01G240000	LOC_Os08g38850.1	phosphatidylinositol transfer, putative, expressed	Os08t0497300	Cellular retinaldehyde binding/alpha-tocopherol transport family protein.	NA	NA	OsSNDP9, SNDP9
TraesCS4A01G392100	wds_W4_vs_HFZ_W4	1	TraesCS4A01G392100	LOC_Os06g05020.1	early nodulin 93 ENOD93 protein, putative, expressed	Os06t0142400	Early nodulin.	NA	NA	OsENOD93
TraesCS3D01G522800	wds_W4_vs_HFZ_W4	1	TraesCS3D01G522800	LOC_Os01g73640.1	expressed protein	Os01t0956700	Cadmium tolerance and accumulation	LCD, OsLCD	Low cadmium	OsLCD
TraesCS7B01G009900	wds_W8.5_vs_HFZ_W8.5	1	TraesCS7B01G009900	LOC_Os04g23910.1	OsMADS25 - MADS-box family gene with MIKCc type-box, expressed	Os04t0304400	MADS-box transcription factor, Homologue of the AGL17-clade MADS-box genes, Regulation of root system development via auxin signalling	OsMADS25	MADS box gene25, MADS-box transcription factor 25	OsMADS25
TraesCS5A01G225300	wds_W4_vs_HFZ_W4	1	TraesCS5A01G225300	LOC_Os09g25090.1	CAMK_KIN1/SNF1/Nim1_like.34 - CAMK includes calcium/calmodulin depedent protein kinases, expressed	Os09t0418000	Similar to CBL-interacting protein kinase 16.	NA	NA	OsCIPK16
TraesCS6D01G313000	wds_W4_vs_HFZ_W4	1	TraesCS6D01G313000	LOC_Os02g52744.1	DCL, chloroplast precursor, putative, expressed	Os02t0766000	Similar to defective chloroplasts and leaves protein-related / DCL protein-related.	NA	NA	NA
TraesCS7A01G218500	wds_W4_vs_HFZ_W4	1	TraesCS7A01G218500	LOC_Os06g19400.1	GRAM and C2 domains containing protein, putative, expressed	Os06t0297800	Similar to protein binding / zinc ion binding.	NA	NA	NA
TraesCS1D01G398200	wds_W4_vs_HFZ_W4	1	TraesCS1D01G398200	LOC_Os01g71114.1	disease resistance protein RGA4, putative, expressed	Os01t0937300	NB-ARC domain containing protein.	NA	NA	NA
TraesCS5B01G384800	wds_W6_vs_HFZ_W6	1	TraesCS5B01G384800	LOC_Os09g10340.1	cytochrome P450, putative, expressed	Os09t0275400	Cytochrome P450 family protein.	NA	NA	NA
TraesCS3A01G145600	wds_W8.5_vs_HFZ_W8.5	1	TraesCS3A01G145600	LOC_Os03g63870.1	expressed protein	Os03t0855700	Nucleic acid-binding, OB-fold domain containing protein.	NA	NA	NA
TraesCS1B01G247300	wds_W8.5_vs_HFZ_W8.5	1	TraesCS1B01G247300	LOC_Os05g30920.1	OsFBX167 - F-box domain containing protein, expressed	Os05t0372800	Cyclin-like F-box domain containing protein.	NA	NA	OsFbox257, Os_F0400
TraesCS1D01G173800	wds_W4_vs_HFZ_W4	1	TraesCS1D01G173800	LOC_Os04g58090.1	harpin-induced protein 1 domain containing protein, expressed	Os04t0677300	Harpin-induced 1 domain containing protein.	NA	NA	NA
TraesCS1B01G271700	wds_W8.5_vs_HFZ_W8.5	1	TraesCS1B01G271700	LOC_Os05g23860.1	rab GDP dissociation inhibitor alpha, putative, expressed	Os05t0304400	Similar to GDP dissociation inhibitor protein OsGDI2.	NA	NA	OsGDI2
TraesCS7A01G115400	wds_W6_vs_HFZ_W6	1	TraesCS7A01G115400	LOC_Os06g06320.1	osFTL2 FT-Like2 homologous to Flowering Locus T gene; contains Pfam profile PF01161: Phosphatidylethanolamine-binding protein, expressed	Os06t0157700	Florigen, Heading date	HD3A, Hd3a, FT, qHD3(t)*, FT-L 2, OsFTL2, FT-L2, FTL2	HEADING DATE 3A, heading date 3A, Heading date-3a, Heading date (QTL)-3(t), Flowering locus T, FT-like gene 2	Hd3a, FT, qHD3(t)*, FT-L 2, OsFTL2, FT-L2, FTL2, OsHd3a
TraesCS3B01G280300	wds_W4_vs_HFZ_W4	1	TraesCS3B01G280300	LOC_Os01g51310.1	expressed protein	Os01t0710100	Hypothetical conserved gene.	NA	NA	NA
TraesCS4A01G315000	wds_W4_vs_HFZ_W4	1	TraesCS4A01G315000	LOC_Os03g16110.1	Ser/Thr protein phosphatase family protein, putative, expressed	Os03t0268000	Protein phosphatase	OsPP1	protein phosphatase 1	OsPP47, PP47
TraesCS7B01G082600	wds_W8.5_vs_HFZ_W8.5	1	TraesCS7B01G082600	LOC_Os06g11610.1	heat shock 22 kDa protein, mitochondrial precursor, putative, expressed	Os02t0758000	Similar to Low molecular weight heat shock protein precursor (Mitochondrial small heat shock protein 22).	NA	NA	OsHsp24.1, OsHSP24.1
TraesCS5D01G532200	wds_W4_vs_HFZ_W4	1	TraesCS5D01G532200	LOC_Os03g02300.1	expressed protein	Os03t0114100	Conserved hypothetical protein.	NA	NA	NA
TraesCS2B01G308500	wds_W4_vs_HFZ_W4	1	TraesCS2B01G308500	LOC_Os04g33390.1	prephenate dehydratase domain containing protein, expressed	Os04t0406600	Prephenate dehydratase domain containing protein.	NA	NA	NA
TraesCS1D01G297600	wds_W8.5_vs_HFZ_W8.5	1	TraesCS1D01G297600	LOC_Os05g16240.1	expressed protein	Os05t0250000	Domain of unknown function DUF1618 domain containing protein.	NA	NA	NA
TraesCS6D01G331600	wds_W8.5_vs_HFZ_W8.5	1	TraesCS6D01G331600	LOC_Os08g10450.1	nucleoside transporter, putative, expressed	Os08t0205200	Delayed-early response protein/equilibrative nucleoside transporter family protein.	NA	NA	NA
TraesCS6D01G131200	wds_W4_vs_HFZ_W4	1	TraesCS6D01G131200	NA	NA	NA	NA	NA	NA	NA
TraesCS5B01G035500	wds_W4_vs_HFZ_W4	1	TraesCS5B01G035500	LOC_Os02g28970.1	expressed protein	Os02t0491300	Secretory fasciclin glycoprotein, Regulation of anther development and pollen formation	MTR1	MICROSPORE AND TAPETUM REGULATOR1	OsMTR1
TraesCS6D01G187300	wds_W8.5_vs_HFZ_W8.5	1	TraesCS6D01G187300	LOC_Os02g33560.1	expressed protein	Os02t0538900	Basic-leucine zipper (bZIP) transcription factor domain containing protein.	NA	NA	OsbZIP21
TraesCS5B01G208000	wds_W4_vs_HFZ_W4	1	TraesCS5B01G208000	LOC_Os09g27040.1	GEX1, putative, expressed	Os09t0442400	t-snare domain containing protein.	NA	NA	NA
TraesCS5D01G462500	wds_W4_vs_HFZ_W4	1	TraesCS5D01G462500	LOC_Os01g43844.1	cytochrome P450 72A1, putative, expressed	Os01t0628700	Cytochrome P450.	NA	NA	NA
TraesCS6D01G387600	wds_W8.5_vs_HFZ_W8.5	1	TraesCS6D01G387600	LOC_Os07g07350.1	zinc finger A20 and AN1 domain-containing stress-associated protein, putative, expressed	Os07t0168800	Zinc finger, AN1-type domain containing protein.	NA	NA	OsSAP9, SAP9, ZFP33
TraesCS4A01G338500	wds_W4_vs_HFZ_W4	1	TraesCS4A01G338500	LOC_Os09g37100.1	phospholipase D, putative, expressed	Os09t0543100	Similar to Phospholipase D nu-2 (Fragment).	NA	NA	OsPLDdelta1, OsPLDdelta, OsSTA233
TraesCS2A01G546600	wds_W4_vs_HFZ_W4	1	TraesCS2A01G546600	LOC_Os10g08319.1	cytochrome P450, putative, expressed	Os10t0165300	Cytochrome P450 family protein.	NA	NA	NA
TraesCS7A01G439300	wds_W8.5_vs_HFZ_W8.5	1	TraesCS7A01G439300	LOC_Os02g32814.1	heavy metal-associated domain containing protein, expressed	Os02t0530100	Copper chaperone homolog CCH.	NA	NA	OsATX1, CCH, ATX1
TraesCS1B01G273800	wds_W8.5_vs_HFZ_W8.5	1	TraesCS1B01G273800	LOC_Os05g34760.1	expressed protein	Os05t0420500	Conserved hypothetical protein.	NA	NA	NA
TraesCS3D01G094300	wds_W4_vs_HFZ_W4	1	TraesCS3D01G094300	LOC_Os01g32670.1	expressed protein	Os01t0510200	Conserved hypothetical protein.	NA	NA	NA
TraesCS6D01G301200	wds_W6_vs_HFZ_W6	1	TraesCS6D01G301200	LOC_Os10g26130.1	phenylalanyl-tRNA synthetase, putative, expressed	Os10t0400800	Similar to Phenylalanyl-tRNA synthetase alpha chain (EC 6.1.1.20) (Phenylalanine--tRNA ligase alpha chain) (PheRS) (CML33).	NA	NA	NA
TraesCS1D01G279100	wds_W8.5_vs_HFZ_W8.5	1	TraesCS1D01G279100	LOC_Os03g21390.1	expressed protein	Os03t0331900	Yos1-like domain containing protein.	NA	NA	NA
TraesCS1D01G084500	wds_W4_vs_HFZ_W4	1	TraesCS1D01G084500	LOC_Os05g04830.1	expressed protein	Os05t0140300	Conserved hypothetical protein.	NA	NA	NA
TraesCS7A01G507200	wds_W6_vs_HFZ_W6	1	TraesCS7A01G507200	LOC_Os09g16950.1	cysteine-rich receptor-like protein kinase 25 precursor, putative, expressed	Os09t0339000	Protein kinase, core domain containing protein.	NA	NA	NA
TraesCS7A01G262900	wds_W8.5_vs_HFZ_W8.5	1	TraesCS7A01G262900	LOC_Os08g42380.1	mitochondrial import inner membrane translocase subunit Tim, putative, expressed	Os08t0535600	Zinc finger, Tim10/DDP-type family protein.	NA	NA	NA
TraesCS2D01G225500	wds_W4_vs_HFZ_W4	1	TraesCS2D01G225500	LOC_Os07g34070.1	auxin-induced protein 5NG4, putative, expressed	Os07t0524900	Protein of unknown function DUF6, transmembrane domain containing protein.	NA	NA	NA
TraesCS6D01G183600	wds_W8.5_vs_HFZ_W8.5	1	TraesCS6D01G183600	LOC_Os04g32560.1	ATP-dependent Clp protease ATP-binding subunit clpA homolog CD4B,chloroplast precursor, putative, expressed	Os12t0230100	Similar to ATP-dependent Clp protease ATP-binding subunit clpA homolog, chloroplast precursor (Fragment).	NA	NA	NA
TraesCS5A01G514800	wds_W4_vs_HFZ_W4	1	TraesCS5A01G514800	LOC_Os03g03200.2	hydrolase, alpha/beta fold family protein, putative, expressed	Os03t0123800	Similar to Hydrolase.	NA	NA	NA
TraesCS6D01G191200	wds_W8.5_vs_HFZ_W8.5	1	TraesCS6D01G191200	LOC_Os02g37970.1	DUF581 domain containing protein, expressed	Os02t0592833	Protein of unknown function DUF581 family protein.	NA	NA	NA
TraesCS3D01G295000	wds_W4_vs_HFZ_W4	1	TraesCS3D01G295000	LOC_Os01g55320.1	heavy metal-associated domain containing protein, expressed	Os01t0758000	Similar to copper-binding family protein.	NA	NA	NA
TraesCS1D01G344700	wds_W4_vs_HFZ_W4	1	TraesCS1D01G344700	LOC_Os05g44770.1	receptor-like protein kinase 5 precursor, putative, expressed	Os05t0522600	Leucine-rich repeat, plant specific containing protein.	NA	NA	NA
TraesCS2D01G394200	wds_W4_vs_HFZ_W4	1	TraesCS2D01G394200	LOC_Os04g48850.1	aminotransferase, classes I and II, domain containing protein, expressed	Os04t0578000	ACC synthase, Ethylene biosynthesis	ACS2, OsACS2, Os-ACS2	ACC SYNTHASE 2, ACC synthase 2, 1-aminocyclopropane-1-carboxylic acid synthase 2	OsACS2, Os-ACS2
TraesCS6D01G217000	wds_W4_vs_HFZ_W4	1	TraesCS6D01G217000	LOC_Os02g42520.2	dehydrogenase, putative, expressed	Os02t0637700	Similar to Alcohol dehydrogenase-like protein.	NA	NA	NA
TraesCS3A01G123000	wds_W4_vs_HFZ_W4	1	TraesCS3A01G123000	LOC_Os05g10730.1	ABC transporter, ATP-binding protein, putative, expressed	Os05t0196100	Multidrug resistance associated protein 1.	NA	NA	OsABCC14, OsMRP14, OsABCC14-1, OsABCC14-2
TraesCS7D01G358000	wds_W4_vs_HFZ_W4	1	TraesCS7D01G358000	NA	NA	NA	NA	NA	NA	NA
TraesCS7A01G201300	wds_W4_vs_HFZ_W4	1	TraesCS7A01G201300	LOC_Os10g25230.1	ZIM domain containing protein, putative, expressed	Os10t0391400	Tify domain containing protein.	NA	NA	OsJAZ 13, OsJAZ13, JAZ13, OsTIFY11e
TraesCS6D01G213400	wds_W8.5_vs_HFZ_W8.5	1	TraesCS6D01G213400	LOC_Os02g42000.1	expressed protein	Os02t0631100	Photosystem II oxygen evolving complex protein PsbQ family protein.	NA	NA	NA
TraesCS6D01G273700	wds_W8.5_vs_HFZ_W8.5	1	TraesCS6D01G273700	LOC_Os07g13534.1	expressed protein	Os07t0239500	Conserved hypothetical protein.	NA	NA	NA
TraesCS6D01G254200	wds_W4_vs_HFZ_W4	1	TraesCS6D01G254200	LOC_Os02g47810.1	dof zinc finger domain containing protein, putative, expressed	Os02t0707200	Similar to Dof-like protein 34.	NA	NA	OsDof7, Dof7, OsDof-7
TraesCS5A01G356300	wds_W4_vs_HFZ_W4	1	TraesCS5A01G356300	LOC_Os09g38320.1	phytoene synthase, chloroplast precursor, putative, expressed	Os09t0555500	Similar to Chloroplast phytoene synthase 3.	NA	NA	OsPSY, PSY, OsPSY3, PSY3
TraesCS4B01G340400	wds_W4_vs_HFZ_W4	1	TraesCS4B01G340400	LOC_Os03g04600.1	expressed protein	Os03t0139200	Cytochrome c region domain containing protein.	NA	NA	NA
TraesCS6D01G374300	wds_W8.5_vs_HFZ_W8.5	1	TraesCS6D01G374300	LOC_Os02g57170.1	expressed protein	Os02t0816700	Conserved hypothetical protein.	NA	NA	NA
TraesCS7A01G248900	wds_W8.5_vs_HFZ_W8.5	1	TraesCS7A01G248900	LOC_Os08g40190.1	expressed protein	Os08t0512900	Conserved hypothetical protein.	NA	NA	NA
TraesCS7A01G231200	wds_W8.5_vs_HFZ_W8.5	1	TraesCS7A01G231200	LOC_Os06g29790.1	phosphate transporter 1, putative, expressed	Os06t0493600	Phosphate (Pi) transporter, Pi homeostasis	PHO1;3, OsPHO1;3, OsPHT1	PHOSPHATE TRANSPORTER 1;3, Phosphate transporter 1	OsPHO1;3, OsPHT1
TraesCS1B01G270900	wds_W8.5_vs_HFZ_W8.5	1	TraesCS1B01G270900	LOC_Os05g34480.1	expressed protein	Os05t0417300	Conserved hypothetical protein.	NA	NA	NA
TraesCS4B01G288400	wds_W4_vs_HFZ_W4	1	TraesCS4B01G288400	LOC_Os03g07590.1	expressed protein	Os03t0172100	Similar to Leucine zipper protein.	NA	NA	NA
TraesCS6D01G378800	wds_W8.5_vs_HFZ_W8.5	1	TraesCS6D01G378800	LOC_Os02g57340.1	tetratricopeptide-like helical, putative, expressed	Os02t0818800	Pentatricopeptide repeat domain containing protein.	NA	NA	NA
TraesCS3A01G374100	wds_W8.5_vs_HFZ_W8.5	1	TraesCS3A01G374100	LOC_Os01g64180.2	expressed protein	Os01t0860900	Conserved hypothetical protein.	NA	NA	NA
TraesCS1B01G199200	wds_W8.5_vs_HFZ_W8.5	1	TraesCS1B01G199200	LOC_Os10g37430.1	expressed protein	Os10t0518300	Tetratricopeptide-like helical domain containing protein.	NA	NA	NA
TraesCS1B01G226000	wds_W4_vs_HFZ_W4	1	TraesCS1B01G226000	LOC_Os10g40720.1	expansin precursor, putative, expressed	Os10t0555900	Beta-expansin precursor.	NA	NA	OsEXPB3, osaEXPb1.10
TraesCS1B01G238400	wds_W4_vs_HFZ_W4	1	TraesCS1B01G238400	LOC_Os06g47530.1	TKL_IRAK_DUF26-lh.6 - DUF26 kinases have homology to DUF26 containing loci, expressed	Os06t0690200	Serine/threonine protein kinase-related domain containing protein.	NA	NA	OsRLCK215
TraesCSU01G009800	wds_W8.5_vs_HFZ_W8.5	1	TraesCSU01G009800	LOC_Os07g39320.1	homeobox domain containing protein, expressed	Os07t0581700	Homeodomain-leucine zipper (HD-Zip) transcription factor, Regulation of panicle development	Oshox14	homeobox gene 14	Oshox14, OsHox14
TraesCS6D01G254000	wds_W8.5_vs_HFZ_W8.5	1	TraesCS6D01G254000	LOC_Os02g47800.1	monodehydroascorbate reductase, putative, expressed	Os02t0707100	Monodehydroascorbate reductase, Negative regulation of tolerance to heat stress	OsMDHAR4, OsMDAR2, OsMDHAR2	monodehydroascorbate reductase 4, Monodehydroascorbate reductase 2	OsMDAR2, OsMDHAR2, MDAR2, MDHAR2, OsMDHAR4, MDHAR4
TraesCS6D01G339200	wds_W8.5_vs_HFZ_W8.5	1	TraesCS6D01G339200	LOC_Os02g55140.1	leucine aminopeptidase, chloroplast precursor, putative, expressed	Os12t0434400	Similar to predicted protein.	NA	NA	NA
TraesCS2A01G583900	wds_W4_vs_HFZ_W4	1	TraesCS2A01G583900	LOC_Os04g58890.1	expressed protein	Os04t0685700	Similar to H0723C07.4 protein.	NA	NA	NA
TraesCS6D01G301000	wds_W8.5_vs_HFZ_W8.5	1	TraesCS6D01G301000	LOC_Os02g52490.2	expressed protein	Os02t0762600	SG1 (SHORT GRAIN1)-related protein, Brassinosteroid signaling, Regulation of seed and panicle development	SGL1	SG1-LIKE PROTEIN1, SG1-LIKE PROTEIN 1	SGL1
TraesCS4B01G096800	wds_W4_vs_HFZ_W4	1	TraesCS4B01G096800	NA	NA	NA	NA	NA	NA	NA
TraesCS3B01G198400	wds_W4_vs_HFZ_W4	1	TraesCS3B01G198400	LOC_Os01g14170.1	expressed protein	Os01t0244000	Domain of unknown function DUF1618 domain containing protein.	NA	NA	NA
TraesCS7B01G089400	wds_W4_vs_HFZ_W4	1	TraesCS7B01G089400	LOC_Os06g12150.1	shikimate kinase, putative, expressed	Os06t0225800	Shikimate kinase domain containing protein.	NA	NA	OsSK2
TraesCS6D01G392000	wds_W4_vs_HFZ_W4	1	TraesCS6D01G392000	NA	NA	NA	NA	NA	NA	NA
TraesCS4A01G340400	wds_W4_vs_HFZ_W4	1	TraesCS4A01G340400	LOC_Os03g02300.1	expressed protein	NA	NA	NA	NA	NA
TraesCS1D01G061800	wds_W4_vs_HFZ_W4	1	TraesCS1D01G061800	LOC_Os05g44120.1	expressed protein	Os05t0517400	Conserved hypothetical protein.	NA	NA	NA
TraesCS7B01G384000	wds_W8.5_vs_HFZ_W8.5	1	TraesCS7B01G384000	LOC_Os06g45460.1	OsFBX202 - F-box domain containing protein, expressed	Os06t0665400	F-box protein, Inflorescence form, Loading resistance and grain yield	APO1, apo1(t), apo1, SCM2, SCM2/APO1, OsFbox321, Os_F0393	ABERRANT PANICLE ORGANIZATION 1, aberrant panicle organization 1, aberrant panicle organization-1, STRONG CULM 2, STRONG CULM2, F-box protein 321	apo1(t), apo1, SCM2, SCM2/APO1, OsFbox321, Os_F0393
TraesCS6D01G341200	wds_W8.5_vs_HFZ_W8.5	1	TraesCS6D01G341200	LOC_Os02g55250.1	BHLH transcription factor, putative, expressed	Os06t0184000	Similar to BHLH transcription factor.	NA	NA	OsbHLH115, OsRHL1
TraesCS7D01G261900	wds_W8.5_vs_HFZ_W8.5	1	TraesCS7D01G261900	LOC_Os08g41960.1	OsMADS37 - MADS-box family gene with MIKC* type-box, expressed	Os08t0531900	Similar to MADS box transcription factor-like protein (MADS-box protein AGL72).	NA	NA	OsMADS37
TraesCS2B01G078600	wds_W6_vs_HFZ_W6	1	TraesCS2B01G078600	LOC_Os04g15920.1	dehydrogenase, putative, expressed	Os04t0229100	Similar to Sinapyl alcohol dehydrogenase.	NA	NA	OsCAD6
TraesCS3A01G190700	wds_W8.5_vs_HFZ_W8.5	1	TraesCS3A01G190700	LOC_Os01g17260.1	transcription factor, putative, expressed	Os01t0279900	TGA transcription factor, bZIP transcription factor, Defense response	OsTGA5, OsbZIP3	NA	OsbZIP03, OsbZIP3, OsHBP1b
TraesCS3B01G394500	wds_W4_vs_HFZ_W4	1	TraesCS3B01G394500	LOC_Os01g62670.1	avr9/Cf-9 rapidly elicited protein, putative, expressed	Os05t0457600	Similar to Avr9/Cf-9 rapidly elicited protein 137.	NA	NA	NA
TraesCS6D01G347100	wds_W8.5_vs_HFZ_W8.5	1	TraesCS6D01G347100	LOC_Os12g33220.1	F-box/LRR-repeat protein 14, putative, expressed	Os12t0517000	Cyclin-like F-box domain containing protein.	NA	NA	Os_F0691
TraesCS1B01G249700	wds_W8.5_vs_HFZ_W8.5	1	TraesCS1B01G249700	LOC_Os05g31290.1	acyl carrier protein, putative, expressed	Os05t0377000	Similar to Acyl carrier protein.	NA	NA	NA
TraesCS5D01G238700	wds_W4_vs_HFZ_W4	1	TraesCS5D01G238700	LOC_Os09g24580.1	EF hand family protein, putative, expressed	Os12t0140050	Similar to EF hand family protein.	NA	NA	NA
TraesCS5B01G005300	wds_W6_vs_HFZ_W6	1	TraesCS5B01G005300	LOC_Os05g05330.1	expressed protein	Os05t0145700	Peptidase, trypsin-like serine and cysteine domain containing protein.	NA	NA	NA
TraesCS5D01G264600	wds_W4_vs_HFZ_W4	1	TraesCS5D01G264600	NA	NA	NA	NA	NA	NA	NA
TraesCS4A01G107100	wds_W6_vs_HFZ_W6	1	TraesCS4A01G107100	LOC_Os03g17790.1	OsRCI2-5 - Putative low temperature and salt responsive protein, expressed	Os03t0286900	RCI2 (rare cold-inducible 2) family protein, Drought resistance	OsRCI2-5	rare cold-inducible 2-5	OsRCI2-5
TraesCS2A01G407200	wds_W4_vs_HFZ_W4	1	TraesCS2A01G407200	LOC_Os04g47300.1	CAMK_CAMK_like.26 - CAMK includes calcium/calmodulin depedent protein kinases, expressed	Os04t0560600	Calcium-dependent protein kinase, Salt-stress tolerance, Blast disease resistance, Nitrogen metabolism	CDPK12, OsCDPK12, OsCPK12, ESL4	CALCIUM-DEPENDENT PROTEIN KINASE 12, calcium-dependent protein kinase, Calcium-dependent protein kinase 12, Early senescence leaf 4	OsCDPK12, OsCPK12, CPK12
TraesCS6D01G192100	wds_W8.5_vs_HFZ_W8.5	1	TraesCS6D01G192100	LOC_Os02g38080.1	protein kinase domain containing protein, expressed	Os02t0594100	Similar to Protein kinase ATN1.	NA	NA	NA
TraesCS5A01G378500	wds_W8.5_vs_HFZ_W8.5	1	TraesCS5A01G378500	LOC_Os07g42300.1	elongation factor protein, putative, expressed	Os03t0406200	Elongation factor 1 beta 2.	NA	NA	eEF-1beta2, EF-1beta2
TraesCS6D01G218200	wds_W6_vs_HFZ_W6	1	TraesCS6D01G218200	LOC_Os10g18890.1	HNH endonuclease domain-containing protein, putative, expressed	Os10t0335200	HNH endonuclease domain containing protein.	NA	NA	NA
TraesCS1D01G288500	wds_W8.5_vs_HFZ_W8.5	1	TraesCS1D01G288500	LOC_Os05g38940.1	expressed protein	Os05t0465000	Conserved hypothetical protein.	NA	NA	NA
TraesCS2A01G371600	wds_W4_vs_HFZ_W4	1	TraesCS2A01G371600	LOC_Os04g44910.1	receptor like protein kinase, putative, expressed	Os04t0531500	Concanavalin A-like lectin/glucanase domain containing protein.	NA	NA	NA
TraesCS4A01G202300	wds_W4_vs_HFZ_W4	1	TraesCS4A01G202300	LOC_Os11g10510.1	dehydrogenase, putative, expressed	Os11t0210500	Similar to Alcohol dehydrogenase.	NA	NA	Adh2*, Adh2
TraesCS7A01G235400	wds_W8.5_vs_HFZ_W8.5	1	TraesCS7A01G235400	NA	NA	NA	NA	NA	NA	NA
TraesCS6B01G321800	wds_W8.5_vs_HFZ_W8.5	1	TraesCS6B01G321800	LOC_Os07g10030.1	expressed protein	Os07t0199000	Similar to OSIGBa0126B18.3 protein.	NA	NA	NA
TraesCS4B01G358500	wds_W8.5_vs_HFZ_W8.5	1	TraesCS4B01G358500	LOC_Os03g02460.1	retinol dehydrogenase, putative, expressed	Os03t0115700	Short-chain dehydrogenase/reductase SDR family protein.	NA	NA	NA
TraesCS7B01G315100	wds_W8.5_vs_HFZ_W8.5	1	TraesCS7B01G315100	LOC_Os06g49070.1	expressed protein	Os06t0704200	Conserved hypothetical protein.	NA	NA	NA
TraesCS6A01G312000	wds_W4_vs_HFZ_W4	1	TraesCS6A01G312000	LOC_Os02g50570.1	retrotransposon protein, putative, unclassified, expressed	Os03t0204100	Actin-binding FH2 domain containing protein.	NA	NA	OsFH8, FH8
TraesCS3A01G136100	wds_W4_vs_HFZ_W4	1	TraesCS3A01G136100	LOC_Os05g25640.1	cytochrome P450, putative, expressed	Os05t0320700	Similar to Cytochrome P450.	NA	NA	C4H2, OsC4H, OsC4HL, C4H
TraesCS7B01G288100	wds_W4_vs_HFZ_W4	1	TraesCS7B01G288100	LOC_Os06g50080.1	DUF581 domain containing protein, expressed	Os06t0714800	Protein of unknown function DUF581 family protein.	NA	NA	NA
TraesCS4D01G351800	wds_W8.5_vs_HFZ_W8.5	1	TraesCS4D01G351800	LOC_Os03g02460.1	retinol dehydrogenase, putative, expressed	Os03t0115700	Short-chain dehydrogenase/reductase SDR family protein.	NA	NA	NA
TraesCS6D01G358500	wds_W8.5_vs_HFZ_W8.5	1	TraesCS6D01G358500	LOC_Os02g56200.1	ELMO/CED-12 family protein, putative, expressed	Os02t0805800	Aminoglycoside phosphotransferase domain containing protein.	NA	NA	NA
TraesCS3D01G427000	wds_W4_vs_HFZ_W4	1	TraesCS3D01G427000	LOC_Os01g69890.1	expressed protein	Os01t0923200	Similar to AT.I.24-6 protein (Fragment).	NA	NA	NA
TraesCS3A01G482000	wds_W8.5_vs_HFZ_W8.5	1	TraesCS3A01G482000	LOC_Os01g71340.1	glycosyl hydrolases family 17, putative, expressed	Os01t0940700	Similar to Beta 1, 3-glucanase.	NA	NA	OsPR2, PR2, OsGlu1, Glu1
TraesCS4B01G327200	wds_W4_vs_HFZ_W4	1	TraesCS4B01G327200	LOC_Os03g04020.1	expansin precursor, putative, expressed	Os03t0132200	Expansin-like protein A.	NA	NA	OsEXPLA1, EXPLA1, RIP3
TraesCS6D01G232300	wds_W8.5_vs_HFZ_W8.5	1	TraesCS6D01G232300	LOC_Os02g44010.1	expressed protein	Os02t0657700	Uncharacterised conserved protein UCP012943 domain containing protein.	NA	NA	NA
TraesCS5D01G379300	wds_W8.5_vs_HFZ_W8.5	1	TraesCS5D01G379300	LOC_Os11g26780.1	dehydrin, putative, expressed	Os11t0454200	Dehydrin	RAB16B	Dehydrin Rab16B	rab21, OsLEA28, OsRAB16D, OsRAB16b
TraesCS6D01G211800	wds_W8.5_vs_HFZ_W8.5	1	TraesCS6D01G211800	LOC_Os02g41560.1	pentatricopeptide, putative, expressed	Os02t0625100	Hypothetical conserved gene.	NA	NA	NA
TraesCS6D01G221600	wds_W8.5_vs_HFZ_W8.5	1	TraesCS6D01G221600	LOC_Os02g43150.1	GATA zinc finger domain containing protein, expressed	Os02t0645600	Similar to AG-motif binding protein-3.	NA	NA	OsGATA2, OsGATA2a, OsGATA2b
TraesCS1A01G376800	wds_W8.5_vs_HFZ_W8.5	1	TraesCS1A01G376800	NA	NA	NA	NA	NA	NA	NA
TraesCS2B01G398400	wds_W4_vs_HFZ_W4	1	TraesCS2B01G398400	LOC_Os04g43800.1	phenylalanine ammonia-lyase, putative, expressed	Os04t0518400	Similar to Phenylalanine ammonia-lyase (Fragment).	NA	NA	OsPAL07, OsPAL, PAL07, OsPAL6, PAL6, PAL1, OsPAL7, PAL7
TraesCS5D01G311300	wds_W4_vs_HFZ_W4	1	TraesCS5D01G311300	LOC_Os09g34160.1	resistance protein, putative, expressed	Os09t0517200	Hypothetical conserved gene.	NA	NA	NA
TraesCS6D01G340300	wds_W8.5_vs_HFZ_W8.5	1	TraesCS6D01G340300	LOC_Os02g55190.1	expressed protein	Os02t0795200	Conserved hypothetical protein.	NA	NA	NA
TraesCS6D01G235000	wds_W4_vs_HFZ_W4	1	TraesCS6D01G235000	LOC_Os02g44880.1	expressed protein	Os04t0562500	Similar to H0211B05.7 protein.	NA	NA	NA
TraesCS6D01G328700	wds_W8.5_vs_HFZ_W8.5	1	TraesCS6D01G328700	LOC_Os02g54624.1	zinc finger family protein, putative, expressed	Os05t0179000	Zinc finger, RING/FYVE/PHD-type domain containing protein.	NA	NA	OsRFPH2-5
TraesCS7B01G021700	wds_W8.5_vs_HFZ_W8.5	1	TraesCS7B01G021700	NA	NA	NA	NA	NA	NA	NA
TraesCS5D01G165000	wds_W4_vs_HFZ_W4	1	TraesCS5D01G165000	NA	NA	NA	NA	NA	NA	NA
TraesCS2A01G212900	wds_W4_vs_HFZ_W4	1	TraesCS2A01G212900	LOC_Os04g43800.1	phenylalanine ammonia-lyase, putative, expressed	Os04t0518400	Similar to Phenylalanine ammonia-lyase (Fragment).	NA	NA	OsPAL07, OsPAL, PAL07, OsPAL6, PAL6, PAL1, OsPAL7, PAL7
TraesCS6D01G250600	wds_W6_vs_HFZ_W6	1	TraesCS6D01G250600	LOC_Os02g46600.1	RING-H2 finger protein ATL5G, putative, expressed	Os02t0692000	Similar to RING finger family protein.	NA	NA	NA
TraesCS7A01G253700	wds_W4_vs_HFZ_W4	1	TraesCS7A01G253700	LOC_Os02g57460.1	RING-H2 finger protein ATL5G, putative, expressed	Os02t0820200	Zinc finger, RING/FYVE/PHD-type domain containing protein.	NA	NA	NA
TraesCS4B01G052900	wds_W4_vs_HFZ_W4	1	TraesCS4B01G052900	LOC_Os03g51200.1	Core histone H2A/H2B/H3/H4 domain containing protein, putative, expressed	Os12t0530000	Similar to Histone H2A.	NA	NA	NA
TraesCS7A01G259700	wds_W8.5_vs_HFZ_W8.5	1	TraesCS7A01G259700	LOC_Os08g41830.1	sulfite oxidase, putative, expressed	Os08t0530400	Moco containing protein (Moco containing protein(OsMCP)).	NA	NA	OsMCP
TraesCS2B01G062500	wds_W4_vs_HFZ_W4	1	TraesCS2B01G062500	LOC_Os01g20206.1	methyltransferase, putative, expressed	Os01t0716500	Methyltransferase type 12 domain containing protein.	NA	NA	NA
TraesCS7B01G220900	wds_W8.5_vs_HFZ_W8.5	1	TraesCS7B01G220900	LOC_Os04g51410.1	expressed protein	Os04t0603400	Similar to OSIGBa0118P15.3 protein.	NA	NA	NA
TraesCS5B01G498200	wds_W4_vs_HFZ_W4	1	TraesCS5B01G498200	LOC_Os02g33550.1	harpin-induced protein 1 domain containing protein, expressed	Os02t0538700	Harpin-induced 1 domain containing protein.	NA	NA	NA
TraesCS7A01G392000	wds_W4_vs_HFZ_W4	1	TraesCS7A01G392000	LOC_Os06g42660.1	expressed protein	Os06t0633100	Similar to P10Sh249C12.	NA	NA	NA
TraesCS5B01G203800	wds_W4_vs_HFZ_W4	1	TraesCS5B01G203800	LOC_Os09g23780.1	expressed protein	Os09t0403000	Hypothetical conserved gene.	NA	NA	NA
TraesCS3B01G059900	wds_W8.5_vs_HFZ_W8.5	1	TraesCS3B01G059900	NA	NA	NA	NA	NA	NA	NA
TraesCS6D01G290800	wds_W8.5_vs_HFZ_W8.5	1	TraesCS6D01G290800	LOC_Os02g50640.1	HEAT repeat family protein, putative, expressed	Os02t0739900	Similar to microtubule-associated protein TORTIFOLIA1.	NA	NA	NA
TraesCS7D01G413500	wds_W4_vs_HFZ_W4	1	TraesCS7D01G413500	LOC_Os06g48680.1	expressed protein	Os06t0700300	Conserved hypothetical protein.	NA	NA	NA
TraesCS6D01G184100	wds_W6_vs_HFZ_W6	1	TraesCS6D01G184100	LOC_Os02g33010.1	expressed protein	Os02t0533000	FeS cluster biogenesis domain containing protein.	NA	NA	NA
TraesCS5A01G503600	wds_W4_vs_HFZ_W4	1	TraesCS5A01G503600	LOC_Os03g01820.1	fatty acid hydroxylase, putative, expressed	Os03t0108500	Similar to 4, 4-dimethyl-sterol C4-methyl-oxidase (Fragment).	NA	NA	NA
TraesCS2B01G482900	wds_W8.5_vs_HFZ_W8.5	1	TraesCS2B01G482900	NA	NA	NA	NA	NA	NA	NA
TraesCS6D01G226800	wds_W8.5_vs_HFZ_W8.5	1	TraesCS6D01G226800	LOC_Os02g44690.1	HSPC171 protein, putative, expressed	Os02t0666800	Protein of unknown function DUF788 family protein.	NA	NA	NA
TraesCS6B01G390600	wds_W8.5_vs_HFZ_W8.5	1	TraesCS6B01G390600	LOC_Os08g10020.2	photosystem II 10 kDa polypeptide, chloroplast precursor, putative, expressed	Os08t0200300	Similar to Photosystem II 10 kDa polypeptide (Fragment).	NA	NA	OsPsbR3, PsbR3
TraesCS5D01G389300	wds_W4_vs_HFZ_W4	1	TraesCS5D01G389300	LOC_Os03g52910.1	uncharacterized UPF0114 domain containing protein, expressed	Os03t0739700	Uncharacterised protein family UPF0114 domain containing protein.	NA	NA	NA
TraesCS7D01G524300	wds_W4_vs_HFZ_W4	1	TraesCS7D01G524300	LOC_Os06g50390.1	eukaryotic aspartyl protease domain containing protein, expressed	Os06t0717900	Similar to aspartic-type endopeptidase/ pepsin A.	NA	NA	NA
TraesCS1A01G374300	wds_W4_vs_HFZ_W4	1	TraesCS1A01G374300	LOC_Os05g47700.1	LTPL152 - Protease inhibitor/seed storage/LTP family protein precursor, expressed	Os05t0550300	Similar to Lipid transfer protein (Fragment).	NA	NA	OsLTP2.4, OsLtpII.4
TraesCS4D01G220500	wds_W6_vs_HFZ_W6	1	TraesCS4D01G220500	LOC_Os03g15050.2	phosphoenolpyruvate carboxykinase, putative, expressed	Os03t0255500	Similar to Phosphoenolpyruvate carboxykinase 4 (EC 4.1.1.49) (Fragment).	NA	NA	NA
TraesCS6D01G305100	wds_W8.5_vs_HFZ_W8.5	1	TraesCS6D01G305100	LOC_Os02g53180.2	1-aminocyclopropane-1-carboxylate oxidase protein, putative, expressed	Os02t0771600	Similar to 1-aminocyclopropane-1-carboxylate oxidase (Fragment).	NA	NA	OsACO3
TraesCS6D01G392900	wds_W8.5_vs_HFZ_W8.5	1	TraesCS6D01G392900	LOC_Os04g59340.1	RNA-binding region RNP-1, putative, expressed	Os04t0689700	RNA recognition motif, RNP-1 domain containing protein.	NA	NA	NA
TraesCS7A01G247300	wds_W8.5_vs_HFZ_W8.5	1	TraesCS7A01G247300	LOC_Os08g39990.1	expressed protein	Os08t0510800	Conserved hypothetical protein.	NA	NA	NA
TraesCS7A01G262500	wds_W8.5_vs_HFZ_W8.5	1	TraesCS7A01G262500	LOC_Os09g33480.1	DAG protein, chloroplast precursor, putative, expressed	Os09t0509000	Similar to DAG protein.	NA	NA	OsMORF8
TraesCS6B01G326500	wds_W4_vs_HFZ_W4	1	TraesCS6B01G326500	LOC_Os02g50140.1	caleosin related protein, putative, expressed	Os02t0734600	Similar to caleosin related protein.	NA	NA	NA
TraesCS5A01G164900	wds_W6_vs_HFZ_W6	1	TraesCS5A01G164900	LOC_Os09g05020.1	tyrosine phosphatase family protein, putative, expressed	Os09t0135700	Protein tyrosine phosphatase, Negative regulation of drought stress response	OsPFA-DSP1	plant and fungi atypical dual-specificity phosphatase 1	OsPFA-DSP1, OsPP105
TraesCS2B01G517400	wds_W4_vs_HFZ_W4	1	TraesCS2B01G517400	LOC_Os05g25770.1	WRKY45, expressed	Os05t0322900	WRKY transcription factor, Benzothiadiazole (BTH)-inducible blast resistance	WRKY45, OsWRKY45	WRKY GENE 45, Rice WRKY gene45	OsWRKY45
TraesCS1A01G335200	wds_W6_vs_HFZ_W6	1	TraesCS1A01G335200	LOC_Os05g43940.1	O-methyltransferase, putative, expressed	Os05t0515600	Similar to O-methyltransferase ZRP4 (EC 2.1.1.-) (OMT).	NA	NA	ZRP4
TraesCS7B01G255800	wds_W6_vs_HFZ_W6	1	TraesCS7B01G255800	LOC_Os06g39520.2	myristoyl-acyl carrier protein thioesterase, chloroplast precursor, putative, expressed	Os06t0596300	Similar to Acyl-ACP thioesterase (Fragment).	NA	NA	NA
TraesCS7A01G239200	wds_W6_vs_HFZ_W6	1	TraesCS7A01G239200	LOC_Os10g10244.1	alanyl-tRNA synthetase, putative, expressed	Os10t0182000	Similar to Alanyl-tRNA synthetase, mitochondrial precursor (EC 6.1.1.7) (Alanine--tRNA ligase) (AlaRS).	NA	NA	NA
TraesCS1A01G007900	wds_W4_vs_HFZ_W4	1	TraesCS1A01G007900	LOC_Os05g01290.1	expressed protein	Os05t0103400	Protein of unknown function DUF3339 domain containing protein.	NA	NA	NA
TraesCS7A01G394600	wds_W4_vs_HFZ_W4	1	TraesCS7A01G394600	LOC_Os06g41940.1	expressed protein	Os02t0193300	Conserved hypothetical protein.	NA	NA	NA
TraesCS6D01G273100	wds_W4_vs_HFZ_W4	1	TraesCS6D01G273100	LOC_Os02g49760.1	potassium transporter, putative, expressed	Os02t0730300	Similar to Potassium transporter HAK3p (Fragment).	NA	NA	OsHAK25
TraesCS5A01G155300	wds_W4_vs_HFZ_W4	1	TraesCS5A01G155300	LOC_Os12g01240.1	mitochondrial substrate carrier family protein, putative, expressed	Os12t0103000	EF-Hand type domain containing protein.	NA	NA	NA
TraesCS2D01G408900	wds_W4_vs_HFZ_W4	1	TraesCS2D01G408900	LOC_Os03g01320.1	LTPL116 - Protease inhibitor/seed storage/LTP family protein precursor, expressed	Os03t0103300	Hybrid proline- or glycine-rich protein, Controll of low-temperature germinability, Pre-harvest sprouting resistance	qLTG-3-1(t), qLTG-3-1(t), qLTG3-1, OsHyPRP05, OsHyPRP5, HyP/GRP05, HyP/GRP5	low-temperature germianability (QTL)-3-1(t), hybrid proline- or glycine-rich protein 5	qLTG-3-1(t), qLTG3-1, OsHyPRP05, OsHyPRP5, HyP/GRP05, HyP/GRP5
TraesCS7A01G250200	wds_W4_vs_HFZ_W4	1	TraesCS7A01G250200	LOC_Os08g40450.1	uvrB/uvrC motif family protein, expressed	NA	NA	NA	NA	NA
TraesCS6D01G367400	wds_W8.5_vs_HFZ_W8.5	1	TraesCS6D01G367400	LOC_Os12g29220.1	nodulin MtN3 family protein, putative, expressed	Os12t0476200	Sucrose transporter, TAL effector PthXo2-dependent disease susceptibility to bacterial pathogen	SWEET13, OsSWEET13	SWEET13	OsSWEET13, Xa25(t), Xa25, OsMtN3, Xa25/SWEET13, OsSWEET13/XA25
TraesCS6D01G249100	wds_W4_vs_HFZ_W4	1	TraesCS6D01G249100	LOC_Os02g46830.1	expressed protein	Os02t0695600	Conserved hypothetical protein.	NA	NA	NA
TraesCS6D01G302200	wds_W8.5_vs_HFZ_W8.5	1	TraesCS6D01G302200	LOC_Os02g53500.2	RFC5 - Putative clamp loader of PCNA, replication factor C subunit 5, expressed	Os02t0775200	Similar to Activator 1 36 kDa subunit (Replication factor C 36 kDa subunit) (A1 36 kDa subunit) (RF-C 36 kDa subunit) (RFC36) (Replication factor C subunit 5).	NA	NA	OsRFC3, RFC3
TraesCS6D01G334800	wds_W8.5_vs_HFZ_W8.5	1	TraesCS6D01G334800	LOC_Os04g56480.1	pelota, putative, expressed	Os04t0659900	Eukaryotic release factor 1 (eRF1) protein, Regulation of cell death and pathogen resistance, Bacterial leaf blight resistance	LML1, OsPELOTA, splHM47, spl<sup>HM47</sup>	lesion mimic leaf 1	OsPELOTA, PELOTA, splHM47, HM47
TraesCS4D01G014300	wds_W4_vs_HFZ_W4	1	TraesCS4D01G014300	LOC_Os03g45720.1	glyoxalase family protein, putative, expressed	Os03t0659300	Glyoxalase/bleomycin resistance protein/dioxygenase domain containing protein.	NA	NA	OsGLYI4
TraesCS1A01G270800	wds_W4_vs_HFZ_W4	1	TraesCS1A01G270800	LOC_Os01g64970.1	CAMK_CAMK_like.11 - CAMK includes calcium/calmodulin depedent protein kinases, expressed	Os01t0869900	Serine/threonine protein kinase, Hyperosmotic stress response	SAPK4, OsSAPK4	STRESS/ABA-ACTIVATED PROTEIN KINASE 4, stress/ABA-activated protein kinase 4, Stress-Activated Protein Kinase 4	OsSAPK4
TraesCS3D01G009700	wds_W4_vs_HFZ_W4	1	TraesCS3D01G009700	LOC_Os10g01470.1	homeobox associated leucine zipper, putative, expressed	Os10t0561800	Similar to homeodomain leucine zipper protein hox1.	NA	NA	Oshox1, OsHox1
TraesCS2D01G533500	wds_W4_vs_HFZ_W4	1	TraesCS2D01G533500	LOC_Os04g54280.1	retrotransposon protein, putative, Ty1-copia subclass, expressed	Os04t0635100	Similar to H0315F07.12 protein.	NA	NA	NA
TraesCS1B01G220600	wds_W6_vs_HFZ_W6	1	TraesCS1B01G220600	LOC_Os02g58270.1	metallo-beta-lactamase family protein, putative, expressed	Os02t0829500	Beta-lactamase-like domain containing protein.	NA	NA	NA
TraesCS6D01G196600	wds_W8.5_vs_HFZ_W8.5	1	TraesCS6D01G196600	LOC_Os02g38980.1	bromodomain domain containing protein, expressed	Os02t0601800	Bromodomain containing protein.	NA	NA	NA
TraesCS1B01G251200	wds_W8.5_vs_HFZ_W8.5	1	TraesCS1B01G251200	LOC_Os05g31680.1	expressed protein	Os05t0381500	Similar to predicted protein.	NA	NA	NA
TraesCS7A01G232400	wds_W8.5_vs_HFZ_W8.5	1	TraesCS7A01G232400	LOC_Os08g02230.1	FAD-binding and arabino-lactone oxidase domains containing protein, putative, expressed	Os08t0114300	D-arabinono-1, 4-lactone oxidase domain containing protein.	NA	NA	NA
TraesCS5A01G337000	wds_W4_vs_HFZ_W4	1	TraesCS5A01G337000	LOC_Os09g37080.1	expressed protein	Os09t0542900	Conserved hypothetical protein.	NA	NA	NA
TraesCS2D01G218400	wds_W8.5_vs_HFZ_W8.5	1	TraesCS2D01G218400	LOC_Os12g38040.1	metallothionein family protein, expressed	Os12t0568100	Similar to Zinc knuckle family protein, expressed.	NA	NA	NA
TraesCS3D01G456600	wds_W8.5_vs_HFZ_W8.5	1	TraesCS3D01G456600	LOC_Os02g18640.1	OsFBX45 - F-box domain containing protein, expressed	Os02t0288000	Cyclin-like F-box domain containing protein.	NA	NA	OsFbox081, OsFbox81, Os_F0375
TraesCS1A01G279800	wds_W4_vs_HFZ_W4	1	TraesCS1A01G279800	LOC_Os05g37880.1	growth regulator related protein, putative, expressed	Os05t0451900	Similar to Axi 1 (Auxin-independent growth promoter)-like protein.	NA	NA	OsSTA151
TraesCS6A01G064000	wds_W8.5_vs_HFZ_W8.5	1	TraesCS6A01G064000	LOC_Os02g15160.1	OsFBX40 - F-box domain containing protein, expressed	Os02t0249700	Cyclin-like F-box domain containing protein.	NA	NA	OsFbox075, OsFbox75, Os_F0514
TraesCS7B01G337800	wds_W4_vs_HFZ_W4	1	TraesCS7B01G337800	LOC_Os08g23870.1	late embryogenesis abundant group 1, putative, expressed	Os08t0327700	Late embryogenesis abundant (LEA) group 1 family protein.	NA	NA	OsLEA4
TraesCS4D01G302800	wds_W4_vs_HFZ_W4	1	TraesCS4D01G302800	LOC_Os03g42654.1	expressed protein	Os03t0624900	Hypothetical conserved gene.	NA	NA	NA
TraesCS6D01G287600	wds_W6_vs_HFZ_W6	1	TraesCS6D01G287600	LOC_Os02g50980.1	expressed protein	Os02t0743600	Hypothetical conserved gene.	NA	NA	NA
TraesCS6D01G192000	wds_W8.5_vs_HFZ_W8.5	1	TraesCS6D01G192000	LOC_Os02g38060.1	methyltransferase domain containing protein, expressed	Os02t0593900	Methyltransferase-related domain containing protein.	NA	NA	NA
TraesCSU01G013200	wds_W8.5_vs_HFZ_W8.5	1	TraesCSU01G013200	LOC_Os01g42090.1	nodulin MtN3 family protein, putative, expressed	Os01t0605700	MtN3 and saliva related transmembrane protein family protein.	NA	NA	OsSWEET6b, SWEET6b
TraesCS3B01G091900	wds_W8.5_vs_HFZ_W8.5	1	TraesCS3B01G091900	LOC_Os01g03570.1	transcription factor X1, putative, expressed	Os01t0126600	Paralog of FACTOR OF DNA METHYLATION LIKE 1 (OsFDML1), Regulation of flower development	OsFDML2	FACTOR OF DNA METHYLATION LIKE 2	OsFDML2, FDML2
TraesCS2D01G185500	wds_W6_vs_HFZ_W6	1	TraesCS2D01G185500	NA	NA	NA	NA	NA	NA	NA
TraesCS6D01G289900	wds_W8.5_vs_HFZ_W8.5	1	TraesCS6D01G289900	LOC_Os02g50700.1	expressed protein	Os02t0740500	Conserved hypothetical protein.	NA	NA	NA
TraesCS6D01G314600	wds_W8.5_vs_HFZ_W8.5	1	TraesCS6D01G314600	LOC_Os02g53530.1	ZOS2-17 - C2H2 zinc finger protein, expressed	Os02t0775600	Zinc finger, C2H2-like domain containing protein.	NA	NA	NA
TraesCS3D01G251200	wds_W4_vs_HFZ_W4	1	TraesCS3D01G251200	LOC_Os01g51310.1	expressed protein	Os01t0710100	Hypothetical conserved gene.	NA	NA	NA
TraesCS3B01G604900	wds_W4_vs_HFZ_W4	1	TraesCS3B01G604900	LOC_Os12g18360.2	NB-ARC domain containing protein, expressed	Os12t0281300	Pi-ta protein belonging to the nucleotide-binding site leucine-rich repeat (NBS-LRR) class, Rice blast resistance (Nipponbare: susceptible)	Pi-ta	Pyricularia oryzae resistance-ta	Pita, Pita (sl, Pi4a, Pi-ta), Pita2, Pi4a, Pita, Pi-ta, Pita-2, Pi-ta2, Pi-4(t), Pi-4, Pi4, Pi-4a(t), OsTRXh6, TRXh6, OsTrx30
TraesCS3B01G041200	wds_W4_vs_HFZ_W4	1	TraesCS3B01G041200	LOC_Os01g03940.1	expressed protein	Os01t0130200	Hypothetical conserved gene.	NA	NA	NA
TraesCS1B01G238000	wds_W8.5_vs_HFZ_W8.5	1	TraesCS1B01G238000	LOC_Os05g28190.1	ranBP1 domain containing protein, expressed	Os05t0349500	Pleckstrin homology-type domain containing protein.	NA	NA	NA
TraesCS6D01G201300	wds_W8.5_vs_HFZ_W8.5	1	TraesCS6D01G201300	LOC_Os02g39550.1	calcium-binding mitochondrial protein anon-60Da, putative, expressed	Os02t0608400	EF-Hand type domain containing protein.	NA	NA	NA
TraesCS5B01G119100	wds_W4_vs_HFZ_W4	1	TraesCS5B01G119100	LOC_Os12g07550.1	expressed protein	Os12t0174200	Conserved hypothetical protein.	NA	NA	NA
TraesCS5A01G061500	wds_W8.5_vs_HFZ_W8.5	1	TraesCS5A01G061500	LOC_Os12g40470.1	DC1 domain-containing protein, putative, expressed	Os12t0596300	DC1 domain containing protein.	NA	NA	NA
TraesCS6D01G183900	wds_W4_vs_HFZ_W4	1	TraesCS6D01G183900	LOC_Os02g34560.1	plant neutral invertase domain containing protein, expressed	Os02t0550600	Plant neutral invertase family protein.	NA	NA	OsNIN8
TraesCS5D01G560600	wds_W8.5_vs_HFZ_W8.5	1	TraesCS5D01G560600	LOC_Os07g25680.1	protein kinase domain containing protein, expressed	Os07t0438500	Octicosapeptide/Phox/Bem1p domain containing protein.	NA	NA	NA
TraesCS6D01G194900	wds_W8.5_vs_HFZ_W8.5	1	TraesCS6D01G194900	LOC_Os02g38680.1	EMB2423, putative, expressed	Os02t0598800	Telomere length regulation protein, conserved domain domain containing protein.	NA	NA	NA
TraesCS1B01G240500	wds_W8.5_vs_HFZ_W8.5	1	TraesCS1B01G240500	LOC_Os05g28860.1	3'-5' exonuclease, putative, expressed	Os05t0357100	3'-5' exonuclease domain containing protein.	NA	NA	NA
TraesCS6D01G222700	wds_W6_vs_HFZ_W6	1	TraesCS6D01G222700	LOC_Os02g43340.1	hydrolase, alpha/beta fold family domain containing protein, expressed	Os05t0432600	Alpha/beta hydrolase fold-1 domain containing protein.	NA	NA	NA
TraesCS1B01G253500	wds_W8.5_vs_HFZ_W8.5	1	TraesCS1B01G253500	LOC_Os05g32140.1	NAD dependent epimerase/dehydratase family protein, putative, expressed	Os05t0387200	Similar to UDP-sulfoquinovose synthase, chloroplast precursor (EC 3.13.1.1) (Sulfite:UDP-glucose sulfotransferase) (Sulfolipid biosynthesis protein) (SoSQD1).	NA	NA	NA
TraesCS6D01G323600	wds_W6_vs_HFZ_W6	1	TraesCS6D01G323600	LOC_Os10g26290.1	transferase family protein, putative, expressed	Os10t0402400	Transferase family protein.	NA	NA	NA
TraesCS6D01G305800	wds_W8.5_vs_HFZ_W8.5	1	TraesCS6D01G305800	LOC_Os02g53140.1	COP1, putative, expressed	Os02t0771100	Ortholog of Arabidopsis CONSTITUTIVE PHOTOMORPHOGENIC1, Regulation of the onset of the adult phase, Regulation of vegetative-reproductive phase change and the time of flowering	PPS, COP1	PETER PAN SYNDROME, CONSTITUTIVE PHOTOMORPHOGENIC1	OsWD40-55, OsCOP1, COP1
TraesCS7D01G312300	wds_W4_vs_HFZ_W4	1	TraesCS7D01G312300	LOC_Os08g02520.1	OsSAUR31 - Auxin-responsive SAUR gene family member, expressed	Os08t0118500	Similar to Auxin-induced SAUR-like protein.	NA	NA	OsSAUR31
TraesCS2D01G110000	wds_W4_vs_HFZ_W4	1	TraesCS2D01G110000	LOC_Os07g47790.1	AP2 domain containing protein, expressed	Os07t0674800	Similar to AP2 domain transcription factor EREBP.	NA	NA	OsERF#067, OsERF067, OsERF67, AP2/EREBP#076, AP2/EREBP76
TraesCS4D01G246500	wds_W8.5_vs_HFZ_W8.5	1	TraesCS4D01G246500	NA	NA	NA	NA	NA	NA	NA
TraesCS1B01G087500	wds_W8.5_vs_HFZ_W8.5	1	TraesCS1B01G087500	LOC_Os09g01140.1	expressed protein	Os09t0100800	Protein of unknown function DUF573 domain containing protein.	NA	NA	NA
TraesCS5D01G410800	wds_W4_vs_HFZ_W4	1	TraesCS5D01G410800	LOC_Os07g02460.1	expressed protein	Os07t0115500	Hypothetical protein.	NA	NA	NA
TraesCS2A01G174600	wds_W4_vs_HFZ_W4	1	TraesCS2A01G174600	LOC_Os07g41340.1	B12D protein, putative, expressed	Os07t0604600	Similar to B12D protein.	NA	NA	NA
TraesCS1B01G167200	wds_W4_vs_HFZ_W4	1	TraesCS1B01G167200	LOC_Os10g32980.1	CESA7 - cellulose synthase, expressed	Os10t0467800	Secondary wall-specific cellulose synthase, Secondary cell wall formation	CESA7, OsCesA7, OsCESA7, OS_CESA07, OsCesA 7, CesA7	CELLULOSE SYNTHASE A7, Cellulose synthase A catalytic subunit 7 [UDP-forming], Cellulose synthase A catalytic subunit 7	OsCesA7, OsCESA7, OS_CESA07, OsCesA 7, CesA7
TraesCS2D01G457700	wds_W4_vs_HFZ_W4	1	TraesCS2D01G457700	LOC_Os05g49630.1	expressed protein	Os05t0571300	Hypothetical conserved gene.	NA	NA	NA
TraesCS2B01G218800	wds_W8.5_vs_HFZ_W8.5	1	TraesCS2B01G218800	LOC_Os07g39320.1	homeobox domain containing protein, expressed	Os07t0581700	Homeodomain-leucine zipper (HD-Zip) transcription factor, Regulation of panicle development	Oshox14	homeobox gene 14	Oshox14, OsHox14
TraesCS6A01G253300	wds_W4_vs_HFZ_W4	1	TraesCS6A01G253300	LOC_Os02g44870.1	dehydrin, putative, expressed	Os02t0669100	Dehydrin family protein.	NA	NA	LIP9, OsLIP9, lip9, DHN1, DIP1, OsDip1, OsLEA23, OsDhn1, COR410, OsLEA23/DIP1, DIP1/OsLEA23
TraesCS4A01G332400	wds_W8.5_vs_HFZ_W8.5	1	TraesCS4A01G332400	LOC_Os05g01620.1	OsFBX155 - F-box domain containing protein, expressed	Os05t0106800	F-box domain, cyclin-like domain containing protein.	NA	NA	OsFbox241, Os_F0593
TraesCS6D01G382700	wds_W8.5_vs_HFZ_W8.5	1	TraesCS6D01G382700	LOC_Os02g57500.1	expressed protein	Os02t0820600	Conserved hypothetical protein.	NA	NA	NA
TraesCS5A01G478500	wds_W4_vs_HFZ_W4	1	TraesCS5A01G478500	LOC_Os03g60580.1	actin-depolymerizing factor, putative, expressed	Os03t0820500	Actin depolymerizing factor, Actin-binding protein, Abiotic stress response	OsADF3	actin depolymerizing factor 3	OsADF3
TraesCS2B01G122400	wds_W6_vs_HFZ_W6	1	TraesCS2B01G122400	LOC_Os07g48229.1	vacuolar-sorting receptor precursor, putative, expressed	Os07t0680000	Similar to Vacuolar sorting receptor 1 precursor (AtVSR1) (Epidermal growth factor receptor-like protein 1) (AtELP1) (AtELP) (BP80-like protein b) (AtBP80b) (Spot 3 protein).	NA	NA	VSR3, OsVSR3
TraesCS2D01G453700	wds_W4_vs_HFZ_W4	1	TraesCS2D01G453700	LOC_Os04g49670.1	DUF581 domain containing protein, expressed	Os04t0586100	Protein of unknown function DUF581 family protein.	NA	NA	NA
TraesCS5B01G107200	wds_W6_vs_HFZ_W6	1	TraesCS5B01G107200	LOC_Os12g32640.1	haemolysin-III, putative, expressed	Os12t0511200	Hly-III related domain containing protein.	NA	NA	NA
TraesCS4A01G180900	wds_W4_vs_HFZ_W4	1	TraesCS4A01G180900	LOC_Os11g01480.1	MYB family transcription factor, putative, expressed	Os12t0105600	Similar to Phosphate starvation regulator protein (Regulatory protein of P- starvation acclimation response Psr1).	NA	NA	NA
TraesCS6D01G187000	wds_W8.5_vs_HFZ_W8.5	1	TraesCS6D01G187000	LOC_Os02g36400.1	ubiquitin carboxyl-terminal hydrolase domain containing protein, expressed	Os02t0573400	Peptidase C19, ubiquitin carboxyl-terminal hydrolase 2 family protein.	NA	NA	NA
TraesCS3A01G507900	wds_W4_vs_HFZ_W4	1	TraesCS3A01G507900	LOC_Os01g66230.1	csAtPR5, putative, expressed	Os01t0885500	Hypothetical conserved gene.	NA	NA	NA
TraesCS1B01G183500	wds_W4_vs_HFZ_W4	1	TraesCS1B01G183500	LOC_Os04g58090.1	harpin-induced protein 1 domain containing protein, expressed	Os04t0677300	Harpin-induced 1 domain containing protein.	NA	NA	NA
TraesCS4B01G092400	wds_W4_vs_HFZ_W4	1	TraesCS4B01G092400	LOC_Os11g11890.1	protein kinase domain containing protein, expressed	Os11t0226201	Similar to Protein kinase domain containing protein, expressed.	NA	NA	NA
TraesCS1A01G308300	wds_W8.5_vs_HFZ_W8.5	1	TraesCS1A01G308300	LOC_Os05g41172.1	histone-lysine N-methyltransferase, H3 lysine-9 specific SUVH1, putative, expressed	Os05t0490700	Similar to SET domain protein SDG111.	NA	NA	OsSET22, SDG728, OsSUVH8
TraesCS5B01G229900	wds_W4_vs_HFZ_W4	1	TraesCS5B01G229900	LOC_Os09g27330.1	oxidoreductase/ transition metal ion binding protein, putative, expressed	Os09t0445600	Similar to oxidoreductase/ transition metal ion binding protein.	NA	NA	NA
TraesCS7B01G450100	wds_W4_vs_HFZ_W4	1	TraesCS7B01G450100	LOC_Os06g50330.1	senescence-associated protein, putative, expressed	Os06t0717100	Senescence-associated family protein.	NA	NA	NA
TraesCS2B01G462200	wds_W8.5_vs_HFZ_W8.5	1	TraesCS2B01G462200	NA	NA	NA	NA	NA	NA	NA
TraesCS6D01G237300	wds_W6_vs_HFZ_W6	1	TraesCS6D01G237300	LOC_Os02g45320.1	OsFBX58 - F-box domain containing protein, expressed	Os02t0675800	Cyclin-like F-box domain containing protein.	NA	NA	OsFbox105, Os_F0549
TraesCS7A01G438100	wds_W4_vs_HFZ_W4	1	TraesCS7A01G438100	LOC_Os03g25440.1	expressed protein	Os03t0370400	Protein of unknown function DUF679 family protein.	NA	NA	NA
TraesCS3A01G293500	wds_W4_vs_HFZ_W4	1	TraesCS3A01G293500	LOC_Os01g55110.1	RING-H2 finger protein, putative, expressed	Os01t0755700	Zinc finger, RING/FYVE/PHD-type domain containing protein.	NA	NA	NA
TraesCS6D01G315400	wds_W8.5_vs_HFZ_W8.5	1	TraesCS6D01G315400	LOC_Os02g53680.1	RPA1A - Putative single-stranded DNA binding complex subunit 1, expressed	Os02t0776800	Replication protein A 70 kDa, Meiotic and somatic DNA repair	RPA1A, OsRPA70a, OsRPA1a, RPA1a	REPLICATION PROTEIN A 1A, Replication protein A 70kDa subunit a, RPA70kDa subunit a	OsRPA70a, OsRPA1a, RPA1a
TraesCS3B01G560200	wds_W4_vs_HFZ_W4	1	TraesCS3B01G560200	LOC_Os01g27680.1	expressed protein	Os11t0549665	Hypothetical conserved gene.	NA	NA	NA
TraesCS7B01G078400	wds_W4_vs_HFZ_W4	1	TraesCS7B01G078400	LOC_Os06g11150.1	DUF1645 domain containing protein, putative, expressed	Os06t0215100	Protein of unknown function DUF1645 family protein.	NA	NA	NA
TraesCS6D01G185900	wds_W6_vs_HFZ_W6	1	TraesCS6D01G185900	LOC_Os02g36590.1	CPuORF19 - conserved peptide uORF-containing transcript, expressed	Os02t0575700	Similar to OSIGBa0097P08.1 protein.	NA	NA	IIP3
TraesCS1B01G141700	wds_W4_vs_HFZ_W4	1	TraesCS1B01G141700	LOC_Os05g09440.1	NADP-dependent malic enzyme, chloroplast precursor, putative, expressed	Os05t0186300	Similar to NADP-malic enzyme.	NA	NA	OscytME2, cytME2
TraesCS3B01G378900	wds_W8.5_vs_HFZ_W8.5	1	TraesCS3B01G378900	LOC_Os01g61920.1	Core histone H2A/H2B/H3/H4 domain containing protein, putative, expressed	Os01t0835900	Similar to Histone H4.	NA	NA	NA
TraesCS5B01G276500	wds_W4_vs_HFZ_W4	1	TraesCS5B01G276500	LOC_Os04g51610.1	calcium-transporting ATPase, plasma membrane-type, putative, expressed	Os04t0605500	P-type IIB Ca(2+) ATPase, Stress tolerance	ACA11, osACA11, OsACA6, OsACA5	CA2+-ATPASE 11, Ca2+ P-Type ATPase 11	osACA11, OsACA6, OsACA5, OsPM4ATP8
TraesCS5A01G091600	wds_W4_vs_HFZ_W4	1	TraesCS5A01G091600	LOC_Os12g36680.1	expressed protein	Os12t0552800	Conserved hypothetical protein.	NA	NA	NA
TraesCS4A01G007900	wds_W4_vs_HFZ_W4	1	TraesCS4A01G007900	LOC_Os03g08320.1	ZIM domain containing protein, putative, expressed	Os03t0180900	Tify domain containing protein.	NA	NA	OsJAZ2, JAZ2, OsJAZ 11, OsJAZ11, Os-JAZ11, JAZ11, OsTIFY11c. OsJAZ1, JAZ1
TraesCS5B01G223800	wds_W4_vs_HFZ_W4	1	TraesCS5B01G223800	LOC_Os09g25100.1	CAMK_KIN1/SNF1/Nim1_like.35 - CAMK includes calcium/calmodulin depedent protein kinases, expressed	Os09t0418500	Similar to CBL-interacting protein kinase 14.	NA	NA	OsCIPK27
TraesCS6D01G403800	wds_W4_vs_HFZ_W4	1	TraesCS6D01G403800	LOC_Os04g24430.1	sucrose synthase, putative, expressed	Os04t0249500	Similar to H0211A12.6 protein.	NA	NA	SUS7, SS7, OsScS7, RSs7, RSus7, OsSUS7
TraesCS6D01G185800	wds_W8.5_vs_HFZ_W8.5	1	TraesCS6D01G185800	LOC_Os02g36710.1	SET, putative, expressed	Os02t0576700	Nucleosome assembly protein (NAP) family protein, H3/H4 histone chaperone, Abiotic stress response and adaptation	OsNAPL6	NA	OsNAPL6, NAPL6
TraesCS2B01G214300	wds_W4_vs_HFZ_W4	1	TraesCS2B01G214300	LOC_Os07g39810.1	lipase class 3 family protein, putative, expressed	Os07t0586800	Similar to triacylglycerol lipase.	NA	NA	NA
TraesCS6D01G369400	wds_W6_vs_HFZ_W6	1	TraesCS6D01G369400	LOC_Os02g56920.1	WAX2, putative, expressed	Os02t0814200	Similar to CER1-like gene protein (Fragment).	NA	NA	Os0053, OsGL1-6
TraesCS3A01G256300	wds_W4_vs_HFZ_W4	1	TraesCS3A01G256300	LOC_Os01g50370.1	STE_MEKK_ste11_MAP3K.4 - STE kinases include homologs to sterile 7, sterile 11 and sterile 20 from yeast, expressed	Os01t0699100	Serine/threonine protein kinase domain containing protein.	NA	NA	NA
TraesCS1D01G138300	wds_W4_vs_HFZ_W4	1	TraesCS1D01G138300	LOC_Os10g30180.1	hsp20/alpha crystallin family protein, putative, expressed	Os10t0437900	Heat shock protein Hsp20 domain containing protein.	NA	NA	NA
TraesCS3A01G347500	wds_W4_vs_HFZ_W4	1	TraesCS3A01G347500	LOC_Os01g61080.1	WRKY24, expressed	Os01t0826400	WRKY transcription factor 24 (WRKY24).	NA	NA	OsWRKY24
TraesCS3B01G239400	wds_W4_vs_HFZ_W4	1	TraesCS3B01G239400	LOC_Os01g40070.1	expressed protein	Os01t0582600	Phospholipase A2, active site domain containing protein.	NA	NA	NA
TraesCS2A01G251800	wds_W4_vs_HFZ_W4	1	TraesCS2A01G251800	LOC_Os07g05620.2	CAMK_KIN1/SNF1/Nim1_like.28 - CAMK includes calcium/calmodulin depedent protein kinases, expressed	Os07t0150700	Serine/threonine protein kinase, Pollination and drought stress responses, Reguration of potassium uptake by CBL1-CIPK23 complex	CIPK23, OsCIPK23, Os-CIPK23	CALCINEURIN B-LIKE PROTEIN-INTERACTING PROTEIN KINASE 23, CBL-interacting protein kinase 23, CBL-Interacting Protein Kinase23	OsCIPK23, Os-CIPK23
TraesCS3B01G336800	wds_W4_vs_HFZ_W4	1	TraesCS3B01G336800	NA	NA	NA	NA	NA	NA	NA
TraesCS7A01G283800	wds_W8.5_vs_HFZ_W8.5	1	TraesCS7A01G283800	LOC_Os04g52650.1	expressed protein	Os04t0616800	Similar to H0525G02.13 protein.	NA	NA	NA
TraesCS4B01G257300	wds_W8.5_vs_HFZ_W8.5	1	TraesCS4B01G257300	LOC_Os03g10755.1	expressed protein	Os03t0205150	Hypothetical conserved gene.	NA	NA	NA
TraesCS1B01G247400	wds_W6_vs_HFZ_W6	1	TraesCS1B01G247400	NA	NA	Os05t0372833	Hypothetical conserved gene.	NA	NA	NA
TraesCS1B01G274700	wds_W8.5_vs_HFZ_W8.5	1	TraesCS1B01G274700	LOC_Os07g08330.1	ribosomal protein L4, putative, expressed	Os07t0180900	Similar to 60S ribosomal protein L4.	NA	NA	NA
TraesCS5D01G227400	wds_W4_vs_HFZ_W4	1	TraesCS5D01G227400	LOC_Os07g08160.1	early light-induced protein, chloroplast precursor, putative, expressed	Os07t0178800	Similar to Low molecular mass early light-inducible protein HV90, chloroplast precursor (ELIP).	NA	NA	NA
TraesCS2A01G169600	wds_W8.5_vs_HFZ_W8.5	1	TraesCS2A01G169600	LOC_Os03g29250.1	SPX domain-containing protein, putative, expressed	Os03t0406100	SPX domain-containing protein, Negative regulation of phosphate signaling, Pi homeostasis	OsSPX5	SPX (SYG/PHO81/XPR1) domain gene 5	OsSPX5, SPX5
TraesCS4B01G110700	wds_W8.5_vs_HFZ_W8.5	1	TraesCS4B01G110700	LOC_Os11g06870.1	glyoxal oxidase-related, putative, expressed	Os11t0169700	Galactose oxidase/kelch, beta-propeller domain containing protein.	NA	NA	NA
TraesCS6D01G202700	wds_W8.5_vs_HFZ_W8.5	1	TraesCS6D01G202700	LOC_Os02g39820.1	PPR repeat domain containing protein, putative, expressed	Os02t0611400	Pentatricopeptide repeat domain containing protein.	NA	NA	NA
TraesCS4B01G092500	wds_W4_vs_HFZ_W4	1	TraesCS4B01G092500	LOC_Os11g11890.1	protein kinase domain containing protein, expressed	Os11t0226201	Similar to Protein kinase domain containing protein, expressed.	NA	NA	NA
TraesCS6D01G346100	wds_W6_vs_HFZ_W6	1	TraesCS6D01G346100	LOC_Os04g30210.1	OsFBL15 - F-box domain and LRR containing protein, expressed	Os04t0370600	Leucine-rich repeat, cysteine-containing subtype domain containing protein.	NA	NA	Os_F0687
TraesCS7A01G310500	wds_W4_vs_HFZ_W4	1	TraesCS7A01G310500	LOC_Os08g03610.1	LSD1 zinc finger domain containing protein, expressed	Os08t0130100	Zinc finger, LSD1-type domain containing protein.	NA	NA	OsLSD3
TraesCS4B01G100200	wds_W8.5_vs_HFZ_W8.5	1	TraesCS4B01G100200	LOC_Os01g34630.1	retrotransposon protein, putative, Ty1-copia subclass, expressed	Os02t0159800	Cyclin-like F-box domain containing protein.	NA	NA	OsFbox067, OsFbox67, Os_F0477
TraesCS6D01G288000	wds_W4_vs_HFZ_W4	1	TraesCS6D01G288000	LOC_Os02g50940.1	NHL repeat-containing protein, putative, expressed	Os02t0743200	Conserved hypothetical protein.	NA	NA	NA
TraesCS6D01G283700	wds_W8.5_vs_HFZ_W8.5	1	TraesCS6D01G283700	LOC_Os12g16690.1	zinc finger, C3HC4 type domain containing protein, expressed	Os12t0267900	Zinc finger, RING/FYVE/PHD-type domain containing protein.	NA	NA	OsRFP
TraesCS3D01G285200	wds_W6_vs_HFZ_W6	1	TraesCS3D01G285200	NA	NA	NA	NA	NA	NA	NA
TraesCS1D01G330800	wds_W8.5_vs_HFZ_W8.5	1	TraesCS1D01G330800	LOC_Os06g43210.1	zinc finger, C3HC4 type domain containing protein, expressed	Os06t0639100	Similar to protein binding / zinc ion binding.	NA	NA	NA
TraesCS5D01G353400	wds_W4_vs_HFZ_W4	1	TraesCS5D01G353400	LOC_Os05g19970.1	ZOS5-06 - C2H2 zinc finger protein, expressed	Os05t0279400	Zinc finger, RING-type domain containing protein.	NA	NA	OsRFP
TraesCS6D01G137300	wds_W4_vs_HFZ_W4	1	TraesCS6D01G137300	LOC_Os01g49360.1	FAD-binding and arabino-lactone oxidase domains containing protein, putative, expressed	Os01t0687800	FAD linked oxidase, N-terminal domain containing protein.	NA	NA	NA
TraesCS7B01G460000	wds_W4_vs_HFZ_W4	1	TraesCS7B01G460000	LOC_Os11g11890.1	protein kinase domain containing protein, expressed	Os11t0226201	Similar to Protein kinase domain containing protein, expressed.	NA	NA	NA
TraesCS7A01G266500	wds_W8.5_vs_HFZ_W8.5	1	TraesCS7A01G266500	LOC_Os08g42850.4	peptidyl-prolyl cis-trans isomerase, FKBP-type, putative, expressed	Os08t0541400	Peptidyl-prolyl cis-trans isomerase, FKBP-type domain containing protein.	NA	NA	OsFKBP16-3
TraesCS6D01G348700	wds_W4_vs_HFZ_W4	1	TraesCS6D01G348700	LOC_Os02g55590.1	expressed protein	Os02t0799300	Similar to H0306F03.12 protein.	NA	NA	NA
TraesCS5D01G411400	wds_W4_vs_HFZ_W4	1	TraesCS5D01G411400	LOC_Os03g55540.1	ZOS3-18 - C2H2 zinc finger protein, expressed	Os03t0764100	Zinc finger transcription factor ZF1.	NA	NA	WZF1
TraesCS6D01G181700	wds_W8.5_vs_HFZ_W8.5	1	TraesCS6D01G181700	LOC_Os02g35170.1	uncharacterized oxidoreductase yoxD, putative, expressed	Os02t0557700	Short-chain dehydrogenase/reductase SDR domain containing protein.	NA	NA	NA
TraesCS6A01G334000	wds_W8.5_vs_HFZ_W8.5	1	TraesCS6A01G334000	LOC_Os02g52720.1	peroxisomal multifunctional enzyme type 2, putative, expressed	Os02t0765800	Similar to peroxisomal multifunctional enzyme type 2.	NA	NA	NA
TraesCS6D01G290100	wds_W6_vs_HFZ_W6	1	TraesCS6D01G290100	LOC_Os01g71630.1	expressed protein	Os01t0944200	Ribonuclease H-like domain containing protein.	NA	NA	NA
TraesCS7A01G261600	wds_W8.5_vs_HFZ_W8.5	1	TraesCS7A01G261600	LOC_Os08g23710.1	ribosomal protein L7Ae, putative, expressed	Os08t0326400	60S ribosomal protein L7a.	NA	NA	OsRPL7A
TraesCS2A01G166600	wds_W8.5_vs_HFZ_W8.5	1	TraesCS2A01G166600	LOC_Os07g42650.2	expressed protein	Os07t0618700	Conserved hypothetical protein.	NA	NA	NA
TraesCS6D01G315300	wds_W8.5_vs_HFZ_W8.5	1	TraesCS6D01G315300	LOC_Os02g53620.1	nuclear transcription factor Y subunit, putative, expressed	Os02t0776400	Similar to nuclear transcription factor Y subunit A-3.	NA	NA	OsHAP2K, NF-YA11, OsNF-YA11, NFYA11
TraesCS6D01G292600	wds_W8.5_vs_HFZ_W8.5	1	TraesCS6D01G292600	NA	NA	Os02t0761500	Conserved hypothetical protein.	NA	NA	NA
TraesCS6D01G307900	wds_W6_vs_HFZ_W6	1	TraesCS6D01G307900	LOC_Os02g52990.1	OsSAUR12 - Auxin-responsive SAUR gene family member, expressed	Os02t0769100	Auxin responsive SAUR protein family protein.	NA	NA	OsSAUR12
TraesCS4A01G215700	wds_W4_vs_HFZ_W4	1	TraesCS4A01G215700	LOC_Os07g23900.1	OsFBX234 - F-box domain containing protein, expressed	Os07t0421000	Cyclin-like F-box domain containing protein.	NA	NA	OsFBX234, OsFbox369, Os_F0191
TraesCS7B01G278100	wds_W8.5_vs_HFZ_W8.5	1	TraesCS7B01G278100	LOC_Os06g40210.1	expressed protein	Os06t0604600	Conserved hypothetical protein.	NA	NA	NA
TraesCS5A01G513200	wds_W4_vs_HFZ_W4	1	TraesCS5A01G513200	LOC_Os03g04770.1	beta-amylase, putative, expressed	Os03t0141200	Similar to Beta-amylase PCT-BMYI (EC 3.2.1.2).	NA	NA	OsBamy2, Bamy2
TraesCS1B01G254300	wds_W8.5_vs_HFZ_W8.5	1	TraesCS1B01G254300	LOC_Os05g32270.1	AP2 domain containing protein, expressed	Os05t0389000	AP2/ERF transcription factor, Regulation of cell elongation and proliferation in root meristem, Organ size control	ERF142, OsERF#142, OsERF142, AP2/EREBP#049, AP2/EREBP49, SMOS1, OsSMOS1, SHB, OsAP2-EREBP-049	ETHYLENE RESPONSE FACTOR 142, ethylene response factor 142, APETALA2/ethylene-responsive element binding protein 49, small organ size1, small organ size 1, SHOEBOX, shoebox	OsERF#142, OsERF142, AP2/EREBP#049, AP2/EREBP49, SMOS1, OsSMOS1, SHB, OsAP2-EREBP-049, RLA1, RLA1/SMOS1
TraesCS1B01G157800	wds_W4_vs_HFZ_W4	1	TraesCS1B01G157800	LOC_Os04g35240.1	CAMK_CAMK_like.25 - CAMK includes calcium/calmodulin depedent protein kinases, expressed	Os04t0432000	Serine/threonine protein kinase, Hyperosmotic stress response	SAPK7, OsSAPK7	STRESS/ABA-ACTIVATED PROTEIN KINASE 7, stress/ABA-activated protein kinase 7, Stress-Activated Protein Kinase 7	OsSAPK7
TraesCS3B01G362400	wds_W4_vs_HFZ_W4	1	TraesCS3B01G362400	LOC_Os01g59020.1	cytochrome P450, putative, expressed	Os01t0804400	Cytochrome P450 family protein.	NA	NA	NA
TraesCS6A01G323100	wds_W8.5_vs_HFZ_W8.5	1	TraesCS6A01G323100	LOC_Os02g53400.1	thioredoxin, putative, expressed	Os02t0774100	Similar to thioredoxin-like 5.	NA	NA	NA
TraesCS4D01G303000	wds_W4_vs_HFZ_W4	1	TraesCS4D01G303000	LOC_Os03g42654.1	expressed protein	Os03t0624900	Hypothetical conserved gene.	NA	NA	NA
TraesCS7A01G506900	wds_W4_vs_HFZ_W4	1	TraesCS7A01G506900	LOC_Os09g02690.1	expressed protein	Os09t0114700	WIYLD domain domain containing protein.	NA	NA	NA
TraesCS6D01G380100	wds_W6_vs_HFZ_W6	1	TraesCS6D01G380100	LOC_Os02g57410.1	OTU-like cysteine protease family protein, putative, expressed	Os02t0819500	Similar to Cysteine-type peptidase.	NA	NA	NA
TraesCS1A01G218600	wds_W4_vs_HFZ_W4	1	TraesCS1A01G218600	LOC_Os10g41270.1	triacylglycerol lipase like protein, putative, expressed	Os10t0562200	Lipase-like protein.	NA	NA	OsDAD1;4, DAD1;4
TraesCS7A01G244600	wds_W8.5_vs_HFZ_W8.5	1	TraesCS7A01G244600	LOC_Os08g39550.1	polygalacturonase inhibitor 2 precursor, putative, expressed	Os08t0505900	Leucine-rich repeat (LRR) protein, Inhibitor of fungal polygalacturonase, Defence response	PGIP6, Ospgip6, pgip6, OsPGIP6	POLYGALACTURONASE-INHIBITING PROTEIN 6, Polygalacturonase-inhibiting protein 6, polygalacturonase inhibiting protein 6	Ospgip6, pgip6, OsPGIP6
TraesCS5D01G415000	wds_W4_vs_HFZ_W4	1	TraesCS5D01G415000	LOC_Os03g55980.1	expressed protein	Os03t0769700	Uncharacterised conserved protein UCP031279 domain containing protein.	NA	NA	NA
TraesCS6D01G251000	wds_W8.5_vs_HFZ_W8.5	1	TraesCS6D01G251000	LOC_Os02g46520.1	hydrolase, putative, expressed	Os02t0690800	Peptidase M20 family protein.	NA	NA	NA
TraesCS1D01G405200	wds_W4_vs_HFZ_W4	1	TraesCS1D01G405200	LOC_Os01g47760.1	OsGrx_I1 - glutaredoxin subgroup III, expressed	Os01t0667900	CC-type glutaredoxin, Homeostatic regulation of nitrogen use, Hormone signaling	GRX6, OsGRX6	GLUTAREDOXIN 6, glutaredoxin 6	OsGRX6, OsGrx_I1, Grx_I1
TraesCS5B01G230100	wds_W4_vs_HFZ_W4	1	TraesCS5B01G230100	LOC_Os09g27340.1	ATPase, putative, expressed	Os09t0445700	ATPase, AAA+ type, core domain containing protein.	NA	NA	NA
TraesCS5B01G396400	wds_W4_vs_HFZ_W4	1	TraesCS5B01G396400	LOC_Os03g54100.1	potassium channel protein, putative, expressed	Os03t0752300	Two-pore K+ channel family protein, K+ homeostasis	TPKA, TPKa, OsTPKa	TWO-PORE K+ CHANNEL A, two-pore K+ channel a	TPKa, OsTPKa
TraesCS6D01G272400	wds_W8.5_vs_HFZ_W8.5	1	TraesCS6D01G272400	LOC_Os02g49720.3	aldehyde dehydrogenase, putative, expressed	Os02t0730000	Mitochondrial aldehyde dehydrogenase ALDH2a.	NA	NA	OsALDH2a, ALDH2a, Aldh2a, OsSTA73, OsALDH2B5, ALDH2B5
TraesCS2B01G118500	wds_W4_vs_HFZ_W4	1	TraesCS2B01G118500	LOC_Os03g21030.1	no apical meristem protein, putative, expressed	Os03t0327100	Similar to CUC1.	NA	NA	ONAC039, ONAC39, NAC39, OsCUC1
TraesCS3A01G411300	wds_W8.5_vs_HFZ_W8.5	1	TraesCS3A01G411300	LOC_Os04g11450.1	OsFBX118 - F-box domain containing protein, expressed	Os04t0191800	Cyclin-like F-box domain containing protein.	NA	NA	OsFbox182, Os_F0223
TraesCS5B01G422900	wds_W8.5_vs_HFZ_W8.5	1	TraesCS5B01G422900	LOC_Os02g33420.1	ATPase, AAA family protein, expressed	Os02t0537400	Similar to Heat shock protein.	NA	NA	NA
TraesCS7A01G216800	wds_W8.5_vs_HFZ_W8.5	1	TraesCS7A01G216800	NA	NA	NA	NA	NA	NA	NA
TraesCS6D01G390800	wds_W8.5_vs_HFZ_W8.5	1	TraesCS6D01G390800	LOC_Os02g55050.1	OsFBX64 - F-box domain containing protein, expressed	Os02t0793500	Cyclin-like F-box domain containing protein.	NA	NA	OsFbox114, Os_F0103
TraesCS4B01G191100	wds_W8.5_vs_HFZ_W8.5	1	TraesCS4B01G191100	LOC_Os03g18490.1	RPGR, putative, expressed	NA	NA	NA	NA	NA
TraesCS6D01G273600	wds_W4_vs_HFZ_W4	1	TraesCS6D01G273600	LOC_Os02g49850.1	plastocyanin-like domain containing protein, putative, expressed	Os02t0731400	Similar to Chemocyanin precursor (Basic blue protein) (Plantacyanin).	NA	NA	OsUCL5
TraesCS4A01G363900	wds_W4_vs_HFZ_W4	1	TraesCS4A01G363900	LOC_Os02g32030.1	elongation factor, putative, expressed	Os02t0519900	Similar to Elongation factor EF-2 (Fragment).	NA	NA	NA
TraesCS5A01G404900	wds_W4_vs_HFZ_W4	1	TraesCS5A01G404900	LOC_Os03g55980.1	expressed protein	Os03t0769700	Uncharacterised conserved protein UCP031279 domain containing protein.	NA	NA	NA
TraesCS4D01G341800	wds_W4_vs_HFZ_W4	1	TraesCS4D01G341800	LOC_Os03g03034.1	flavonol synthase/flavanone 3-hydroxylase, putative, expressed	Os03t0122300	Flavanone 3-hydroxylase, Positive regulation of flavonoid biosynthesis, Resistance to brown planthopper (BPH)	OsF3H	flavanone 3-hydroxylase	FLS
TraesCS6D01G249600	wds_W6_vs_HFZ_W6	1	TraesCS6D01G249600	LOC_Os02g46700.1	GCN5-related N-acetyltransferase, putative, expressed	Os02t0694201	Acyl-CoA N-acyltransferase domain containing protein.	NA	NA	NA
TraesCS1A01G294000	wds_W4_vs_HFZ_W4	1	TraesCS1A01G294000	LOC_Os05g39210.1	expressed protein	Os05t0468400	Domain of unknown function DUF1618 domain containing protein.	NA	NA	NA
TraesCS6D01G265700	wds_W8.5_vs_HFZ_W8.5	1	TraesCS6D01G265700	NA	NA	NA	NA	NA	NA	NA
TraesCS6D01G343900	wds_W8.5_vs_HFZ_W8.5	1	TraesCS6D01G343900	LOC_Os02g55370.1	60S ribosomal protein L39, putative, expressed	Os02t0797200	Similar to 60S ribosomal protein L39.	NA	NA	NA
TraesCS1B01G233400	wds_W4_vs_HFZ_W4	1	TraesCS1B01G233400	LOC_Os10g41120.1	expressed protein	Os10t0560500	Conserved hypothetical protein.	NA	NA	NA
TraesCS1A01G050600	wds_W4_vs_HFZ_W4	1	TraesCS1A01G050600	LOC_Os02g41904.1	DEF7 - Defensin and Defensin-like DEFL family, expressed	Os02t0629800	Defensin-like protein, Positive regulation of Cd accumulation in rice leaves, Mediation of Cd efflux from cytosol into extracellular spaces via chelation	CAL1	cadmium accumulation in leaf 1, Cd Accumulation in Leaf 1	OsCPT1, CPT1, DEFL7, OsDEFL7, OsDf-07, Df-07, OsPR12, PR12
TraesCS2B01G561300	wds_W4_vs_HFZ_W4	1	TraesCS2B01G561300	LOC_Os04g54280.1	retrotransposon protein, putative, Ty1-copia subclass, expressed	Os04t0635100	Similar to H0315F07.12 protein.	NA	NA	NA
TraesCS3B01G256400	wds_W6_vs_HFZ_W6	1	TraesCS3B01G256400	LOC_Os01g43750.1	cytochrome P450 72A1, putative, expressed	Os01t0602400	Similar to Cytochrome P450 monooxygenase CYP72A5 (Fragment).	NA	NA	OsCYP72A32
TraesCS7B01G262800	wds_W4_vs_HFZ_W4	1	TraesCS7B01G262800	NA	NA	NA	NA	NA	NA	NA
TraesCS7B01G328400	wds_W4_vs_HFZ_W4	1	TraesCS7B01G328400	LOC_Os06g48030.1	peroxidase precursor, putative, expressed	Os06t0695500	Similar to Peroxidase 16 precursor (EC 1.11.1.7) (Atperox P16) (ATP22a).	NA	NA	prx90
TraesCS7A01G210000	wds_W4_vs_HFZ_W4	1	TraesCS7A01G210000	LOC_Os06g42520.1	transposon protein, putative, unclassified, expressed	Os01t0152500	Hypothetical conserved gene.	NA	NA	NA
TraesCS1A01G300200	wds_W4_vs_HFZ_W4	1	TraesCS1A01G300200	LOC_Os05g39990.1	expansin precursor, putative, expressed	Os05t0477600	Alpha-expansin OsEXPA4.	NA	NA	OsEXP4 (Os-EXP4), OsEXPA4, OsEXP4, Os-EXP4, OsaEXPa1.22
TraesCS7A01G247500	wds_W8.5_vs_HFZ_W8.5	1	TraesCS7A01G247500	LOC_Os08g40020.1	selenium binding protein, putative, expressed	Os08t0511000	Pentatricopeptide repeat domain containing protein.	NA	NA	NA
TraesCS3D01G398500	wds_W8.5_vs_HFZ_W8.5	1	TraesCS3D01G398500	LOC_Os04g13160.1	OsFBD9 - F-box and FBD domain containing protein, expressed	Os04t0208500	Cyclin-like F-box domain containing protein.	NA	NA	OsFbox190, Os_F0204
TraesCS3B01G375800	wds_W4_vs_HFZ_W4	1	TraesCS3B01G375800	LOC_Os01g60640.1	WRKY21, expressed	Os01t0821600	WRKY transcription factor 48-like protein (WRKY transcription factor 21).	NA	NA	OsWRKY21
TraesCS6D01G219100	wds_W8.5_vs_HFZ_W8.5	1	TraesCS6D01G219100	LOC_Os02g42800.1	expressed protein	Os02t0640700	UBX domain containing protein.	NA	NA	NA
TraesCS6D01G204200	wds_W8.5_vs_HFZ_W8.5	1	TraesCS6D01G204200	LOC_Os08g37700.2	RNA recognition motif containing protein, putative, expressed	Os08t0483200	Nucleotide-binding, alpha-beta plait domain containing protein.	NA	NA	NA
TraesCS5D01G316100	wds_W4_vs_HFZ_W4	1	TraesCS5D01G316100	LOC_Os09g34930.1	3-ketoacyl-CoA synthase precursor, putative, expressed	Os09t0521100	Similar to 3-ketoacyl-CoA synthase.	NA	NA	NA
TraesCS6B01G140800	wds_W4_vs_HFZ_W4	1	TraesCS6B01G140800	LOC_Os01g41530.1	OsFBL2 - F-box domain and LRR containing protein, expressed	Os01t0598400	Cyclin-like F-box domain containing protein.	NA	NA	OsFbox028, OsFbox28, Os_F0158
TraesCS2D01G142400	wds_W4_vs_HFZ_W4	1	TraesCS2D01G142400	LOC_Os07g45260.1	glycosyl transferase 8 domain containing protein, putative, expressed	Os07t0646800	Similar to Avr9/Cf-9 rapidly elicited protein 231.	NA	NA	OsSTA200
TraesCS7D01G408400	wds_W8.5_vs_HFZ_W8.5	1	TraesCS7D01G408400	LOC_Os06g49070.1	expressed protein	Os06t0704200	Conserved hypothetical protein.	NA	NA	NA
TraesCS7A01G278500	wds_W4_vs_HFZ_W4	1	TraesCS7A01G278500	LOC_Os08g44360.1	male sterility protein 2, putative, expressed	Os08t0557800	Similar to Fatty acyl coA reductase.	NA	NA	NA
TraesCS7B01G074500	wds_W4_vs_HFZ_W4	1	TraesCS7B01G074500	LOC_Os06g10780.1	AP2 domain containing protein, expressed	Os02t0767800	Similar to DNA binding protein.	NA	NA	AP2/EREBP#139
TraesCS1B01G249800	wds_W8.5_vs_HFZ_W8.5	1	TraesCS1B01G249800	LOC_Os06g16260.1	OsSigP5 - Putative Type I Signal Peptidase homologue; employs a putative Ser/His catalytic dyad, expressed	Os06t0273800	Similar to Signal peptidase 18 subunit (Fragment).	NA	NA	OsSigP5, SIGP5
TraesCS5B01G491800	wds_W6_vs_HFZ_W6	1	TraesCS5B01G491800	LOC_Os03g60580.1	actin-depolymerizing factor, putative, expressed	Os03t0820500	Actin depolymerizing factor, Actin-binding protein, Abiotic stress response	OsADF3	actin depolymerizing factor 3	OsADF3
TraesCS5D01G469900	wds_W8.5_vs_HFZ_W8.5	1	TraesCS5D01G469900	LOC_Os01g28150.2	OsFBX6 - F-box domain containing protein, expressed	Os01t0379400	Cyclin-like F-box domain containing protein.	NA	NA	OsFbox010, OsFbox10, Os_F0156, OsFBX6
TraesCS5D01G433200	wds_W4_vs_HFZ_W4	1	TraesCS5D01G433200	LOC_Os11g26780.1	dehydrin, putative, expressed	Os11t0454200	Dehydrin	RAB16B	Dehydrin Rab16B	rab21, OsLEA28, OsRAB16D, OsRAB16b
TraesCS2B01G279800	wds_W8.5_vs_HFZ_W8.5	1	TraesCS2B01G279800	NA	NA	Os07t0112400	3&apos;-5&apos; exonuclease domain containing protein.	NA	NA	NA
TraesCS4B01G347700	wds_W4_vs_HFZ_W4	1	TraesCS4B01G347700	LOC_Os03g02920.1	peroxidase precursor, putative, expressed	Os03t0121200	Similar to Peroxidase 1.	NA	NA	prx33
TraesCS2D01G226000	wds_W4_vs_HFZ_W4	1	TraesCS2D01G226000	LOC_Os07g34006.1	transporter family protein, putative, expressed	Os07t0523600	Similar to Glucose-6-phosphate/phosphate-translocator precursor.	NA	NA	OsGPT2
TraesCS6B01G212700	wds_W4_vs_HFZ_W4	1	TraesCS6B01G212700	LOC_Os02g12400.1	receptor-like protein kinase precursor, putative, expressed	Os02t0215500	Protein kinase, catalytic domain domain containing protein.	NA	NA	NA
TraesCS3D01G047800	wds_W4_vs_HFZ_W4	1	TraesCS3D01G047800	LOC_Os11g20090.1	O-methyltransferase, putative, expressed	Os11t0306400	Similar to Herbicide safener binding protein.	NA	NA	NA
TraesCS3A01G293800	wds_W4_vs_HFZ_W4	1	TraesCS3A01G293800	LOC_Os01g55160.1	expressed protein	Os01t0756300	Conserved hypothetical protein.	NA	NA	NA
TraesCS4A01G400300	wds_W6_vs_HFZ_W6	1	TraesCS4A01G400300	LOC_Os08g42670.1	resistance protein, putative, expressed	Os08t0539400	Similar to Resistance protein T10rga2-1A.	NA	NA	NA
TraesCS1D01G387600	wds_W4_vs_HFZ_W4	1	TraesCS1D01G387600	LOC_Os11g37050.1	expressed protein	Os11t0598300	NB-ARC domain containing protein.	NA	NA	NA
TraesCS6A01G063900	wds_W4_vs_HFZ_W4	1	TraesCS6A01G063900	LOC_Os02g36530.1	expressed protein	Os02t0575000	Conserved hypothetical protein.	NA	NA	NA
TraesCS7A01G266800	wds_W8.5_vs_HFZ_W8.5	1	TraesCS7A01G266800	LOC_Os08g42760.1	methyltransferase domain containing protein, expressed	Os08t0540500	Bicoid-interacting 3 domain containing protein.	NA	NA	NA
TraesCS2B01G108900	wds_W4_vs_HFZ_W4	1	TraesCS2B01G108900	LOC_Os07g49020.1	expressed protein	Os07t0690200	Protein of unknown function DUF3511 domain containing protein.	NA	NA	NA
TraesCS5B01G069300	wds_W4_vs_HFZ_W4	1	TraesCS5B01G069300	LOC_Os11g30500.1	HVA22, putative, expressed	Os11t0498600	Similar to HVA22 protein.	NA	NA	NA
TraesCS3A01G492600	wds_W4_vs_HFZ_W4	1	TraesCS3A01G492600	LOC_Os01g72530.1	OsCML31 - Calmodulin-related calcium sensor protein, expressed	Os01t0955100	Similar to Calmodulin-like protein (Fragment).	NA	NA	OsCML31, OsMSR2, MSR2
TraesCS1A01G179400	wds_W8.5_vs_HFZ_W8.5	1	TraesCS1A01G179400	LOC_Os10g36610.1	UP-9A, putative, expressed	Os10t0509600	Conserved hypothetical protein.	NA	NA	NA
TraesCS6D01G188300	wds_W8.5_vs_HFZ_W8.5	1	TraesCS6D01G188300	LOC_Os02g15594.1	protein phosphatase 2C, putative, expressed	Os02t0255100	Mitochondrial protein phosphatase 2C protein 13, Pollen germination	DCW11, DCW11, OsPP2C13, PP2C13, OsPP22	DOWN-REGULATED GENE 11, Probable protein phosphatase 2C 13, protein phosphatase 2C 13, protein phosphatase 2C13, protein phosphatase 22	DCW11, OsPP2C13, PP2C13, OsPP22
TraesCS3B01G080100	wds_W8.5_vs_HFZ_W8.5	1	TraesCS3B01G080100	NA	NA	NA	NA	NA	NA	NA
TraesCS5A01G163500	wds_W6_vs_HFZ_W6	1	TraesCS5A01G163500	LOC_Os09g04100.1	expressed protein	Os09t0127700	Conserved hypothetical protein.	NA	NA	NA
TraesCS2D01G534100	wds_W4_vs_HFZ_W4	1	TraesCS2D01G534100	LOC_Os04g54230.1	wound induced protein, putative, expressed	Os04t0635000	Similar to H0315F07.10 protein.	NA	NA	NA
TraesCS1B01G190600	wds_W4_vs_HFZ_W4	1	TraesCS1B01G190600	LOC_Os10g35950.1	transferase family protein, putative, expressed	Os06t0710700	Similar to Benzoyl coenzyme A: benzyl alcohol benzoyl transferase (Benzoyl- CoA:benzyl alcohol/phenylethanol benzoyltransferase).	NA	NA	NA
TraesCS3B01G266700	wds_W8.5_vs_HFZ_W8.5	1	TraesCS3B01G266700	LOC_Os01g46850.1	expressed protein	Os01t0657000	Protein of unknown function DUF1070 family protein.	NA	NA	OsAGP16
TraesCS7B01G117600	wds_W4_vs_HFZ_W4	1	TraesCS7B01G117600	LOC_Os06g16270.1	heat shock factor binding protein 2, putative, expressed	Os06t0274000	Heat shock factor (HSF) binding protein, Regulation of heat shock response and seed development	OsHSBP2	HSF-binding protein 2	OsHSBP2
TraesCS5D01G398800	wds_W4_vs_HFZ_W4	1	TraesCS5D01G398800	LOC_Os11g10310.1	receptor-like protein kinase 2 precursor, putative, expressed	Os11t0208900	Leucine rich repeat containing protein kinase.	NA	NA	NA
TraesCS3D01G318500	wds_W4_vs_HFZ_W4	1	TraesCS3D01G318500	LOC_Os01g57730.1	peroxidase precursor, putative, expressed	Os01t0787000	Similar to Peroxidase (EC 1.11.1.7).	NA	NA	prx19
TraesCS3D01G403800	wds_W4_vs_HFZ_W4	1	TraesCS3D01G403800	LOC_Os01g65830.1	acyl-desaturase, chloroplast precursor, putative, expressed	Os01t0880800	Similar to Acyl-[acyl-carrier-protein] desaturase, chloroplast precursor (EC 1.14.19.2) (Stearoyl-ACP desaturase).	NA	NA	NA
TraesCS4A01G127100	wds_W4_vs_HFZ_W4	1	TraesCS4A01G127100	LOC_Os03g20440.1	VQ domain containing protein, putative, expressed	Os03t0320600	VQ domain containing protein.	NA	NA	OsVQ11
TraesCS7A01G265800	wds_W8.5_vs_HFZ_W8.5	1	TraesCS7A01G265800	LOC_Os08g42960.1	ankyrin repeat-containing protein, putative, expressed	Os08t0542700	Ankyrin repeat containing protein.	NA	NA	NA
TraesCS6D01G349200	wds_W8.5_vs_HFZ_W8.5	1	TraesCS6D01G349200	LOC_Os02g55610.1	serine-rich protein, putative, expressed	Os02t0799700	Similar to serine-rich protein.	NA	NA	NA
TraesCS3B01G441200	wds_W4_vs_HFZ_W4	1	TraesCS3B01G441200	LOC_Os05g34980.1	amino acid transporter, putative, expressed	Os05t0424000	Amino acid permease, Transport of amino acids	OsAAP11F, AAP11F, OsAAP7, AAP7	amino acid permease 11F, amino acid permease 7, amino acid/auxin permease 7	OsAAP11F, AAP11F, OsAAP7, AAP7, FCO7
TraesCS5A01G340500	wds_W4_vs_HFZ_W4	1	TraesCS5A01G340500	LOC_Os07g32010.1	UDP-glucoronosyl and UDP-glucosyl transferase domain containing protein, expressed	Os07t0503300	UDP-glucuronosyl/UDP-glucosyltransferase family protein.	NA	NA	OsUGT707A5
TraesCS7A01G092600	wds_W4_vs_HFZ_W4	1	TraesCS7A01G092600	LOC_Os06g05020.1	early nodulin 93 ENOD93 protein, putative, expressed	Os06t0142400	Early nodulin.	NA	NA	OsENOD93
TraesCS2D01G454800	wds_W8.5_vs_HFZ_W8.5	1	TraesCS2D01G454800	LOC_Os04g49670.1	DUF581 domain containing protein, expressed	Os04t0586100	Protein of unknown function DUF581 family protein.	NA	NA	NA
TraesCS7A01G252000	wds_W6_vs_HFZ_W6	1	TraesCS7A01G252000	LOC_Os08g40900.2	auxin response factor, putative, expressed	Os08t0520550	Similar to Auxin response factor 21.	NA	NA	NA
TraesCS6D01G184900	wds_W6_vs_HFZ_W6	1	TraesCS6D01G184900	NA	NA	NA	NA	NA	NA	NA
TraesCS3B01G540800	wds_W4_vs_HFZ_W4	1	TraesCS3B01G540800	LOC_Os02g51060.1	CSLA6 - cellulose synthase-like family A; mannan synthase, expressed	Os06t0625700	Glycosyl transferase, family 2 domain containing protein.	NA	NA	OsCslA9, OsCSLA9
TraesCS6D01G246600	wds_W8.5_vs_HFZ_W8.5	1	TraesCS6D01G246600	LOC_Os04g50990.1	L11 domain containing ribosomal protein, putative, expressed	Os04t0598200	Similar to 60S ribosomal protein L12.	NA	NA	RPL12, RPL10, OsRPL12, OsRPL10
TraesCS3B01G289400	wds_W4_vs_HFZ_W4	1	TraesCS3B01G289400	LOC_Os01g50400.1	STE_MEKK_ste11_MAP3K.5 - STE kinases include homologs to sterile 7, sterile 11 and sterile 20 from yeast, expressed	Os01t0699400	Serine/threonine protein kinase domain containing protein.	NA	NA	NA
TraesCS6D01G335900	wds_W6_vs_HFZ_W6	1	TraesCS6D01G335900	LOC_Os02g54910.1	atATG18b, putative, expressed	Os02t0791800	WD-40 repeat containing protein.	NA	NA	OsATG18a, OsWD40-56
TraesCS6D01G213700	wds_W4_vs_HFZ_W4	1	TraesCS6D01G213700	LOC_Os02g42060.1	response regulator receiver domain containing protein, expressed	Os02t0631700	A-type response regulator, Cytokinin signaling	RR11, OsRR11, Rra8, OsRRA8	A-TYPE RESPONSE REGULATOR 11, A-TYPE response regulator 11, A-type RR 8	OsRR11, Rra8, OsRRA8, RR8
TraesCS7A01G246100	wds_W8.5_vs_HFZ_W8.5	1	TraesCS7A01G246100	LOC_Os08g39830.1	ethylene-insensitive 3, putative, expressed	Os08t0508700	Similar to EIL3.	NA	NA	OsEIL4
TraesCS2B01G553900	wds_W4_vs_HFZ_W4	1	TraesCS2B01G553900	LOC_Os04g54620.1	expressed protein	NA	NA	NA	NA	NA
TraesCS7B01G478000	wds_W8.5_vs_HFZ_W8.5	1	TraesCS7B01G478000	LOC_Os10g25310.1	SPX domain containing protein, putative, expressed	Os10t0392600	SPX domain-containing protein, Negative regulation of phosphate signaling, Pi homeostasis	OsSPX3	SPX (SYG/PHO81/XPR1) domain gene 3	OsSPX3, SPX3
TraesCS7A01G116900	wds_W8.5_vs_HFZ_W8.5	1	TraesCS7A01G116900	LOC_Os06g06580.1	expressed protein	Os06t0161100	Protein of unknown function DUF569 domain containing protein.	NA	NA	NA
TraesCS6D01G293500	wds_W6_vs_HFZ_W6	1	TraesCS6D01G293500	LOC_Os07g26930.2	expressed protein	Os07t0452400	3'-5' exonuclease domain containing protein.	NA	NA	NA
TraesCS1B01G274600	wds_W8.5_vs_HFZ_W8.5	1	TraesCS1B01G274600	LOC_Os11g29380.1	MCM2 - Putative minichromosome maintenance MCM complex subunit 2, expressed	Os11t0484300	Similar to Mcm2-prov protein.	NA	NA	OsMCM2
TraesCS7A01G553500	wds_W4_vs_HFZ_W4	1	TraesCS7A01G553500	LOC_Os10g30180.1	hsp20/alpha crystallin family protein, putative, expressed	Os10t0437900	Heat shock protein Hsp20 domain containing protein.	NA	NA	NA
TraesCS6D01G254300	wds_W8.5_vs_HFZ_W8.5	1	TraesCS6D01G254300	LOC_Os02g47830.1	expressed protein	Os02t0708000	Conserved hypothetical protein.	NA	NA	NA
TraesCS3B01G212400	wds_W4_vs_HFZ_W4	1	TraesCS3B01G212400	LOC_Os01g16140.1	expressed protein	Os01t0266400	Conserved hypothetical protein.	NA	NA	NA
TraesCS2B01G163300	wds_W6_vs_HFZ_W6	1	TraesCS2B01G163300	LOC_Os07g31884.1	MATE efflux family protein, putative, expressed	Os07t0502200	Multi antimicrobial extrusion protein MatE family protein.	NA	NA	NA
TraesCS6D01G043000	wds_W4_vs_HFZ_W4	1	TraesCS6D01G043000	LOC_Os02g02340.1	glycerol-3-phosphate acyltransferase, putative, expressed	Os01t0855000	Similar to Glycerol-3-phosphate acyltransferase 6 (EC 2.3.1.15) (AtGPAT6).	NA	NA	GPAT
TraesCS1B01G250900	wds_W4_vs_HFZ_W4	1	TraesCS1B01G250900	LOC_Os05g31620.1	OsCML15 - Calmodulin-related calcium sensor protein, expressed	Os05t0380900	Similar to Polcalcin Jun o 2 (Calcium-binding pollen allergen Jun o 2).	NA	NA	OsCML15
TraesCS1A01G203200	wds_W4_vs_HFZ_W4	1	TraesCS1A01G203200	LOC_Os10g39640.1	expansin precursor, putative, expressed	Os10t0542400	Expansin/Lol pI family protein.	NA	NA	NA
TraesCS6D01G208000	wds_W6_vs_HFZ_W6	1	TraesCS6D01G208000	LOC_Os02g40690.1	expressed protein	Os02t0620200	Conserved hypothetical protein.	NA	NA	NA
TraesCS7D01G357400	wds_W4_vs_HFZ_W4	1	TraesCS7D01G357400	LOC_Os08g10500.1	expressed protein	NA	NA	NA	NA	NA
TraesCS7A01G275500	wds_W8.5_vs_HFZ_W8.5	1	TraesCS7A01G275500	LOC_Os08g43980.1	carrier, putative, expressed	Os08t0553500	Protein of unknown function DUF241, plant family protein.	NA	NA	NA
TraesCS6D01G223400	wds_W8.5_vs_HFZ_W8.5	1	TraesCS6D01G223400	LOC_Os01g62080.1	serine/threonine-protein kinase AFC1, putative, expressed	Os01t0837900	Similar to Protein kinase AFC1 (EC 2.7.1.-).	NA	NA	NA
TraesCS7A01G263800	wds_W8.5_vs_HFZ_W8.5	1	TraesCS7A01G263800	LOC_Os08g42530.1	SFC, putative, expressed	Os08t0537600	Arf GTPase activating protein family protein.	NA	NA	NA
TraesCS7A01G266600	wds_W8.5_vs_HFZ_W8.5	1	TraesCS7A01G266600	NA	NA	NA	NA	NA	NA	NA
TraesCS5A01G231600	wds_W4_vs_HFZ_W4	1	TraesCS5A01G231600	LOC_Os09g27330.1	oxidoreductase/ transition metal ion binding protein, putative, expressed	Os09t0445600	Similar to oxidoreductase/ transition metal ion binding protein.	NA	NA	NA
TraesCS6D01G185500	wds_W8.5_vs_HFZ_W8.5	1	TraesCS6D01G185500	LOC_Os02g35470.1	calmodulin binding protein, putative, expressed	Os02t0562300	Calmodulin binding protein-like family protein.	NA	NA	NA
TraesCS2D01G284700	wds_W4_vs_HFZ_W4	1	TraesCS2D01G284700	LOC_Os02g31030.1	glycerophosphoryl diester phosphodiesterase family protein, putative, expressed	Os02t0514500	Glycerophosphodiester phosphodiesterase, Response to Pi deficiency, Low Pi acclimation	OsGDPD2	Glycerophosphodiester phosphodiesterase 2	NA
TraesCS1B01G360900	wds_W4_vs_HFZ_W4	1	TraesCS1B01G360900	LOC_Os07g32020.1	UDP-glucoronosyl and UDP-glucosyl transferase domain containing protein, expressed	Os07t0503500	UDP-glucuronosyl/UDP-glucosyltransferase family protein.	NA	NA	OsUGT707A3
TraesCS1B01G423800	wds_W6_vs_HFZ_W6	1	TraesCS1B01G423800	NA	NA	NA	NA	NA	NA	NA
TraesCS5D01G432800	wds_W4_vs_HFZ_W4	1	TraesCS5D01G432800	LOC_Os03g57210.1	glycine-rich protein, putative, expressed	Os03t0786000	Similar to Glycine-rich protein.	NA	NA	NA
TraesCS2B01G244100	wds_W4_vs_HFZ_W4	1	TraesCS2B01G244100	LOC_Os10g38340.1	glutathione S-transferase GSTU6, putative, expressed	Os10t0527400	Similar to Tau class GST protein 3.	NA	NA	OsGSTU19, GSTU6, OsGSTU6.1, GSTU6.1
TraesCS7A01G233300	wds_W8.5_vs_HFZ_W8.5	1	TraesCS7A01G233300	LOC_Os02g47744.1	MYB family transcription factor, putative, expressed	Os02t0706400	Similar to RADIALIS.	NA	NA	NA
TraesCS2B01G476500	wds_W8.5_vs_HFZ_W8.5	1	TraesCS2B01G476500	LOC_Os04g49670.1	DUF581 domain containing protein, expressed	Os04t0586100	Protein of unknown function DUF581 family protein.	NA	NA	NA
TraesCS6D01G349400	wds_W8.5_vs_HFZ_W8.5	1	TraesCS6D01G349400	LOC_Os02g55610.1	serine-rich protein, putative, expressed	Os02t0799700	Similar to serine-rich protein.	NA	NA	NA
TraesCS7A01G234200	wds_W8.5_vs_HFZ_W8.5	1	TraesCS7A01G234200	LOC_Os02g56830.1	transposon protein, putative, CACTA, En/Spm sub-class, expressed	Os12t0299650	Myb/SANT-like domain domain containing protein.	NA	NA	NA
TraesCS6D01G330800	wds_W4_vs_HFZ_W4	1	TraesCS6D01G330800	LOC_Os02g54650.1	diacylglycerol kinase, putative, expressed	Os02t0787800	Diacylglycerol kinase accessory region domain containing protein.	NA	NA	NA
TraesCS1B01G274900	wds_W8.5_vs_HFZ_W8.5	1	TraesCS1B01G274900	LOC_Os05g34920.1	expressed protein	Os05t0423200	Conserved hypothetical protein.	NA	NA	NA
TraesCS7B01G244000	wds_W4_vs_HFZ_W4	1	TraesCS7B01G244000	LOC_Os02g41904.1	DEF7 - Defensin and Defensin-like DEFL family, expressed	Os02t0629800	Defensin-like protein, Positive regulation of Cd accumulation in rice leaves, Mediation of Cd efflux from cytosol into extracellular spaces via chelation	CAL1	cadmium accumulation in leaf 1, Cd Accumulation in Leaf 1	OsCPT1, CPT1, DEFL7, OsDEFL7, OsDf-07, Df-07, OsPR12, PR12
TraesCS6B01G126300	wds_W8.5_vs_HFZ_W8.5	1	TraesCS6B01G126300	LOC_Os02g26960.1	expressed protein	Os02t0469000	Conserved hypothetical protein.	NA	NA	NA
TraesCS3B01G499800	wds_W4_vs_HFZ_W4	1	TraesCS3B01G499800	LOC_Os02g29150.2	OsFBO11 - F-box and other domain containing protein, expressed	Os04t0208500	Cyclin-like F-box domain containing protein.	NA	NA	OsFbox190, Os_F0204
TraesCS1D01G274800	wds_W4_vs_HFZ_W4	1	TraesCS1D01G274800	LOC_Os05g36910.1	NC domain-containing protein, putative, expressed	Os05t0440100	Similar to (RAP Annotation release2) Histone deacetylase superfamily protein.	NA	NA	NA
TraesCS1B01G256500	wds_W8.5_vs_HFZ_W8.5	1	TraesCS1B01G256500	LOC_Os05g32590.1	methyltransferase, putative, expressed	Os05t0392200	Similar to Methylase.	NA	NA	NA
TraesCS3A01G256200	wds_W4_vs_HFZ_W4	1	TraesCS3A01G256200	LOC_Os01g50400.1	STE_MEKK_ste11_MAP3K.5 - STE kinases include homologs to sterile 7, sterile 11 and sterile 20 from yeast, expressed	Os01t0699400	Serine/threonine protein kinase domain containing protein.	NA	NA	NA
TraesCS2A01G196100	wds_W4_vs_HFZ_W4	1	TraesCS2A01G196100	LOC_Os07g38470.1	expressed protein	Os07t0572400	Conserved hypothetical protein.	NA	NA	NA
TraesCS3A01G116400	wds_W4_vs_HFZ_W4	1	TraesCS3A01G116400	LOC_Os01g21590.1	homeodomain, putative, expressed	Os12t0163500	Homeodomain-like containing protein.	NA	NA	NA
TraesCS6D01G083500	wds_W4_vs_HFZ_W4	1	TraesCS6D01G083500	LOC_Os02g04130.1	DUF1645 domain containing protein, putative, expressed	Os02t0134200	DUF1645 family protein, Regulation of stress-tolerance and grain length	OsSGL	STRESS_tolerance and GRAIN_LENGTH	OsSGL
TraesCS5A01G335500	wds_W4_vs_HFZ_W4	1	TraesCS5A01G335500	LOC_Os09g37012.1	eukaryotic aspartyl protease domain containing protein, expressed	Os09t0542100	Peptidase A1 domain containing protein.	NA	NA	NA
TraesCS4B01G228000	wds_W4_vs_HFZ_W4	1	TraesCS4B01G228000	LOC_Os03g13840.1	senescence-associated protein, putative, expressed	Os03t0241900	Similar to Senescence-associated protein 12.	NA	NA	NA
TraesCS3D01G320400	wds_W4_vs_HFZ_W4	1	TraesCS3D01G320400	LOC_Os01g58150.1	expressed protein	Os01t0794100	Conserved hypothetical protein.	NA	NA	NA
TraesCS1B01G267000	wds_W8.5_vs_HFZ_W8.5	1	TraesCS1B01G267000	LOC_Os10g16440.1	CUE domain containing protein, expressed	Os10t0315400	Similar to SKIP interacting protein 28 (Fragment).	NA	NA	SIP28
TraesCS4B01G334900	wds_W4_vs_HFZ_W4	1	TraesCS4B01G334900	LOC_Os03g02010.4	DNA methyltransferase protein, putative, expressed	Os03t0110800	DNA methyltransferase, Vegetative and reproductive development	DRM2, OsDRM2, osdrm2	DOMAINS REARRANGED METHYLTRANSFERASE 2, domains rearranged methyltransferase 2, domains rearranged methylase 2	OsDRM2, osdrm2, DRM2-1
TraesCS7B01G027500	wds_W8.5_vs_HFZ_W8.5	1	TraesCS7B01G027500	NA	NA	NA	NA	NA	NA	NA
TraesCS5D01G396500	wds_W4_vs_HFZ_W4	1	TraesCS5D01G396500	LOC_Os03g53690.1	oxidoreductase, short chain dehydrogenase/reductase family domain containing protein, expressed	Os03t0748100	Similar to Short-chain type dehydrogenase/reductase (EC 1.-.-.-).	NA	NA	NA
[truncated: 2,027 more rows]
