# Supplementary material for: A Multi-Omics Approach for Rapid Identification of Large Genomic Lesions at the Wheat Dense Spike (wds) Locus
Source: Front Plant Sci. 2022 Apr 13;13:850302. doi: 10.3389/fpls.2022.850302 (PMC9043957; doi:10.3389/fpls.2022.850302)
Supplement: Supplementary file 15 [file Table_11.xlsx]

## Sheet: Sheet1
Supplementary Table 11 Significantly down-regulated genes in wds.
ID	Type	Venn_overlap	ID	MSU_locus	MSU_description	RAP_locus	RAP_description	RAP_gene_symbol	RAP_gene_name	Oryzabase_gene_symbol
TraesCS6B01G364100	wds_W4_vs_HFZ_W4 wds_W6_vs_HFZ_W6 wds_W8.5_vs_HFZ_W8.5	3	TraesCS6B01G364100	LOC_Os02g52770.1	expressed protein	Os02t0766600	Protein of unknown function DUF1685 family protein.	NA	NA	NA
TraesCS6B01G440500	wds_W4_vs_HFZ_W4 wds_W6_vs_HFZ_W6 wds_W8.5_vs_HFZ_W8.5	3	TraesCS6B01G440500	LOC_Os02g57590.1	rRNA 2-O-methyltransferase fibrillarin 2, putative, expressed	Os02t0821800	Similar to Fibrillarin-2.	NA	NA	OsMed18_1, Med18_1, OsMed36_1, Med36_1
TraesCS6B01G355700	wds_W4_vs_HFZ_W4 wds_W6_vs_HFZ_W6 wds_W8.5_vs_HFZ_W8.5	3	TraesCS6B01G355700	LOC_Os02g53180.2	1-aminocyclopropane-1-carboxylate oxidase protein, putative, expressed	Os02t0771600	Similar to 1-aminocyclopropane-1-carboxylate oxidase (Fragment).	NA	NA	OsACO3
TraesCS6B01G370900	wds_W4_vs_HFZ_W4 wds_W6_vs_HFZ_W6 wds_W8.5_vs_HFZ_W8.5	3	TraesCS6B01G370900	LOC_Os02g54010.1	lipase class 3 family protein, putative, expressed	Os02t0780700	Lipase, class 3 family protein.	NA	NA	NA
TraesCS6B01G361800	wds_W4_vs_HFZ_W4 wds_W6_vs_HFZ_W6 wds_W8.5_vs_HFZ_W8.5	3	TraesCS6B01G361800	LOC_Os02g52860.1	phosphate carrier protein, mitochondrial precursor, putative, expressed	Os02t0767500	Mitochondrial phosphate transporter.	NA	NA	OsPT15
TraesCS6B01G224100	wds_W4_vs_HFZ_W4 wds_W6_vs_HFZ_W6 wds_W8.5_vs_HFZ_W8.5	3	TraesCS6B01G224100	LOC_Os02g36380.1	FAD binding domain of DNA photolyase domain containing protein, expressed	Os02t0573200	Similar to Cryptochrome 1.	NA	NA	OsCRY1a, OsCRY1, CRY1a, CRY2
TraesCS4B01G120700	wds_W4_vs_HFZ_W4 wds_W6_vs_HFZ_W6 wds_W8.5_vs_HFZ_W8.5	3	TraesCS4B01G120700	LOC_Os12g02280.1	pentatricopeptide, putative, expressed	Os12t0114400	Pentatricopeptide repeat domain containing protein.	NA	NA	NA
TraesCS6B01G341400	wds_W4_vs_HFZ_W4 wds_W6_vs_HFZ_W6 wds_W8.5_vs_HFZ_W8.5	3	TraesCS6B01G341400	LOC_Os01g34870.1	expressed protein	Os01t0532800	Similar to Condensin complex subunit 2.	NA	NA	NA
TraesCS6B01G404400	wds_W4_vs_HFZ_W4 wds_W6_vs_HFZ_W6 wds_W8.5_vs_HFZ_W8.5	3	TraesCS6B01G404400	LOC_Os01g61920.1	Core histone H2A/H2B/H3/H4 domain containing protein, putative, expressed	Os01t0835900	Similar to Histone H4.	NA	NA	NA
TraesCS6B01G411500	wds_W4_vs_HFZ_W4 wds_W6_vs_HFZ_W6 wds_W8.5_vs_HFZ_W8.5	3	TraesCS6B01G411500	LOC_Os02g56170.1	inositol-1-monophosphatase, putative, expressed	Os02t0805500	Similar to PAP-specific phosphatase HAL2-like (3'(2'), 5'-bisphosphate nucleotidase) (EC 3.1.3.7) (3'(2'), 5-bisphosphonucleoside 3'(2')- phosphohydrolase) (DPNPase) (Halotolerance protein).	NA	NA	NA
TraesCS6A01G190000	wds_W4_vs_HFZ_W4 wds_W6_vs_HFZ_W6 wds_W8.5_vs_HFZ_W8.5	3	TraesCS6A01G190000	LOC_Os02g13130.1	KH domain-containing protein, putative, expressed	Os02t0224300	HMW glutenin family protein.	NA	NA	NA
TraesCS6B01G382100	wds_W4_vs_HFZ_W4 wds_W6_vs_HFZ_W6 wds_W8.5_vs_HFZ_W8.5	3	TraesCS6B01G382100	LOC_Os08g10450.1	nucleoside transporter, putative, expressed	Os08t0205200	Delayed-early response protein/equilibrative nucleoside transporter family protein.	NA	NA	NA
TraesCS6B01G330700	wds_W4_vs_HFZ_W4 wds_W6_vs_HFZ_W6 wds_W8.5_vs_HFZ_W8.5	3	TraesCS6B01G330700	LOC_Os02g51710.1	wound/stress protein, putative, expressed	Os02t0753300	Lipoxygenase, LH2 domain containing protein.	NA	NA	NA
TraesCS3A01G205700	wds_W4_vs_HFZ_W4 wds_W6_vs_HFZ_W6 wds_W8.5_vs_HFZ_W8.5	3	TraesCS3A01G205700	LOC_Os01g39134.1	EF hand family protein, putative, expressed	Os02t0221800	Similar to predicted protein.	NA	NA	NA
TraesCS6B01G387900	wds_W4_vs_HFZ_W4 wds_W6_vs_HFZ_W6 wds_W8.5_vs_HFZ_W8.5	3	TraesCS6B01G387900	LOC_Os02g55090.1	expressed protein	Os02t0794000	Zinc finger, RING-type domain containing protein.	NA	NA	NA
TraesCS6B01G330800	wds_W4_vs_HFZ_W4 wds_W6_vs_HFZ_W6 wds_W8.5_vs_HFZ_W8.5	3	TraesCS6B01G330800	LOC_Os02g51700.1	expressed protein	Os02t0753200	Conserved hypothetical protein.	NA	NA	NA
TraesCS6B01G228300	wds_W4_vs_HFZ_W4 wds_W6_vs_HFZ_W6 wds_W8.5_vs_HFZ_W8.5	3	TraesCS6B01G228300	LOC_Os02g37020.1	expressed protein	Os02t0580700	Conserved hypothetical protein.	NA	NA	NA
TraesCS7A01G419400	wds_W4_vs_HFZ_W4 wds_W6_vs_HFZ_W6 wds_W8.5_vs_HFZ_W8.5	3	TraesCS7A01G419400	LOC_Os06g48750.1	DEAD-box ATP-dependent RNA helicase, putative, expressed	Os06t0701100	Eukaryotic initiation factor 4A (eIF4A) (eIF-4A).	NA	NA	eIF-4a, EIF4A, eIF4A1, elF-4A, eIF4A-1, OsRH4
TraesCS6B01G337600	wds_W4_vs_HFZ_W4 wds_W6_vs_HFZ_W6 wds_W8.5_vs_HFZ_W8.5	3	TraesCS6B01G337600	LOC_Os01g73514.1	5-oxoprolinase, putative, expressed	Os01t0966000	Similar to Plasma membrane H+-ATPase (EC 3.6.1.3).	NA	NA	NA
TraesCS6B01G345700	wds_W4_vs_HFZ_W4 wds_W6_vs_HFZ_W6 wds_W8.5_vs_HFZ_W8.5	3	TraesCS6B01G345700	LOC_Os02g52250.1	SKIP/SNW domain containing protein, expressed	Os02t0759800	Similar to GAMYB-binding protein (Fragment).	NA	NA	OsSKIPa, OsSKIP, SKIP
TraesCS6B01G346500	wds_W4_vs_HFZ_W4 wds_W6_vs_HFZ_W6 wds_W8.5_vs_HFZ_W8.5	3	TraesCS6B01G346500	LOC_Os02g52160.1	LMBR1 integral membrane protein, putative, expressed	Os02t0758100	Similar to LMBR1 integral membrane family protein.	NA	NA	NA
TraesCS4D01G130100	wds_W4_vs_HFZ_W4 wds_W6_vs_HFZ_W6 wds_W8.5_vs_HFZ_W8.5	3	TraesCS4D01G130100	LOC_Os11g01880.1	expressed protein	Os11t0110066	Hypothetical conserved gene.	NA	NA	NA
TraesCS4B01G120200	wds_W4_vs_HFZ_W4 wds_W6_vs_HFZ_W6 wds_W8.5_vs_HFZ_W8.5	3	TraesCS4B01G120200	LOC_Os11g02200.1	expressed protein	Os11t0113300	Conserved hypothetical protein.	NA	NA	NA
TraesCS7A01G413800	wds_W4_vs_HFZ_W4 wds_W6_vs_HFZ_W6 wds_W8.5_vs_HFZ_W8.5	3	TraesCS7A01G413800	LOC_Os06g49160.1	thylakoid lumenal 16.5 kDa protein, chloroplast precursor, putative, expressed	Os06t0705100	Similar to Thylakoid lumenal 13.3 kDa protein (P16.5) (Fragment).	NA	NA	NA
TraesCS6B01G402400	wds_W4_vs_HFZ_W4 wds_W6_vs_HFZ_W6 wds_W8.5_vs_HFZ_W8.5	3	TraesCS6B01G402400	LOC_Os02g55630.1	COBW domain containing protein, putative, expressed	Os02t0800000	PRLI-interacting factor L (Fragment).	NA	NA	NA
TraesCS5B01G152100	wds_W4_vs_HFZ_W4 wds_W6_vs_HFZ_W6 wds_W8.5_vs_HFZ_W8.5	3	TraesCS5B01G152100	LOC_Os12g01380.1	proteins of unknown function domain containing protein, expressed	Os12t0104700	Protein of unknown function DUF231, plant domain containing protein.	NA	NA	OsTBL9, TBL9, OsXOAT3
TraesCS6B01G377000	wds_W4_vs_HFZ_W4 wds_W6_vs_HFZ_W6 wds_W8.5_vs_HFZ_W8.5	3	TraesCS6B01G377000	LOC_Os02g54490.1	nucleotide binding protein, putative, expressed	Os02t0785900	Similar to nucleotide binding.	NA	NA	APC4, OsAPC4
TraesCS6B01G223400	wds_W4_vs_HFZ_W4 wds_W6_vs_HFZ_W6 wds_W8.5_vs_HFZ_W8.5	3	TraesCS6B01G223400	LOC_Os02g37140.1	expressed protein	Os02t0582300	Pentatricopeptide repeat domain containing protein.	NA	NA	NA
TraesCS6B01G456000	wds_W4_vs_HFZ_W4 wds_W6_vs_HFZ_W6 wds_W8.5_vs_HFZ_W8.5	3	TraesCS6B01G456000	LOC_Os02g58020.1	ABC transporter, ATP-binding protein, putative, expressed	Os02t0826500	ABC transporter-like domain containing protein.	NA	NA	OsABCF1, OsABCF1_1, OsABCF1_2, OsABCF1_3
TraesCS7A01G416900	wds_W4_vs_HFZ_W4 wds_W6_vs_HFZ_W6 wds_W8.5_vs_HFZ_W8.5	3	TraesCS7A01G416900	LOC_Os01g32670.1	expressed protein	Os01t0510200	Conserved hypothetical protein.	NA	NA	NA
TraesCS3D01G162100	wds_W4_vs_HFZ_W4 wds_W6_vs_HFZ_W6 wds_W8.5_vs_HFZ_W8.5	3	TraesCS3D01G162100	LOC_Os01g12910.1	thioesterase family protein, putative, expressed	Os01t0229500	Thioesterase superfamily domain containing protein.	NA	NA	NA
TraesCS7A01G415800	wds_W4_vs_HFZ_W4 wds_W6_vs_HFZ_W6 wds_W8.5_vs_HFZ_W8.5	3	TraesCS7A01G415800	LOC_Os06g49040.1	Myb-like DNA-binding domain containing protein, putative, expressed	Os06t0703900	MYB-CC domain containing transcription factor, Positive regulation of Pi-starvation signaling and Pi-homeostasis	OsPHR4	PHOSPHATE STARVATION RESPONSE 4	OsPHR4, Os-PHR4
TraesCS6B01G444900	wds_W4_vs_HFZ_W4 wds_W6_vs_HFZ_W6 wds_W8.5_vs_HFZ_W8.5	3	TraesCS6B01G444900	LOC_Os02g57850.1	expressed protein	NA	NA	NA	NA	NA
TraesCS6B01G396100	wds_W4_vs_HFZ_W4 wds_W6_vs_HFZ_W6 wds_W8.5_vs_HFZ_W8.5	3	TraesCS6B01G396100	LOC_Os02g55530.1	neurochondrin family protein, putative, expressed	Os02t0798700	Neurochondrin domain containing protein.	NA	NA	NA
TraesCS6B01G399000	wds_W4_vs_HFZ_W4 wds_W6_vs_HFZ_W6 wds_W8.5_vs_HFZ_W8.5	3	TraesCS6B01G399000	LOC_Os02g55570.1	shugoshin-1, putative, expressed	Os02t0799100	Hypothetical conserved gene.	NA	NA	OsSGO1
TraesCS7A01G413700	wds_W4_vs_HFZ_W4 wds_W6_vs_HFZ_W6 wds_W8.5_vs_HFZ_W8.5	3	TraesCS7A01G413700	LOC_Os02g04450.2	plant-specific domain TIGR01589 family protein, putative, expressed	Os02t0137100	Similar to plant-specific domain TIGR01589 family protein.	NA	NA	NA
TraesCS6B01G466700	wds_W4_vs_HFZ_W4 wds_W6_vs_HFZ_W6 wds_W8.5_vs_HFZ_W8.5	3	TraesCS6B01G466700	LOC_Os02g58490.1	PINHEAD, putative, expressed	Os02t0831600	AGO1 homologous protein.	NA	NA	OsAGO1c, OsAGO1, AGO1, AGO1c
TraesCS6B01G239200	wds_W4_vs_HFZ_W4 wds_W6_vs_HFZ_W6 wds_W8.5_vs_HFZ_W8.5	3	TraesCS6B01G239200	LOC_Os04g58270.1	expressed protein	NA	NA	NA	NA	NA
TraesCS3D01G166400	wds_W4_vs_HFZ_W4 wds_W6_vs_HFZ_W6 wds_W8.5_vs_HFZ_W8.5	3	TraesCS3D01G166400	LOC_Os01g13470.1	KH domain containing protein, putative, expressed	Os01t0235800	K Homology domain containing protein.	NA	NA	NA
TraesCS6B01G336400	wds_W4_vs_HFZ_W4 wds_W6_vs_HFZ_W6 wds_W8.5_vs_HFZ_W8.5	3	TraesCS6B01G336400	LOC_Os02g51070.1	starch synthase, putative, expressed	Os02t0744700	Similar to Starch synthase isoform zSTSII-2 (EC 2.4.1.21).	NA	NA	OsSSIIb, OsSSII-2, SSII-2, SS2, OsSSSIIb, SS2b
TraesCS6B01G357800	wds_W4_vs_HFZ_W4 wds_W6_vs_HFZ_W6 wds_W8.5_vs_HFZ_W8.5	3	TraesCS6B01G357800	LOC_Os03g45194.1	oxidoreductase, short chain dehydrogenase/reductase family domain containing protein, expressed	Os03t0654600	Similar to Myb-like DNA-binding domain, SHAQKYF class family protein, expressed.	NA	NA	nol, NOL1, OsNOL, OsNOL1
TraesCS6B01G462300	wds_W4_vs_HFZ_W4 wds_W6_vs_HFZ_W6 wds_W8.5_vs_HFZ_W8.5	3	TraesCS6B01G462300	LOC_Os02g34810.1	OsAPx8 - Thylakoid-bound Ascorbate Peroxidase encoding gene 5,8, expressed	Os02t0553200	Thylakoid membrane-bound ascorbate peroxidase, Tolerance to bacterial blight, Response to NaCl	APX8, OsAPx8, OsAPx08, OSAPX8, APx8, OsAPX8	ASCORBATE PEROXIDASE 8, ascorbate peroxidase 8	OsAPx8, OsAPx08, OSAPX8, APx8, OsAPX8
TraesCS6B01G388200	wds_W4_vs_HFZ_W4 wds_W6_vs_HFZ_W6 wds_W8.5_vs_HFZ_W8.5	3	TraesCS6B01G388200	LOC_Os10g21940.1	expressed protein	Os03t0107400	Prefoldin domain containing protein.	NA	NA	NA
TraesCS6B01G376200	wds_W4_vs_HFZ_W4 wds_W6_vs_HFZ_W6 wds_W8.5_vs_HFZ_W8.5	3	TraesCS6B01G376200	LOC_Os02g54254.1	saccharopine dehydrogenase, putative, expressed	Os02t0783625	Similar to Lysine ketoglutarate reductase/saccharopine dehydrogenase.	NA	NA	NA
TraesCS5B01G158800	wds_W4_vs_HFZ_W4 wds_W6_vs_HFZ_W6 wds_W8.5_vs_HFZ_W8.5	3	TraesCS5B01G158800	LOC_Os04g42670.1	OsFBL19 - F-box domain and LRR containing protein, expressed	Os04t0505700	Leucine-rich repeat, cysteine-containing subtype containing protein.	NA	NA	OsFbox227, Os_F0286
TraesCS6B01G423200	wds_W4_vs_HFZ_W4 wds_W6_vs_HFZ_W6 wds_W8.5_vs_HFZ_W8.5	3	TraesCS6B01G423200	LOC_Os02g56840.1	OsFBX70 - F-box domain containing protein, expressed	Os02t0813350	Cyclin-like F-box domain containing protein.	NA	NA	OsFbox120, Os_F0441
TraesCS6B01G451200	wds_W4_vs_HFZ_W4 wds_W6_vs_HFZ_W6 wds_W8.5_vs_HFZ_W8.5	3	TraesCS6B01G451200	LOC_Os02g57660.1	phosphatidylinositol-4-phosphate 5-kinase, putative, expressed	Os02t0822500	Similar to Junctophilin-2 (Junctophilin type 2) (JP-2).	NA	NA	NA
TraesCS6B01G373300	wds_W4_vs_HFZ_W4 wds_W6_vs_HFZ_W6 wds_W8.5_vs_HFZ_W8.5	3	TraesCS6B01G373300	LOC_Os02g54110.1	expressed protein	Os02t0782100	Uncharacterised domain NUC173 domain containing protein.	NA	NA	NA
TraesCS6B01G238000	wds_W4_vs_HFZ_W4 wds_W6_vs_HFZ_W6 wds_W8.5_vs_HFZ_W8.5	3	TraesCS6B01G238000	LOC_Os02g38140.2	glycosyl transferase family 17 protein, putative, expressed	Os02t0594900	Glycosyl transferase, family 17 protein.	NA	NA	NA
TraesCS3A01G208300	wds_W4_vs_HFZ_W4 wds_W6_vs_HFZ_W6 wds_W8.5_vs_HFZ_W8.5	3	TraesCS3A01G208300	LOC_Os01g39770.1	calcineurin B, putative, expressed	Os01t0711500	Calcineurin B-like protein, Calcium sensor, Flooding response during seed germination	OsCBL10	Calcineurin B-like protein 10	OsCBL10
TraesCS6B01G376400	wds_W4_vs_HFZ_W4 wds_W6_vs_HFZ_W6 wds_W8.5_vs_HFZ_W8.5	3	TraesCS6B01G376400	LOC_Os02g33490.1	inorganic H+ pyrophosphatase, putative, expressed	Os02t0537900	Similar to Vacuolar-type H+-translocating inorganic pyrophosphatase (EC 3.6.1.1).	NA	NA	NA
TraesCS6B01G331200	wds_W4_vs_HFZ_W4 wds_W6_vs_HFZ_W6 wds_W8.5_vs_HFZ_W8.5	3	TraesCS6B01G331200	LOC_Os02g51640.1	expressed protein	Os02t0752300	Conserved hypothetical protein.	NA	NA	NA
TraesCS6B01G235900	wds_W4_vs_HFZ_W4 wds_W6_vs_HFZ_W6 wds_W8.5_vs_HFZ_W8.5	3	TraesCS6B01G235900	LOC_Os02g37920.1	expressed protein	Os02t0592300	Similar to PMS5 protein (HPMS5 protein) (Fragment).	NA	NA	OsPMS1, OsPMS2
TraesCS4B01G175300	wds_W4_vs_HFZ_W4 wds_W6_vs_HFZ_W6 wds_W8.5_vs_HFZ_W8.5	3	TraesCS4B01G175300	LOC_Os03g20750.1	outer mitochondrial membrane porin, putative, expressed	Os03t0323800	Similar to ISP42-like protein (Fragment).	NA	NA	NP1977, OsVDAC8, VDAC8, Os1977
TraesCS6B01G332500	wds_W4_vs_HFZ_W4 wds_W6_vs_HFZ_W6 wds_W8.5_vs_HFZ_W8.5	3	TraesCS6B01G332500	LOC_Os03g51090.1	OsFBDUF17 - F-box and DUF domain containing protein, expressed	Os03t0720400	Cyclin-like F-box domain containing protein.	NA	NA	OsFbox170, Os_F0296
TraesCS4B01G151300	wds_W4_vs_HFZ_W4 wds_W6_vs_HFZ_W6 wds_W8.5_vs_HFZ_W8.5	3	TraesCS4B01G151300	LOC_Os03g32270.1	hydrolase, alpha/beta fold family domain containing protein, expressed	Os03t0437600	Similar to Hydrolase.	NA	NA	D14L
TraesCS6B01G404900	wds_W4_vs_HFZ_W4 wds_W6_vs_HFZ_W6 wds_W8.5_vs_HFZ_W8.5	3	TraesCS6B01G404900	LOC_Os02g55940.1	ribosomal protein S15 containing protein, expressed	Os02t0803200	Similar to 30S ribosomal protein S15.	NA	NA	NA
TraesCS6B01G236100	wds_W4_vs_HFZ_W4 wds_W6_vs_HFZ_W6 wds_W8.5_vs_HFZ_W8.5	3	TraesCS6B01G236100	LOC_Os02g37940.2	CRP12 - Cysteine-rich family protein precursor, expressed	Os02t0592500	Folate receptor, conserved region domain containing protein.	NA	NA	NA
TraesCS6B01G348300	wds_W4_vs_HFZ_W4 wds_W6_vs_HFZ_W6 wds_W8.5_vs_HFZ_W8.5	3	TraesCS6B01G348300	LOC_Os02g51880.1	amine oxidase, putative, expressed	Os02t0755200	Similar to amine oxidase family protein.	NA	NA	OsHDMA702, HDMA702, OsPAO8, PAO8
TraesCS5B01G159600	wds_W4_vs_HFZ_W4 wds_W6_vs_HFZ_W6 wds_W8.5_vs_HFZ_W8.5	3	TraesCS5B01G159600	LOC_Os09g02729.1	phospholipase C, putative, expressed	Os09t0115600	PLC-like phosphodiesterase, TIM beta/alpha-barrel domain domain containing protein.	NA	NA	NA
TraesCS6B01G330200	wds_W4_vs_HFZ_W4 wds_W6_vs_HFZ_W6 wds_W8.5_vs_HFZ_W8.5	3	TraesCS6B01G330200	LOC_Os10g29530.1	expressed protein	Os10t0430800	Hypothetical conserved gene.	NA	NA	NA
TraesCS6B01G434700	wds_W4_vs_HFZ_W4 wds_W6_vs_HFZ_W6 wds_W8.5_vs_HFZ_W8.5	3	TraesCS6B01G434700	LOC_Os02g57410.6	OTU-like cysteine protease family protein, putative, expressed	Os02t0819500	Similar to Cysteine-type peptidase.	NA	NA	NA
TraesCS6B01G455000	wds_W4_vs_HFZ_W4 wds_W6_vs_HFZ_W6 wds_W8.5_vs_HFZ_W8.5	3	TraesCS6B01G455000	LOC_Os02g57980.1	DEAD/DEAH box helicase, putative, expressed	Os02t0826100	Similar to RNA helicase (Fragment).	NA	NA	OsRH48
TraesCS6B01G334700	wds_W4_vs_HFZ_W4 wds_W6_vs_HFZ_W6 wds_W8.5_vs_HFZ_W8.5	3	TraesCS6B01G334700	LOC_Os01g67410.1	AP2/EREBP transcription factor BABY BOOM, putative, expressed	Os02t0747600	Similar to Transcription factor AP2D8.	NA	NA	AP2/EREBP#022
TraesCS6B01G367400	wds_W4_vs_HFZ_W4 wds_W6_vs_HFZ_W6 wds_W8.5_vs_HFZ_W8.5	3	TraesCS6B01G367400	LOC_Os02g53780.1	expressed protein	Os02t0778300	Conserved hypothetical protein.	NA	NA	NA
TraesCS5B01G154400	wds_W4_vs_HFZ_W4 wds_W6_vs_HFZ_W6 wds_W8.5_vs_HFZ_W8.5	3	TraesCS5B01G154400	LOC_Os02g47850.2	class I glutamine amidotransferase, putative, expressed	Os02t0708100	Similar to Carbamoyl-phosphate synthase small chain.	NA	NA	GAT1
TraesCS6B01G230500	wds_W4_vs_HFZ_W4 wds_W6_vs_HFZ_W6 wds_W8.5_vs_HFZ_W8.5	3	TraesCS6B01G230500	LOC_Os02g37430.1	LSM domain containing protein, expressed	Os02t0586500	Similar to Small nuclear ribonucleoprotein Sm D1 (snRNP core protein D1) (Sm-D1) (Sm-D autoantigen).	NA	NA	NA
TraesCS6B01G371200	wds_W4_vs_HFZ_W4 wds_W6_vs_HFZ_W6 wds_W8.5_vs_HFZ_W8.5	3	TraesCS6B01G371200	LOC_Os09g26800.1	polygalacturonase, putative, expressed	Os09t0439400	Pectin lyase fold/virulence factor domain containing protein.	NA	NA	OsPGL25, PGL25
TraesCS6B01G350500	wds_W4_vs_HFZ_W4 wds_W6_vs_HFZ_W6 wds_W8.5_vs_HFZ_W8.5	3	TraesCS6B01G350500	LOC_Os02g52650.1	chlorophyll A-B binding protein, putative, expressed	Os02t0764500	Similar to Lhca5 protein.	NA	NA	NA
TraesCS6B01G241100	wds_W4_vs_HFZ_W4 wds_W6_vs_HFZ_W6 wds_W8.5_vs_HFZ_W8.5	3	TraesCS6B01G241100	LOC_Os02g38470.1	B3 DNA binding domain containing protein, expressed	Os02t0598200	Transcriptional factor B3 domain containing protein.	NA	NA	NA
TraesCS6B01G332100	wds_W4_vs_HFZ_W4 wds_W6_vs_HFZ_W6 wds_W8.5_vs_HFZ_W8.5	3	TraesCS6B01G332100	LOC_Os02g51540.1	eukaryotic aspartyl protease domain containing protein, expressed	Os02t0751100	Peptidase A1 domain containing protein.	NA	NA	NA
TraesCS5B01G152300	wds_W4_vs_HFZ_W4 wds_W6_vs_HFZ_W6 wds_W8.5_vs_HFZ_W8.5	3	TraesCS5B01G152300	LOC_Os11g01380.1	clathrin heavy chain, putative, expressed	Os11t0104900	Similar to Clathrin heavy chain.	NA	NA	NA
TraesCS3A01G205000	wds_W4_vs_HFZ_W4 wds_W6_vs_HFZ_W6 wds_W8.5_vs_HFZ_W8.5	3	TraesCS3A01G205000	LOC_Os01g39290.1	harpin-induced protein 1 domain containing protein, expressed	Os01t0574800	Harpin-induced 1 domain containing protein.	NA	NA	NA
TraesCS3D01G164200	wds_W4_vs_HFZ_W4 wds_W6_vs_HFZ_W6 wds_W8.5_vs_HFZ_W8.5	3	TraesCS3D01G164200	LOC_Os01g13170.1	ubiquitin-conjugating enzyme E2, putative, expressed	Os01t0232500	Ubiquitin-conjugating enzyme/RWD-like domain containing protein.	NA	NA	OsUBC42
TraesCS5B01G154300	wds_W4_vs_HFZ_W4 wds_W6_vs_HFZ_W6 wds_W8.5_vs_HFZ_W8.5	3	TraesCS5B01G154300	LOC_Os03g40180.1	60S ribosomal protein L15, putative, expressed	Os03t0598800	Similar to 60S ribosomal protein L15.	NA	NA	OsRPL15
TraesCS4B01G116200	wds_W4_vs_HFZ_W4 wds_W6_vs_HFZ_W6 wds_W8.5_vs_HFZ_W8.5	3	TraesCS4B01G116200	LOC_Os03g55070.1	UDP-glucose 6-dehydrogenase, putative, expressed	Os03t0757900	Similar to UDP-glucose 6-dehydrogenase (EC 1.1.1.22) (UDP-Glc dehydrogenase) (UDP-GlcDH) (UDPGDH).	NA	NA	NA
TraesCS6B01G357000	wds_W4_vs_HFZ_W4 wds_W6_vs_HFZ_W6 wds_W8.5_vs_HFZ_W8.5	3	TraesCS6B01G357000	LOC_Os02g53110.1	expressed protein	Os02t0770600	Protein of unknown function DUF1644 family protein.	NA	NA	NA
TraesCS4B01G119200	wds_W4_vs_HFZ_W4 wds_W6_vs_HFZ_W6 wds_W8.5_vs_HFZ_W8.5	3	TraesCS4B01G119200	LOC_Os04g13160.1	OsFBD9 - F-box and FBD domain containing protein, expressed	Os04t0208500	Cyclin-like F-box domain containing protein.	NA	NA	OsFbox190, Os_F0204
TraesCS2B01G429400	wds_W4_vs_HFZ_W4 wds_W6_vs_HFZ_W6 wds_W8.5_vs_HFZ_W8.5	3	TraesCS2B01G429400	LOC_Os04g46920.1	zinc knuckle domain containing protein, expressed	Os04t0555800	Similar to Actin depolymerizing factor.	NA	NA	NA
TraesCS6B01G366400	wds_W4_vs_HFZ_W4 wds_W6_vs_HFZ_W6 wds_W8.5_vs_HFZ_W8.5	3	TraesCS6B01G366400	LOC_Os02g53680.1	RPA1A - Putative single-stranded DNA binding complex subunit 1, expressed	Os02t0776800	Replication protein A 70 kDa, Meiotic and somatic DNA repair	RPA1A, OsRPA70a, OsRPA1a, RPA1a	REPLICATION PROTEIN A 1A, Replication protein A 70kDa subunit a, RPA70kDa subunit a	OsRPA70a, OsRPA1a, RPA1a
TraesCS6B01G341900	wds_W4_vs_HFZ_W4 wds_W6_vs_HFZ_W6 wds_W8.5_vs_HFZ_W8.5	3	TraesCS6B01G341900	LOC_Os02g50630.1	E2F family transcription factor protein, putative, expressed	Os02t0739700	E2F Family domain containing protein.	NA	NA	Orysa;DEL1
TraesCS6B01G263700	wds_W4_vs_HFZ_W4 wds_W6_vs_HFZ_W6 wds_W8.5_vs_HFZ_W8.5	3	TraesCS6B01G263700	LOC_Os02g42580.1	vacuolar protein-sorting protein bro1, putative, expressed	Os02t0638400	BRO1 domain containing protein.	NA	NA	OsERF#046, OsERF046, OsERF46
TraesCS6B01G452100	wds_W4_vs_HFZ_W4 wds_W6_vs_HFZ_W6 wds_W8.5_vs_HFZ_W8.5	3	TraesCS6B01G452100	NA	NA	NA	NA	NA	NA	NA
TraesCS4B01G173100	wds_W4_vs_HFZ_W4 wds_W6_vs_HFZ_W6 wds_W8.5_vs_HFZ_W8.5	3	TraesCS4B01G173100	LOC_Os03g21230.1	leucine-rich repeat family protein, putative, expressed	Os03t0329700	Similar to predicted protein.	NA	NA	NA
TraesCS6B01G439300	wds_W4_vs_HFZ_W4 wds_W6_vs_HFZ_W6 wds_W8.5_vs_HFZ_W8.5	3	TraesCS6B01G439300	LOC_Os12g43100.1	deoxyhypusine hydroxylase, putative, expressed	Os12t0626100	Similar to HEAT-like.	NA	NA	NA
TraesCS3A01G208800	wds_W4_vs_HFZ_W4 wds_W6_vs_HFZ_W6 wds_W8.5_vs_HFZ_W8.5	3	TraesCS3A01G208800	LOC_Os01g39960.1	lycopene epsilon cyclase, chloroplast precursor, putative, expressed	Os01t0581300	Similar to Lycopene epsilon-cyclase (Fragment).	NA	NA	OsLCYe, OsLCYepsilon
TraesCS6B01G365700	wds_W4_vs_HFZ_W4 wds_W6_vs_HFZ_W6 wds_W8.5_vs_HFZ_W8.5	3	TraesCS6B01G365700	LOC_Os02g53530.1	ZOS2-17 - C2H2 zinc finger protein, expressed	Os02t0775600	Zinc finger, C2H2-like domain containing protein.	NA	NA	NA
TraesCS6B01G388900	wds_W4_vs_HFZ_W4 wds_W6_vs_HFZ_W6 wds_W8.5_vs_HFZ_W8.5	3	TraesCS6B01G388900	LOC_Os08g10260.1	NBS-LRR disease resistance protein, putative, expressed	Os08t0202400	Disease resistance protein domain containing protein.	NA	NA	NA
TraesCS4B01G119500	wds_W4_vs_HFZ_W4 wds_W6_vs_HFZ_W6 wds_W8.5_vs_HFZ_W8.5	3	TraesCS4B01G119500	LOC_Os12g02094.1	saposin-like type B, region 1 family protein, putative, expressed	Os12t0112200	Saposin-like domain containing protein.	NA	NA	NA
TraesCS6B01G350800	wds_W4_vs_HFZ_W4 wds_W6_vs_HFZ_W6 wds_W8.5_vs_HFZ_W8.5	3	TraesCS6B01G350800	LOC_Os07g29360.1	tetratricopeptide repeat domain containing protein, expressed	Os07t0476200	Similar to PAF1 complex component.	NA	NA	NA
TraesCS2B01G429200	wds_W4_vs_HFZ_W4 wds_W6_vs_HFZ_W6 wds_W8.5_vs_HFZ_W8.5	3	TraesCS2B01G429200	LOC_Os04g46940.1	copper-transporting ATPase 3, putative, expressed	Os04t0556000	Heavy metal P-type ATPase, Xylem loading of copper	HMA5, OsHMA8, OsHMA5, HMA8	HEAVY METAL ATPASE 5, heavy metal ATPase 8, heavy metal ATPase 5, heavy metal P-type ATPase 5	OsHMA8, osHMA5, HMA8
TraesCS6B01G412400	wds_W4_vs_HFZ_W4 wds_W6_vs_HFZ_W6 wds_W8.5_vs_HFZ_W8.5	3	TraesCS6B01G412400	LOC_Os07g28820.1	ribonuclease 2-5A family protein, expressed	Os07t0471000	Endoplasmic reticulum (ER) stress sensor, Transducer of ER stress, ER stress response	IRE1, OsIRE1, OsIre1	INOSITOL REQUIRING 1, endoplasmic reticulum (ER) stress sensor IRE1	IRE1, OsIRE1, OsIre1
TraesCS6B01G352500	wds_W4_vs_HFZ_W4 wds_W6_vs_HFZ_W6 wds_W8.5_vs_HFZ_W8.5	3	TraesCS6B01G352500	LOC_Os02g52410.1	expressed protein	Os02t0761600	Conserved hypothetical protein.	NA	NA	NA
TraesCS6B01G432000	wds_W4_vs_HFZ_W4 wds_W6_vs_HFZ_W6 wds_W8.5_vs_HFZ_W8.5	3	TraesCS6B01G432000	LOC_Os02g57220.1	WD domain, G-beta repeat domain containing protein, expressed	Os02t0817200	WD-40 repeat containing protein.	NA	NA	OsWD40-59
TraesCS3A01G209500	wds_W4_vs_HFZ_W4 wds_W6_vs_HFZ_W6 wds_W8.5_vs_HFZ_W8.5	3	TraesCS3A01G209500	LOC_Os03g48140.1	myosin, putative, expressed	Os03t0686300	Similar to unconventional myosin heavy chain.	NA	NA	NA
TraesCS6B01G337900	wds_W4_vs_HFZ_W4 wds_W6_vs_HFZ_W6 wds_W8.5_vs_HFZ_W8.5	3	TraesCS6B01G337900	LOC_Os02g50880.1	OsDegp3 - Putative Deg protease homologue, expressed	Os06t0234100	Peptidase S1C, HrtA/DegP2/Q/S family protein.	NA	NA	OsDegp10, DEGP10, OsDeg9.2
TraesCS5B01G153400	wds_W4_vs_HFZ_W4 wds_W6_vs_HFZ_W6 wds_W8.5_vs_HFZ_W8.5	3	TraesCS5B01G153400	LOC_Os11g01300.1	protein transport protein Sec61 subunit beta, putative, expressed	Os11t0104050	Preprotein translocase Sec, Sec61-beta subunit, eukarya domain containing protein.	NA	NA	NA
TraesCS6B01G447700	wds_W4_vs_HFZ_W4 wds_W6_vs_HFZ_W6 wds_W8.5_vs_HFZ_W8.5	3	TraesCS6B01G447700	LOC_Os03g22780.1	DVR, putative, expressed	Os03t0351200	NAD(P)-binding domain containing protein.	NA	NA	OsDVR, DVR
TraesCS6B01G388100	wds_W4_vs_HFZ_W4 wds_W6_vs_HFZ_W6 wds_W8.5_vs_HFZ_W8.5	3	TraesCS6B01G388100	LOC_Os02g55120.1	translation initiation factor IF-3, putative, expressed	Os02t0794400	Similar to Translation initiation factor IF-3 (Fragment).	NA	NA	NA
TraesCS6B01G240700	wds_W4_vs_HFZ_W4 wds_W6_vs_HFZ_W6 wds_W8.5_vs_HFZ_W8.5	3	TraesCS6B01G240700	LOC_Os02g18830.1	ribosome biogenesis protein NEP1, putative, expressed	Os02t0290400	Ribosomal biogenesis, methyltransferase, EMG1/NEP1 domain containing protein.	NA	NA	NA
TraesCS6B01G374700	wds_W4_vs_HFZ_W4 wds_W6_vs_HFZ_W6 wds_W8.5_vs_HFZ_W8.5	3	TraesCS6B01G374700	LOC_Os02g54150.1	SAC domain containing protein, putative, expressed	Os06t0195600	Similar to SAC domain protein 3.	NA	NA	NA
TraesCS6B01G363200	wds_W4_vs_HFZ_W4 wds_W6_vs_HFZ_W6 wds_W8.5_vs_HFZ_W8.5	3	TraesCS6B01G363200	LOC_Os02g52820.1	cold-induced protein, putative, expressed	Os02t0767100	Similar to Cold-induced protein.	NA	NA	NA
TraesCS6B01G385900	wds_W4_vs_HFZ_W4 wds_W6_vs_HFZ_W6 wds_W8.5_vs_HFZ_W8.5	3	TraesCS6B01G385900	LOC_Os02g54890.1	UDP-glucuronate 4-epimerase, putative, expressed	Os02t0791500	Similar to Nucleotide sugar epimerase-like protein (UDP-D-glucuronate 4- epimerase) (EC 5.1.3.6).	NA	NA	OsUGlcAE3
TraesCS6B01G240500	wds_W4_vs_HFZ_W4 wds_W6_vs_HFZ_W6 wds_W8.5_vs_HFZ_W8.5	3	TraesCS6B01G240500	LOC_Os02g38340.1	actin, putative, expressed	Os02t0596900	Actin/actin-like family protein.	NA	NA	NA
TraesCS4D01G106800	wds_W4_vs_HFZ_W4 wds_W6_vs_HFZ_W6 wds_W8.5_vs_HFZ_W8.5	3	TraesCS4D01G106800	LOC_Os02g42910.1	expressed protein	Os02t0642600	Hypothetical conserved gene.	NA	NA	NA
TraesCS6B01G359300	wds_W4_vs_HFZ_W4 wds_W6_vs_HFZ_W6 wds_W8.5_vs_HFZ_W8.5	3	TraesCS6B01G359300	LOC_Os02g53000.1	lysM domain-containing GPI-anchored protein precursor, putative, expressed	Os06t0208800	Lysin motif-containing protein, Pattern recognition receptor, Peptidoglycan and chitin perception in innate immunity	LYP6, Os-LYP6, OsLYP6	lysin motif-containing protein 6, lysin motif (LysM)-containing protein 6, LysM-containing protein 6	LYP6, Os-LYP6, OsLYP6
TraesCS6B01G343300	wds_W4_vs_HFZ_W4 wds_W6_vs_HFZ_W6 wds_W8.5_vs_HFZ_W8.5	3	TraesCS6B01G343300	LOC_Os02g52390.1	M16 domain containing zinc peptidase, putative, expressed	Os02t0761400	Similar to ATPREP2.	NA	NA	NA
TraesCS6B01G337200	wds_W4_vs_HFZ_W4 wds_W6_vs_HFZ_W6 wds_W8.5_vs_HFZ_W8.5	3	TraesCS6B01G337200	LOC_Os02g50970.1	protein kinase domain containing protein, expressed	Os02t0743500	EDR1.	NA	NA	NA
TraesCS4A01G158100	wds_W4_vs_HFZ_W4 wds_W6_vs_HFZ_W6 wds_W8.5_vs_HFZ_W8.5	3	TraesCS4A01G158100	LOC_Os03g22270.1	auxin-repressed protein, putative, expressed	Os03t0342900	Dormancyauxin associated family protein.	NA	NA	NA
TraesCS6B01G406000	wds_W4_vs_HFZ_W4 wds_W6_vs_HFZ_W6 wds_W8.5_vs_HFZ_W8.5	3	TraesCS6B01G406000	LOC_Os10g29470.1	dehydrogenase, putative, expressed	Os10t0430200	Similar to Sinapyl alcohol dehydrogenase.	NA	NA	OsCAD3
TraesCS6B01G471700	wds_W4_vs_HFZ_W4 wds_W6_vs_HFZ_W6 wds_W8.5_vs_HFZ_W8.5	3	TraesCS6B01G471700	LOC_Os02g58410.1	expressed protein	Os02t0830801	Similar to binding.	NA	NA	NA
TraesCS6B01G373800	wds_W4_vs_HFZ_W4 wds_W6_vs_HFZ_W6 wds_W8.5_vs_HFZ_W8.5	3	TraesCS6B01G373800	LOC_Os02g54130.2	heat shock protein DnaJ, putative, expressed	Os02t0782300	Similar to Heat shock-like protein.	NA	NA	OsDjC23
TraesCS6B01G362500	wds_W4_vs_HFZ_W4 wds_W6_vs_HFZ_W6 wds_W8.5_vs_HFZ_W8.5	3	TraesCS6B01G362500	LOC_Os03g24844.1	expressed protein	Os03t0363400	Uncharacterised protein family UPF0153 domain containing protein.	NA	NA	NA
TraesCS6B01G419000	wds_W4_vs_HFZ_W4 wds_W6_vs_HFZ_W6 wds_W8.5_vs_HFZ_W8.5	3	TraesCS6B01G419000	LOC_Os03g12570.1	expressed protein	Os10t0104900	Chromomethylase, Plant development, Silencing of transposable elements (TEs)	CMT2, OsCMT3a, OsCMT2	CHROMOMETHYLTRANSFERASE 2, chromomethyltransferase 2, chromomethylase 3a	OsCMT2, OsCMT3a
TraesCS4B01G173000	wds_W4_vs_HFZ_W4 wds_W6_vs_HFZ_W6 wds_W8.5_vs_HFZ_W8.5	3	TraesCS4B01G173000	LOC_Os07g07010.1	glucosyltransferase, putative, expressed	Os07t0164500	Similar to predicted protein.	NA	NA	NA
TraesCS6B01G228600	wds_W4_vs_HFZ_W4 wds_W6_vs_HFZ_W6 wds_W8.5_vs_HFZ_W8.5	3	TraesCS6B01G228600	LOC_Os02g13150.1	pollen-specific protein SF21, putative, expressed	Os02t0224800	Ndr family protein.	NA	NA	NA
TraesCS6B01G433500	wds_W4_vs_HFZ_W4 wds_W6_vs_HFZ_W6 wds_W8.5_vs_HFZ_W8.5	3	TraesCS6B01G433500	NA	NA	Os02t0818900	Heavy metal transport/detoxification protein domain containing protein.	NA	NA	NA
TraesCS6B01G359400	wds_W4_vs_HFZ_W4 wds_W6_vs_HFZ_W6 wds_W8.5_vs_HFZ_W8.5	3	TraesCS6B01G359400	LOC_Os02g52990.1	OsSAUR12 - Auxin-responsive SAUR gene family member, expressed	Os02t0769100	Auxin responsive SAUR protein family protein.	NA	NA	OsSAUR12
TraesCS3A01G205300	wds_W4_vs_HFZ_W4 wds_W6_vs_HFZ_W6 wds_W8.5_vs_HFZ_W8.5	3	TraesCS3A01G205300	LOC_Os01g39260.1	OsFtsH5 FtsH protease, homologue of AtFtsH4, expressed	Os01t0574500	ATPase, AAA-type, core domain containing protein.	NA	NA	OsFtsH5, FtsH5
TraesCS4B01G120900	wds_W4_vs_HFZ_W4 wds_W6_vs_HFZ_W6 wds_W8.5_vs_HFZ_W8.5	3	TraesCS4B01G120900	LOC_Os02g24720.1	LTPL21 - Protease inhibitor/seed storage/LTP family protein precursor, expressed	Os12t0114500	Similar to Nonspecific lipid-transfer protein (LTP) (Fragment).	NA	NA	OsLTP1.15, OsLtpI.15
TraesCS5B01G157200	wds_W4_vs_HFZ_W4 wds_W6_vs_HFZ_W6 wds_W8.5_vs_HFZ_W8.5	3	TraesCS5B01G157200	LOC_Os01g20110.1	expressed protein	Os01t0306800	Conserved hypothetical protein.	NA	NA	NA
TraesCS6B01G234100	wds_W4_vs_HFZ_W4 wds_W6_vs_HFZ_W6 wds_W8.5_vs_HFZ_W8.5	3	TraesCS6B01G234100	LOC_Os02g34120.1	expressed protein	NA	NA	NA	NA	NA
TraesCS6B01G470500	wds_W4_vs_HFZ_W4 wds_W6_vs_HFZ_W6 wds_W8.5_vs_HFZ_W8.5	3	TraesCS6B01G470500	LOC_Os02g54120.1	CCR4-NOT transcription factor, putative, expressed	Os02t0782200	NOT2/NOT3/NOT5 domain containing protein.	NA	NA	NA
TraesCS4B01G119600	wds_W4_vs_HFZ_W4 wds_W6_vs_HFZ_W6 wds_W8.5_vs_HFZ_W8.5	3	TraesCS4B01G119600	LOC_Os11g02159.1	expressed protein	Os12t0112300	ADP/ATP carrier protein domain containing protein.	NA	NA	NA
TraesCS7B01G114100	wds_W4_vs_HFZ_W4 wds_W6_vs_HFZ_W6 wds_W8.5_vs_HFZ_W8.5	3	TraesCS7B01G114100	LOC_Os06g15400.1	expressed protein	Os06t0264800	Similar to Threonine endopeptidase.	NA	NA	NA
TraesCS6B01G410000	wds_W4_vs_HFZ_W4 wds_W6_vs_HFZ_W6 wds_W8.5_vs_HFZ_W8.5	3	TraesCS6B01G410000	LOC_Os02g56014.1	40S ribosomal protein S30, putative, expressed	Os02t0804100	Similar to predicted protein.	NA	NA	OsRPS30
TraesCS6B01G426600	wds_W4_vs_HFZ_W4 wds_W6_vs_HFZ_W6 wds_W8.5_vs_HFZ_W8.5	3	TraesCS6B01G426600	LOC_Os02g57090.1	anthranilate phosphoribosyltransferase, putative, expressed	Os02t0816000	C2 domain containing protein.	NA	NA	NA
TraesCS5B01G158200	wds_W4_vs_HFZ_W4 wds_W6_vs_HFZ_W6 wds_W8.5_vs_HFZ_W8.5	3	TraesCS5B01G158200	LOC_Os09g02270.1	cyclase family protein, putative, expressed	Os09t0110300	Putative cyclase family protein.	NA	NA	OsCYL4, CYL4, OsCYL4a, OsCYL4b
TraesCS6B01G398500	wds_W4_vs_HFZ_W4 wds_W6_vs_HFZ_W6 wds_W8.5_vs_HFZ_W8.5	3	TraesCS6B01G398500	LOC_Os02g55560.1	protein phosphatase 2C, putative, expressed	Os02t0799000	Similar to DNA-binding protein phosphatase 2C.	NA	NA	OsPP2C27, PP2C27, OsPP40
TraesCS6B01G467000	wds_W4_vs_HFZ_W4 wds_W6_vs_HFZ_W6 wds_W8.5_vs_HFZ_W8.5	3	TraesCS6B01G467000	LOC_Os02g58510.1	GHMP kinases ATP-binding protein, putative, expressed	Os02t0831800	Similar to 3-hydroxy-3-methylglutaryl-coenzyme A reductase 2.	NA	NA	NA
TraesCS6B01G387500	wds_W4_vs_HFZ_W4 wds_W6_vs_HFZ_W6 wds_W8.5_vs_HFZ_W8.5	3	TraesCS6B01G387500	LOC_Os02g55060.1	cytochrome b5-like Heme/Steroid binding domain containing protein, expressed	Os02t0793700	Similar to Membrane steroid-binding protein 1.	NA	NA	OsSBP
TraesCS6B01G347500	wds_W4_vs_HFZ_W4 wds_W6_vs_HFZ_W6 wds_W8.5_vs_HFZ_W8.5	3	TraesCS6B01G347500	LOC_Os02g51950.1	expressed protein	Os02t0756100	Conserved hypothetical protein.	NA	NA	NA
TraesCS6B01G372300	wds_W4_vs_HFZ_W4 wds_W6_vs_HFZ_W6 wds_W8.5_vs_HFZ_W8.5	3	TraesCS6B01G372300	NA	NA	NA	NA	NA	NA	NA
TraesCS6B01G229900	wds_W4_vs_HFZ_W4 wds_W6_vs_HFZ_W6 wds_W8.5_vs_HFZ_W8.5	3	TraesCS6B01G229900	LOC_Os06g35600.1	retrotransposon, putative, centromere-specific, expressed	NA	NA	NA	NA	NA
TraesCS6B01G461200	wds_W4_vs_HFZ_W4 wds_W6_vs_HFZ_W6 wds_W8.5_vs_HFZ_W8.5	3	TraesCS6B01G461200	LOC_Os02g58150.1	expressed protein	Os02t0828200	TPR-like domain containing protein.	NA	NA	NA
TraesCS6B01G347600	wds_W4_vs_HFZ_W4 wds_W6_vs_HFZ_W6 wds_W8.5_vs_HFZ_W8.5	3	TraesCS6B01G347600	LOC_Os03g26820.1	LTPL52 - Protease inhibitor/seed storage/LTP family protein precursor, expressed	Os03t0385400	Bifunctional inhibitor/plant lipid transfer protein/seed storage domain containing protein.	NA	NA	OsLLA1, OsLTPG6, OsLTPg6, OsLTPL1, LLA1, LTPG6, LTPg6, LTPL1
TraesCS6B01G371900	wds_W4_vs_HFZ_W4 wds_W6_vs_HFZ_W6 wds_W8.5_vs_HFZ_W8.5	3	TraesCS6B01G371900	LOC_Os02g54090.1	expressed protein	Os12t0498300	WD40 repeat-like domain containing protein.	NA	NA	NA
TraesCS6B01G393100	wds_W4_vs_HFZ_W4 wds_W6_vs_HFZ_W6 wds_W8.5_vs_HFZ_W8.5	3	TraesCS6B01G393100	LOC_Os08g19370.1	expressed protein	Os08t0290400	Conserved hypothetical protein.	NA	NA	NA
TraesCS6B01G413000	wds_W4_vs_HFZ_W4 wds_W6_vs_HFZ_W6 wds_W8.5_vs_HFZ_W8.5	3	TraesCS6B01G413000	LOC_Os02g56270.1	ENTH domain containing protein, expressed	Os02t0806600	ENTH/VHS domain containing protein.	NA	NA	NA
TraesCS5B01G157500	wds_W4_vs_HFZ_W4 wds_W6_vs_HFZ_W6 wds_W8.5_vs_HFZ_W8.5	3	TraesCS5B01G157500	LOC_Os08g15460.1	preprotein translocase subunit secY, putative, expressed	Os08t0254500	Similar to Preprotein translocase secY subunit, chloroplast precursor (CpSecY).	NA	NA	NA
TraesCS7A01G419300	wds_W4_vs_HFZ_W4 wds_W6_vs_HFZ_W6 wds_W8.5_vs_HFZ_W8.5	3	TraesCS7A01G419300	LOC_Os06g48760.1	UTP--glucose-1-phosphate uridylyltransferase, putative, expressed	Os06t0701200	UTP--glucose-1-phosphate uridylyltransferase family protein.	NA	NA	NA
TraesCS6B01G333200	wds_W4_vs_HFZ_W4 wds_W6_vs_HFZ_W6 wds_W8.5_vs_HFZ_W8.5	3	TraesCS6B01G333200	LOC_Os06g12100.1	mTERF family protein, expressed	Os06t0225100	Mitochodrial transcription termination factor-related family protein.	NA	NA	NA
TraesCS5B01G153300	wds_W4_vs_HFZ_W4 wds_W6_vs_HFZ_W6 wds_W8.5_vs_HFZ_W8.5	3	TraesCS5B01G153300	LOC_Os03g50980.1	ATSIZ1/SIZ1, putative, expressed	Os03t0719100	SUMO (small ubiquitin-related modifier) E3-ligase, Abiotic stress response, Stress adaptation	SIZ2, OsSIZ2	SAP and MIZ 2, SIZ/PIAS-type SUMO E3 ligase 2	OsSIZ2
TraesCS5B01G154500	wds_W4_vs_HFZ_W4 wds_W6_vs_HFZ_W6 wds_W8.5_vs_HFZ_W8.5	3	TraesCS5B01G154500	LOC_Os02g15360.1	expressed protein	Os02t0252600	Aminotransferase, class IV family protein.	NA	NA	NA
TraesCS6B01G346100	wds_W4_vs_HFZ_W4 wds_W6_vs_HFZ_W6 wds_W8.5_vs_HFZ_W8.5	3	TraesCS6B01G346100	LOC_Os02g52190.1	helix-loop-helix DNA-binding protein, putative, expressed	Os03t0188400	Helix-loop-helix DNA-binding domain containing protein.	NA	NA	OsbHLH044
TraesCS4B01G115800	wds_W4_vs_HFZ_W4 wds_W6_vs_HFZ_W6 wds_W8.5_vs_HFZ_W8.5	3	TraesCS4B01G115800	LOC_Os12g30020.1	cyclin-T1-4, putative, expressed	Os12t0485400	Similar to Cyclin T1 (Fragment).	NA	NA	CycT1;6, CycT1;os;6, Orysa;CycT1;6
TraesCS6B01G374100	wds_W4_vs_HFZ_W4 wds_W6_vs_HFZ_W6 wds_W8.5_vs_HFZ_W8.5	3	TraesCS6B01G374100	LOC_Os02g54140.1	hsp20/alpha crystallin family protein, putative, expressed	Os02t0782500	Similar to Small heat stress protein class CIII.	NA	NA	OsHSP18.0-CIII
TraesCS5B01G157600	wds_W4_vs_HFZ_W4 wds_W6_vs_HFZ_W6 wds_W8.5_vs_HFZ_W8.5	3	TraesCS5B01G157600	NA	NA	NA	NA	NA	NA	NA
TraesCS6B01G342500	wds_W4_vs_HFZ_W4 wds_W6_vs_HFZ_W6 wds_W8.5_vs_HFZ_W8.5	3	TraesCS6B01G342500	LOC_Os02g50550.1	dynamin, putative, expressed	Os02t0738900	Dynamin-related protein, Secondary cell wall cellulose biosynthesis	BC3, bc3, bc-3, OsDRP2B, DRP2B	BRITTLE CULM 3, brittle culm3, brittle culm 3, brittle culm-3, dynamin-related protein 2B	bc3, bc-3, OsDRP2B, DRP2B
TraesCS6B01G331400	wds_W4_vs_HFZ_W4 wds_W6_vs_HFZ_W6 wds_W8.5_vs_HFZ_W8.5	3	TraesCS6B01G331400	LOC_Os02g51610.1	CRAL/TRIO domain containing protein, expressed	Os02t0752000	Cellular retinaldehyde-binding/triple function, C-terminal domain containing protein.	NA	NA	NA
TraesCS6B01G393900	wds_W4_vs_HFZ_W4 wds_W6_vs_HFZ_W6 wds_W8.5_vs_HFZ_W8.5	3	TraesCS6B01G393900	LOC_Os02g55470.1	alpha-1,6-mannosyl-glycoprotein 2-beta-N-acetylglucosaminyltransferase, putative, expressed	Os02t0798100	Similar to predicted protein.	NA	NA	NA
TraesCS3A01G207500	wds_W4_vs_HFZ_W4 wds_W6_vs_HFZ_W6 wds_W8.5_vs_HFZ_W8.5	3	TraesCS3A01G207500	LOC_Os01g38480.1	GA18326-PA, putative, expressed	Os01t0565600	Protein of unknown function DUF866, eukaryotic family protein.	NA	NA	NA
TraesCS6B01G367200	wds_W4_vs_HFZ_W4 wds_W6_vs_HFZ_W6 wds_W8.5_vs_HFZ_W8.5	3	TraesCS6B01G367200	LOC_Os02g53770.1	tRNA synthetase class I, putative, expressed	Os02t0778200	Isoleucyl-tRNA synthetase domain containing protein.	NA	NA	NA
TraesCS4B01G173200	wds_W4_vs_HFZ_W4 wds_W6_vs_HFZ_W6 wds_W8.5_vs_HFZ_W8.5	3	TraesCS4B01G173200	LOC_Os03g21210.1	endoglucanase, putative, expressed	Os03t0329500	Similar to Endo-1, 4-beta-glucanase (EC 3.2.1.4).	NA	NA	OsCel9D, Cel9D, OsGLU1, OsGH9A1, GH9A1
TraesCS6B01G381000	wds_W4_vs_HFZ_W4 wds_W6_vs_HFZ_W6 wds_W8.5_vs_HFZ_W8.5	3	TraesCS6B01G381000	LOC_Os04g40300.1	transglutaminase, putative, expressed	Os04t0479100	Similar to OSIGBa0116M22.10 protein.	NA	NA	TGO, tgo
TraesCS6B01G338900	wds_W4_vs_HFZ_W4 wds_W6_vs_HFZ_W6 wds_W8.5_vs_HFZ_W8.5	3	TraesCS6B01G338900	LOC_Os02g50830.1	expressed protein	Os02t0741900	Similar to T23E23.20.	NA	NA	NA
TraesCS6B01G454500	wds_W4_vs_HFZ_W4 wds_W6_vs_HFZ_W6 wds_W8.5_vs_HFZ_W8.5	3	TraesCS6B01G454500	LOC_Os05g22730.1	expressed protein	Os05t0292800	Similar to One helix protein (OHP).	NA	NA	NA
TraesCS4D01G140700	wds_W4_vs_HFZ_W4 wds_W6_vs_HFZ_W6 wds_W8.5_vs_HFZ_W8.5	3	TraesCS4D01G140700	LOC_Os11g47770.1	selT/selW/selH selenoprotein domain containing protein, expressed	Os11t0704000	SelT/selW/selH selenoprotein family protein.	NA	NA	NA
TraesCS6B01G412200	wds_W4_vs_HFZ_W4 wds_W6_vs_HFZ_W6 wds_W8.5_vs_HFZ_W8.5	3	TraesCS6B01G412200	LOC_Os02g56219.1	acetyltransferase, GNAT family, putative, expressed	Os02t0806000	Acyl-CoA N-acyltransferase domain containing protein.	NA	NA	NA
TraesCS6B01G431000	wds_W4_vs_HFZ_W4 wds_W6_vs_HFZ_W6 wds_W8.5_vs_HFZ_W8.5	3	TraesCS6B01G431000	LOC_Os02g32490.1	AMP-binding enzyme, putative, expressed	Os02t0525900	Similar to Acetyl-coenzyme A synthetase 2 (EC 6.2.1.1) (Acetate--CoA ligase 2) (Acyl-activating enzyme 2).	NA	NA	NA
TraesCS6B01G250200	wds_W4_vs_HFZ_W4 wds_W6_vs_HFZ_W6 wds_W8.5_vs_HFZ_W8.5	3	TraesCS6B01G250200	LOC_Os02g39950.1	EF hand family protein, putative, expressed	Os02t0613000	EF-Hand type domain containing protein.	NA	NA	NA
TraesCS6B01G241800	wds_W4_vs_HFZ_W4 wds_W6_vs_HFZ_W6 wds_W8.5_vs_HFZ_W8.5	3	TraesCS6B01G241800	LOC_Os01g05530.1	expressed protein	Os01t0148400	Brix domain containing protein.	NA	NA	NA
TraesCS7B01G260800	wds_W4_vs_HFZ_W4 wds_W6_vs_HFZ_W6 wds_W8.5_vs_HFZ_W8.5	3	TraesCS7B01G260800	LOC_Os06g38950.1	ABC transporter, ATP-binding protein, putative, expressed	Os06t0589300	ABC transporter-like domain containing protein.	NA	NA	OsABCA2, OsISC27
TraesCS6B01G360000	wds_W4_vs_HFZ_W4 wds_W6_vs_HFZ_W6 wds_W8.5_vs_HFZ_W8.5	3	TraesCS6B01G360000	LOC_Os02g52960.1	PHD-finger domain containing protein, putative, expressed	Os02t0768750	Hypothetical conserved gene.	NA	NA	NA
TraesCS6B01G340500	wds_W4_vs_HFZ_W4 wds_W6_vs_HFZ_W6 wds_W8.5_vs_HFZ_W8.5	3	TraesCS6B01G340500	LOC_Os02g50700.1	expressed protein	Os02t0740500	Conserved hypothetical protein.	NA	NA	NA
TraesCS3D01G165300	wds_W4_vs_HFZ_W4 wds_W6_vs_HFZ_W6 wds_W8.5_vs_HFZ_W8.5	3	TraesCS3D01G165300	LOC_Os03g57760.1	25.3 kDa vesicle transport protein, putative, expressed	Os03t0791500	Similar to 25.3 kDa vesicle transport protein.	NA	NA	NA
TraesCS6B01G393800	wds_W4_vs_HFZ_W4 wds_W6_vs_HFZ_W6 wds_W8.5_vs_HFZ_W8.5	3	TraesCS6B01G393800	LOC_Os02g55440.1	transmembrane 9 superfamily member, putative, expressed	Os02t0797700	Nonaspanin (TM9SF) family protein.	NA	NA	NA
TraesCS6B01G372100	wds_W4_vs_HFZ_W4 wds_W6_vs_HFZ_W6 wds_W8.5_vs_HFZ_W8.5	3	TraesCS6B01G372100	LOC_Os08g04170.1	zinc finger C-x8-C-x5-C-x3-H type family protein, expressed	Os08t0135800	Zinc finger, CCCH-type domain containing protein.	NA	NA	OsC3H55
TraesCS6B01G241700	wds_W4_vs_HFZ_W4 wds_W6_vs_HFZ_W6 wds_W8.5_vs_HFZ_W8.5	3	TraesCS6B01G241700	NA	NA	NA	NA	NA	NA	NA
TraesCS6B01G230100	wds_W4_vs_HFZ_W4 wds_W6_vs_HFZ_W6 wds_W8.5_vs_HFZ_W8.5	3	TraesCS6B01G230100	NA	NA	NA	NA	NA	NA	NA
TraesCS6B01G396900	wds_W4_vs_HFZ_W4 wds_W6_vs_HFZ_W6 wds_W8.5_vs_HFZ_W8.5	3	TraesCS6B01G396900	LOC_Os06g19110.1	cadmium tolerance factor, putative, expressed	Os06t0294200	Conserved hypothetical protein.	NA	NA	NA
TraesCS6B01G389300	wds_W4_vs_HFZ_W4 wds_W6_vs_HFZ_W6 wds_W8.5_vs_HFZ_W8.5	3	TraesCS6B01G389300	LOC_Os02g55150.1	formin, putative, expressed	Os02t0794900	Formin-like protein 7.	NA	NA	OsFH7, FH7
TraesCS6B01G449900	wds_W4_vs_HFZ_W4 wds_W6_vs_HFZ_W6 wds_W8.5_vs_HFZ_W8.5	3	TraesCS6B01G449900	LOC_Os10g38850.1	amine oxidase, putative, expressed	Os10t0532100	Similar to Amine oxidase, flavin-containing.	NA	NA	OsHDMA704, HDMA704, OsPAO11, PAO11
TraesCS6B01G332400	wds_W4_vs_HFZ_W4 wds_W6_vs_HFZ_W6 wds_W8.5_vs_HFZ_W8.5	3	TraesCS6B01G332400	LOC_Os12g16690.1	zinc finger, C3HC4 type domain containing protein, expressed	Os12t0267900	Zinc finger, RING/FYVE/PHD-type domain containing protein.	NA	NA	OsRFP
TraesCS3A01G207800	wds_W4_vs_HFZ_W4 wds_W6_vs_HFZ_W6 wds_W8.5_vs_HFZ_W8.5	3	TraesCS3A01G207800	LOC_Os01g38510.1	protein transport protein Sec61 subunit beta, putative, expressed	Os01t0565900	Similar to Protein transport protein Sec61 beta subunit.	NA	NA	NA
TraesCS6B01G227000	wds_W4_vs_HFZ_W4 wds_W6_vs_HFZ_W6 wds_W8.5_vs_HFZ_W8.5	3	TraesCS6B01G227000	LOC_Os02g36960.1	choline transporter-related, putative, expressed	Os02t0580100	Protein of unknown function DUF580 family protein.	NA	NA	NA
TraesCS4B01G173300	wds_W4_vs_HFZ_W4 wds_W6_vs_HFZ_W6 wds_W8.5_vs_HFZ_W8.5	3	TraesCS4B01G173300	LOC_Os03g21120.1	nucleoside-triphosphatase, putative, expressed	Os07t0682800	Similar to Apyrase-like protein.	NA	NA	OsAPY, RTH1
TraesCS6B01G338100	wds_W4_vs_HFZ_W4 wds_W6_vs_HFZ_W6 wds_W8.5_vs_HFZ_W8.5	3	TraesCS6B01G338100	LOC_Os02g50840.1	BAH domain containing protein, putative, expressed	Os02t0742000	Transcription elongation factor, TFIIS/CRSP70, N-terminal domain containing protein.	NA	NA	NA
TraesCS6B01G437000	wds_W4_vs_HFZ_W4 wds_W6_vs_HFZ_W6 wds_W8.5_vs_HFZ_W8.5	3	TraesCS6B01G437000	LOC_Os02g57910.1	OsFBX73 - F-box domain containing protein, expressed	Os02t0825500	Cyclin-like F-box domain containing protein.	NA	NA	OsFbox123, Os_F0289
TraesCS6B01G391400	wds_W4_vs_HFZ_W4 wds_W6_vs_HFZ_W6 wds_W8.5_vs_HFZ_W8.5	3	TraesCS6B01G391400	LOC_Os02g55300.1	CAF1 family ribonuclease containing protein, putative, expressed	Os02t0796300	Component of the CCR4-NOTcomplex, Deadenylase, Deadenylation (poly(A) tail shortening), Heat stress response	OsCAF1H, OsCAF1-1	CCR4-associated factor 1H, carbon cataboliterepressor 4-associated factor 1H, CCR4-associated factor 1-1	OsCAF1H, CAF1H, OsCAF1-1
TraesCS6B01G337300	wds_W4_vs_HFZ_W4 wds_W6_vs_HFZ_W6 wds_W8.5_vs_HFZ_W8.5	3	TraesCS6B01G337300	LOC_Os02g50960.1	auxin efflux carrier component, putative, expressed	Os02t0743400	Auxin transport protein REH1.	NA	NA	PIN1A, OsPIN1A, OsPIN1a, REH1, OsPIN1, OsPIN1b
TraesCS6B01G439600	wds_W4_vs_HFZ_W4 wds_W6_vs_HFZ_W6 wds_W8.5_vs_HFZ_W8.5	3	TraesCS6B01G439600	LOC_Os02g57530.2	ethylene receptor, putative, expressed	Os02t0820900	Similar to Ethylene receptor-like protein 2.	NA	NA	OsETR3, OsERS4, OS-ETR3, OsETR3a, OsETR3b, PK2, OsPK2
TraesCS6B01G358800	wds_W4_vs_HFZ_W4 wds_W6_vs_HFZ_W6 wds_W8.5_vs_HFZ_W8.5	3	TraesCS6B01G358800	LOC_Os03g15570.1	STE_MEKK_ste11_MAP3K.12 - STE kinases include homologs to sterile 7, sterile 11 and sterile 20 from yeast, expressed	Os03t0262200	Similar to predicted protein.	NA	NA	NA
TraesCS6B01G229200	wds_W4_vs_HFZ_W4 wds_W6_vs_HFZ_W6 wds_W8.5_vs_HFZ_W8.5	3	TraesCS6B01G229200	LOC_Os02g32120.1	cytochrome b-c1 complex subunit Rieske, mitochondrial precursor, putative, expressed	Os02t0520800	Similar to Ubiquinol-cytochrome c reductase iron-sulfur subunit, mitochondrial precursor (EC 1.10.2.2) (Rieske iron-sulfur protein) (RISP).	NA	NA	NA
TraesCS6B01G375100	wds_W4_vs_HFZ_W4 wds_W6_vs_HFZ_W6 wds_W8.5_vs_HFZ_W8.5	3	TraesCS6B01G375100	LOC_Os01g25189.6	delta14-sterol reductase, putative, expressed	Os01t0354200	Similar to Sterol C-14 reductase.	NA	NA	NA
TraesCS6B01G451300	wds_W4_vs_HFZ_W4 wds_W6_vs_HFZ_W6 wds_W8.5_vs_HFZ_W8.5	3	TraesCS6B01G451300	LOC_Os02g57650.1	No apical meristem protein, putative, expressed	Os02t0822400	No apical meristem (NAM) protein domain containing protein.	NA	NA	ONAC070, ONAC70, OsNTL6, NTL6
TraesCS6B01G370300	wds_W4_vs_HFZ_W4 wds_W6_vs_HFZ_W6 wds_W8.5_vs_HFZ_W8.5	3	TraesCS6B01G370300	LOC_Os02g53860.1	OsSub22 - Putative Subtilisin homologue, expressed	Os02t0779200	Similar to Subtilisin-like protease (Fragment).	NA	NA	OsSub22, SUB22, OsSASP, SASP
TraesCS6B01G425600	wds_W4_vs_HFZ_W4 wds_W6_vs_HFZ_W6 wds_W8.5_vs_HFZ_W8.5	3	TraesCS6B01G425600	LOC_Os02g57030.1	expressed protein	Os02t0815400	Similar to Tfm5 protein.	NA	NA	NA
TraesCS7A01G416400	wds_W4_vs_HFZ_W4 wds_W6_vs_HFZ_W6 wds_W8.5_vs_HFZ_W8.5	3	TraesCS7A01G416400	LOC_Os02g04810.1	auxin response factor 5, putative, expressed	Os06t0702600	Auxin response factor 19, Control of leaf angle	ARF7A, OsARF7a, OsARF19	AUXIN RESPONSE FACTOR 7A, auxin response factor-7a, auxin response factor 7a, auxin response factor-19, auxin response factor 19	OsARF7a, OsARF19
TraesCS6B01G236600	wds_W4_vs_HFZ_W4 wds_W6_vs_HFZ_W6 wds_W8.5_vs_HFZ_W8.5	3	TraesCS6B01G236600	LOC_Os02g38020.1	inorganic phosphate transporter 2-1, chloroplast precursor, putative, expressed	Os02t0593500	Phosphate transporter family protein.	NA	NA	OsPT14
TraesCS6B01G440000	wds_W4_vs_HFZ_W4 wds_W6_vs_HFZ_W6 wds_W8.5_vs_HFZ_W8.5	3	TraesCS6B01G440000	LOC_Os03g42230.1	B3 DNA binding domain containing protein, expressed	Os03t0619600	Transcriptional factor B3 family protein.	NA	NA	NA
TraesCS7B01G177100	wds_W4_vs_HFZ_W4 wds_W6_vs_HFZ_W6 wds_W8.5_vs_HFZ_W8.5	3	TraesCS7B01G177100	LOC_Os08g45220.2	expressed protein	Os08t0567000	Conserved hypothetical protein.	NA	NA	NA
TraesCS3A01G209400	wds_W4_vs_HFZ_W4 wds_W6_vs_HFZ_W6 wds_W8.5_vs_HFZ_W8.5	3	TraesCS3A01G209400	LOC_Os01g40190.1	retrotransposon protein, putative, unclassified, expressed	Os01t0584100	Similar to hydroxyproline-rich glycoprotein family protein.	NA	NA	NA
TraesCS7A01G040100	wds_W4_vs_HFZ_W4 wds_W6_vs_HFZ_W6 wds_W8.5_vs_HFZ_W8.5	3	TraesCS7A01G040100	LOC_Os10g04850.1	OsFBO5 - F-box and other domain containing protein, expressed	NA	NA	NA	NA	NA
TraesCS6B01G230300	wds_W4_vs_HFZ_W4 wds_W6_vs_HFZ_W6 wds_W8.5_vs_HFZ_W8.5	3	TraesCS6B01G230300	LOC_Os02g37862.1	60S ribosomal protein L6, putative, expressed	Os02t0591700	Similar to Candida glabrata strain CBS138 chromosome L complete sequence.	NA	NA	NA
TraesCS6B01G433000	wds_W4_vs_HFZ_W4 wds_W6_vs_HFZ_W6 wds_W8.5_vs_HFZ_W8.5	3	TraesCS6B01G433000	LOC_Os03g02600.1	riboflavin biosynthesis protein ribD, putative, expressed	Os02t0473000	Riboflavin biosynthesis protein RibD family protein.	NA	NA	NA
TraesCS7A01G420000	wds_W4_vs_HFZ_W4 wds_W6_vs_HFZ_W6 wds_W8.5_vs_HFZ_W8.5	3	TraesCS7A01G420000	LOC_Os07g12900.1	cadmium/zinc-transporting ATPase, putative, expressed	Os06t0700700	P-Type heavy metal ATPase, Delivery of Zinc to developing tissues	HMA2, OsHMA2, osHMA2	HEAVY METAL ATPASE 2, heavy metal ATPase 2, heavy metal transporter 2, heavy metal P-Type ATPase 2	OsHMA2, osHMA2, OsHMA2v
TraesCS6B01G449100	wds_W4_vs_HFZ_W4 wds_W6_vs_HFZ_W6 wds_W8.5_vs_HFZ_W8.5	3	TraesCS6B01G449100	LOC_Os02g57780.1	expressed protein	Os02t0823800	Smg8/Smg9 domain containing protein.	NA	NA	NA
TraesCS7B01G176600	wds_W4_vs_HFZ_W4 wds_W6_vs_HFZ_W6 wds_W8.5_vs_HFZ_W8.5	3	TraesCS7B01G176600	LOC_Os08g44450.1	L1P family of ribosomal proteins domain containing protein, expressed	Os01t0860300	Similar to Ribosomal protein L1.	NA	NA	NA
TraesCS6B01G404700	wds_W4_vs_HFZ_W4 wds_W6_vs_HFZ_W6 wds_W8.5_vs_HFZ_W8.5	3	TraesCS6B01G404700	LOC_Os02g55910.1	monogalactosyldiacylglycerol synthase, putative, expressed	Os02t0802700	Monogalactosyldiacylglycerol synthase, Salt, drought, submergence stress tolerance	OsMGD	Monogalactosyldiacylglycerol synthase	OsMGD, MGD
TraesCS7B01G176900	wds_W4_vs_HFZ_W4 wds_W6_vs_HFZ_W6 wds_W8.5_vs_HFZ_W8.5	3	TraesCS7B01G176900	LOC_Os08g13350.1	expressed protein	Os08t0230200	Similar to cysteine-type endopeptidase/ ubiquitin thiolesterase.	NA	NA	NA
TraesCS6B01G444800	wds_W4_vs_HFZ_W4 wds_W6_vs_HFZ_W6 wds_W8.5_vs_HFZ_W8.5	3	TraesCS6B01G444800	LOC_Os02g57640.1	KH domain containing protein, putative, expressed	Os02t0822300	Similar to RNA-binding protein Nova-1.	NA	NA	NA
TraesCS6B01G423000	wds_W4_vs_HFZ_W4 wds_W6_vs_HFZ_W6 wds_W8.5_vs_HFZ_W8.5	3	TraesCS6B01G423000	LOC_Os02g56850.1	glutathione reductase, putative, expressed	Os02t0813500	Glutathione reductase, cytosolic (EC 1.8.1.7) (GR) (GRase).	NA	NA	OsGR2, RGRC2, GR2, OsGR, OsGR3, OsRGRC2
TraesCS6B01G366500	wds_W4_vs_HFZ_W4 wds_W6_vs_HFZ_W6 wds_W8.5_vs_HFZ_W8.5	3	TraesCS6B01G366500	LOC_Os11g39490.1	jacalin-like lectin domain containing protein, expressed	Os10t0410750	Protein kinase, catalytic domain domain containing protein.	NA	NA	NA
TraesCS6B01G342200	wds_W4_vs_HFZ_W4 wds_W6_vs_HFZ_W6 wds_W8.5_vs_HFZ_W8.5	3	TraesCS6B01G342200	LOC_Os02g50570.1	retrotransposon protein, putative, unclassified, expressed	Os03t0204100	Actin-binding FH2 domain containing protein.	NA	NA	OsFH8, FH8
TraesCS6B01G381800	wds_W4_vs_HFZ_W4 wds_W6_vs_HFZ_W6 wds_W8.5_vs_HFZ_W8.5	3	TraesCS6B01G381800	LOC_Os02g54720.1	expressed protein	Os02t0788600	Hypothetical conserved gene.	NA	NA	NA
TraesCS6B01G224000	wds_W4_vs_HFZ_W4 wds_W6_vs_HFZ_W6 wds_W8.5_vs_HFZ_W8.5	3	TraesCS6B01G224000	LOC_Os02g36390.4	nucleotide-sugar transporter family protein, putative, expressed	Os02t0573300	Similar to Nucleotide-sugar transporter/ sugar porter.	NA	NA	NA
TraesCS6B01G345400	wds_W4_vs_HFZ_W4 wds_W6_vs_HFZ_W6 wds_W8.5_vs_HFZ_W8.5	3	TraesCS6B01G345400	LOC_Os09g01600.2	expressed protein	Os09t0103200	Conserved hypothetical protein.	NA	NA	NA
TraesCS6B01G396800	wds_W4_vs_HFZ_W4 wds_W6_vs_HFZ_W6 wds_W8.5_vs_HFZ_W8.5	3	TraesCS6B01G396800	LOC_Os06g19010.1	cadmium tolerance factor, putative, expressed	Os06t0294200	Conserved hypothetical protein.	NA	NA	NA
TraesCS6B01G238600	wds_W4_vs_HFZ_W4 wds_W6_vs_HFZ_W6 wds_W8.5_vs_HFZ_W8.5	3	TraesCS6B01G238600	LOC_Os02g38210.1	elongation factor Tu, putative, expressed	Os02t0595700	Chloroplast translational elongation factor Tu.	NA	NA	tufA, EF-Tu
TraesCS6B01G376100	wds_W4_vs_HFZ_W4 wds_W6_vs_HFZ_W6 wds_W8.5_vs_HFZ_W8.5	3	TraesCS6B01G376100	LOC_Os02g54200.1	mitochondrial transcription termination factor family protein, putative, expressed	Os02t0783100	Mitochodrial transcription termination factor-related family protein.	NA	NA	NA
TraesCS6B01G419400	wds_W4_vs_HFZ_W4 wds_W6_vs_HFZ_W6 wds_W8.5_vs_HFZ_W8.5	3	TraesCS6B01G419400	LOC_Os02g56490.1	expressed protein	Os02t0809300	Conserved hypothetical protein.	NA	NA	OsCLE205, CLE205
TraesCS6B01G236700	wds_W4_vs_HFZ_W4 wds_W6_vs_HFZ_W6 wds_W8.5_vs_HFZ_W8.5	3	TraesCS6B01G236700	LOC_Os02g38029.1	expressed protein	Os02t0593400	Conserved hypothetical protein.	NA	NA	NA
TraesCS6B01G451500	wds_W4_vs_HFZ_W4 wds_W6_vs_HFZ_W6 wds_W8.5_vs_HFZ_W8.5	3	TraesCS6B01G451500	LOC_Os02g55050.1	OsFBX64 - F-box domain containing protein, expressed	Os02t0793500	Cyclin-like F-box domain containing protein.	NA	NA	OsFbox114, Os_F0103
TraesCS6B01G432300	wds_W4_vs_HFZ_W4 wds_W6_vs_HFZ_W6 wds_W8.5_vs_HFZ_W8.5	3	TraesCS6B01G432300	LOC_Os02g57280.1	CBS domain containing membrane protein, putative, expressed	Os02t0818000	Similar to Brown planthopper-induced resistance protein 1.	NA	NA	OsCBSX3, OsCBSX3a, OsCBSX3b, OsCBSX3c, OsCBSX3d, OsCBSX3e
TraesCS6B01G342700	wds_W4_vs_HFZ_W4 wds_W6_vs_HFZ_W6 wds_W8.5_vs_HFZ_W8.5	3	TraesCS6B01G342700	LOC_Os02g50480.1	histidine kinase, putative, expressed	Os02t0738400	Histidine kinase, Cytokinin signaling	OHK5, OHK5, Ohk5, OsHK1, OsHK6, HK, Crl1a	HISTIDINE KINASE 5, Oryza sativa histidine kinase 5, histidine kinase 5, His kinase 6	OHK5, HK, OsHK6, HK6, Crl1a, Ohk5, OsHK1, OsCKT1
TraesCS6B01G409700	wds_W4_vs_HFZ_W4 wds_W6_vs_HFZ_W6 wds_W8.5_vs_HFZ_W8.5	3	TraesCS6B01G409700	LOC_Os07g29610.1	PQ loop repeat domain containing protein, expressed	Os07t0479200	Similar to SL15-like (Fragment).	NA	NA	NA
TraesCS6B01G228000	wds_W4_vs_HFZ_W4 wds_W6_vs_HFZ_W6 wds_W8.5_vs_HFZ_W8.5	3	TraesCS6B01G228000	LOC_Os03g41800.1	transposon protein, putative, unclassified, expressed	NA	NA	NA	NA	NA
TraesCS4D01G091500	wds_W4_vs_HFZ_W4 wds_W6_vs_HFZ_W6 wds_W8.5_vs_HFZ_W8.5	3	TraesCS4D01G091500	LOC_Os12g07540.1	growth regulator related protein, putative, expressed	Os12t0174100	Protein of unknown function DUF246, plant family protein.	NA	NA	NA
TraesCS7A01G416600	wds_W4_vs_HFZ_W4 wds_W6_vs_HFZ_W6 wds_W8.5_vs_HFZ_W8.5	3	TraesCS7A01G416600	LOC_Os08g28540.1	resistance protein LR10, putative, expressed	Os08t0372700	Hypothetical conserved gene.	NA	NA	NA
TraesCS6B01G371800	wds_W4_vs_HFZ_W4 wds_W6_vs_HFZ_W6 wds_W8.5_vs_HFZ_W8.5	3	TraesCS6B01G371800	LOC_Os02g54080.1	expressed protein	Os02t0781700	Conserved hypothetical protein.	NA	NA	NA
TraesCS4B01G175700	wds_W4_vs_HFZ_W4 wds_W6_vs_HFZ_W6 wds_W8.5_vs_HFZ_W8.5	3	TraesCS4B01G175700	LOC_Os03g20670.1	ELMO/CED-12 family protein, putative, expressed	Os03t0322800	Engulfment and cell motility, ELM domain containing protein.	NA	NA	NA
TraesCS6B01G417400	wds_W4_vs_HFZ_W4 wds_W6_vs_HFZ_W6 wds_W8.5_vs_HFZ_W8.5	3	TraesCS6B01G417400	LOC_Os02g56540.1	kinesin motor domain containing protein, putative, expressed	Os02t0810200	Kinesin-related protein, Regulation of cell division and plant development	STD1	Stemless Dwarf 1, stemless dwarf 1	OsSTD1
TraesCS6B01G334300	wds_W4_vs_HFZ_W4 wds_W6_vs_HFZ_W6 wds_W8.5_vs_HFZ_W8.5	3	TraesCS6B01G334300	LOC_Os02g51350.1	OsFBK10 - F-box domain and kelch repeat containing protein, expressed	Os02t0748300	Similar to VMP3 protein.	NA	NA	OsFbox109, Os_F0628
TraesCS6B01G455600	wds_W4_vs_HFZ_W4 wds_W6_vs_HFZ_W6 wds_W8.5_vs_HFZ_W8.5	3	TraesCS6B01G455600	LOC_Os04g10400.1	electron transfer flavoprotein subunit beta, putative, expressed	Os04t0182800	Similar to Electron transfer flavoprotein beta-subunit-like.	NA	NA	NA
TraesCS3D01G166300	wds_W4_vs_HFZ_W4 wds_W6_vs_HFZ_W6 wds_W8.5_vs_HFZ_W8.5	3	TraesCS3D01G166300	LOC_Os01g13460.1	helix-loop-helix DNA-binding domain containing protein, expressed	Os01t0235700	Similar to BHLH transcription factor (Fragment).	NA	NA	OsbHLH008, bHLH008, OsMYL2, MYL2
TraesCS6B01G346800	wds_W4_vs_HFZ_W4 wds_W6_vs_HFZ_W6 wds_W8.5_vs_HFZ_W8.5	3	TraesCS6B01G346800	LOC_Os02g52140.2	RNA recognition motif containing protein, putative, expressed	Os02t0757900	Similar to Poly(A)-binding protein II-like.	NA	NA	NA
TraesCS5B01G152900	wds_W4_vs_HFZ_W4 wds_W6_vs_HFZ_W6 wds_W8.5_vs_HFZ_W8.5	3	TraesCS5B01G152900	LOC_Os12g07650.1	OsGrx_S16 - glutaredoxin subgroup II, expressed	Os12t0175500	Similar to Glutaredoxin-like protein.	NA	NA	OsGRX27
TraesCS6B01G350700	wds_W4_vs_HFZ_W4 wds_W6_vs_HFZ_W6 wds_W8.5_vs_HFZ_W8.5	3	TraesCS6B01G350700	LOC_Os09g24210.1	expressed protein	Os09t0407300	Domain of unknown function SprT-like domain containing protein.	NA	NA	NA
TraesCS6B01G419600	wds_W4_vs_HFZ_W4 wds_W6_vs_HFZ_W6 wds_W8.5_vs_HFZ_W8.5	3	TraesCS6B01G419600	LOC_Os07g33440.1	cytochrome P450, putative, expressed	Os07t0518100	Cytochrome P450 family protein.	NA	NA	NA
TraesCS6B01G231000	wds_W4_vs_HFZ_W4 wds_W6_vs_HFZ_W6 wds_W8.5_vs_HFZ_W8.5	3	TraesCS6B01G231000	LOC_Os02g35630.1	AAA family ATPase, putative, expressed	Os02t0564400	Similar to CLPX (Clp protease regulatory subunit X); ATPase.	NA	NA	NA
TraesCS6B01G429600	wds_W4_vs_HFZ_W4 wds_W6_vs_HFZ_W6 wds_W8.5_vs_HFZ_W8.5	3	TraesCS6B01G429600	LOC_Os10g38640.1	glutathione S-transferase, putative, expressed	Os10t0529800	Similar to Tau class GST protein 4.	NA	NA	OsGSTU2, ParC
TraesCS3A01G209100	wds_W4_vs_HFZ_W4 wds_W6_vs_HFZ_W6 wds_W8.5_vs_HFZ_W8.5	3	TraesCS3A01G209100	LOC_Os01g40070.1	expressed protein	Os01t0582600	Phospholipase A2, active site domain containing protein.	NA	NA	NA
TraesCS3D01G164100	wds_W4_vs_HFZ_W4 wds_W6_vs_HFZ_W6 wds_W8.5_vs_HFZ_W8.5	3	TraesCS3D01G164100	LOC_Os01g14180.1	expressed protein	Os01t0244000	Domain of unknown function DUF1618 domain containing protein.	NA	NA	NA
TraesCS6B01G367900	wds_W4_vs_HFZ_W4 wds_W6_vs_HFZ_W6 wds_W8.5_vs_HFZ_W8.5	3	TraesCS6B01G367900	LOC_Os02g53810.1	expressed protein	Os02t0778500	Chalcone isomerase domain containing protein.	NA	NA	NA
TraesCS6B01G404500	wds_W4_vs_HFZ_W4 wds_W6_vs_HFZ_W6 wds_W8.5_vs_HFZ_W8.5	3	TraesCS6B01G404500	LOC_Os03g40310.1	RNA recognition motif containing protein, putative, expressed	Os10t0321700	Similar to Ribonucleoprotein like protein.	NA	NA	RBP-159
TraesCS6B01G375500	wds_W4_vs_HFZ_W4 wds_W6_vs_HFZ_W6 wds_W8.5_vs_HFZ_W8.5	3	TraesCS6B01G375500	LOC_Os02g54280.1	retrotransposon protein, putative, unclassified, expressed	Os02t0782800	Leucine-rich repeat domain containing protein.	NA	NA	NA
TraesCS6B01G225400	wds_W4_vs_HFZ_W4 wds_W6_vs_HFZ_W6 wds_W8.5_vs_HFZ_W8.5	3	TraesCS6B01G225400	LOC_Os02g37850.1	expressed protein	Os02t0591500	Similar to H0305E08.4 protein.	NA	NA	NA
TraesCS6B01G432800	wds_W4_vs_HFZ_W4 wds_W6_vs_HFZ_W6 wds_W8.5_vs_HFZ_W8.5	3	TraesCS6B01G432800	LOC_Os02g57250.1	OsIAA10 - Auxin-responsive Aux/IAA gene family member, expressed	Os02t0817600	Similar to Auxin-responsive protein IAA10.	NA	NA	OsIAA10, OsIAA5
TraesCS6B01G336300	wds_W4_vs_HFZ_W4 wds_W6_vs_HFZ_W6 wds_W8.5_vs_HFZ_W8.5	3	TraesCS6B01G336300	LOC_Os02g51080.1	FAD binding domain containing protein, expressed	Os02t0744900	Geranylgeranyl reductase (EC:1.3.1.83), Chlorophyll and &alpha;-tocopherol synthesis, Response to light stress, Protection of photooxidative damage	LYL1, OsChl P, OsGGRI, OsGGR1	Light-Induced Yellow Leaf 1	OsChl P, CHL P, ChlP, OsGGRI, GGRI, OsGGR, GGR, OsGGR1, GGR1, OsGGR1/LYL1/OsChl P
TraesCS6B01G342400	wds_W4_vs_HFZ_W4 wds_W6_vs_HFZ_W6 wds_W8.5_vs_HFZ_W8.5	3	TraesCS6B01G342400	LOC_Os10g37180.1	glycine cleavage system H protein, putative, expressed	Os10t0516100	H subunit of glycine decarboxylase complex (GDC), Photorespiration	OsGDCH	glycine decarboxylase H, H protein of glycine cleavage system	OsGDCH
TraesCS5B01G155600	wds_W4_vs_HFZ_W4 wds_W6_vs_HFZ_W6 wds_W8.5_vs_HFZ_W8.5	3	TraesCS5B01G155600	LOC_Os02g32690.1	pleiotropic drug resistance protein 15, putative, expressed	Os01t0609900	Similar to PDR-like ABC transporter (PDR4 ABC transporter).	NA	NA	OsPDR8, PDR4, P0410E03.16, OsABCG37, OsPDR4
TraesCS3A01G206200	wds_W4_vs_HFZ_W4 wds_W6_vs_HFZ_W6 wds_W8.5_vs_HFZ_W8.5	3	TraesCS3A01G206200	LOC_Os01g39000.1	ZmGR2c, putative, expressed	Os01t0571100	Similar to gibberellin responsive1.	NA	NA	NA
TraesCS6B01G455400	wds_W4_vs_HFZ_W4 wds_W6_vs_HFZ_W6 wds_W8.5_vs_HFZ_W8.5	3	TraesCS6B01G455400	LOC_Os06g13640.1	expressed protein	Os06t0245600	Regulation of phenotypic plasticity	RPL1	rice plasticity 1	NA
TraesCS6B01G458900	wds_W4_vs_HFZ_W4 wds_W6_vs_HFZ_W6 wds_W8.5_vs_HFZ_W8.5	3	TraesCS6B01G458900	LOC_Os08g42670.1	resistance protein, putative, expressed	Os08t0539400	Similar to Resistance protein T10rga2-1A.	NA	NA	NA
TraesCS6B01G460300	wds_W4_vs_HFZ_W4 wds_W6_vs_HFZ_W6 wds_W8.5_vs_HFZ_W8.5	3	TraesCS6B01G460300	LOC_Os02g58100.1	expressed protein	Os10t0494000	Protein of unknown function DUF789 family protein.	NA	NA	NA
TraesCS7A01G414100	wds_W4_vs_HFZ_W4 wds_W6_vs_HFZ_W6 wds_W8.5_vs_HFZ_W8.5	3	TraesCS7A01G414100	LOC_Os06g49140.1	ribosomal RNA large subunit methyltransferase J, putative, expressed	Os06t0704900	Similar to Cell division-like protein.	NA	NA	NA
TraesCS6B01G233400	wds_W4_vs_HFZ_W4 wds_W6_vs_HFZ_W6 wds_W8.5_vs_HFZ_W8.5	3	TraesCS6B01G233400	LOC_Os02g13340.1	expressed protein	Os02t0226900	Pentatricopeptide repeat domain containing protein.	NA	NA	NA
TraesCS4B01G119100	wds_W4_vs_HFZ_W4 wds_W6_vs_HFZ_W6 wds_W8.5_vs_HFZ_W8.5	3	TraesCS4B01G119100	LOC_Os04g13160.1	OsFBD9 - F-box and FBD domain containing protein, expressed	Os04t0208500	Cyclin-like F-box domain containing protein.	NA	NA	OsFbox190, Os_F0204
TraesCS6B01G384500	wds_W4_vs_HFZ_W4 wds_W6_vs_HFZ_W6 wds_W8.5_vs_HFZ_W8.5	3	TraesCS6B01G384500	LOC_Os02g54820.2	trehalose-6-phosphate synthase, putative, expressed	Os08t0445700	Class II trehalose-phosphate-synthase (TPS) gene family member, Salt stress tolerance, Control of yield-related traits	OsTPS8	Oryza sativa Trehalose-Phosphate-synthase 8	OsTPS8, OsTPS1
TraesCS3A01G210800	wds_W4_vs_HFZ_W4 wds_W6_vs_HFZ_W6 wds_W8.5_vs_HFZ_W8.5	3	TraesCS3A01G210800	LOC_Os01g40610.1	coiled-coil domain-containing protein, putative, expressed	Os01t0588700	Protein of unknown function DUF572 family protein.	NA	NA	NA
TraesCS4B01G115000	wds_W4_vs_HFZ_W4 wds_W6_vs_HFZ_W6 wds_W8.5_vs_HFZ_W8.5	3	TraesCS4B01G115000	NA	NA	NA	NA	NA	NA	NA
TraesCS4A01G157500	wds_W4_vs_HFZ_W4 wds_W6_vs_HFZ_W6 wds_W8.5_vs_HFZ_W8.5	3	TraesCS4A01G157500	LOC_Os03g22400.1	ulp1 protease family protein, putative, expressed	Os03t0344300	Similar to Ulp1 protease family, C-terminal catalytic domain containing protein, expressed.	NA	NA	NA
TraesCS6B01G425900	wds_W4_vs_HFZ_W4 wds_W6_vs_HFZ_W6 wds_W8.5_vs_HFZ_W8.5	3	TraesCS6B01G425900	LOC_Os02g57080.1	serine/threonine-protein kinase, putative, expressed	Os02t0815900	Protein kinase, core domain containing protein.	NA	NA	NA
TraesCS7B01G176700	wds_W4_vs_HFZ_W4 wds_W6_vs_HFZ_W6 wds_W8.5_vs_HFZ_W8.5	3	TraesCS7B01G176700	LOC_Os08g29590.1	zinc finger, C3HC4 type family protein, expressed	Os08t0384900	Zinc finger, RING/FYVE/PHD-type domain containing protein.	NA	NA	NA
TraesCS6B01G424700	wds_W4_vs_HFZ_W4 wds_W6_vs_HFZ_W6 wds_W8.5_vs_HFZ_W8.5	3	TraesCS6B01G424700	LOC_Os02g56950.1	expressed protein	Os02t0814600	EF-HAND 1 domain containing protein.	NA	NA	NA
TraesCS5B01G158700	wds_W4_vs_HFZ_W4 wds_W6_vs_HFZ_W6 wds_W8.5_vs_HFZ_W8.5	3	TraesCS5B01G158700	LOC_Os07g16040.1	erythronate-4-phosphate dehydrogenase domain containing protein, expressed	Os07t0264100	NAD(P)-binding domain containing protein.	NA	NA	NA
TraesCS6B01G413400	wds_W4_vs_HFZ_W4 wds_W6_vs_HFZ_W6 wds_W8.5_vs_HFZ_W8.5	3	TraesCS6B01G413400	LOC_Os08g31760.1	expressed protein	Os08t0411300	Conserved hypothetical protein.	NA	NA	NA
TraesCS4D01G117300	wds_W4_vs_HFZ_W4 wds_W6_vs_HFZ_W6 wds_W8.5_vs_HFZ_W8.5	3	TraesCS4D01G117300	LOC_Os04g13160.1	OsFBD9 - F-box and FBD domain containing protein, expressed	Os04t0208500	Cyclin-like F-box domain containing protein.	NA	NA	OsFbox190, Os_F0204
TraesCS6B01G366600	wds_W4_vs_HFZ_W4 wds_W6_vs_HFZ_W6 wds_W8.5_vs_HFZ_W8.5	3	TraesCS6B01G366600	LOC_Os06g10340.1	autophagy-related protein 12, putative, expressed	Os06t0205000	Similar to Ubiquitin-like protein ATG12.	NA	NA	OsATG12, Atg12
TraesCS6B01G456500	wds_W4_vs_HFZ_W4 wds_W6_vs_HFZ_W6 wds_W8.5_vs_HFZ_W8.5	3	TraesCS6B01G456500	LOC_Os02g58080.1	transporter, major facilitator family, putative, expressed	Os03t0170900	Sucrose transporter.	NA	NA	OsSUT1, OsSUT2
TraesCS6B01G330300	wds_W4_vs_HFZ_W4 wds_W6_vs_HFZ_W6 wds_W8.5_vs_HFZ_W8.5	3	TraesCS6B01G330300	LOC_Os02g56910.1	lecithine cholesterol acyltransferase, putative, expressed	Os02t0814100	Similar to phosphatidylcholine-sterol O-acyltransferase.	NA	NA	NA
TraesCS3A01G211200	wds_W4_vs_HFZ_W4 wds_W6_vs_HFZ_W6 wds_W8.5_vs_HFZ_W8.5	3	TraesCS3A01G211200	LOC_Os01g40650.1	expressed protein	Os01t0589100	Conserved hypothetical protein.	NA	NA	NA
TraesCS6B01G443800	wds_W4_vs_HFZ_W4 wds_W6_vs_HFZ_W6 wds_W8.5_vs_HFZ_W8.5	3	TraesCS6B01G443800	LOC_Os12g34510.1	Core histone H2A/H2B/H3/H4 domain containing protein, putative, expressed	Os12t0530000	Similar to Histone H2A.	NA	NA	NA
TraesCS6B01G450700	wds_W4_vs_HFZ_W4 wds_W6_vs_HFZ_W6 wds_W8.5_vs_HFZ_W8.5	3	TraesCS6B01G450700	LOC_Os02g57690.1	kelch repeat protein, putative, expressed	Os02t0822800	Galactose oxidase/kelch, beta-propeller domain containing protein.	NA	NA	NA
TraesCS7A01G414700	wds_W4_vs_HFZ_W4 wds_W6_vs_HFZ_W6 wds_W8.5_vs_HFZ_W8.5	3	TraesCS7A01G414700	LOC_Os01g24940.1	poly synthetase 2-A, putative, expressed	Os01t0351200	Similar to Poly.	NA	NA	PARP2A
TraesCS4B01G116700	wds_W4_vs_HFZ_W4 wds_W6_vs_HFZ_W6 wds_W8.5_vs_HFZ_W8.5	3	TraesCS4B01G116700	LOC_Os12g06160.1	DUF623 domain containing protein, expressed	Os12t0158400	Protein of unknown function DUF623, plant domain containing protein.	NA	NA	OsOFP20, OsOFP31
TraesCS6B01G395600	wds_W4_vs_HFZ_W4 wds_W6_vs_HFZ_W6 wds_W8.5_vs_HFZ_W8.5	3	TraesCS6B01G395600	LOC_Os02g55520.1	zinc finger, C3HC4 type domain containing protein, expressed	Os02t0798600	Similar to Zinc finger, C3HC4 type family protein.	NA	NA	NA
TraesCS6B01G417700	wds_W4_vs_HFZ_W4 wds_W6_vs_HFZ_W6 wds_W8.5_vs_HFZ_W8.5	3	TraesCS6B01G417700	LOC_Os02g56530.1	ankyrin repeat domain containing protein, expressed	Os02t0810100	Ankyrin repeat containing protein.	NA	NA	NA
TraesCS4D01G145700	wds_W4_vs_HFZ_W4 wds_W6_vs_HFZ_W6 wds_W8.5_vs_HFZ_W8.5	3	TraesCS4D01G145700	LOC_Os11g43890.1	WD domain, G-beta repeat domain containing protein, expressed	Os11t0660300	WD40 repeat-like domain containing protein.	NA	NA	NA
TraesCS6B01G334800	wds_W4_vs_HFZ_W4 wds_W6_vs_HFZ_W6 wds_W8.5_vs_HFZ_W8.5	3	TraesCS6B01G334800	LOC_Os02g51290.1	HVA22, putative, expressed	Os02t0747500	Similar to HVA22-like protein e (AtHVA22e).	NA	NA	NA
TraesCS6B01G438500	wds_W4_vs_HFZ_W4 wds_W6_vs_HFZ_W6 wds_W8.5_vs_HFZ_W8.5	3	TraesCS6B01G438500	LOC_Os02g57500.1	expressed protein	Os02t0820600	Conserved hypothetical protein.	NA	NA	NA
TraesCS6B01G382300	wds_W4_vs_HFZ_W4 wds_W6_vs_HFZ_W6 wds_W8.5_vs_HFZ_W8.5	3	TraesCS6B01G382300	LOC_Os02g54760.1	cyclic nucleotide-gated ion channel 14, putative, expressed	Os02t0789100	Similar to predicted protein.	NA	NA	OsCNGC5, OsCNGC10
TraesCS5B01G153600	wds_W4_vs_HFZ_W4 wds_W6_vs_HFZ_W6 wds_W8.5_vs_HFZ_W8.5	3	TraesCS5B01G153600	LOC_Os12g01240.1	mitochondrial substrate carrier family protein, putative, expressed	Os12t0103000	EF-Hand type domain containing protein.	NA	NA	NA
TraesCS3A01G205100	wds_W4_vs_HFZ_W4 wds_W6_vs_HFZ_W6 wds_W8.5_vs_HFZ_W8.5	3	TraesCS3A01G205100	LOC_Os01g39270.1	NAD binding domain of 6-phosphogluconate dehydrogenase containing protein, expressed	Os01t0574600	Similar to Gamma hydroxybutyrate dehydrogenase (EC 1.1.1.61).	NA	NA	OsGLYR2
TraesCS7B01G259800	wds_W4_vs_HFZ_W4 wds_W6_vs_HFZ_W6 wds_W8.5_vs_HFZ_W8.5	3	TraesCS7B01G259800	LOC_Os07g22534.1	WD domain, G-beta repeat domain containing protein, expressed	Os07t0408100	WD40 repeat-like domain containing protein.	NA	NA	OsWD40-142
TraesCS3D01G167500	wds_W4_vs_HFZ_W4 wds_W6_vs_HFZ_W6 wds_W8.5_vs_HFZ_W8.5	3	TraesCS3D01G167500	LOC_Os02g15610.1	40S ribosomal protein S15a, putative, expressed	Os02t0255200	Similar to Ribosomal protein S15a homolog.	NA	NA	NA
TraesCS6B01G447600	wds_W4_vs_HFZ_W4 wds_W6_vs_HFZ_W6 wds_W8.5_vs_HFZ_W8.5	3	TraesCS6B01G447600	LOC_Os02g57820.1	AT hook motif domain containing protein, expressed	Os02t0824300	Protein of unknown function DUF296 domain containing protein.	NA	NA	NA
TraesCS3A01G210000	wds_W4_vs_HFZ_W4 wds_W6_vs_HFZ_W6 wds_W8.5_vs_HFZ_W8.5	3	TraesCS3A01G210000	LOC_Os01g40310.1	expressed protein	Os01t0585300	Protein of unknown function DUF1118 family protein.	NA	NA	NA
TraesCS2B01G429600	wds_W4_vs_HFZ_W4 wds_W6_vs_HFZ_W6 wds_W8.5_vs_HFZ_W8.5	3	TraesCS2B01G429600	LOC_Os04g46894.1	beige/BEACH domain containing protein, expressed	Os02t0663300	BEACH domain domain containing protein.	NA	NA	OsWD40-48, OsSTA70
TraesCS6B01G395300	wds_W4_vs_HFZ_W4 wds_W6_vs_HFZ_W6 wds_W8.5_vs_HFZ_W8.5	3	TraesCS6B01G395300	LOC_Os06g12100.1	mTERF family protein, expressed	Os06t0225100	Mitochodrial transcription termination factor-related family protein.	NA	NA	NA
TraesCS6B01G452700	wds_W4_vs_HFZ_W4 wds_W6_vs_HFZ_W6 wds_W8.5_vs_HFZ_W8.5	3	TraesCS6B01G452700	LOC_Os03g25720.1	GA20734-PA, putative, expressed	Os03t0374100	Hepatocellular carcinoma-associated antigen 59 family protein.	NA	NA	NA
TraesCS6B01G355900	wds_W4_vs_HFZ_W4 wds_W6_vs_HFZ_W6 wds_W8.5_vs_HFZ_W8.5	3	TraesCS6B01G355900	LOC_Os02g53180.2	1-aminocyclopropane-1-carboxylate oxidase protein, putative, expressed	Os02t0771600	Similar to 1-aminocyclopropane-1-carboxylate oxidase (Fragment).	NA	NA	OsACO3
TraesCS6B01G369300	wds_W4_vs_HFZ_W4 wds_W6_vs_HFZ_W6 wds_W8.5_vs_HFZ_W8.5	3	TraesCS6B01G369300	LOC_Os02g19924.1	aminotransferase, classes I and II, domain containing protein, expressed	Os02t0302200	Similar to aminotransferase family protein.	NA	NA	NA
TraesCS6B01G452200	wds_W4_vs_HFZ_W4 wds_W6_vs_HFZ_W6 wds_W8.5_vs_HFZ_W8.5	3	TraesCS6B01G452200	LOC_Os02g55050.1	OsFBX64 - F-box domain containing protein, expressed	Os02t0793500	Cyclin-like F-box domain containing protein.	NA	NA	OsFbox114, Os_F0103
TraesCS5B01G159800	wds_W4_vs_HFZ_W4 wds_W6_vs_HFZ_W6 wds_W8.5_vs_HFZ_W8.5	3	TraesCS5B01G159800	LOC_Os09g03090.1	expressed protein	Os09t0119100	UBA-like domain containing protein.	NA	NA	NA
TraesCS6B01G239100	wds_W4_vs_HFZ_W4 wds_W6_vs_HFZ_W6 wds_W8.5_vs_HFZ_W8.5	3	TraesCS6B01G239100	LOC_Os02g38250.1	EMB1745, putative, expressed	Os02t0596100	GLE1-like domain containing protein.	NA	NA	NA
TraesCS6B01G449800	wds_W4_vs_HFZ_W4 wds_W6_vs_HFZ_W6 wds_W8.5_vs_HFZ_W8.5	3	TraesCS6B01G449800	LOC_Os02g57750.1	protein binding protein, putative, expressed	Os02t0823300	Similar to Neuralized protein.	NA	NA	OsRFP
TraesCS6B01G402500	wds_W4_vs_HFZ_W4 wds_W6_vs_HFZ_W6 wds_W8.5_vs_HFZ_W8.5	3	TraesCS6B01G402500	LOC_Os02g55640.1	proteasome maturation factor UMP1 family protein, expressed	Os02t0800100	Proteasome maturation factor UMP1 family protein.	NA	NA	NA
TraesCS3A01G210300	wds_W4_vs_HFZ_W4 wds_W6_vs_HFZ_W6 wds_W8.5_vs_HFZ_W8.5	3	TraesCS3A01G210300	LOC_Os05g51490.1	SIT4 phosphatase-associated protein domain containing protein, expressed	Os05t0592500	SIT4 phosphatase-associated protein family protein.	NA	NA	NA
TraesCS6B01G344000	wds_W4_vs_HFZ_W4 wds_W6_vs_HFZ_W6 wds_W8.5_vs_HFZ_W8.5	3	TraesCS6B01G344000	LOC_Os02g52314.1	BTB1 - Bric-a-Brac,Tramtrack, Broad Complex BTB domain, expressed	Os02t0760500	Similar to ER6 protein (Fragment).	NA	NA	NA
TraesCS6B01G333900	wds_W4_vs_HFZ_W4 wds_W6_vs_HFZ_W6 wds_W8.5_vs_HFZ_W8.5	3	TraesCS6B01G333900	LOC_Os11g42170.1	expressed protein	Os11t0641300	Conserved hypothetical protein.	NA	NA	NA
TraesCS6D01G387100	wds_W4_vs_HFZ_W4 wds_W6_vs_HFZ_W6 wds_W8.5_vs_HFZ_W8.5	3	TraesCS6D01G387100	LOC_Os02g57830.2	expressed protein	Os02t0824400	Conserved hypothetical protein.	NA	NA	NA
TraesCS6B01G383100	wds_W4_vs_HFZ_W4 wds_W6_vs_HFZ_W6 wds_W8.5_vs_HFZ_W8.5	3	TraesCS6B01G383100	LOC_Os02g54780.1	CYPRO4, putative, expressed	Os02t0789600	Similar to DEM2.	NA	NA	NA
TraesCS3D01G166000	wds_W4_vs_HFZ_W4 wds_W6_vs_HFZ_W6 wds_W8.5_vs_HFZ_W8.5	3	TraesCS3D01G166000	LOC_Os01g13420.1	SOUL heme-binding protein, putative, expressed	Os01t0235300	SOUL haem-binding protein domain containing protein.	NA	NA	NA
TraesCS2D01G310300	wds_W4_vs_HFZ_W4 wds_W6_vs_HFZ_W6 wds_W8.5_vs_HFZ_W8.5	3	TraesCS2D01G310300	NA	NA	NA	NA	NA	NA	NA
TraesCS6B01G331100	wds_W4_vs_HFZ_W4 wds_W6_vs_HFZ_W6 wds_W8.5_vs_HFZ_W8.5	3	TraesCS6B01G331100	LOC_Os02g51660.1	trpH, putative, expressed	Os02t0752600	Similar to predicted protein.	NA	NA	NA
TraesCS3A01G208400	wds_W4_vs_HFZ_W4 wds_W6_vs_HFZ_W6 wds_W8.5_vs_HFZ_W8.5	3	TraesCS3A01G208400	LOC_Os01g39780.1	expressed protein	Os01t0579800	Conserved hypothetical protein.	NA	NA	NA
TraesCS3A01G206000	wds_W4_vs_HFZ_W4 wds_W6_vs_HFZ_W6 wds_W8.5_vs_HFZ_W8.5	3	TraesCS3A01G206000	LOC_Os01g39010.1	50S ribosomal protein, putative, expressed	Os01t0571200	Similar to Ribosomal protein L34.	NA	NA	NA
TraesCS6B01G440200	wds_W4_vs_HFZ_W4 wds_W6_vs_HFZ_W6 wds_W8.5_vs_HFZ_W8.5	3	TraesCS6B01G440200	LOC_Os08g09200.1	aconitate hydratase protein, putative, expressed	Os03t0136900	Similar to Aconitate hydratase, cytoplasmic (EC 4.2.1.3) (Citrate hydro-lyase) (Aconitase).	NA	NA	NA
TraesCS2B01G429300	wds_W4_vs_HFZ_W4 wds_W6_vs_HFZ_W6 wds_W8.5_vs_HFZ_W8.5	3	TraesCS2B01G429300	LOC_Os04g46930.1	serine racemase, putative, expressed	Os04t0555900	Pyridoxal phosphate-dependent enzyme, beta subunit domain containing protein.	NA	NA	SerR
TraesCS5B01G159100	wds_W4_vs_HFZ_W4 wds_W6_vs_HFZ_W6 wds_W8.5_vs_HFZ_W8.5	3	TraesCS5B01G159100	LOC_Os09g02650.1	kinesin motor domain containing protein, putative, expressed	Os09t0114500	Kinesin-4 protein with transcription regulation activity, Cell cycle and wall modification, Cell elongation by regulating GA biosynthesis pathway	BC12, bc12, gdd, GDD1, BC12/GDD1	BRITTLE CULM 12, Gibberellin-deficient dwarf 1, gibberellin-deficient dwarf1, kinesin-4 protein BRITTLE CULM12, kinesin-like protein BRITTLE CULM12, OsKinesin-4	bc12, gdd, GDD1, BC12/GDD1, OsGDD1, OsBC12/GDD1, OsBC12
TraesCS6B01G224600	wds_W4_vs_HFZ_W4 wds_W6_vs_HFZ_W6 wds_W8.5_vs_HFZ_W8.5	3	TraesCS6B01G224600	LOC_Os02g27110.1	expressed protein	Os02t0470600	Similar to phosphoinositide binding.	NA	NA	NA
TraesCS6B01G382700	wds_W4_vs_HFZ_W4 wds_W6_vs_HFZ_W6 wds_W8.5_vs_HFZ_W8.5	3	TraesCS6B01G382700	LOC_Os09g32680.1	cyclin, putative, expressed	Os09t0504400	Transcription regulator cyclin domain containing protein.	NA	NA	OsCycC_1, CycC_1
TraesCS7A01G416300	wds_W4_vs_HFZ_W4 wds_W6_vs_HFZ_W6 wds_W8.5_vs_HFZ_W8.5	3	TraesCS7A01G416300	LOC_Os06g48960.1	AIG2-like family domain containing protein, expressed	Os06t0702700	Butirosin biosynthesis, BtrG-like domain containing protein.	NA	NA	NA
TraesCS3A01G208500	wds_W4_vs_HFZ_W4 wds_W6_vs_HFZ_W6 wds_W8.5_vs_HFZ_W8.5	3	TraesCS3A01G208500	LOC_Os03g41790.1	retrotransposon, putative, centromere-specific, expressed	NA	NA	NA	NA	NA
TraesCS3D01G166900	wds_W4_vs_HFZ_W4 wds_W6_vs_HFZ_W6 wds_W8.5_vs_HFZ_W8.5	3	TraesCS3D01G166900	LOC_Os01g13540.1	NIN, putative, expressed	Os01t0236700	Octicosapeptide/Phox/Bem1p domain containing protein.	NA	NA	NA
TraesCS6B01G392400	wds_W4_vs_HFZ_W4 wds_W6_vs_HFZ_W6 wds_W8.5_vs_HFZ_W8.5	3	TraesCS6B01G392400	LOC_Os07g22024.1	zinc finger family protein, putative, expressed	Os07t0404300	Zinc finger, RanBP2-type domain containing protein.	NA	NA	NA
TraesCS6B01G332600	wds_W4_vs_HFZ_W4 wds_W6_vs_HFZ_W6 wds_W8.5_vs_HFZ_W8.5	3	TraesCS6B01G332600	LOC_Os11g37390.1	OsFBDUF54 - F-box and DUF domain containing protein, expressed	Os11t0584100	Cyclin-like F-box domain containing protein.	NA	NA	OsFbox616, Os_F0314
TraesCS6B01G410200	wds_W4_vs_HFZ_W4 wds_W6_vs_HFZ_W6 wds_W8.5_vs_HFZ_W8.5	3	TraesCS6B01G410200	LOC_Os11g43800.1	PPR repeat domain containing protein, putative, expressed	Os02t0644600	Pentatricopeptide repeat domain containing protein.	NA	NA	NA
TraesCS6A01G189800	wds_W4_vs_HFZ_W4 wds_W6_vs_HFZ_W6 wds_W8.5_vs_HFZ_W8.5	3	TraesCS6A01G189800	LOC_Os02g32160.1	copine, putative, expressed	Os02t0521300	Copine protein, Negative regulation of disease resistance, Positive regulation of plant growth and development	OsBON1	BONZAI 1	OsBON1
TraesCS6B01G432600	wds_W4_vs_HFZ_W4 wds_W6_vs_HFZ_W6 wds_W8.5_vs_HFZ_W8.5	3	TraesCS6B01G432600	LOC_Os02g57260.1	3-ketoacyl-CoA thiolase, peroxisomal precursor, putative, expressed	Os02t0817700	Similar to 3-ketoacyl-CoA thiolase (Fragment).	NA	NA	OsI57, I57, OsKAT1, KAT1
TraesCS7A01G415600	wds_W4_vs_HFZ_W4 wds_W6_vs_HFZ_W6 wds_W8.5_vs_HFZ_W8.5	3	TraesCS7A01G415600	LOC_Os08g37605.1	riboflavin biosynthesis protein ribAB, chloroplast precursor, putative, expressed	Os08t0481950	Similar to predicted protein.	NA	NA	NA
TraesCS6B01G334400	wds_W4_vs_HFZ_W4 wds_W6_vs_HFZ_W6 wds_W8.5_vs_HFZ_W8.5	3	TraesCS6B01G334400	LOC_Os02g51330.1	MAG2, putative, expressed	Os02t0748100	RINT-1/TIP-1 family protein.	NA	NA	NA
TraesCS6B01G439400	wds_W4_vs_HFZ_W4 wds_W6_vs_HFZ_W6 wds_W8.5_vs_HFZ_W8.5	3	TraesCS6B01G439400	LOC_Os02g57510.1	SNARE domain containing protein, putative, expressed	Os02t0820700	Similar to BS14b.	NA	NA	NA
TraesCS7B01G115400	wds_W4_vs_HFZ_W4 wds_W6_vs_HFZ_W6 wds_W8.5_vs_HFZ_W8.5	3	TraesCS7B01G115400	LOC_Os02g38130.1	no apical meristem protein, putative, expressed	Os06t0267500	Similar to NAM1 protein (Fragment).	NA	NA	NA
TraesCS6B01G416900	wds_W4_vs_HFZ_W4 wds_W6_vs_HFZ_W6 wds_W8.5_vs_HFZ_W8.5	3	TraesCS6B01G416900	LOC_Os01g43750.1	cytochrome P450 72A1, putative, expressed	Os01t0602400	Similar to Cytochrome P450 monooxygenase CYP72A5 (Fragment).	NA	NA	OsCYP72A32
TraesCS6B01G399800	wds_W4_vs_HFZ_W4 wds_W6_vs_HFZ_W6 wds_W8.5_vs_HFZ_W8.5	3	TraesCS6B01G399800	LOC_Os02g55590.1	expressed protein	Os02t0799300	Similar to H0306F03.12 protein.	NA	NA	NA
TraesCS4D01G147200	wds_W4_vs_HFZ_W4 wds_W6_vs_HFZ_W6 wds_W8.5_vs_HFZ_W8.5	3	TraesCS4D01G147200	LOC_Os11g43590.4	kelch repeat protein, putative, expressed	Os12t0538800	Kelch-type beta propeller domain containing protein.	NA	NA	NA
TraesCS4D01G144900	wds_W4_vs_HFZ_W4 wds_W6_vs_HFZ_W6 wds_W8.5_vs_HFZ_W8.5	3	TraesCS4D01G144900	LOC_Os11g44870.1	expressed protein	Os11t0672300	Similar to Protein kinase domain containing protein, expressed.	NA	NA	NA
TraesCS4D01G133500	wds_W4_vs_HFZ_W4 wds_W6_vs_HFZ_W6 wds_W8.5_vs_HFZ_W8.5	3	TraesCS4D01G133500	LOC_Os11g48090.5	helicase conserved C-terminal domain containing protein, expressed	Os11t0708600	Similar to ATP-dependent DNA helicase, RecQ family protein, expressed.	NA	NA	OsMed34_2, Med34_2
TraesCS6B01G419500	wds_W4_vs_HFZ_W4 wds_W6_vs_HFZ_W6 wds_W8.5_vs_HFZ_W8.5	3	TraesCS6B01G419500	LOC_Os02g56480.1	PB1 domain containing protein, expressed	Os02t0809100	Conserved hypothetical protein.	NA	NA	NA
TraesCS4D01G136900	wds_W4_vs_HFZ_W4 wds_W6_vs_HFZ_W6 wds_W8.5_vs_HFZ_W8.5	3	TraesCS4D01G136900	LOC_Os11g35580.1	disease resistance protein RPM1, putative, expressed	Os10t0358200	Similar to NB-ARC domain containing protein.	NA	NA	NA
TraesCS6B01G225600	wds_W4_vs_HFZ_W4 wds_W6_vs_HFZ_W6 wds_W8.5_vs_HFZ_W8.5	3	TraesCS6B01G225600	LOC_Os02g37862.1	60S ribosomal protein L6, putative, expressed	Os02t0591700	Similar to Candida glabrata strain CBS138 chromosome L complete sequence.	NA	NA	NA
TraesCS6B01G358900	wds_W4_vs_HFZ_W4 wds_W6_vs_HFZ_W6 wds_W8.5_vs_HFZ_W8.5	3	TraesCS6B01G358900	LOC_Os02g30320.1	drought-induced protein 1, putative, expressed	Os02t0506600	Heat shock protein DnaJ, cysteine-rich domain domain containing protein.	NA	NA	NA
TraesCS6B01G336000	wds_W4_vs_HFZ_W4 wds_W6_vs_HFZ_W6 wds_W8.5_vs_HFZ_W8.5	3	TraesCS6B01G336000	LOC_Os02g51100.1	arsenical pump-driving ATPase, putative, expressed	Os02t0745000	ATPase, anion-transporting domain containing protein.	NA	NA	Get3
TraesCS6B01G237200	wds_W4_vs_HFZ_W4 wds_W6_vs_HFZ_W6 wds_W8.5_vs_HFZ_W8.5	3	TraesCS6B01G237200	NA	NA	NA	NA	NA	NA	NA
TraesCS5B01G153900	wds_W4_vs_HFZ_W4 wds_W6_vs_HFZ_W6 wds_W8.5_vs_HFZ_W8.5	3	TraesCS5B01G153900	LOC_Os07g38930.1	glucan endo-1,3-beta-glucosidase precursor, putative, expressed	Os07t0577300	Glycoside hydrolase, family 17 protein.	NA	NA	NA
TraesCS6B01G415600	wds_W4_vs_HFZ_W4 wds_W6_vs_HFZ_W6 wds_W8.5_vs_HFZ_W8.5	3	TraesCS6B01G415600	LOC_Os02g56550.1	ABC transporter, ATP-binding protein, putative, expressed	Os02t0810300	Similar to NBD-like protein.	NA	NA	OsABCI14
TraesCS4B01G175900	wds_W4_vs_HFZ_W4 wds_W6_vs_HFZ_W6 wds_W8.5_vs_HFZ_W8.5	3	TraesCS4B01G175900	LOC_Os03g20640.1	expressed protein	Os03t0322600	Conserved hypothetical protein.	NA	NA	NA
TraesCS6B01G238900	wds_W4_vs_HFZ_W4 wds_W6_vs_HFZ_W6 wds_W8.5_vs_HFZ_W8.5	3	TraesCS6B01G238900	LOC_Os12g27520.1	serine/threonine-protein kinase AFC2, putative, expressed	Os01t0837900	Similar to Protein kinase AFC1 (EC 2.7.1.-).	NA	NA	NA
TraesCS6B01G343000	wds_W4_vs_HFZ_W4 wds_W6_vs_HFZ_W6 wds_W8.5_vs_HFZ_W8.5	3	TraesCS6B01G343000	LOC_Os01g03570.1	transcription factor X1, putative, expressed	Os01t0126600	Paralog of FACTOR OF DNA METHYLATION LIKE 1 (OsFDML1), Regulation of flower development	OsFDML2	FACTOR OF DNA METHYLATION LIKE 2	OsFDML2, FDML2
TraesCS6B01G388800	wds_W4_vs_HFZ_W4 wds_W6_vs_HFZ_W6 wds_W8.5_vs_HFZ_W8.5	3	TraesCS6B01G388800	LOC_Os08g10440.1	NBS-LRR disease resistance protein, putative, expressed	Os08t0205150	NB-ARC domain containing protein.	NA	NA	NA
TraesCS6B01G381700	wds_W4_vs_HFZ_W4 wds_W6_vs_HFZ_W6 wds_W8.5_vs_HFZ_W8.5	3	TraesCS6B01G381700	LOC_Os02g54710.1	expressed protein	Os02t0788500	Similar to DNA binding / nuclease.	NA	NA	NA
TraesCS6B01G369400	wds_W4_vs_HFZ_W4 wds_W6_vs_HFZ_W6 wds_W8.5_vs_HFZ_W8.5	3	TraesCS6B01G369400	LOC_Os02g53860.1	OsSub22 - Putative Subtilisin homologue, expressed	Os02t0779200	Similar to Subtilisin-like protease (Fragment).	NA	NA	OsSub22, SUB22, OsSASP, SASP
TraesCS4D01G133700	wds_W4_vs_HFZ_W4 wds_W6_vs_HFZ_W6 wds_W8.5_vs_HFZ_W8.5	3	TraesCS4D01G133700	LOC_Os11g48070.1	GDSL-like lipase/acylhydrolase, putative, expressed	Os11t0708400	Similar to CPRD49.	NA	NA	OsGELP112, WDL1
TraesCS5B01G157400	wds_W4_vs_HFZ_W4 wds_W6_vs_HFZ_W6 wds_W8.5_vs_HFZ_W8.5	3	TraesCS5B01G157400	LOC_Os09g02170.1	unc-50, putative, expressed	Os09t0109500	UNC-50 family protein.	NA	NA	NA
TraesCS6B01G385200	wds_W4_vs_HFZ_W4 wds_W6_vs_HFZ_W6 wds_W8.5_vs_HFZ_W8.5	3	TraesCS6B01G385200	LOC_Os02g54860.1	ankyrin repeat-rich protein, putative, expressed	Os02t0791200	Ankyrin domain containing protein.	NA	NA	XBOS32
TraesCS6B01G349000	wds_W4_vs_HFZ_W4 wds_W6_vs_HFZ_W6 wds_W8.5_vs_HFZ_W8.5	3	TraesCS6B01G349000	LOC_Os02g51810.1	expressed protein	Os02t0754500	Tetratricopeptide-like helical domain containing protein.	NA	NA	NA
TraesCS3A01G210100	wds_W4_vs_HFZ_W4 wds_W6_vs_HFZ_W6 wds_W8.5_vs_HFZ_W8.5	3	TraesCS3A01G210100	LOC_Os05g51480.1	cleavage and polyadenylation specificity factor, putative, expressed	Os05t0592400	UV-damaged DNA binding protein.	NA	NA	UV-DDB1, OsUV-DDB1, OsUV-DDB
TraesCS3A01G205900	wds_W4_vs_HFZ_W4 wds_W6_vs_HFZ_W6 wds_W8.5_vs_HFZ_W8.5	3	TraesCS3A01G205900	LOC_Os01g39100.1	zinc finger C-x8-C-x5-C-x3-H type family protein, expressed	Os01t0572100	Zinc finger, CCCH-type domain containing protein.	NA	NA	OsC3H7
TraesCS6B01G247500	wds_W4_vs_HFZ_W4 wds_W6_vs_HFZ_W6 wds_W8.5_vs_HFZ_W8.5	3	TraesCS6B01G247500	LOC_Os02g39550.1	calcium-binding mitochondrial protein anon-60Da, putative, expressed	Os02t0608400	EF-Hand type domain containing protein.	NA	NA	NA
TraesCS6B01G237300	wds_W4_vs_HFZ_W4 wds_W6_vs_HFZ_W6 wds_W8.5_vs_HFZ_W8.5	3	TraesCS6B01G237300	NA	NA	NA	NA	NA	NA	NA
TraesCS6B01G334600	wds_W4_vs_HFZ_W4 wds_W6_vs_HFZ_W6 wds_W8.5_vs_HFZ_W8.5	3	TraesCS6B01G334600	LOC_Os02g51320.1	helix-loop-helix DNA-binding domain containing protein, expressed	Os02t0747900	Atypical basic helix-loop-helix protein, Control of cell elongation, Regulator of grain size and leaf angle	ILI5, OsBUL1, PGL2	INCREASED LEAF INCLINATION 5, Increased Leaf Inclination 5, BRASSINOSTEROID UPREGULATED 1-LIKE1, POSITIVE REGULATOR OF GRAIN LENGTH 2	ILI5, PGL2, Os170, OsBUL1, BUL1
TraesCS6B01G335300	wds_W4_vs_HFZ_W4 wds_W6_vs_HFZ_W6 wds_W8.5_vs_HFZ_W8.5	3	TraesCS6B01G335300	LOC_Os02g51160.1	hydrolase, acting on carbon-nitrogen, putative, expressed	Os01t0304300	Similar to predicted protein.	NA	NA	NA
TraesCS6B01G237400	wds_W4_vs_HFZ_W4 wds_W6_vs_HFZ_W6 wds_W8.5_vs_HFZ_W8.5	3	TraesCS6B01G237400	LOC_Os07g47030.2	expressed protein	Os07t0665700	Peptidase, trypsin-like serine and cysteine domain containing protein.	NA	NA	NA
TraesCS6B01G450900	wds_W4_vs_HFZ_W4 wds_W6_vs_HFZ_W6 wds_W8.5_vs_HFZ_W8.5	3	TraesCS6B01G450900	NA	NA	NA	NA	NA	NA	NA
TraesCS6B01G369900	wds_W4_vs_HFZ_W4 wds_W6_vs_HFZ_W6 wds_W8.5_vs_HFZ_W8.5	3	TraesCS6B01G369900	NA	NA	NA	NA	NA	NA	NA
TraesCS6B01G335500	wds_W4_vs_HFZ_W4 wds_W6_vs_HFZ_W6 wds_W8.5_vs_HFZ_W8.5	3	TraesCS6B01G335500	LOC_Os02g51140.1	N-rich protein, putative, expressed	Os02t0745600	Kelch related domain containing protein.	NA	NA	NA
TraesCS6B01G393500	wds_W4_vs_HFZ_W4 wds_W6_vs_HFZ_W6 wds_W8.5_vs_HFZ_W8.5	3	TraesCS6B01G393500	LOC_Os02g55410.1	MCM5 - Putative minichromosome maintenance MCM complex subunit 5, expressed	Os02t0797400	MCM family protein.	NA	NA	OsMCM5
TraesCS6B01G408300	wds_W4_vs_HFZ_W4 wds_W6_vs_HFZ_W6 wds_W8.5_vs_HFZ_W8.5	3	TraesCS6B01G408300	LOC_Os02g58120.1	oxidoreductase/ transition metal ion binding protein, putative, expressed	Os02t0827600	Protein of unknown function DUF3531 domain containing protein.	NA	NA	NA
TraesCS6B01G371600	wds_W4_vs_HFZ_W4 wds_W6_vs_HFZ_W6 wds_W8.5_vs_HFZ_W8.5	3	TraesCS6B01G371600	LOC_Os10g08940.2	expressed protein	Os02t0781600	Hypothetical conserved gene.	NA	NA	NA
TraesCS6B01G333600	wds_W4_vs_HFZ_W4 wds_W6_vs_HFZ_W6 wds_W8.5_vs_HFZ_W8.5	3	TraesCS6B01G333600	LOC_Os02g51410.1	shikimate kinase, putative, expressed	Os06t0225800	Shikimate kinase domain containing protein.	NA	NA	OsSK2
TraesCS6B01G344900	wds_W4_vs_HFZ_W4 wds_W6_vs_HFZ_W6 wds_W8.5_vs_HFZ_W8.5	3	TraesCS6B01G344900	LOC_Os12g04750.1	OsDegp14 - Putative Deg protease homologue, expressed	Os07t0665700	Peptidase, trypsin-like serine and cysteine domain containing protein.	NA	NA	NA
TraesCS4B01G120800	wds_W4_vs_HFZ_W4 wds_W6_vs_HFZ_W6 wds_W8.5_vs_HFZ_W8.5	3	TraesCS4B01G120800	LOC_Os01g54510.1	MAC/Perforin domain containing protein, putative, expressed	Os01t0748900	Membrane attack complex component/perforin/complement C9 family protein.	NA	NA	NA
TraesCS6B01G235500	wds_W4_vs_HFZ_W4 wds_W6_vs_HFZ_W6 wds_W8.5_vs_HFZ_W8.5	3	TraesCS6B01G235500	LOC_Os02g35070.1	SPRY-domain containing protein, putative, expressed	Os02t0556600	Similar to Pherophorin-dz1 protein precursor.	NA	NA	NA
TraesCS6B01G444700	wds_W4_vs_HFZ_W4 wds_W6_vs_HFZ_W6 wds_W8.5_vs_HFZ_W8.5	3	TraesCS6B01G444700	LOC_Os02g57630.1	ubiquitin carboxyl-terminal hydrolase, family 1, putative, expressed	Os02t0822200	Peptidase C12, ubiquitin carboxyl-terminal hydrolase 1 family protein.	NA	NA	NA
TraesCS3D01G163100	wds_W4_vs_HFZ_W4 wds_W6_vs_HFZ_W6 wds_W8.5_vs_HFZ_W8.5	3	TraesCS3D01G163100	LOC_Os01g13100.1	KH domain containing protein, putative, expressed	Os01t0231900	K Homology, type 1, subgroup domain containing protein.	NA	NA	NA
TraesCS6B01G393300	wds_W4_vs_HFZ_W4 wds_W6_vs_HFZ_W6 wds_W8.5_vs_HFZ_W8.5	3	TraesCS6B01G393300	LOC_Os02g55370.1	60S ribosomal protein L39, putative, expressed	Os02t0797200	Similar to 60S ribosomal protein L39.	NA	NA	NA
TraesCS7A01G415500	wds_W4_vs_HFZ_W4 wds_W6_vs_HFZ_W6 wds_W8.5_vs_HFZ_W8.5	3	TraesCS7A01G415500	LOC_Os07g10830.1	dolichyl-diphosphooligosaccharide--protein glycosyltransferase 48 kDasubunit precursor, putative, expressed	Os07t0209000	Dolichyl-diphosphooligosaccharide-protein glycosyltransferase 48 kDa subunit precursor, N-glycosylation, Root development	OsDGL1	dolichyl-diphosphooligosaccharide-protein glycosyltransferase 48kDa subunit, dolichyl-diphosphooligosaccharide-protein glycosyltransferase 1, Glycosyltransferase 48 kDa subunit precursor	OsDGL1
TraesCS6B01G398200	wds_W4_vs_HFZ_W4 wds_W6_vs_HFZ_W6 wds_W8.5_vs_HFZ_W8.5	3	TraesCS6B01G398200	LOC_Os06g19010.1	cadmium tolerance factor, putative, expressed	Os06t0294200	Conserved hypothetical protein.	NA	NA	NA
TraesCS6B01G354300	wds_W4_vs_HFZ_W4 wds_W6_vs_HFZ_W6 wds_W8.5_vs_HFZ_W8.5	3	TraesCS6B01G354300	LOC_Os02g53330.2	1-aminocyclopropane-1-carboxylate deaminase, putative, expressed	Os02t0773300	Pyridoxal phosphate-dependent deaminase family protein.	NA	NA	NA
TraesCS7B01G260700	wds_W4_vs_HFZ_W4 wds_W6_vs_HFZ_W6 wds_W8.5_vs_HFZ_W8.5	3	TraesCS7B01G260700	LOC_Os06g38960.2	expressed protein	Os06t0589500	Conserved hypothetical protein.	NA	NA	NA
TraesCS7A01G416800	wds_W4_vs_HFZ_W4 wds_W6_vs_HFZ_W6 wds_W8.5_vs_HFZ_W8.5	3	TraesCS7A01G416800	LOC_Os08g45220.2	expressed protein	Os08t0567000	Conserved hypothetical protein.	NA	NA	NA
TraesCS6B01G405400	wds_W4_vs_HFZ_W4 wds_W6_vs_HFZ_W6 wds_W8.5_vs_HFZ_W8.5	3	TraesCS6B01G405400	LOC_Os11g12480.1	OsFBL54 - F-box domain and LRR containing protein, expressed	Os11t0231600	Cyclin-like F-box domain containing protein.	NA	NA	OsFbox595, Os_F0194
TraesCS4B01G120100	wds_W4_vs_HFZ_W4 wds_W6_vs_HFZ_W6 wds_W8.5_vs_HFZ_W8.5	3	TraesCS4B01G120100	LOC_Os11g02190.1	expressed protein	Os11t0113200	Hypothetical conserved gene.	NA	NA	NA
TraesCS6B01G356400	wds_W4_vs_HFZ_W4 wds_W6_vs_HFZ_W6 wds_W8.5_vs_HFZ_W8.5	3	TraesCS6B01G356400	LOC_Os02g53140.1	COP1, putative, expressed	Os02t0771100	Ortholog of Arabidopsis CONSTITUTIVE PHOTOMORPHOGENIC1, Regulation of the onset of the adult phase, Regulation of vegetative-reproductive phase change and the time of flowering	PPS, COP1	PETER PAN SYNDROME, CONSTITUTIVE PHOTOMORPHOGENIC1	OsWD40-55, OsCOP1, COP1
TraesCS7B01G114000	wds_W4_vs_HFZ_W4 wds_W6_vs_HFZ_W6 wds_W8.5_vs_HFZ_W8.5	3	TraesCS7B01G114000	LOC_Os06g15390.1	acylphosphatase, putative, expressed	Os06t0264700	Acylphosphatase domain containing protein.	NA	NA	NA
TraesCS3A01G209200	wds_W4_vs_HFZ_W4 wds_W6_vs_HFZ_W6 wds_W8.5_vs_HFZ_W8.5	3	TraesCS3A01G209200	LOC_Os01g40094.1	protein phosphatase 2C, putative, expressed	Os01t0583100	Similar to Protein phosphatase 2C.	NA	NA	OsPP2C06/OsABI2, OsPP2C06, OsPP2C6, PP2C96, OsABI2, OsPP10, ABI2, OsABIL1, ABIL1
TraesCS7B01G115000	wds_W4_vs_HFZ_W4 wds_W6_vs_HFZ_W6 wds_W8.5_vs_HFZ_W8.5	3	TraesCS7B01G115000	LOC_Os03g44130.1	expressed protein	Os09t0122200	Hypothetical conserved gene.	NA	NA	NA
TraesCS3A01G207000	wds_W4_vs_HFZ_W4 wds_W6_vs_HFZ_W6 wds_W8.5_vs_HFZ_W8.5	3	TraesCS3A01G207000	LOC_Os01g38950.1	CK1_CaseinKinase_1.2 - CK1 includes the casein kinase 1 kinases, expressed	Os01t0570500	Similar to Dual specificity kinase 1.	NA	NA	NA
TraesCS6B01G451100	wds_W4_vs_HFZ_W4 wds_W6_vs_HFZ_W6 wds_W8.5_vs_HFZ_W8.5	3	TraesCS6B01G451100	LOC_Os02g57710.1	signal peptide peptidase-like 2B, putative, expressed	Os02t0823000	Peptidase A22B, signal peptide peptidase domain containing protein.	NA	NA	NA
TraesCS6B01G331300	wds_W4_vs_HFZ_W4 wds_W6_vs_HFZ_W6 wds_W8.5_vs_HFZ_W8.5	3	TraesCS6B01G331300	LOC_Os02g51620.1	glycosyl hydrolase family 3 protein, putative, expressed	Os02t0752200	Similar to Beta-D-xylosidase.	NA	NA	NA
TraesCS6B01G433100	wds_W4_vs_HFZ_W4 wds_W6_vs_HFZ_W6 wds_W8.5_vs_HFZ_W8.5	3	TraesCS6B01G433100	LOC_Os11g07700.1	NAM, putative, expressed	Os07t0272700	No apical meristem (NAM) protein domain containing protein.	NA	NA	ONAC101
TraesCS6B01G346700	wds_W4_vs_HFZ_W4 wds_W6_vs_HFZ_W6 wds_W8.5_vs_HFZ_W8.5	3	TraesCS6B01G346700	LOC_Os02g52150.1	heat shock 22 kDa protein, mitochondrial precursor, putative, expressed	Os02t0758000	Similar to Low molecular weight heat shock protein precursor (Mitochondrial small heat shock protein 22).	NA	NA	OsHsp24.1, OsHSP24.1
TraesCS6B01G403400	wds_W4_vs_HFZ_W4 wds_W6_vs_HFZ_W6 wds_W8.5_vs_HFZ_W8.5	3	TraesCS6B01G403400	LOC_Os02g55880.1	EF hand family protein, putative, expressed	Os02t0802400	Similar to calcineurin subunit B.	NA	NA	NA
TraesCS6B01G236800	wds_W4_vs_HFZ_W4 wds_W6_vs_HFZ_W6 wds_W8.5_vs_HFZ_W8.5	3	TraesCS6B01G236800	LOC_Os02g38050.3	joka2, putative, expressed	Os02t0593700	Similar to TA4 protein (Fragment).	NA	NA	NA
TraesCS6B01G367800	wds_W4_vs_HFZ_W4 wds_W6_vs_HFZ_W6 wds_W8.5_vs_HFZ_W8.5	3	TraesCS6B01G367800	LOC_Os11g47760.1	DnaK family protein, putative, expressed	Os11t0703900	Heat shock protein 70.	NA	NA	HSP70, hsp70, OsMed37_8, Med37_8
TraesCS6B01G227700	wds_W4_vs_HFZ_W4 wds_W6_vs_HFZ_W6 wds_W8.5_vs_HFZ_W8.5	3	TraesCS6B01G227700	LOC_Os02g36710.1	SET, putative, expressed	Os02t0576700	Nucleosome assembly protein (NAP) family protein, H3/H4 histone chaperone, Abiotic stress response and adaptation	OsNAPL6	NA	OsNAPL6, NAPL6
TraesCS6B01G345300	wds_W4_vs_HFZ_W4 wds_W6_vs_HFZ_W6 wds_W8.5_vs_HFZ_W8.5	3	TraesCS6B01G345300	LOC_Os06g11410.1	cyclin, putative, expressed	Os09t0466100	Cyclin, A/B/D/E domain containing protein.	NA	NA	CycD2;1, CYCD2-1, Orysa;CycD2;1, OsCYCD2;1, Orysa;CycD4;1, CycD4;1, CYCD4-1, Orysa;CYCD4;1, cycD, OsCYCD4;1
TraesCS3D01G163900	wds_W4_vs_HFZ_W4 wds_W6_vs_HFZ_W6 wds_W8.5_vs_HFZ_W8.5	3	TraesCS3D01G163900	LOC_Os01g13150.1	metallo-beta-lactamase family protein, putative, expressed	Os01t0232300	Similar to TRZ3 (TRNASE Z 3); 3'-tRNA processing endoribonuclease/ catalytic.	NA	NA	TRZ3, OsaTRZ3
TraesCS6B01G365000	wds_W4_vs_HFZ_W4 wds_W6_vs_HFZ_W6 wds_W8.5_vs_HFZ_W8.5	3	TraesCS6B01G365000	LOC_Os03g10190.1	seryl-tRNA synthetase, putative, expressed	Os03t0198400	Similar to Seryl-tRNA synthetase (EC 6.1.1.11) (Serine--tRNA ligase) (SerRS) (Fragment).	NA	NA	NA
TraesCS6B01G233600	wds_W4_vs_HFZ_W4 wds_W6_vs_HFZ_W6 wds_W8.5_vs_HFZ_W8.5	3	TraesCS6B01G233600	LOC_Os02g20930.1	apoptosis inhibitor 5, putative, expressed	Os02t0313400	Apoptosis inhibitory 5 family protein.	NA	NA	API5, Os API5, OsAPI5
TraesCS6B01G227500	wds_W4_vs_HFZ_W4 wds_W6_vs_HFZ_W6 wds_W8.5_vs_HFZ_W8.5	3	TraesCS6B01G227500	LOC_Os02g36520.1	OsFBK9 - F-box domain and kelch repeat containing protein, expressed	Os02t0574900	Kelch-type beta propeller domain containing protein.	NA	NA	OsFbox098, OsFbox98, Os_F0174
TraesCS6B01G233800	wds_W4_vs_HFZ_W4 wds_W6_vs_HFZ_W6 wds_W8.5_vs_HFZ_W8.5	3	TraesCS6B01G233800	LOC_Os04g32560.1	ATP-dependent Clp protease ATP-binding subunit clpA homolog CD4B,chloroplast precursor, putative, expressed	Os12t0230100	Similar to ATP-dependent Clp protease ATP-binding subunit clpA homolog, chloroplast precursor (Fragment).	NA	NA	NA
TraesCS6B01G392000	wds_W4_vs_HFZ_W4 wds_W6_vs_HFZ_W6 wds_W8.5_vs_HFZ_W8.5	3	TraesCS6B01G392000	LOC_Os02g55320.1	two-component response regulator, putative, expressed	Os02t0796500	B-type response regulator, Cytokinin signaling	RR23, OsRR23, Rrb5, Orr3, OsRR18, OsRRB5	B-TYPE RESPONSE REGULATOR 3, B-type response regulator 3, B-type RR 5	OsRR23, Rrb5, Orr3, OsRR18, OsRRB5
TraesCS6B01G367000	wds_W4_vs_HFZ_W4 wds_W6_vs_HFZ_W6 wds_W8.5_vs_HFZ_W8.5	3	TraesCS6B01G367000	LOC_Os06g29350.1	myosin, putative, expressed	Os06t0488200	Similar to Myosin heavy chain (Fragment).	NA	NA	NA
TraesCS3A01G207100	wds_W4_vs_HFZ_W4 wds_W6_vs_HFZ_W6 wds_W8.5_vs_HFZ_W8.5	3	TraesCS3A01G207100	LOC_Os01g38660.1	expressed protein	Os01t0567400	Protein of unknown function DUF3511 domain containing protein.	NA	NA	NA
TraesCS6B01G393000	wds_W4_vs_HFZ_W4 wds_W6_vs_HFZ_W6 wds_W8.5_vs_HFZ_W8.5	3	TraesCS6B01G393000	LOC_Os02g55340.1	WD domain and HEAT domain containing protein, putative, expressed	Os02t0796700	Similar to protein kinase family protein / WD-40 repeat family protein.	NA	NA	OsWD40-57
TraesCS6B01G431400	wds_W4_vs_HFZ_W4 wds_W6_vs_HFZ_W6 wds_W8.5_vs_HFZ_W8.5	3	TraesCS6B01G431400	LOC_Os02g57190.1	Myosin head domain containing protein, expressed	Os02t0816900	Myosin XI (Fragment).	NA	NA	OSMYOXIB, OsMyoXIB
TraesCS3A01G208600	wds_W4_vs_HFZ_W4 wds_W6_vs_HFZ_W6 wds_W8.5_vs_HFZ_W8.5	3	TraesCS3A01G208600	LOC_Os01g39830.1	beta-galactosidase, putative, expressed	Os01t0580200	Similar to Beta-galactosidase precursor (EC 3.2.1.23) (Lactase).	NA	NA	OsBgal3, OsBGal3
TraesCS6B01G339400	wds_W4_vs_HFZ_W4 wds_W6_vs_HFZ_W6 wds_W8.5_vs_HFZ_W8.5	3	TraesCS6B01G339400	LOC_Os02g50790.2	nuclear-pore anchor, putative, expressed	Os02t0741500	Ribbon-helix-helix domain containing protein.	NA	NA	NA
TraesCS6B01G339000	wds_W4_vs_HFZ_W4 wds_W6_vs_HFZ_W6 wds_W8.5_vs_HFZ_W8.5	3	TraesCS6B01G339000	LOC_Os02g50820.1	nucleobase-ascorbate transporter, putative, expressed	Os02t0741800	Similar to Permease 1.	NA	NA	NA
TraesCS4B01G118300	wds_W4_vs_HFZ_W4 wds_W6_vs_HFZ_W6 wds_W8.5_vs_HFZ_W8.5	3	TraesCS4B01G118300	LOC_Os01g03570.1	transcription factor X1, putative, expressed	Os01t0126600	Paralog of FACTOR OF DNA METHYLATION LIKE 1 (OsFDML1), Regulation of flower development	OsFDML2	FACTOR OF DNA METHYLATION LIKE 2	OsFDML2, FDML2
TraesCS6B01G345800	wds_W4_vs_HFZ_W4 wds_W6_vs_HFZ_W6 wds_W8.5_vs_HFZ_W8.5	3	TraesCS6B01G345800	LOC_Os02g52230.1	coronatine-insensitive protein 1, putative, expressed	Os02t0759700	Leucine-rich repeat 2 containing protein.	NA	NA	Os_F0767, OsTIR1
TraesCS6A01G190300	wds_W4_vs_HFZ_W4 wds_W6_vs_HFZ_W6 wds_W8.5_vs_HFZ_W8.5	3	TraesCS6A01G190300	NA	NA	NA	NA	NA	NA	NA
TraesCS6B01G454200	wds_W4_vs_HFZ_W4 wds_W6_vs_HFZ_W6 wds_W8.5_vs_HFZ_W8.5	3	TraesCS6B01G454200	LOC_Os08g13920.1	glycosyl hydrolases family 16, putative, expressed	Os08t0237000	Xyloglucan endotransglycosylase/hydrolase protein 8 precursor (EC 2.4.1.207) (End-xyloglucan transferase) (OsXTH8) (OsXRT5).	NA	NA	OsXTH17, OsXTH8
TraesCS6B01G374000	wds_W4_vs_HFZ_W4 wds_W6_vs_HFZ_W6 wds_W8.5_vs_HFZ_W8.5	3	TraesCS6B01G374000	LOC_Os04g30010.1	OsWAK45 - OsWAK receptor-like protein kinase, expressed	Os04t0368800	Similar to H0607F01.6 protein.	NA	NA	OsWAK45, OsRLCK143, RLCK143
TraesCS6B01G432900	wds_W4_vs_HFZ_W4 wds_W6_vs_HFZ_W6 wds_W8.5_vs_HFZ_W8.5	3	TraesCS6B01G432900	LOC_Os02g57240.1	oxidoreductase, aldo/keto reductase family protein, putative, expressed	Os02t0817500	Potassium channel, voltage-dependent, beta subunit, KCNAB-related domain containing protein.	NA	NA	KOB1
TraesCS6B01G338200	wds_W4_vs_HFZ_W4 wds_W6_vs_HFZ_W6 wds_W8.5_vs_HFZ_W8.5	3	TraesCS6B01G338200	LOC_Os02g50840.1	BAH domain containing protein, putative, expressed	Os02t0742000	Transcription elongation factor, TFIIS/CRSP70, N-terminal domain containing protein.	NA	NA	NA
TraesCS5B01G159400	wds_W4_vs_HFZ_W4 wds_W6_vs_HFZ_W6 wds_W8.5_vs_HFZ_W8.5	3	TraesCS5B01G159400	LOC_Os09g02700.1	polyadenylate-binding protein, putative, expressed	Os09t0115400	Similar to Poly(A)-binding protein.	NA	NA	OsPABPC1, PABPC1
TraesCS6B01G411300	wds_W4_vs_HFZ_W4 wds_W6_vs_HFZ_W6 wds_W8.5_vs_HFZ_W8.5	3	TraesCS6B01G411300	LOC_Os02g56140.1	helix-loop-helix DNA-binding domain containing protein, expressed	Os02t0805250	Basic helix-loop-helix transcription factor, Regulation of grain size	OsbHLH107	basic helix-loop-helix protein 107	OsbHLH107
TraesCS7A01G417000	wds_W4_vs_HFZ_W4 wds_W6_vs_HFZ_W6 wds_W8.5_vs_HFZ_W8.5	3	TraesCS7A01G417000	LOC_Os06g48940.1	GHMP kinases ATP-binding protein, putative, expressed	Os06t0702500	Ribosomal protein S5 domain 2-type fold domain containing protein.	NA	NA	OsARA1
TraesCS6B01G352400	wds_W4_vs_HFZ_W4 wds_W6_vs_HFZ_W6 wds_W8.5_vs_HFZ_W8.5	3	TraesCS6B01G352400	LOC_Os02g52420.1	peptidase, M24 family protein, putative, expressed	Os02t0761700	Peptidase M24 family protein.	NA	NA	NA
TraesCS3A01G210200	wds_W4_vs_HFZ_W4 wds_W6_vs_HFZ_W6 wds_W8.5_vs_HFZ_W8.5	3	TraesCS3A01G210200	LOC_Os01g40330.1	DUF630/DUF632 domains containing protein, putative, expressed	Os01t0585600	Protein of unknown function DUF632 domain containing protein.	NA	NA	NA
TraesCS6B01G470700	wds_W4_vs_HFZ_W4 wds_W6_vs_HFZ_W6 wds_W8.5_vs_HFZ_W8.5	3	TraesCS6B01G470700	LOC_Os02g58620.1	pentatricopeptide, putative, expressed	Os09t0548300	Similar to predicted protein.	NA	NA	NA
TraesCS3D01G166800	wds_W4_vs_HFZ_W4 wds_W6_vs_HFZ_W6 wds_W8.5_vs_HFZ_W8.5	3	TraesCS3D01G166800	LOC_Os01g13530.1	ABIL2, putative, expressed	Os01t0236400	Similar to protein ABIL1.	NA	NA	NA
TraesCS6B01G237900	wds_W4_vs_HFZ_W4 wds_W6_vs_HFZ_W6 wds_W8.5_vs_HFZ_W8.5	3	TraesCS6B01G237900	LOC_Os02g38130.1	no apical meristem protein, putative, expressed	Os02t0594800	No apical meristem (NAM) protein domain containing protein.	NA	NA	ONAC050, ONAC50
TraesCS6B01G468300	wds_W4_vs_HFZ_W4 wds_W6_vs_HFZ_W6 wds_W8.5_vs_HFZ_W8.5	3	TraesCS6B01G468300	LOC_Os02g58550.1	chloroplast channel forming outer membrane protein, putative, expressed	Os02t0832200	Similar to chloroplast channel forming outer membrane protein.	NA	NA	NA
TraesCS4D01G121000	wds_W4_vs_HFZ_W4 wds_W6_vs_HFZ_W6 wds_W8.5_vs_HFZ_W8.5	3	TraesCS4D01G121000	LOC_Os12g02640.1	cytochrome P450 72A1, putative, expressed	Os12t0119000	Cytochrome P450 family protein.	NA	NA	CYP714C2
TraesCS6B01G415900	wds_W4_vs_HFZ_W4 wds_W6_vs_HFZ_W6 wds_W8.5_vs_HFZ_W8.5	3	TraesCS6B01G415900	LOC_Os02g56570.1	TBC domain containing protein, expressed	Os02t0810500	RabGAP/TBC domain containing protein.	NA	NA	NA
TraesCS6B01G351900	wds_W4_vs_HFZ_W4 wds_W6_vs_HFZ_W6 wds_W8.5_vs_HFZ_W8.5	3	TraesCS6B01G351900	LOC_Os02g52510.1	SNF2 family N-terminal domain containing protein, expressed	Os02t0762800	Similar to ATRAD54/CHR25 (ARABIDOPSIS HOMOLOG OF RAD54); ATP binding / DNA binding / helicase.	NA	NA	OsRAD54, OsRad54
TraesCS5B01G155100	wds_W4_vs_HFZ_W4 wds_W6_vs_HFZ_W6 wds_W8.5_vs_HFZ_W8.5	3	TraesCS5B01G155100	LOC_Os11g01154.1	dehydrogenase, putative, expressed	Os12t0102100	Alcohol dehydrogenase superfamily, zinc-containing protein.	NA	NA	NA
TraesCS5B01G156500	wds_W4_vs_HFZ_W4 wds_W6_vs_HFZ_W6 wds_W8.5_vs_HFZ_W8.5	3	TraesCS5B01G156500	LOC_Os05g02670.1	kinesin motor domain containing protein, putative, expressed	Os05t0117798	Kinesin, motor region domain containing protein.	NA	NA	NA
TraesCS6B01G227800	wds_W4_vs_HFZ_W4 wds_W6_vs_HFZ_W6 wds_W8.5_vs_HFZ_W8.5	3	TraesCS6B01G227800	LOC_Os02g36590.1	CPuORF19 - conserved peptide uORF-containing transcript, expressed	Os02t0575700	Similar to OSIGBa0097P08.1 protein.	NA	NA	IIP3
TraesCS6B01G411100	wds_W4_vs_HFZ_W4 wds_W6_vs_HFZ_W6 wds_W8.5_vs_HFZ_W8.5	3	TraesCS6B01G411100	LOC_Os02g56130.1	PCNA - Putative DNA replicative polymerase clamp, expressed	Os02t0805200	Proliferating cell nuclear antigen (PCNA) (Cyclin).	NA	NA	OsPCNA, PCNA
TraesCS6B01G473900	wds_W4_vs_HFZ_W4 wds_W6_vs_HFZ_W6 wds_W8.5_vs_HFZ_W8.5	3	TraesCS6B01G473900	LOC_Os10g28060.1	3-ketoacyl-CoA synthase, putative, expressed	Os10t0416200	Fatty acid elongase (beta-ketoacyl-CoA synthase), Shoot development	ONI2	ONION2	ONI2
TraesCS3D01G165900	wds_W4_vs_HFZ_W4 wds_W6_vs_HFZ_W6 wds_W8.5_vs_HFZ_W8.5	3	TraesCS3D01G165900	LOC_Os01g13404.1	ATP binding protein, putative, expressed	Os01t0235200	Conserved hypothetical protein.	NA	NA	NA
TraesCS4D01G121300	wds_W4_vs_HFZ_W4 wds_W6_vs_HFZ_W6 wds_W8.5_vs_HFZ_W8.5	3	TraesCS4D01G121300	LOC_Os06g30440.1	OsGH3.7 - Probable indole-3-acetic acid-amido synthetase, expressed	Os06t0499500	Similar to Indole-3-acetic acid-amido synthetase GH3.17 (EC 6.3.2.-) (Auxin- responsive GH3-like protein 17) (AtGH3-17).	NA	NA	OsGH3-7
TraesCS6B01G362300	wds_W4_vs_HFZ_W4 wds_W6_vs_HFZ_W6 wds_W8.5_vs_HFZ_W8.5	3	TraesCS6B01G362300	LOC_Os01g27940.1	cyclin-L1-1, putative, expressed	Os01t0377500	Similar to Ania-6a type cyclin.	NA	NA	CycL1;1, CycL1;os;1, Orysa;CycL1;1
TraesCS6B01G382000	wds_W4_vs_HFZ_W4 wds_W6_vs_HFZ_W6 wds_W8.5_vs_HFZ_W8.5	3	TraesCS6B01G382000	LOC_Os02g54730.1	transmembrane amino acid transporter protein, putative, expressed	Os02t0101000	Amino acid transporter, transmembrane domain containing protein.	NA	NA	OsATL11, OsAux/LAX1, OSLAX1
TraesCS6B01G424600	wds_W4_vs_HFZ_W4 wds_W6_vs_HFZ_W6 wds_W8.5_vs_HFZ_W8.5	3	TraesCS6B01G424600	LOC_Os03g21240.1	myb-like DNA-binding domain containing protein, expressed	Os03t0329900	MYB-CC family protein, Pi-starvation signaling	PHR1, OsPHR1	PHOSPHATE STARVATION RESPONSE 1, PHOSPHATE RESPONSE1	OsPHR1
TraesCS6B01G345500	wds_W4_vs_HFZ_W4 wds_W6_vs_HFZ_W6 wds_W8.5_vs_HFZ_W8.5	3	TraesCS6B01G345500	LOC_Os11g26190.1	RALFL23 - Rapid ALkalinization Factor RALF family protein precursor, expressed	Os11t0448700	Conserved hypothetical protein.	NA	NA	OsRALF-31, OsRALF31, RALF-31
TraesCS5B01G159200	wds_W4_vs_HFZ_W4 wds_W6_vs_HFZ_W6 wds_W8.5_vs_HFZ_W8.5	3	TraesCS5B01G159200	LOC_Os09g02690.1	expressed protein	Os09t0114700	WIYLD domain domain containing protein.	NA	NA	NA
TraesCS7B01G175600	wds_W4_vs_HFZ_W4 wds_W6_vs_HFZ_W6 wds_W8.5_vs_HFZ_W8.5	3	TraesCS7B01G175600	LOC_Os08g44320.1	low molecular weight protein-tyrosine-phosphatase slr0328, putative, expressed	Os08t0557400	Protein tyrosine phosphatase-like protein.	NA	NA	OsPP104
TraesCS6B01G406500	wds_W4_vs_HFZ_W4 wds_W6_vs_HFZ_W6 wds_W8.5_vs_HFZ_W8.5	3	TraesCS6B01G406500	LOC_Os11g09474.1	OsFBX400 - F-box domain containing protein, expressed	Os11t0200950	F-box domain, cyclin-like domain containing protein.	NA	NA	Os_F0390
TraesCS6B01G456100	wds_W4_vs_HFZ_W4 wds_W6_vs_HFZ_W6 wds_W8.5_vs_HFZ_W8.5	3	TraesCS6B01G456100	LOC_Os05g03080.1	expressed protein	Os01t0946800	Similar to OSIGBa0115K01-H0319F09.21 protein.	NA	NA	NA
TraesCS7A01G419900	wds_W4_vs_HFZ_W4 wds_W6_vs_HFZ_W6 wds_W8.5_vs_HFZ_W8.5	3	TraesCS7A01G419900	LOC_Os06g48700.1	DNA binding protein, putative, expressed	Os06t0700500	Protein of unknown function DUF266, plant family protein.	NA	NA	NA
TraesCS6B01G376900	wds_W4_vs_HFZ_W4 wds_W6_vs_HFZ_W6 wds_W8.5_vs_HFZ_W8.5	3	TraesCS6B01G376900	LOC_Os03g17084.1	Core histone H2A/H2B/H3/H4 domain containing protein, putative, expressed	Os03t0279000	Similar to Histone H2B.1.	NA	NA	NA
TraesCS6B01G389000	wds_W4_vs_HFZ_W4 wds_W6_vs_HFZ_W6 wds_W8.5_vs_HFZ_W8.5	3	TraesCS6B01G389000	LOC_Os08g10440.1	NBS-LRR disease resistance protein, putative, expressed	Os08t0205150	NB-ARC domain containing protein.	NA	NA	NA
TraesCS6B01G384900	wds_W4_vs_HFZ_W4 wds_W6_vs_HFZ_W6 wds_W8.5_vs_HFZ_W8.5	3	TraesCS6B01G384900	LOC_Os07g30250.1	RFT1, putative, expressed	Os07t0486100	RFT1 domain containing protein.	NA	NA	NA
TraesCS6B01G356800	wds_W4_vs_HFZ_W4 wds_W6_vs_HFZ_W6 wds_W8.5_vs_HFZ_W8.5	3	TraesCS6B01G356800	LOC_Os02g53130.1	nitrate reductase, putative, expressed	Os02t0770800	Similar to Nitrate reductase [NAD(P)H] (EC 1.7.1.2).	NA	NA	OsNIA1, OsNia1, NIA1, Nia1, OsNR, NR
TraesCS6B01G395400	wds_W4_vs_HFZ_W4 wds_W6_vs_HFZ_W6 wds_W8.5_vs_HFZ_W8.5	3	TraesCS6B01G395400	LOC_Os06g12100.1	mTERF family protein, expressed	Os06t0225100	Mitochodrial transcription termination factor-related family protein.	NA	NA	NA
TraesCS6B01G349300	wds_W4_vs_HFZ_W4 wds_W6_vs_HFZ_W6 wds_W8.5_vs_HFZ_W8.5	3	TraesCS6B01G349300	LOC_Os02g51790.1	ribosomal protein L29, putative, expressed	Os02t0754300	Ribosomal protein L29 family protein.	NA	NA	NA
TraesCS5B01G153000	wds_W4_vs_HFZ_W4 wds_W6_vs_HFZ_W6 wds_W8.5_vs_HFZ_W8.5	3	TraesCS5B01G153000	LOC_Os12g01370.1	fatty acid desaturase, putative, expressed	Os12t0104400	Fatty acid desaturase, type 1 domain containing protein.	NA	NA	NA
TraesCS3A01G208100	wds_W4_vs_HFZ_W4 wds_W6_vs_HFZ_W6 wds_W8.5_vs_HFZ_W8.5	3	TraesCS3A01G208100	LOC_Os01g39600.1	expressed protein	Os01t0577600	Similar to predicted protein.	NA	NA	NA
TraesCS4B01G116000	wds_W4_vs_HFZ_W4 wds_W6_vs_HFZ_W6 wds_W8.5_vs_HFZ_W8.5	3	TraesCS4B01G116000	LOC_Os12g30020.1	cyclin-T1-4, putative, expressed	Os12t0485400	Similar to Cyclin T1 (Fragment).	NA	NA	CycT1;6, CycT1;os;6, Orysa;CycT1;6
TraesCS5B01G155200	wds_W4_vs_HFZ_W4 wds_W6_vs_HFZ_W6 wds_W8.5_vs_HFZ_W8.5	3	TraesCS5B01G155200	LOC_Os12g01140.1	AGC_PVPK_like_kin82y.2 - ACG kinases include homologs to PKA, PKG and PKC, expressed	Os11t0102200	Similar to NPH1-1.	NA	NA	NA
TraesCS3D01G165600	wds_W4_vs_HFZ_W4 wds_W6_vs_HFZ_W6 wds_W8.5_vs_HFZ_W8.5	3	TraesCS3D01G165600	LOC_Os01g13370.1	seven in absentia protein family domain containing protein, expressed	Os01t0234900	Similar to Ubiquitin ligase SINAT5 (EC 6.3.2.-) (Seven in absentia homolog 5). Splice isoform 2.	NA	NA	OsRFPHC-14, OsSTA9
TraesCS7A01G415100	wds_W4_vs_HFZ_W4 wds_W6_vs_HFZ_W6 wds_W8.5_vs_HFZ_W8.5	3	TraesCS7A01G415100	LOC_Os06g49080.1	zinc finger C-x8-C-x5-C-x3-H type family protein, expressed	Os06t0704300	CCCH-type zinc finger protein, Negative regulator of the brassinosteroid (BR) response, Control of rice architecture via BR signaling	C3H46, OsC3H46, LIC, OsLIC	ZINC FINGER CCCH DOMAIN-CONTAINING PROTEIN 46, Zinc finger CCCH domain-containing protein 46, LEAF and TILLER ANGLE INCREASED CONTROLLER	OsC3H46, C3H46, OsLIC
TraesCS6B01G472100	wds_W4_vs_HFZ_W4 wds_W6_vs_HFZ_W6 wds_W8.5_vs_HFZ_W8.5	3	TraesCS6B01G472100	LOC_Os02g58390.1	inactive receptor kinase At2g26730 precursor, putative, expressed	Os04t0649700	Similar to H0212B02.5 protein.	NA	NA	NA
TraesCS6B01G340000	wds_W4_vs_HFZ_W4 wds_W6_vs_HFZ_W6 wds_W8.5_vs_HFZ_W8.5	3	TraesCS6B01G340000	LOC_Os01g22500.1	craniofacial development protein 1, putative, expressed	Os01t0328500	Bucentaur or craniofacial development family protein.	NA	NA	NA
TraesCS6B01G225100	wds_W4_vs_HFZ_W4 wds_W6_vs_HFZ_W6 wds_W8.5_vs_HFZ_W8.5	3	TraesCS6B01G225100	LOC_Os02g37910.1	expressed protein	Os02t0592200	Similar to alkaline phosphatase D.	NA	NA	NA
TraesCS6B01G230900	wds_W4_vs_HFZ_W4 wds_W6_vs_HFZ_W6 wds_W8.5_vs_HFZ_W8.5	3	TraesCS6B01G230900	LOC_Os02g35470.1	calmodulin binding protein, putative, expressed	Os02t0562300	Calmodulin binding protein-like family protein.	NA	NA	NA
TraesCS6B01G388500	wds_W4_vs_HFZ_W4 wds_W6_vs_HFZ_W6 wds_W8.5_vs_HFZ_W8.5	3	TraesCS6B01G388500	LOC_Os02g55134.1	cytochrome c oxidase copper chaperone, putative, expressed	Os02t0794600	Similar to Copper chaperone COX17-1.	NA	NA	NA
TraesCS4D01G128200	wds_W4_vs_HFZ_W4 wds_W6_vs_HFZ_W6 wds_W8.5_vs_HFZ_W8.5	3	TraesCS4D01G128200	LOC_Os12g04510.1	DNA-directed RNA polymerases I, II, and III subunit RPABC1, putative, expressed	Os11t0143400	DNA-directed RNA polymerase, RPB5 subunit domain containing protein.	NA	NA	NA
TraesCS3D01G165800	wds_W4_vs_HFZ_W4 wds_W6_vs_HFZ_W6 wds_W8.5_vs_HFZ_W8.5	3	TraesCS3D01G165800	LOC_Os01g13390.1	expressed protein	Os01t0235100	Similar to predicted protein.	NA	NA	NA
TraesCS6B01G231400	wds_W4_vs_HFZ_W4 wds_W6_vs_HFZ_W6 wds_W8.5_vs_HFZ_W8.5	3	TraesCS6B01G231400	LOC_Os02g17970.2	AGC_PKA/PKG_like.1 - ACG kinases include homologs to PKA, PKG and PKC, expressed	Os02t0281000	RmlC-like jelly roll fold domain containing protein.	NA	NA	OsPP23
TraesCS4B01G117800	wds_W4_vs_HFZ_W4 wds_W6_vs_HFZ_W6 wds_W8.5_vs_HFZ_W8.5	3	TraesCS4B01G117800	LOC_Os11g05556.1	signal recognition particle 54 kDa protein, putative, expressed	Os11t0153700	Similar to Signal recognition particle 54 kDa protein, chloroplast precursor (SRP54) (54 chloroplast protein) (54CP) (FFC).	NA	NA	NA
TraesCS5B01G157000	wds_W4_vs_HFZ_W4 wds_W6_vs_HFZ_W6 wds_W8.5_vs_HFZ_W8.5	3	TraesCS5B01G157000	LOC_Os09g01620.1	RNA pseudouridine synthase, putative, expressed	Os09t0103500	Pseudouridine synthase domain containing protein.	NA	NA	NA
TraesCS6B01G399500	wds_W4_vs_HFZ_W4 wds_W6_vs_HFZ_W6 wds_W8.5_vs_HFZ_W8.5	3	TraesCS6B01G399500	LOC_Os07g12830.1	cytochrome b5-like Heme/Steroid binding domain containing protein, expressed	Os07t0232200	Similar to Flavohemoprotein b5/b5R variant.	NA	NA	NA
TraesCS6B01G377200	wds_W4_vs_HFZ_W4 wds_W6_vs_HFZ_W6 wds_W8.5_vs_HFZ_W8.5	3	TraesCS6B01G377200	LOC_Os02g54500.1	WD40-like, putative, expressed	Os02t0786000	Similar to predicted protein.	NA	NA	NA
TraesCS3D01G164400	wds_W4_vs_HFZ_W4 wds_W6_vs_HFZ_W6 wds_W8.5_vs_HFZ_W8.5	3	TraesCS3D01G164400	LOC_Os01g13200.1	abscisic acid insensitive 8, putative, expressed	Os01t0232800	Similar to KOB1.	NA	NA	NA
TraesCS7B01G176500	wds_W4_vs_HFZ_W4 wds_W6_vs_HFZ_W6 wds_W8.5_vs_HFZ_W8.5	3	TraesCS7B01G176500	LOC_Os08g44370.1	inosine-uridine preferring nucleoside hydrolase family protein, putative, expressed	Os08t0557900	Inosine/uridine-preferring nucleoside hydrolase domain containing protein.	NA	NA	NA
TraesCS6B01G355800	wds_W4_vs_HFZ_W4 wds_W6_vs_HFZ_W6 wds_W8.5_vs_HFZ_W8.5	3	TraesCS6B01G355800	LOC_Os02g53180.2	1-aminocyclopropane-1-carboxylate oxidase protein, putative, expressed	Os02t0771600	Similar to 1-aminocyclopropane-1-carboxylate oxidase (Fragment).	NA	NA	OsACO3
TraesCS6B01G428100	wds_W4_vs_HFZ_W4 wds_W6_vs_HFZ_W6 wds_W8.5_vs_HFZ_W8.5	3	TraesCS6B01G428100	LOC_Os10g04110.1	MLA6 protein, putative, expressed	Os12t0564800	NB-ARC domain containing protein.	NA	NA	NA
TraesCS6B01G410500	wds_W4_vs_HFZ_W4 wds_W6_vs_HFZ_W6 wds_W8.5_vs_HFZ_W8.5	3	TraesCS6B01G410500	LOC_Os02g56030.1	expressed protein	Os02t0804400	Conserved hypothetical protein.	NA	NA	NA
TraesCS3A01G209900	wds_W4_vs_HFZ_W4 wds_W6_vs_HFZ_W6 wds_W8.5_vs_HFZ_W8.5	3	TraesCS3A01G209900	LOC_Os01g40280.1	integral membrane protein, putative, expressed	Os01t0585100	Similar to Integral membrane protein.	NA	NA	NA
TraesCS6B01G430500	wds_W4_vs_HFZ_W4 wds_W6_vs_HFZ_W6 wds_W8.5_vs_HFZ_W8.5	3	TraesCS6B01G430500	NA	NA	NA	NA	NA	NA	NA
TraesCS4B01G117900	wds_W4_vs_HFZ_W4 wds_W6_vs_HFZ_W6 wds_W8.5_vs_HFZ_W8.5	3	TraesCS4B01G117900	LOC_Os11g05556.1	signal recognition particle 54 kDa protein, putative, expressed	Os11t0153700	Similar to Signal recognition particle 54 kDa protein, chloroplast precursor (SRP54) (54 chloroplast protein) (54CP) (FFC).	NA	NA	NA
TraesCS6B01G333700	wds_W4_vs_HFZ_W4 wds_W6_vs_HFZ_W6 wds_W8.5_vs_HFZ_W8.5	3	TraesCS6B01G333700	LOC_Os02g51400.1	AAA family ATPase, putative, expressed	Os06t0225900	Similar to ATP binding / ATPase/ nucleoside-triphosphatase/ nucleotide binding.	NA	NA	NA
TraesCS6B01G235200	wds_W4_vs_HFZ_W4 wds_W6_vs_HFZ_W6 wds_W8.5_vs_HFZ_W8.5	3	TraesCS6B01G235200	LOC_Os02g32160.1	copine, putative, expressed	Os02t0521300	Copine protein, Negative regulation of disease resistance, Positive regulation of plant growth and development	OsBON1	BONZAI 1	OsBON1
TraesCS5B01G157100	wds_W4_vs_HFZ_W4 wds_W6_vs_HFZ_W6 wds_W8.5_vs_HFZ_W8.5	3	TraesCS5B01G157100	LOC_Os09g01590.1	triacylglycerol lipase 1 precursor, putative, expressed	Os09t0103100	Similar to predicted protein.	NA	NA	NA
TraesCS3D01G161900	wds_W4_vs_HFZ_W4 wds_W6_vs_HFZ_W6 wds_W8.5_vs_HFZ_W8.5	3	TraesCS3D01G161900	LOC_Os05g43820.1	ras-related protein, putative, expressed	Os01t0229400	Small GTP-binding protein, GTPase, Regulation of cell death, Disease resistance, Immune responses	RAC1, OsRAC1, OsRac1, Os Rac1	RAC/ROP-TYPE GTPASE 1, small GTP-binding protein 1, Rac-like GTP-binding protein 1, GTPase Rac homolog	OsRAC1, OsRac1, Os Rac1, Rac1, Os-Rac1
TraesCS5B01G155800	wds_W4_vs_HFZ_W4 wds_W6_vs_HFZ_W6 wds_W8.5_vs_HFZ_W8.5	3	TraesCS5B01G155800	LOC_Os11g01020.2	RNA recognition motif containing protein, putative, expressed	Os11t0100200	Similar to ALY protein.	NA	NA	NA
TraesCS4B01G156500	wds_W4_vs_HFZ_W4 wds_W6_vs_HFZ_W6 wds_W8.5_vs_HFZ_W8.5	3	TraesCS4B01G156500	LOC_Os03g24590.1	mTERF domain containing protein, expressed	Os03t0360600	Mitochodrial transcription termination factor-related family protein.	NA	NA	NA
TraesCS6B01G234900	wds_W4_vs_HFZ_W4 wds_W6_vs_HFZ_W6 wds_W8.5_vs_HFZ_W8.5	3	TraesCS6B01G234900	LOC_Os05g05600.1	ATA15 protein, putative, expressed	Os05t0148700	Armadillo-type fold domain containing protein.	NA	NA	NA
TraesCS6B01G456300	wds_W4_vs_HFZ_W4 wds_W6_vs_HFZ_W6 wds_W8.5_vs_HFZ_W8.5	3	TraesCS6B01G456300	LOC_Os02g58030.1	leucine-rich repeat-containing protein 40, putative, expressed	Os02t0826600	Leucine-rich repeat, typical subtype containing protein.	NA	NA	OsIRL6
TraesCS6B01G413100	wds_W4_vs_HFZ_W4 wds_W6_vs_HFZ_W6 wds_W8.5_vs_HFZ_W8.5	3	TraesCS6B01G413100	LOC_Os02g56280.1	zinc finger family protein, putative, expressed	Os02t0806700	Similar to Retroelement pol polyprotein-like.	NA	NA	NA
TraesCS6B01G437800	wds_W4_vs_HFZ_W4 wds_W6_vs_HFZ_W6 wds_W8.5_vs_HFZ_W8.5	3	TraesCS6B01G437800	LOC_Os02g57470.1	tetratricopeptide repeat containing protein, putative, expressed	Os02t0820300	Tetratricopeptide-like helical domain containing protein.	NA	NA	NA
TraesCS6B01G382600	wds_W4_vs_HFZ_W4 wds_W6_vs_HFZ_W6 wds_W8.5_vs_HFZ_W8.5	3	TraesCS6B01G382600	LOC_Os02g54770.1	RNA recognition motif containing protein, expressed	Os02t0789400	Similar to 9G8-like SR protein (RSZp22 splicing factor).	NA	NA	NA
TraesCS6B01G423100	wds_W4_vs_HFZ_W4 wds_W6_vs_HFZ_W6 wds_W8.5_vs_HFZ_W8.5	3	TraesCS6B01G423100	LOC_Os02g56850.1	glutathione reductase, putative, expressed	Os02t0813500	Glutathione reductase, cytosolic (EC 1.8.1.7) (GR) (GRase).	NA	NA	OsGR2, RGRC2, GR2, OsGR, OsGR3, OsRGRC2
TraesCS4A01G157900	wds_W4_vs_HFZ_W4 wds_W6_vs_HFZ_W6 wds_W8.5_vs_HFZ_W8.5	3	TraesCS4A01G157900	LOC_Os07g47660.1	expressed protein	Os07t0673801	Conserved hypothetical protein.	NA	NA	NA
TraesCS6B01G410900	wds_W4_vs_HFZ_W4 wds_W6_vs_HFZ_W6 wds_W8.5_vs_HFZ_W8.5	3	TraesCS6B01G410900	LOC_Os02g56110.1	AP-1 complex subunit gamma-1, putative, expressed	Os06t0167100	Armadillo-like helical domain containing protein.	NA	NA	NA
TraesCS6B01G378200	wds_W4_vs_HFZ_W4 wds_W6_vs_HFZ_W6 wds_W8.5_vs_HFZ_W8.5	3	TraesCS6B01G378200	LOC_Os02g34630.1	MYB family transcription factor, putative, expressed	Os02t0551400	Homeodomain-related domain containing protein.	NA	NA	NA
TraesCS6B01G451000	wds_W4_vs_HFZ_W4 wds_W6_vs_HFZ_W6 wds_W8.5_vs_HFZ_W8.5	3	TraesCS6B01G451000	LOC_Os10g34614.1	csAtPR5, putative, expressed	Os10t0487600	Conserved hypothetical protein.	NA	NA	NA
TraesCS4B01G118400	wds_W4_vs_HFZ_W4 wds_W6_vs_HFZ_W6 wds_W8.5_vs_HFZ_W8.5	3	TraesCS4B01G118400	LOC_Os12g02050.1	expressed protein	Os12t0111700	Conserved hypothetical protein.	NA	NA	NA
TraesCS6B01G229700	wds_W4_vs_HFZ_W4 wds_W6_vs_HFZ_W6 wds_W8.5_vs_HFZ_W8.5	3	TraesCS6B01G229700	LOC_Os02g29550.1	AP2 domain containing protein, expressed	Os02t0499000	Similar to DNA binding protein.	NA	NA	OsERF#140, OsERF140, AP2/EREBP#013, AP2/EREBP13
TraesCS6B01G344700	wds_W4_vs_HFZ_W4 wds_W6_vs_HFZ_W6 wds_W8.5_vs_HFZ_W8.5	3	TraesCS6B01G344700	LOC_Os03g38490.1	DAG protein, chloroplast precursor, putative, expressed	Os03t0581600	Similar to DAG protein.	NA	NA	OsMORF3
TraesCS6B01G335200	wds_W4_vs_HFZ_W4 wds_W6_vs_HFZ_W6 wds_W8.5_vs_HFZ_W8.5	3	TraesCS6B01G335200	LOC_Os02g51180.1	cullin, putative, expressed	Os02t0746000	Cullin3a protein, Regulation of cell death and immunity	CUL3A, OsCUL3a	CULLIN 3A, Cullin3a	OsCUL3a, CUL3a
TraesCS6B01G368400	wds_W4_vs_HFZ_W4 wds_W6_vs_HFZ_W6 wds_W8.5_vs_HFZ_W8.5	3	TraesCS6B01G368400	LOC_Os02g53830.1	MTD1, putative, expressed	Os02t0778700	Similar to MTD1.	NA	NA	NA
TraesCS3D01G164800	wds_W4_vs_HFZ_W4 wds_W6_vs_HFZ_W6 wds_W8.5_vs_HFZ_W8.5	3	TraesCS3D01G164800	LOC_Os01g13280.1	ubiquitin conjugating enzyme protein, putative, expressed	Os01t0233900	Similar to cDNA clone:J013003E06, full insert sequence.	NA	NA	OsUBC37
TraesCS6B01G388000	wds_W4_vs_HFZ_W4 wds_W6_vs_HFZ_W6 wds_W8.5_vs_HFZ_W8.5	3	TraesCS6B01G388000	LOC_Os02g55110.1	expressed protein	Os02t0794300	Protein of unknown function DUF566 family protein.	NA	NA	NA
TraesCS3D01G166200	wds_W4_vs_HFZ_W4 wds_W6_vs_HFZ_W6 wds_W8.5_vs_HFZ_W8.5	3	TraesCS3D01G166200	LOC_Os01g13430.1	importin-alpha re-exporter, putative, expressed	Os01t0235400	Similar to Importin-alpha re-exporter (Cellular apoptosis susceptibility protein homolog).	NA	NA	NA
TraesCS6B01G354700	wds_W4_vs_HFZ_W4 wds_W6_vs_HFZ_W6 wds_W8.5_vs_HFZ_W8.5	3	TraesCS6B01G354700	LOC_Os02g53280.1	expressed protein	Os09t0448500	Transcriptional activator, Regulation of grain shape	GS9	Grain Shape Gene on Chromosome 9	NA
TraesCS6B01G449400	wds_W4_vs_HFZ_W4 wds_W6_vs_HFZ_W6 wds_W8.5_vs_HFZ_W8.5	3	TraesCS6B01G449400	LOC_Os02g57760.1	O-methyltransferase, putative, expressed	Os02t0823400	Similar to S-adenosyl-L-methionine: beta-alanine N-methyltransferase (Fragment).	NA	NA	OsCOMTL4, COMT2
TraesCS6B01G379400	wds_W4_vs_HFZ_W4 wds_W6_vs_HFZ_W6 wds_W8.5_vs_HFZ_W8.5	3	TraesCS6B01G379400	LOC_Os02g54624.1	zinc finger family protein, putative, expressed	Os05t0179000	Zinc finger, RING/FYVE/PHD-type domain containing protein.	NA	NA	OsRFPH2-5
TraesCS6B01G406700	wds_W4_vs_HFZ_W4 wds_W6_vs_HFZ_W6 wds_W8.5_vs_HFZ_W8.5	3	TraesCS6B01G406700	LOC_Os11g09474.1	OsFBX400 - F-box domain containing protein, expressed	Os11t0200950	Cyclin-like F-box domain containing protein.	NA	NA	Os_F0390
TraesCS6B01G422600	wds_W4_vs_HFZ_W4 wds_W6_vs_HFZ_W6 wds_W8.5_vs_HFZ_W8.5	3	TraesCS6B01G422600	LOC_Os02g56880.1	transcriptional corepressor LEUNIG, putative, expressed	Os02t0813800	Similar to STYLOSA protein.	NA	NA	OsWD40-58
TraesCS6B01G227100	wds_W4_vs_HFZ_W4 wds_W6_vs_HFZ_W6 wds_W8.5_vs_HFZ_W8.5	3	TraesCS6B01G227100	LOC_Os02g36360.1	ZOS2-11 - C2H2 zinc finger protein, expressed	Os02t0572900	Zinc finger, C2H2-type domain containing protein.	NA	NA	NA
TraesCS6B01G230700	wds_W4_vs_HFZ_W4 wds_W6_vs_HFZ_W6 wds_W8.5_vs_HFZ_W8.5	3	TraesCS6B01G230700	LOC_Os02g34680.1	ZOS2-09 - C2H2 zinc finger protein, expressed	Os02t0551900	Zinc finger, C2H2-type domain containing protein.	NA	NA	NA
TraesCS6B01G233700	wds_W4_vs_HFZ_W4 wds_W6_vs_HFZ_W6 wds_W8.5_vs_HFZ_W8.5	3	TraesCS6B01G233700	LOC_Os02g33430.1	E2F family transcription factor protein, putative, expressed	Os02t0537500	E2F transcription factor	OsE2F1	NA	Orysa;E2F1, OsE2F1, E2F1
TraesCS6B01G430000	wds_W4_vs_HFZ_W4 wds_W6_vs_HFZ_W6 wds_W8.5_vs_HFZ_W8.5	3	TraesCS6B01G430000	LOC_Os02g57160.1	ELMO/CED-12 family protein, putative, expressed	Os02t0816600	Similar to ABC(yeast) homolog1.	NA	NA	NA
TraesCS6B01G387300	wds_W4_vs_HFZ_W4 wds_W6_vs_HFZ_W6 wds_W8.5_vs_HFZ_W8.5	3	TraesCS6B01G387300	LOC_Os04g14654.1	Sec1 family transport protein, putative, expressed	Os04t0223000	Sec1-like protein family protein.	NA	NA	NA
TraesCS5B01G156900	wds_W4_vs_HFZ_W4 wds_W6_vs_HFZ_W6 wds_W8.5_vs_HFZ_W8.5	3	TraesCS5B01G156900	LOC_Os09g01630.2	transposon protein, putative, CACTA, En/Spm sub-class, expressed	Os09t0103600	PRP38 family protein.	NA	NA	NA
TraesCS6B01G415800	wds_W4_vs_HFZ_W4 wds_W6_vs_HFZ_W6 wds_W8.5_vs_HFZ_W8.5	3	TraesCS6B01G415800	LOC_Os02g56565.1	endoribonuclease, putative, expressed	Os02t0810450	Similar to endoribonuclease.	NA	NA	NA
TraesCS6B01G239300	wds_W4_vs_HFZ_W4 wds_W6_vs_HFZ_W6 wds_W8.5_vs_HFZ_W8.5	3	TraesCS6B01G239300	LOC_Os10g21850.1	retrotransposon protein, putative, unclassified, expressed	Os12t0156200	Similar to DNA-binding factor of bZIP class.	NA	NA	NA
TraesCS6B01G429500	wds_W4_vs_HFZ_W4 wds_W6_vs_HFZ_W6 wds_W8.5_vs_HFZ_W8.5	3	TraesCS6B01G429500	LOC_Os07g06850.1	gibberellin receptor GID1L2, putative, expressed	Os07t0162600	Alpha/beta hydrolase fold-3 domain containing protein.	NA	NA	NA
TraesCS6B01G412300	wds_W4_vs_HFZ_W4 wds_W6_vs_HFZ_W6 wds_W8.5_vs_HFZ_W8.5	3	TraesCS6B01G412300	LOC_Os02g56250.1	GATA zinc finger domain containing protein, expressed	Os02t0806400	Hypothetical conserved gene.	NA	NA	NA
TraesCS3D01G339100	wds_W4_vs_HFZ_W4 wds_W6_vs_HFZ_W6 wds_W8.5_vs_HFZ_W8.5	3	TraesCS3D01G339100	LOC_Os01g60810.1	DUF623 domain containing protein, expressed	Os01t0823500	OVATE family protein, Regulation of growth and development, Resistance to drought and cold stresses	OsOFP6	OVATE family protein 6	OsOFP4, OFP4, OsOFP06, OsOFP6, OFP6
TraesCS6B01G450500	wds_W4_vs_HFZ_W4 wds_W6_vs_HFZ_W6 wds_W8.5_vs_HFZ_W8.5	3	TraesCS6B01G450500	LOC_Os02g57670.1	ribosomal L9, putative, expressed	Os02t0822600	Similar to 50S ribosomal protein L9.	NA	NA	NA
TraesCS4B01G175500	wds_W4_vs_HFZ_W4 wds_W6_vs_HFZ_W6 wds_W8.5_vs_HFZ_W8.5	3	TraesCS4B01G175500	LOC_Os03g20720.1	GTPase-activating protein, putative, expressed	Os03t0323500	Arf GTPase activating protein family protein.	NA	NA	NA
TraesCS7A01G415300	wds_W4_vs_HFZ_W4 wds_W6_vs_HFZ_W6 wds_W8.5_vs_HFZ_W8.5	3	TraesCS7A01G415300	LOC_Os06g49060.1	ternary complex factor MIP1, putative, expressed	Os06t0704100	Protein of unknown function DUF547 domain containing protein.	NA	NA	NA
TraesCS6B01G462400	wds_W4_vs_HFZ_W4 wds_W6_vs_HFZ_W6 wds_W8.5_vs_HFZ_W8.5	3	TraesCS6B01G462400	LOC_Os06g51320.1	GASR8 - Gibberellin-regulated GASA/GAST/Snakin family protein precursor, expressed	Os06t0729400	Similar to Gibberellin-regulated protein 2 precursor.	NA	NA	NA
TraesCS6B01G400000	wds_W4_vs_HFZ_W4 wds_W6_vs_HFZ_W6 wds_W8.5_vs_HFZ_W8.5	3	TraesCS6B01G400000	LOC_Os02g55610.1	serine-rich protein, putative, expressed	Os02t0799700	Similar to serine-rich protein.	NA	NA	NA
TraesCS6B01G470900	wds_W4_vs_HFZ_W4 wds_W6_vs_HFZ_W6 wds_W8.5_vs_HFZ_W8.5	3	TraesCS6B01G470900	LOC_Os02g58790.1	cell division inhibitor, putative, expressed	Os02t0834700	Similar to Cell division inhibitor.	NA	NA	NA
TraesCS6B01G377800	wds_W4_vs_HFZ_W4 wds_W6_vs_HFZ_W6 wds_W8.5_vs_HFZ_W8.5	3	TraesCS6B01G377800	LOC_Os02g54540.1	SCP-like extracellular protein, expressed	Os02t0786500	Similar to PR-1a pathogenesis related protein (Hv-1a) precursor.	NA	NA	OsPR1#021, OsPR1-21
TraesCS6B01G366100	wds_W4_vs_HFZ_W4 wds_W6_vs_HFZ_W6 wds_W8.5_vs_HFZ_W8.5	3	TraesCS6B01G366100	LOC_Os02g53620.1	nuclear transcription factor Y subunit, putative, expressed	Os02t0776400	Similar to nuclear transcription factor Y subunit A-3.	NA	NA	OsHAP2K, NF-YA11, OsNF-YA11, NFYA11
TraesCS6B01G229300	wds_W4_vs_HFZ_W4 wds_W6_vs_HFZ_W6 wds_W8.5_vs_HFZ_W8.5	3	TraesCS6B01G229300	LOC_Os02g23890.1	protein transporter, putative, expressed	Os02t0435000	Translocation protein Sec62 family protein.	NA	NA	OsNSCC2
TraesCS2B01G429900	wds_W4_vs_HFZ_W4 wds_W6_vs_HFZ_W6 wds_W8.5_vs_HFZ_W8.5	3	TraesCS2B01G429900	LOC_Os08g04590.1	csAtPR5, putative, expressed	Os04t0689800	Similar to CAA30376.1 protein.	NA	NA	NA
TraesCS3D01G164600	wds_W4_vs_HFZ_W4 wds_W6_vs_HFZ_W6 wds_W8.5_vs_HFZ_W8.5	3	TraesCS3D01G164600	LOC_Os01g13260.1	cyclin-A1, putative, expressed	Os01t0233500	Cyclin.	NA	NA	CycA1;1, CycA1;os;1, Orysa;CycA1;1, CYCA2.3
TraesCS6B01G150700	wds_W4_vs_HFZ_W4 wds_W6_vs_HFZ_W6 wds_W8.5_vs_HFZ_W8.5	3	TraesCS6B01G150700	LOC_Os07g46520.1	rhythmically expressed gene 2 protein, putative, expressed	Os07t0659400	Similar to rhythmically expressed protein.	NA	NA	NA
TraesCS7B01G260600	wds_W4_vs_HFZ_W4 wds_W6_vs_HFZ_W6 wds_W8.5_vs_HFZ_W8.5	3	TraesCS7B01G260600	LOC_Os06g38970.1	expressed protein	Os03t0791700	Tyrosine protein kinase domain containing protein.	NA	NA	NA
TraesCS6B01G235400	wds_W4_vs_HFZ_W4 wds_W6_vs_HFZ_W6 wds_W8.5_vs_HFZ_W8.5	3	TraesCS6B01G235400	LOC_Os02g13950.1	NHL repeat-containing protein, putative, expressed	Os02t0234200	NHL domain-containing protein, Determination of panicle architecture, grain shape and grain weight	FUWA, OsFUWA	NA	FUWA, OsFUWA
TraesCS6B01G415700	wds_W4_vs_HFZ_W4 wds_W6_vs_HFZ_W6 wds_W8.5_vs_HFZ_W8.5	3	TraesCS6B01G415700	LOC_Os02g56560.1	CK1_CaseinKinase_1.6 - CK1 includes the casein kinase 1 kinases, expressed	Os02t0810400	Similar to Dual specificity kinase 1.	NA	NA	NA
TraesCS6B01G361300	wds_W4_vs_HFZ_W4 wds_W6_vs_HFZ_W6 wds_W8.5_vs_HFZ_W8.5	3	TraesCS6B01G361300	LOC_Os03g62379.1	MYB family transcription factor, putative, expressed	NA	NA	NA	NA	NA
TraesCS6B01G335400	wds_W4_vs_HFZ_W4 wds_W6_vs_HFZ_W6 wds_W8.5_vs_HFZ_W8.5	3	TraesCS6B01G335400	LOC_Os02g51150.1	sphingolipid C4-hydroxylase SUR2, putative, expressed	Os02t0745700	Fatty acid hydroxylase domain containing protein.	NA	NA	NA
TraesCS6B01G240900	wds_W4_vs_HFZ_W4 wds_W6_vs_HFZ_W6 wds_W8.5_vs_HFZ_W8.5	3	TraesCS6B01G240900	LOC_Os02g38430.1	steroid nuclear receptor, ligand-binding, putative, expressed	Os02t0597800	Nuclear hormone receptor, ligand-binding domain containing protein.	NA	NA	NA
TraesCS3D01G162700	wds_W4_vs_HFZ_W4 wds_W6_vs_HFZ_W6 wds_W8.5_vs_HFZ_W8.5	3	TraesCS3D01G162700	LOC_Os01g13030.1	OsIAA3 - Auxin-responsive Aux/IAA gene family member, expressed	Os01t0231000	Similar to Auxin-responsive protein (Aux/IAA) (Fragment).	NA	NA	OsIAA3
TraesCS6B01G407600	wds_W4_vs_HFZ_W4 wds_W6_vs_HFZ_W6 wds_W8.5_vs_HFZ_W8.5	3	TraesCS6B01G407600	LOC_Os05g50360.1	anaphase-promoting complex subunit 10, putative, expressed	Os05t0579800	Similar to Anaphase promoting complex subunit 10 (APC10) (Cyclosome subunit 10).	NA	NA	APC10
TraesCS6B01G226000	wds_W4_vs_HFZ_W4 wds_W6_vs_HFZ_W6 wds_W8.5_vs_HFZ_W8.5	3	TraesCS6B01G226000	LOC_Os02g37880.1	cyclin G-associated kinase, putative, expressed	Os02t0591900	Similar to protein kinase family protein.	NA	NA	NA
TraesCS6B01G413200	wds_W4_vs_HFZ_W4 wds_W6_vs_HFZ_W6 wds_W8.5_vs_HFZ_W8.5	3	TraesCS6B01G413200	LOC_Os11g34150.1	transposon protein, putative, CACTA, En/Spm sub-class, expressed	Os11t0544200	Similar to Ribosomal protein S7.	NA	NA	NA
TraesCS3D01G166600	wds_W4_vs_HFZ_W4 wds_W6_vs_HFZ_W6 wds_W8.5_vs_HFZ_W8.5	3	TraesCS3D01G166600	LOC_Os01g13490.1	expressed protein	Os01t0236000	Conserved hypothetical protein.	NA	NA	NA
TraesCS7A01G417200	wds_W4_vs_HFZ_W4 wds_W6_vs_HFZ_W6 wds_W8.5_vs_HFZ_W8.5	3	TraesCS7A01G417200	LOC_Os06g48870.1	methyl-binding domain protein MBD, putative, expressed	Os06t0702100	Methyl-CpG DNA binding domain containing protein.	NA	NA	NA
TraesCS3A01G211400	wds_W4_vs_HFZ_W4 wds_W6_vs_HFZ_W6 wds_W8.5_vs_HFZ_W8.5	3	TraesCS3A01G211400	LOC_Os01g40640.1	S1 RNA binding domain containing protein, expressed	Os01t0589000	Nucleic acid-binding, OB-fold domain containing protein.	NA	NA	NA
TraesCS4D01G125600	wds_W4_vs_HFZ_W4 wds_W6_vs_HFZ_W6 wds_W8.5_vs_HFZ_W8.5	3	TraesCS4D01G125600	LOC_Os12g03960.1	dehydrogenase-phosphopantetheinyltransferase, putative, expressed	Os11t0136500	Similar to 4'-phosphopantetheinyl transferase superfamily protein.	NA	NA	NA
TraesCS6B01G340100	wds_W4_vs_HFZ_W4 wds_W6_vs_HFZ_W6 wds_W8.5_vs_HFZ_W8.5	3	TraesCS6B01G340100	LOC_Os02g50760.1	heat shock protein DnaJ, putative, expressed	Os02t0741100	Similar to Chaperone protein dnaJ 16 (Protein ARG1-LIKE1) (AtARL1) (AtJ16) (AtDjB16).	NA	NA	OsDjC21
TraesCS6B01G230600	wds_W4_vs_HFZ_W4 wds_W6_vs_HFZ_W6 wds_W8.5_vs_HFZ_W8.5	3	TraesCS6B01G230600	LOC_Os02g36340.1	riboflavin biosynthesis protein ribAB, chloroplast precursor, putative, expressed	Os02t0572400	Similar to Riboflavin biosynthesis protein ribA, chloroplast precursor [Includes: GTP cyclohydrolase II (EC 3.5.4.25); 3, 4-dihydroxy-2-butanone 4- phosphate synthase (DHBP synthase)].	NA	NA	NA
TraesCS6B01G407500	wds_W4_vs_HFZ_W4 wds_W6_vs_HFZ_W6 wds_W8.5_vs_HFZ_W8.5	3	TraesCS6B01G407500	LOC_Os02g55970.1	ANTH, putative, expressed	Os02t0803300	Epsin-like, N-terminal domain containing protein.	NA	NA	NA
TraesCS6B01G231800	wds_W4_vs_HFZ_W4 wds_W6_vs_HFZ_W6 wds_W8.5_vs_HFZ_W8.5	3	TraesCS6B01G231800	LOC_Os02g13300.1	mitochondrial carrier protein, putative, expressed	Os02t0226300	Mitochondrial carrier protein domain containing protein.	NA	NA	NA
TraesCS6B01G452500	wds_W4_vs_HFZ_W4 wds_W6_vs_HFZ_W6 wds_W8.5_vs_HFZ_W8.5	3	TraesCS6B01G452500	LOC_Os03g25720.1	GA20734-PA, putative, expressed	Os03t0374100	Hepatocellular carcinoma-associated antigen 59 family protein.	NA	NA	NA
TraesCS5B01G157800	wds_W4_vs_HFZ_W4 wds_W6_vs_HFZ_W6 wds_W8.5_vs_HFZ_W8.5	3	TraesCS5B01G157800	LOC_Os02g46130.1	tRNA synthetases class II domain containing protein, expressed	Os02t0686400	Similar to Aspartyl-tRNA synthetase (EC 6.1.1.12) (Aspartate--tRNA ligase) (AspRS).	NA	NA	NA
TraesCS6B01G391200	wds_W4_vs_HFZ_W4 wds_W6_vs_HFZ_W6 wds_W8.5_vs_HFZ_W8.5	3	TraesCS6B01G391200	LOC_Os02g55260.1	DEAD-box ATP-dependent RNA helicase, putative, expressed	Os02t0795900	Similar to DEAD box-like RNA helicase (Fragment).	NA	NA	OsRH1
TraesCS4D01G112900	wds_W4_vs_HFZ_W4 wds_W6_vs_HFZ_W6 wds_W8.5_vs_HFZ_W8.5	3	TraesCS4D01G112900	LOC_Os11g05880.1	exo70 exocyst complex subunit, putative, expressed	Os11t0157400	Exo70 exocyst complex subunit family protein.	NA	NA	OsEXO70A3, OsExo70A3, OrysaA3_Exo70
TraesCS6B01G381500	wds_W4_vs_HFZ_W4 wds_W6_vs_HFZ_W6 wds_W8.5_vs_HFZ_W8.5	3	TraesCS6B01G381500	LOC_Os03g46640.1	deoxyuridine 5-triphosphate nucleotidohydrolase, putative, expressed	Os03t0669100	Similar to Deoxyuridine 5'-triphosphate nucleotidohydrolase (EC 3.6.1.23) (dUTPase) (dUTP pyrophosphatase) (P18).	NA	NA	NA
TraesCS6B01G381600	wds_W4_vs_HFZ_W4 wds_W6_vs_HFZ_W6 wds_W8.5_vs_HFZ_W8.5	3	TraesCS6B01G381600	LOC_Os02g54700.2	RNA recognition motif containing protein, putative, expressed	Os02t0788400	Similar to Eukaryotic translation initiation factor 3 subunit-like protein.	NA	NA	eIF-3g, OseIF3g, RBP-43
TraesCS4B01G173700	wds_W4_vs_HFZ_W4 wds_W6_vs_HFZ_W6 wds_W8.5_vs_HFZ_W8.5	3	TraesCS4B01G173700	LOC_Os03g21040.2	stress responsive protein, putative, expressed	Os03t0327600	Ricin B-related lectin domain containing protein.	NA	NA	NA
TraesCS6B01G355400	wds_W4_vs_HFZ_W4 wds_W6_vs_HFZ_W6 wds_W8.5_vs_HFZ_W8.5	3	TraesCS6B01G355400	LOC_Os02g53230.1	transcription elongation factor SPT5 homolog 1, putative, expressed	Os06t0208300	KOW domain containing protein.	NA	NA	NA
TraesCS7A01G419100	wds_W4_vs_HFZ_W4 wds_W6_vs_HFZ_W6 wds_W8.5_vs_HFZ_W8.5	3	TraesCS7A01G419100	LOC_Os01g13080.1	60S acidic ribosomal protein, putative, expressed	Os01t0231700	Similar to 60S acidic ribosomal protein P2-B (CaRP2B).	NA	NA	NA
TraesCS6B01G343900	wds_W4_vs_HFZ_W4 wds_W6_vs_HFZ_W6 wds_W8.5_vs_HFZ_W8.5	3	TraesCS6B01G343900	LOC_Os02g52340.1	OsMADS22 - MADS-box family gene with MIKCc type-box, expressed	Os02t0761000	Similar to Transcription factor MADS55.	NA	NA	OsMADS22, RMD1
TraesCS6B01G466400	wds_W4_vs_HFZ_W4 wds_W6_vs_HFZ_W6 wds_W8.5_vs_HFZ_W8.5	3	TraesCS6B01G466400	LOC_Os02g58470.1	expressed protein	Os02t0831400	Similar to SKIP interacting protein 16.	NA	NA	SIP16
TraesCS6B01G234000	wds_W4_vs_HFZ_W4 wds_W6_vs_HFZ_W6 wds_W8.5_vs_HFZ_W8.5	3	TraesCS6B01G234000	LOC_Os02g13530.1	40S ribosomal protein S24, putative, expressed	Os02t0229000	Similar to 40S ribosomal protein S19-like.	NA	NA	NA
TraesCS6B01G422900	wds_W4_vs_HFZ_W4 wds_W6_vs_HFZ_W6 wds_W8.5_vs_HFZ_W8.5	3	TraesCS6B01G422900	LOC_Os02g56860.1	3-ketoacyl-CoA synthase, putative, expressed	Os02t0813600	Thiolase-like, subgroup domain containing protein.	NA	NA	NA
TraesCS3A01G210400	wds_W4_vs_HFZ_W4 wds_W6_vs_HFZ_W6 wds_W8.5_vs_HFZ_W8.5	3	TraesCS3A01G210400	LOC_Os01g40470.1	vacuolar ATP synthase subunit d, putative, expressed	Os01t0587000	Similar to Vacuolar ATP synthase subunit d (EC 3.6.3.14) (V-ATPase d subunit) (Vacuolar proton pump d subunit) (V-ATPase 41 KDa accessory protein) (DVA41).	NA	NA	NA
TraesCS6B01G389200	wds_W4_vs_HFZ_W4 wds_W6_vs_HFZ_W6 wds_W8.5_vs_HFZ_W8.5	3	TraesCS6B01G389200	LOC_Os02g55140.1	leucine aminopeptidase, chloroplast precursor, putative, expressed	Os12t0434400	Similar to predicted protein.	NA	NA	NA
TraesCS6B01G332300	wds_W4_vs_HFZ_W4 wds_W6_vs_HFZ_W6 wds_W8.5_vs_HFZ_W8.5	3	TraesCS6B01G332300	LOC_Os02g51500.2	membrane-anchored ubiquitin-fold protein, putative, expressed	Os02t0750600	Membrane-anchored ubiquitin-fold protein, HCG-1 domain containing protein.	NA	NA	NA
TraesCS6B01G355500	wds_W4_vs_HFZ_W4 wds_W6_vs_HFZ_W6 wds_W8.5_vs_HFZ_W8.5	3	TraesCS6B01G355500	LOC_Os02g53210.4	expressed protein	Os02t0771800	Similar to predicted protein.	NA	NA	NA
TraesCS6B01G256600	wds_W4_vs_HFZ_W4 wds_W6_vs_HFZ_W6 wds_W8.5_vs_HFZ_W8.5	3	TraesCS6B01G256600	LOC_Os02g40900.1	RNA recognition motif containing protein, putative, expressed	Os08t0567200	RNA recognition motif-related domain containing protein.	NA	NA	NA
TraesCS6B01G238400	wds_W4_vs_HFZ_W4 wds_W6_vs_HFZ_W6 wds_W8.5_vs_HFZ_W8.5	3	TraesCS6B01G238400	LOC_Os02g38190.1	expressed protein	Os02t0595400	Conserved hypothetical protein.	NA	NA	NA
TraesCS6B01G224200	wds_W4_vs_HFZ_W4 wds_W6_vs_HFZ_W6 wds_W8.5_vs_HFZ_W8.5	3	TraesCS6B01G224200	LOC_Os02g33010.1	expressed protein	Os02t0533000	FeS cluster biogenesis domain containing protein.	NA	NA	NA
TraesCS4D01G136700	wds_W4_vs_HFZ_W4 wds_W6_vs_HFZ_W6 wds_W8.5_vs_HFZ_W8.5	3	TraesCS4D01G136700	LOC_Os11g47830.1	RNA recognition motif containing protein, expressed	Os11t0704700	RNA recognition motif domain domain containing protein.	NA	NA	NA
TraesCS6B01G375600	wds_W4_vs_HFZ_W4 wds_W6_vs_HFZ_W6 wds_W8.5_vs_HFZ_W8.5	3	TraesCS6B01G375600	LOC_Os01g03170.1	seven in absentia protein family protein, expressed	Os01t0121950	Hypothetical conserved gene.	NA	NA	NA
TraesCS6B01G437200	wds_W4_vs_HFZ_W4 wds_W6_vs_HFZ_W6 wds_W8.5_vs_HFZ_W8.5	3	TraesCS6B01G437200	LOC_Os02g57910.1	OsFBX73 - F-box domain containing protein, expressed	Os02t0825500	Cyclin-like F-box domain containing protein.	NA	NA	OsFbox123, Os_F0289
TraesCS6B01G241300	wds_W4_vs_HFZ_W4 wds_W6_vs_HFZ_W6 wds_W8.5_vs_HFZ_W8.5	3	TraesCS6B01G241300	LOC_Os09g26540.2	expressed protein	Os09t0436300	Peptidase, trypsin-like serine and cysteine domain containing protein.	NA	NA	NA
TraesCS6B01G388600	wds_W4_vs_HFZ_W4 wds_W6_vs_HFZ_W6 wds_W8.5_vs_HFZ_W8.5	3	TraesCS6B01G388600	LOC_Os02g55130.1	OsSCP10 - Putative Serine Carboxypeptidase homologue, expressed	Os02t0794500	Similar to Serine carboxypeptidase II precursor (EC 3.4.16.6) (Carboxypeptidase D) (Bri1 suppressor 1) [Contains: Serine carboxypeptidase II chain A; Serine carboxypeptidase II chain B].	NA	NA	OsSCP10, SCP10
TraesCS6B01G342000	wds_W4_vs_HFZ_W4 wds_W6_vs_HFZ_W6 wds_W8.5_vs_HFZ_W8.5	3	TraesCS6B01G342000	LOC_Os02g50620.1	dehydrogenase E1 component domain containing protein, expressed	Os02t0739600	Similar to Pyruvate dehydrogenase E1 component alpha subunit, mitochondrial precursor (EC 1.2.4.1) (PDHE1-A).	NA	NA	OsPDHE1-A
TraesCS5B01G155400	wds_W4_vs_HFZ_W4 wds_W6_vs_HFZ_W6 wds_W8.5_vs_HFZ_W8.5	3	TraesCS5B01G155400	LOC_Os02g32690.1	pleiotropic drug resistance protein 15, putative, expressed	Os01t0609900	Similar to PDR-like ABC transporter (PDR4 ABC transporter).	NA	NA	OsPDR8, PDR4, P0410E03.16, OsABCG37, OsPDR4
TraesCS6B01G347800	wds_W4_vs_HFZ_W4 wds_W6_vs_HFZ_W6 wds_W8.5_vs_HFZ_W8.5	3	TraesCS6B01G347800	LOC_Os02g51930.1	cytokinin-O-glucosyltransferase 2, putative, expressed	Os02t0755900	UDP-glucuronosyl/UDP-glucosyltransferase domain containing protein.	NA	NA	NA
TraesCS6B01G382400	wds_W4_vs_HFZ_W4 wds_W6_vs_HFZ_W6 wds_W8.5_vs_HFZ_W8.5	3	TraesCS6B01G382400	LOC_Os03g25750.1	SNARE associated Golgi protein, putative, expressed	Os03t0374400	SNARE associated Golgi protein domain containing protein.	NA	NA	NA
TraesCS6B01G443700	wds_W4_vs_HFZ_W4 wds_W6_vs_HFZ_W6 wds_W8.5_vs_HFZ_W8.5	3	TraesCS6B01G443700	LOC_Os02g57600.1	expressed protein	Os02t0821900	Conserved hypothetical protein.	NA	NA	NA
TraesCS6B01G375400	wds_W4_vs_HFZ_W4 wds_W6_vs_HFZ_W6 wds_W8.5_vs_HFZ_W8.5	3	TraesCS6B01G375400	LOC_Os02g54160.1	AP2 domain containing protein, expressed	Os02t0782700	AP2/ERF transcription factor, Defense response, Abiotic stress response	EREBP1, OsEREBP1, OsERF#070, OsERF070, OsERF70, ERF70, AP2/EREBP#084, AP2/EREBP84	ETHYLENE-RESPONSIVE ELEMENT-BINDING PROTEIN 1, ethylene-responsive element-binding protein 1, Ethylene-responsive transcription factor 1, Ethylene-responsive element-binding factor 1, ethylene response factor 70, APETALA2/ethylene-responsive element binding protein 84	OsEREBP1, OsERF#070, OsERF070, OsERF70, ERF70, AP2/EREBP#084, AP2/EREBP84
TraesCS6B01G235100	wds_W4_vs_HFZ_W4 wds_W6_vs_HFZ_W6 wds_W8.5_vs_HFZ_W8.5	3	TraesCS6B01G235100	LOC_Os02g28040.1	lipase, putative, expressed	Os02t0481700	Similar to lipase class 3 family protein.	NA	NA	NA
TraesCS6B01G409800	wds_W4_vs_HFZ_W4 wds_W6_vs_HFZ_W6 wds_W8.5_vs_HFZ_W8.5	3	TraesCS6B01G409800	LOC_Os07g29410.1	thioredoxin, putative, expressed	Os07t0476900	Thioredoxin domain 2 containing protein.	NA	NA	CDSP32
TraesCS6B01G405800	wds_W4_vs_HFZ_W4 wds_W6_vs_HFZ_W6 wds_W8.5_vs_HFZ_W8.5	3	TraesCS6B01G405800	LOC_Os11g09474.1	OsFBX400 - F-box domain containing protein, expressed	Os11t0200950	F-box domain, cyclin-like domain containing protein.	NA	NA	Os_F0390
TraesCS7B01G114700	wds_W4_vs_HFZ_W4 wds_W6_vs_HFZ_W6 wds_W8.5_vs_HFZ_W8.5	3	TraesCS7B01G114700	LOC_Os06g15600.1	plastocyanin-like domain containing protein, putative, expressed	Os06t0266400	Similar to chemocyanin.	NA	NA	OsUCL17
TraesCS6B01G414700	wds_W4_vs_HFZ_W4 wds_W6_vs_HFZ_W6 wds_W8.5_vs_HFZ_W8.5	3	TraesCS6B01G414700	LOC_Os02g56610.1	DUF640 domain containing protein, putative, expressed	Os02t0811000	DUF640 domain containing protein, ALOG domain-containing nuclear protein, Reguration of plant height, floral development and grain yield, Spikelet morphogenesis	G1L6, AFD1, OsG1L6, TH1	G1 LIKE PROTEIN 6, ABNORMAL FLOWER AND DWARF1, TRIANGULAR HULL1	OsG1L6, G1L6, TH1, TH1/BSG1/BLS1/AFD1, BSG1, AFD1
TraesCS6B01G343800	wds_W4_vs_HFZ_W4 wds_W6_vs_HFZ_W6 wds_W8.5_vs_HFZ_W8.5	3	TraesCS6B01G343800	LOC_Os02g52360.1	peptidyl-prolyl cis-trans isomerase CYP40, putative, expressed	Os02t0761100	Similar to Cyclophilin-40 (Expressed protein).	NA	NA	OsCYP40b, OsCYP-8, OsCYP40-2
TraesCS6B01G258300	wds_W4_vs_HFZ_W4 wds_W6_vs_HFZ_W6 wds_W8.5_vs_HFZ_W8.5	3	TraesCS6B01G258300	LOC_Os02g41610.1	expressed protein	Os02t0625900	Conserved hypothetical protein.	NA	NA	NA
TraesCS6B01G235600	wds_W4_vs_HFZ_W4 wds_W6_vs_HFZ_W6 wds_W8.5_vs_HFZ_W8.5	3	TraesCS6B01G235600	LOC_Os02g37120.1	expressed protein	Os02t0582100	Conserved hypothetical protein.	NA	NA	NA
TraesCS7A01G415000	wds_W4_vs_HFZ_W4 wds_W6_vs_HFZ_W6 wds_W8.5_vs_HFZ_W8.5	3	TraesCS7A01G415000	LOC_Os06g49110.1	delta-aminolevulinic acid dehydratase, chloroplast precursor, putative, expressed	Os06t0704600	Similar to Delta-aminolevulinic acid dehydratase (Fragment).	NA	NA	ALAD, HEMB
TraesCS6B01G241500	wds_W4_vs_HFZ_W4 wds_W6_vs_HFZ_W6 wds_W8.5_vs_HFZ_W8.5	3	TraesCS6B01G241500	LOC_Os02g38680.1	EMB2423, putative, expressed	Os02t0598800	Telomere length regulation protein, conserved domain domain containing protein.	NA	NA	NA
TraesCS6B01G470800	wds_W4_vs_HFZ_W4 wds_W6_vs_HFZ_W6 wds_W8.5_vs_HFZ_W8.5	3	TraesCS6B01G470800	LOC_Os02g58650.1	expressed protein	Os02t0833400	Conserved hypothetical protein.	NA	NA	NA
TraesCS6B01G230200	wds_W4_vs_HFZ_W4 wds_W6_vs_HFZ_W6 wds_W8.5_vs_HFZ_W8.5	3	TraesCS6B01G230200	LOC_Os02g35170.1	uncharacterized oxidoreductase yoxD, putative, expressed	Os02t0557700	Short-chain dehydrogenase/reductase SDR domain containing protein.	NA	NA	NA
TraesCS6B01G418400	wds_W4_vs_HFZ_W4 wds_W6_vs_HFZ_W6 wds_W8.5_vs_HFZ_W8.5	3	TraesCS6B01G418400	LOC_Os05g32110.1	COBRA, putative, expressed	Os05t0386800	COBRA-like protein, Cellulose synthesis	BC1L4, OsBC1L4	BRITTLE CULM-LIKE 4, brittle culm 1 like 4	NA
TraesCS3A01G210500	wds_W4_vs_HFZ_W4 wds_W6_vs_HFZ_W6 wds_W8.5_vs_HFZ_W8.5	3	TraesCS3A01G210500	LOC_Os05g51440.1	hsp20/alpha crystallin family protein, putative, expressed	Os05t0592000	Hypothetical conserved gene.	NA	NA	NA
TraesCS6B01G372500	wds_W4_vs_HFZ_W4 wds_W6_vs_HFZ_W6 wds_W8.5_vs_HFZ_W8.5	3	TraesCS6B01G372500	LOC_Os02g55050.1	OsFBX64 - F-box domain containing protein, expressed	Os02t0793500	Cyclin-like F-box domain containing protein.	NA	NA	OsFbox114, Os_F0103
TraesCS6B01G334900	wds_W4_vs_HFZ_W4 wds_W6_vs_HFZ_W6 wds_W8.5_vs_HFZ_W8.5	3	TraesCS6B01G334900	LOC_Os02g51280.1	TCP-domain protein, putative, expressed	Os02t0747400	Similar to PCF1.	NA	NA	OsTCP9, TCP9
TraesCS6B01G361200	wds_W4_vs_HFZ_W4 wds_W6_vs_HFZ_W6 wds_W8.5_vs_HFZ_W8.5	3	TraesCS6B01G361200	LOC_Os02g52900.2	glutaredoxin 2, putative, expressed	Os02t0767900	Glutaredoxin 2 family protein.	NA	NA	NA
TraesCS3A01G207900	wds_W4_vs_HFZ_W4 wds_W6_vs_HFZ_W6 wds_W8.5_vs_HFZ_W8.5	3	TraesCS3A01G207900	LOC_Os03g32490.1	DUF1230 domain containing protein, expressed	Os03t0439700	Protein of unknown function DUF1230 family protein.	NA	NA	NA
TraesCS6B01G379500	wds_W4_vs_HFZ_W4 wds_W6_vs_HFZ_W6 wds_W8.5_vs_HFZ_W8.5	3	TraesCS6B01G379500	LOC_Os02g54600.1	STE_MEK_ste7_MAP2K.5 - STE kinases include homologs to sterile 7, sterile 11 and sterile 20 from yeast, expressed	Os02t0787300	Mitogen-activated protein kinase kinase 4, Defense response, Cell proliferation, Grain growth	SMG1, OsMKK4, MKK4, OsMKK4/SMG1	SMALL GRAIN 1, MAPK kinase 4, mitogen-activated protein kinase kinase 4, small grain1	OsMKK4, MKK4, OsMKK4/SMG1, OsMAPKK4, MAPKK4, OsMEK4, MEK4, OsSMG1
TraesCS2B01G430000	wds_W4_vs_HFZ_W4 wds_W6_vs_HFZ_W6 wds_W8.5_vs_HFZ_W8.5	3	TraesCS2B01G430000	LOC_Os04g46880.1	transporter, major facilitator family, putative, expressed	Os04t0555300	Similar to glycerol 3-phosphate permease.	NA	NA	FCO11
TraesCS4B01G174000	wds_W4_vs_HFZ_W4 wds_W6_vs_HFZ_W6 wds_W8.5_vs_HFZ_W8.5	3	TraesCS4B01G174000	LOC_Os03g21030.1	no apical meristem protein, putative, expressed	Os03t0327100	Similar to CUC1.	NA	NA	ONAC039, ONAC39, NAC39, OsCUC1
TraesCS7A01G414500	wds_W4_vs_HFZ_W4 wds_W6_vs_HFZ_W6 wds_W8.5_vs_HFZ_W8.5	3	TraesCS7A01G414500	LOC_Os02g04490.1	histone acetyltransferase HAC1, putative, expressed	Os02t0137500	Similar to histone acetyltransferase.	NA	NA	OsHAC703, OsKIX_2, OsHAC1
TraesCS4D01G103400	wds_W4_vs_HFZ_W4 wds_W6_vs_HFZ_W6 wds_W8.5_vs_HFZ_W8.5	3	TraesCS4D01G103400	LOC_Os11g10550.1	NBS-LRR disease resistance protein, putative, expressed	Os11t0211300	Similar to NBS-LRR disease resistance protein homologue (Fragment).	NA	NA	NA
TraesCS6B01G459000	wds_W4_vs_HFZ_W4 wds_W6_vs_HFZ_W6 wds_W8.5_vs_HFZ_W8.5	3	TraesCS6B01G459000	LOC_Os08g42670.1	resistance protein, putative, expressed	Os08t0539400	Similar to Resistance protein T10rga2-1A.	NA	NA	NA
TraesCS6B01G226700	wds_W4_vs_HFZ_W4 wds_W6_vs_HFZ_W6 wds_W8.5_vs_HFZ_W8.5	3	TraesCS6B01G226700	LOC_Os02g37590.1	glycerophosphoryl diester phosphodiesterase family protein, putative, expressed	Os02t0588500	PLC-like phosphodiesterase, TIM beta/alpha-barrel domain domain containing protein.	NA	NA	NA
TraesCS6B01G344100	wds_W4_vs_HFZ_W4 wds_W6_vs_HFZ_W6 wds_W8.5_vs_HFZ_W8.5	3	TraesCS6B01G344100	LOC_Os02g52290.1	peptidyl-prolyl cis-trans isomerase, FKBP-type, putative, expressed	Os02t0760300	Similar to Immunophilin.	NA	NA	OsFKBP12, FKBP12
TraesCS6B01G341700	wds_W4_vs_HFZ_W4 wds_W6_vs_HFZ_W6 wds_W8.5_vs_HFZ_W8.5	3	TraesCS6B01G341700	LOC_Os02g50640.1	HEAT repeat family protein, putative, expressed	Os02t0739900	Similar to microtubule-associated protein TORTIFOLIA1.	NA	NA	NA
TraesCS6B01G418500	wds_W4_vs_HFZ_W4 wds_W6_vs_HFZ_W6 wds_W8.5_vs_HFZ_W8.5	3	TraesCS6B01G418500	LOC_Os02g56520.1	expressed protein	Os02t0809900	Quinoprotein amine dehydrogenase, beta chain-like domain containing protein.	NA	NA	NA
TraesCS6B01G237800	wds_W4_vs_HFZ_W4 wds_W6_vs_HFZ_W6 wds_W8.5_vs_HFZ_W8.5	3	TraesCS6B01G237800	LOC_Os02g38120.1	BTBN3 - Bric-a-Brac, Tramtrack, Broad Complex BTB domain with non-phototropic hypocotyl 3 NPH3 domain, expressed	Os04t0477000	BTB/POZ fold domain containing protein.	NA	NA	NA
TraesCS6B01G432500	wds_W4_vs_HFZ_W4 wds_W6_vs_HFZ_W6 wds_W8.5_vs_HFZ_W8.5	3	TraesCS6B01G432500	LOC_Os02g57270.1	MYB family transcription factor, putative, expressed	Os02t0817800	Telomere binding protein , Establishing and /or maintaining an active telomere configuration	RTBP1, rtbp1, TBP1, OsTBP1	TELOMERE BINDING PROTEIN 1, RICE TELOMERE BINDING PROTEIN 1, Telomere Binding Protein 1, Telomere-binding protein 1, Protein RTBP1, rice telomere-binding protein 1, telomere binding protein-1	rtbp1, TBP1, OsTBP1
TraesCS5B01G152700	wds_W4_vs_HFZ_W4 wds_W6_vs_HFZ_W6 wds_W8.5_vs_HFZ_W8.5	3	TraesCS5B01G152700	LOC_Os06g21120.1	expressed protein	Os06t0316100	Similar to adhesin FhaB.	NA	NA	NA
TraesCS6B01G364700	wds_W4_vs_HFZ_W4 wds_W6_vs_HFZ_W6 wds_W8.5_vs_HFZ_W8.5	3	TraesCS6B01G364700	LOC_Os02g52720.1	peroxisomal multifunctional enzyme type 2, putative, expressed	Os02t0765800	Similar to peroxisomal multifunctional enzyme type 2.	NA	NA	NA
TraesCS6B01G345000	wds_W4_vs_HFZ_W4 wds_W6_vs_HFZ_W6 wds_W8.5_vs_HFZ_W8.5	3	TraesCS6B01G345000	NA	NA	NA	NA	NA	NA	NA
TraesCS6B01G396600	wds_W4_vs_HFZ_W4 wds_W6_vs_HFZ_W6 wds_W8.5_vs_HFZ_W8.5	3	TraesCS6B01G396600	LOC_Os04g30210.1	OsFBL15 - F-box domain and LRR containing protein, expressed	Os04t0370600	Leucine-rich repeat, cysteine-containing subtype domain containing protein.	NA	NA	Os_F0687
TraesCS2B01G429100	wds_W4_vs_HFZ_W4 wds_W6_vs_HFZ_W6 wds_W8.5_vs_HFZ_W8.5	3	TraesCS2B01G429100	LOC_Os04g46960.2	glutathione peroxidase domain containing protein, expressed	Os04t0556300	Glutathione peroxidase.	NA	NA	OsGpx1, GPX1, OsGPx01, OsGPX1
TraesCS6B01G428600	wds_W4_vs_HFZ_W4 wds_W6_vs_HFZ_W6 wds_W8.5_vs_HFZ_W8.5	3	TraesCS6B01G428600	LOC_Os02g57140.1	expressed protein	Os02t0816400	Protein of unknown function DUF3741 domain containing protein.	NA	NA	NA
TraesCS6B01G408600	wds_W4_vs_HFZ_W4 wds_W6_vs_HFZ_W6 wds_W8.5_vs_HFZ_W8.5	3	TraesCS6B01G408600	LOC_Os06g36220.1	OsFBX198 - F-box domain containing protein, expressed	Os06t0556300	Cyclin-like F-box domain containing protein.	NA	NA	OsFbox313, Os_F0104
TraesCS6B01G238300	wds_W4_vs_HFZ_W4 wds_W6_vs_HFZ_W6 wds_W8.5_vs_HFZ_W8.5	3	TraesCS6B01G238300	LOC_Os02g38180.1	expressed protein	Os02t0595300	Conserved hypothetical protein.	NA	NA	NA
TraesCS6B01G434300	wds_W4_vs_HFZ_W4 wds_W6_vs_HFZ_W6 wds_W8.5_vs_HFZ_W8.5	3	TraesCS6B01G434300	LOC_Os02g57390.1	pumilio-family RNA binding protein, putative, expressed	Os02t0819300	Hypothetical conserved gene.	NA	NA	NA
TraesCS6B01G333400	wds_W4_vs_HFZ_W4 wds_W6_vs_HFZ_W6 wds_W8.5_vs_HFZ_W8.5	3	TraesCS6B01G333400	LOC_Os03g20980.1	zinc finger, C3HC4 type domain containing protein, expressed	Os03t0326300	Zinc finger, RING-type domain containing protein.	NA	NA	OsRFP
TraesCS7A01G418100	wds_W4_vs_HFZ_W4 wds_W6_vs_HFZ_W6 wds_W8.5_vs_HFZ_W8.5	3	TraesCS7A01G418100	LOC_Os02g05060.1	OsSAUR5 - Auxin-responsive SAUR gene family member, expressed	Os06t0701900	Similar to small auxin up RNA1.	NA	NA	OsSAUR27
TraesCS4B01G115700	wds_W4_vs_HFZ_W4 wds_W6_vs_HFZ_W6 wds_W8.5_vs_HFZ_W8.5	3	TraesCS4B01G115700	LOC_Os11g05860.1	harpin-induced protein 1 domain containing protein, expressed	Os11t0157200	Harpin-induced 1 domain containing protein.	NA	NA	NA
TraesCS6B01G391100	wds_W4_vs_HFZ_W4 wds_W6_vs_HFZ_W6 wds_W8.5_vs_HFZ_W8.5	3	TraesCS6B01G391100	LOC_Os02g55250.1	BHLH transcription factor, putative, expressed	Os06t0184000	Similar to BHLH transcription factor.	NA	NA	OsbHLH115, OsRHL1
TraesCS6B01G336900	wds_W4_vs_HFZ_W4 wds_W6_vs_HFZ_W6 wds_W8.5_vs_HFZ_W8.5	3	TraesCS6B01G336900	LOC_Os02g50990.2	RING-H2 finger protein ATL1Q, putative, expressed	Os02t0743700	Similar to RING-H2 finger protein ATL1Q.	NA	NA	NA
TraesCS5B01G155300	wds_W4_vs_HFZ_W4 wds_W6_vs_HFZ_W6 wds_W8.5_vs_HFZ_W8.5	3	TraesCS5B01G155300	LOC_Os09g01360.1	expressed protein	Os09t0101800	Quinoprotein amine dehydrogenase, beta chain-like domain containing protein.	NA	NA	NA
TraesCS6B01G421000	wds_W4_vs_HFZ_W4 wds_W6_vs_HFZ_W6 wds_W8.5_vs_HFZ_W8.5	3	TraesCS6B01G421000	LOC_Os02g56740.1	translation initiation factor eIF-2B subunit epsilon, putative, expressed	Os02t0812400	Trimeric LpxA-like domain containing protein.	NA	NA	NA
TraesCS6B01G237100	wds_W4_vs_HFZ_W4 wds_W6_vs_HFZ_W6 wds_W8.5_vs_HFZ_W8.5	3	TraesCS6B01G237100	NA	NA	NA	NA	NA	NA	NA
TraesCS6B01G391000	wds_W4_vs_HFZ_W4 wds_W6_vs_HFZ_W6 wds_W8.5_vs_HFZ_W8.5	3	TraesCS6B01G391000	LOC_Os02g57860.1	OsFBX71 - F-box domain containing protein, expressed	Os02t0825500	Cyclin-like F-box domain containing protein.	NA	NA	OsFbox123, Os_F0289
TraesCS7B01G113600	wds_W4_vs_HFZ_W4 wds_W6_vs_HFZ_W6 wds_W8.5_vs_HFZ_W8.5	3	TraesCS7B01G113600	LOC_Os06g15370.1	peptide transporter PTR2, putative, expressed	Os06t0264500	TGF-beta receptor, type I/II extracellular region family protein.	NA	NA	NA
TraesCS3A01G208700	wds_W4_vs_HFZ_W4 wds_W6_vs_HFZ_W6 wds_W8.5_vs_HFZ_W8.5	3	TraesCS3A01G208700	LOC_Os01g39890.1	transposon protein, putative, unclassified, expressed	Os01t0580800	Similar to submergence induced protein SI397.	NA	NA	NA
TraesCS7B01G176100	wds_W4_vs_HFZ_W4 wds_W6_vs_HFZ_W6 wds_W8.5_vs_HFZ_W8.5	3	TraesCS7B01G176100	LOC_Os08g44290.1	RNA recognition motif containing protein, putative, expressed	Os08t0557100	28 kDa ribonucleoprotein, chloroplast precursor (28RNP).	NA	NA	NA
TraesCS5B01G154000	wds_W4_vs_HFZ_W4 wds_W6_vs_HFZ_W6 wds_W8.5_vs_HFZ_W8.5	3	TraesCS5B01G154000	LOC_Os12g01220.1	expressed protein	Os12t0102700	Conserved hypothetical protein.	NA	NA	NA
TraesCS3D01G166700	wds_W4_vs_HFZ_W4 wds_W6_vs_HFZ_W6 wds_W8.5_vs_HFZ_W8.5	3	TraesCS3D01G166700	LOC_Os01g13520.1	auxin response factor 1, putative, expressed	Os01t0236300	Similar to Auxin response factor 18.	NA	NA	OsARF16, OsARF2, OsARF1
TraesCS6B01G240200	wds_W4_vs_HFZ_W4 wds_W6_vs_HFZ_W6 wds_W8.5_vs_HFZ_W8.5	3	TraesCS6B01G240200	LOC_Os03g01940.1	expressed protein	Os03t0109900	Peptidase, trypsin-like serine and cysteine domain containing protein.	NA	NA	NA
TraesCS5B01G145800	wds_W4_vs_HFZ_W4 wds_W6_vs_HFZ_W6 wds_W8.5_vs_HFZ_W8.5	3	TraesCS5B01G145800	LOC_Os11g02440.1	chalcone--flavonone isomerase, putative, expressed	Os11t0116300	Chalcone isomerase domain containing protein.	NA	NA	CHI
TraesCS6B01G393700	wds_W4_vs_HFZ_W4 wds_W6_vs_HFZ_W6 wds_W8.5_vs_HFZ_W8.5	3	TraesCS6B01G393700	LOC_Os02g55430.1	alginate regulatory protein AlgP, putative, expressed	Os02t0797600	Conserved hypothetical protein.	NA	NA	NA
TraesCS6B01G346200	wds_W4_vs_HFZ_W4 wds_W6_vs_HFZ_W6 wds_W8.5_vs_HFZ_W8.5	3	TraesCS6B01G346200	LOC_Os06g11490.1	plastocyanin-like domain containing protein, putative, expressed	Os06t0218600	Cupredoxin domain containing protein.	NA	NA	OsUCL16
TraesCS6B01G337500	wds_W4_vs_HFZ_W4 wds_W6_vs_HFZ_W6 wds_W8.5_vs_HFZ_W8.5	3	TraesCS6B01G337500	LOC_Os02g50940.1	NHL repeat-containing protein, putative, expressed	Os02t0743200	Conserved hypothetical protein.	NA	NA	NA
TraesCS6B01G410600	wds_W4_vs_HFZ_W4 wds_W6_vs_HFZ_W6 wds_W8.5_vs_HFZ_W8.5	3	TraesCS6B01G410600	LOC_Os02g56040.1	chaperone protein dnaJ, putative, expressed	Os02t0804500	Molecular chaperone, heat shock protein, Hsp40, DnaJ domain containing protein.	NA	NA	OsDjA2
TraesCS6B01G436400	wds_W4_vs_HFZ_W4 wds_W6_vs_HFZ_W6 wds_W8.5_vs_HFZ_W8.5	3	TraesCS6B01G436400	LOC_Os02g57450.1	Ser/Thr protein phosphatase family protein, putative, expressed	Os02t0820000	Similar to Serine/threonine protein phosphatase PP1 isozyme 2 (EC 3.1.3.16).	NA	NA	OsPP41
TraesCS6B01G405200	wds_W4_vs_HFZ_W4 wds_W6_vs_HFZ_W6 wds_W8.5_vs_HFZ_W8.5	3	TraesCS6B01G405200	LOC_Os02g55950.1	ATMAK10, putative, expressed	Os02t0803250	Similar to predicted protein.	NA	NA	NA
TraesCS7B01G175400	wds_W4_vs_HFZ_W4 wds_W6_vs_HFZ_W6 wds_W8.5_vs_HFZ_W8.5	3	TraesCS7B01G175400	LOC_Os08g44330.1	peptidylprolyl isomerase domain and WD repeat-containing protein 1, putative, expressed	Os08t0557500	Similar to peptidyl-prolyl cis-trans isomerase cyclophilin-type family protein.	NA	NA	OsCYP71, OsWD40-164, OsCYP-22, OsCYP71a, OsCYP71b
TraesCS6B01G228100	wds_W4_vs_HFZ_W4 wds_W6_vs_HFZ_W6 wds_W8.5_vs_HFZ_W8.5	3	TraesCS6B01G228100	LOC_Os04g37690.1	RNA recognition motif containing protein, putative, expressed	Os04t0449900	Similar to RNA Binding Protein 47.	NA	NA	NA
TraesCS6B01G236000	wds_W4_vs_HFZ_W4 wds_W6_vs_HFZ_W6 wds_W8.5_vs_HFZ_W8.5	3	TraesCS6B01G236000	LOC_Os01g25270.1	pentatricopeptide repeat protein PPR986-12, putative, expressed	Os01t0355100	Pentatricopeptide repeat domain containing protein.	NA	NA	NA
TraesCS6B01G389500	wds_W4_vs_HFZ_W4 wds_W6_vs_HFZ_W6 wds_W8.5_vs_HFZ_W8.5	3	TraesCS6B01G389500	LOC_Os02g55180.1	ubiquitin carboxyl-terminal hydrolase domain containing protein, expressed	Os02t0795000	Peptidase C19, ubiquitin carboxyl-terminal hydrolase 2 family protein.	NA	NA	NA
TraesCS6B01G350900	wds_W4_vs_HFZ_W4 wds_W6_vs_HFZ_W6 wds_W8.5_vs_HFZ_W8.5	3	TraesCS6B01G350900	LOC_Os02g52610.1	xyloglucan fucosyltransferase, putative, expressed	Os02t0763900	Similar to Galactoside 2-alpha-L-fucosyltransferase (EC 2.4.1.69) (Xyloglucan alpha-(1, 2)-fucosyltransferase) (AtFUT1).	NA	NA	NA
TraesCS3A01G206300	wds_W4_vs_HFZ_W4 wds_W6_vs_HFZ_W6 wds_W8.5_vs_HFZ_W8.5	3	TraesCS3A01G206300	LOC_Os01g38990.1	mitochondrial carrier protein, putative, expressed	Os01t0571000	Similar to Grave disease carrier protein.	NA	NA	NA
TraesCS6B01G348200	wds_W4_vs_HFZ_W4 wds_W6_vs_HFZ_W6 wds_W8.5_vs_HFZ_W8.5	3	TraesCS6B01G348200	LOC_Os01g47420.3	pterin-4-alpha-carbinolamine dehydratase, putative, expressed	Os01t0663500	Transcriptional coactivator/pterin dehydratase family protein.	NA	NA	NA
TraesCS6B01G239800	wds_W4_vs_HFZ_W4 wds_W6_vs_HFZ_W6 wds_W8.5_vs_HFZ_W8.5	3	TraesCS6B01G239800	LOC_Os09g02810.1	CCAAT/enhancer-binding protein, putative, expressed	Os09t0116400	CCAAT-binding factor domain containing protein.	NA	NA	BIP111
TraesCS6B01G385100	wds_W4_vs_HFZ_W4 wds_W6_vs_HFZ_W6 wds_W8.5_vs_HFZ_W8.5	3	TraesCS6B01G385100	LOC_Os02g54830.1	RING-H2 finger protein, putative, expressed	Os02t0790600	Similar to RING-H2 finger protein ATL1R (RING-H2 finger protein ATL8).	NA	NA	NA
TraesCS3A01G207200	wds_W4_vs_HFZ_W4 wds_W6_vs_HFZ_W6 wds_W8.5_vs_HFZ_W8.5	3	TraesCS3A01G207200	LOC_Os01g38620.1	3-5 exonuclease/ nucleic acid binding protein, putative, expressed	Os01t0566900	Similar to 3'-5' exonuclease domain-containing protein-like.	NA	NA	NA
TraesCS6B01G377500	wds_W4_vs_HFZ_W4 wds_W6_vs_HFZ_W6 wds_W8.5_vs_HFZ_W8.5	3	TraesCS6B01G377500	LOC_Os02g54510.1	protein kinase domain containing protein, expressed	Os02t0786200	Serine-threonine/tyrosine-protein kinase domain containing protein.	NA	NA	NA
TraesCS7B01G260900	wds_W4_vs_HFZ_W4 wds_W6_vs_HFZ_W6 wds_W8.5_vs_HFZ_W8.5	3	TraesCS7B01G260900	LOC_Os06g38940.1	RMD5 homolog A, putative, expressed	Os06t0588900	CT11-RanBPM domain containing protein.	NA	NA	NA
TraesCS6B01G366900	wds_W4_vs_HFZ_W4 wds_W6_vs_HFZ_W6 wds_W8.5_vs_HFZ_W8.5	3	TraesCS6B01G366900	LOC_Os06g10230.1	receptor-like protein kinase 5 precursor, putative, expressed	Os06t0203800	Receptor-like kinase, Heat tolerance	RLCK204, OsRLCK204, OsER1, ER1	RECEPTOR-LIKE CYTOPLASMIC KINASE 204, Receptor-like Cytoplasmic Kinase 204, ERECTA 1	OsRLCK204, OsER1, ER1
TraesCS6B01G332800	wds_W4_vs_HFZ_W4 wds_W6_vs_HFZ_W6 wds_W8.5_vs_HFZ_W8.5	3	TraesCS6B01G332800	LOC_Os02g51480.1	PPR repeat domain containing protein, putative, expressed	Os02t0750400	Pentatricopeptide repeat domain containing protein.	NA	NA	PPR
TraesCS6B01G330900	wds_W4_vs_HFZ_W4 wds_W6_vs_HFZ_W6 wds_W8.5_vs_HFZ_W8.5	3	TraesCS6B01G330900	LOC_Os02g51680.1	uncharacterized glycosyl hydrolase Rv2006/MT2062, putative, expressed	Os02t0753000	Similar to Trehalose-6-phosphate phosphatase.	NA	NA	OsTPP4, OsTPP7
TraesCS6B01G363600	wds_W4_vs_HFZ_W4 wds_W6_vs_HFZ_W6 wds_W8.5_vs_HFZ_W8.5	3	TraesCS6B01G363600	LOC_Os02g52810.1	remorin C-terminal domain containing protein, putative, expressed	Os02t0767000	Remorin, C-terminal domain containing protein.	NA	NA	OsREM5.1
TraesCS6B01G382800	wds_W4_vs_HFZ_W4 wds_W6_vs_HFZ_W6 wds_W8.5_vs_HFZ_W8.5	3	TraesCS6B01G382800	LOC_Os09g32690.1	zinc finger, C3HC4 type domain containing protein, expressed	Os09t0504700	Zinc finger, RING/FYVE/PHD-type domain containing protein.	NA	NA	NA
TraesCS6B01G386500	wds_W4_vs_HFZ_W4 wds_W6_vs_HFZ_W6 wds_W8.5_vs_HFZ_W8.5	3	TraesCS6B01G386500	LOC_Os02g54990.2	TMS membrane protein/tumour differentially expressed protein, putative, expressed	Os02t0792900	TMS membrane protein/tumour differentially expressed protein family protein.	NA	NA	NA
TraesCS6B01G387800	wds_W4_vs_HFZ_W4 wds_W6_vs_HFZ_W6 wds_W8.5_vs_HFZ_W8.5	3	TraesCS6B01G387800	LOC_Os02g55080.1	snf1-related kinase interactor 2, putative, expressed	Os02t0793900	Ubiquitous nuclear protein, Regulation of photoperiodic flowering	HDR1	HEADING DATE REPRESSOR 1, Heading Date Repressor1, Heading Date Repressor 1	NA
TraesCS4B01G119900	wds_W4_vs_HFZ_W4 wds_W6_vs_HFZ_W6 wds_W8.5_vs_HFZ_W8.5	3	TraesCS4B01G119900	NA	NA	NA	NA	NA	NA	NA
TraesCS7B01G175500	wds_W4_vs_HFZ_W4 wds_W6_vs_HFZ_W6 wds_W8.5_vs_HFZ_W8.5	3	TraesCS7B01G175500	LOC_Os05g23620.1	cytochrome c1-1, heme protein, mitochondrial precursor, putative, expressed	Os05t0301700	Similar to Cytochrome c1 (Fragment).	NA	NA	CytC1-1
TraesCS6B01G352000	wds_W4_vs_HFZ_W4 wds_W6_vs_HFZ_W6 wds_W8.5_vs_HFZ_W8.5	3	TraesCS6B01G352000	LOC_Os02g52490.1	expressed protein	Os02t0762600	SG1 (SHORT GRAIN1)-related protein, Brassinosteroid signaling, Regulation of seed and panicle development	SGL1	SG1-LIKE PROTEIN1, SG1-LIKE PROTEIN 1	SGL1
TraesCS2D01G259900	wds_W4_vs_HFZ_W4 wds_W6_vs_HFZ_W6 wds_W8.5_vs_HFZ_W8.5	3	TraesCS2D01G259900	NA	NA	NA	NA	NA	NA	NA
TraesCS3D01G161300	wds_W4_vs_HFZ_W4 wds_W6_vs_HFZ_W6 wds_W8.5_vs_HFZ_W8.5	3	TraesCS3D01G161300	LOC_Os01g12870.1	eukaryotic translation initiation factor 3 subunit E-interacting protein, putative, expressed	Os01t0229100	Protein-tyrosine phosphatase, active site domain containing protein.	NA	NA	NA
TraesCS7A01G417300	wds_W4_vs_HFZ_W4 wds_W6_vs_HFZ_W6 wds_W8.5_vs_HFZ_W8.5	3	TraesCS7A01G417300	LOC_Os12g40080.1	B3 DNA binding domain containing protein, expressed	Os12t0591300	Similar to B3 domain-containing protein LOC_Os12g40080.	NA	NA	NA
TraesCS4D01G136400	wds_W4_vs_HFZ_W4 wds_W6_vs_HFZ_W6 wds_W8.5_vs_HFZ_W8.5	3	TraesCS4D01G136400	LOC_Os11g47900.1	SCARECROW, putative, expressed	Os11t0705900	GRAS transcription factor domain containing protein.	NA	NA	NA
TraesCS6B01G425700	wds_W4_vs_HFZ_W4 wds_W6_vs_HFZ_W6 wds_W8.5_vs_HFZ_W8.5	3	TraesCS6B01G425700	LOC_Os02g57040.1	dehydrogenase, putative, expressed	Os02t0815500	Alcohol dehydrogenase class III (EC 1.1.1.1) (Glutathione-dependent formaldehyde dehydrogenase) (EC 1.2.1.1) (FDH) (FALDH) (GSH-FDH).	NA	NA	OsGSNOR, GSNOR, GSNOR1, OsGSNOR1
TraesCS6B01G347200	wds_W4_vs_HFZ_W4 wds_W6_vs_HFZ_W6 wds_W8.5_vs_HFZ_W8.5	3	TraesCS6B01G347200	LOC_Os02g52010.1	phosphate-induced protein 1 conserved region domain containing protein, expressed	Os02t0756800	Phosphate-induced protein 1 conserved region family protein.	NA	NA	NA
TraesCS7A01G419200	wds_W4_vs_HFZ_W4 wds_W6_vs_HFZ_W6 wds_W8.5_vs_HFZ_W8.5	3	TraesCS7A01G419200	LOC_Os06g48770.1	OsSBeL1 - Putative Serine Beta-Lactamase homologue, expressed	Os06t0701300	Beta-lactamase family protein.	NA	NA	OsSBeL1, SBeL1, SBEL1
TraesCS3A01G205600	wds_W4_vs_HFZ_W4 wds_W6_vs_HFZ_W6 wds_W8.5_vs_HFZ_W8.5	3	TraesCS3A01G205600	LOC_Os05g28940.1	GTP-binding protein, putative, expressed	Os05t0357600	Similar to Developmentally regulated GTP binding protein.	NA	NA	NA
TraesCS4D01G134200	wds_W4_vs_HFZ_W4 wds_W6_vs_HFZ_W6 wds_W8.5_vs_HFZ_W8.5	3	TraesCS4D01G134200	LOC_Os02g32200.1	thioesterase family protein, putative, expressed	Os02t0521700	Similar to Thioesterase family protein.	NA	NA	NA
TraesCS4D01G145600	wds_W4_vs_HFZ_W4 wds_W6_vs_HFZ_W6 wds_W8.5_vs_HFZ_W8.5	3	TraesCS4D01G145600	LOC_Os01g08860.1	hsp20/alpha crystallin family protein, putative, expressed	Os01t0184100	Class II small heat shock protein, Positive regulation in both Xoo resistance and heat/salt tolerance	OsHsp18.0, Oshsp18.0-CII	Oryza sativa small heat shock protein 18.0	OsHSP18.0-CII, Oshsp18.0-CII, OsHSP18.0, OsHSP18.2
TraesCS6B01G366800	wds_W4_vs_HFZ_W4 wds_W6_vs_HFZ_W6 wds_W8.5_vs_HFZ_W8.5	3	TraesCS6B01G366800	LOC_Os02g53700.1	DENN domain containing protein, expressed	Os02t0777100	DENN domain containing protein.	NA	NA	NA
TraesCS6B01G400500	wds_W4_vs_HFZ_W4 wds_W6_vs_HFZ_W6 wds_W8.5_vs_HFZ_W8.5	3	TraesCS6B01G400500	LOC_Os02g55610.1	serine-rich protein, putative, expressed	Os02t0799700	Similar to serine-rich protein.	NA	NA	NA
TraesCS6B01G430100	wds_W4_vs_HFZ_W4 wds_W6_vs_HFZ_W6 wds_W8.5_vs_HFZ_W8.5	3	TraesCS6B01G430100	LOC_Os02g57180.1	NADH dehydrogenase 1 alpha subcomplex subunit 9,mitochondrial precursor, putative, expressed	Os02t0816800	Mitochondrial complex I subunit, Mitochondrial NADH dehydrogenase [ubiquinone] 1 alpha subcomplex subunit, Embryo development, Endosperm starch synthesis	OsNDUFA9, FLO13	Mitochondrial complex I subunit, NADH dehydrogenase [ubiquinone] 1 alpha subcomplex subunit 9	OsNDUFA9, NDUFA9
TraesCS6B01G348800	wds_W4_vs_HFZ_W4 wds_W6_vs_HFZ_W6 wds_W8.5_vs_HFZ_W8.5	3	TraesCS6B01G348800	LOC_Os02g51850.1	OsAPRL3 adenosine 5'-phosphosulfate reductase-like OsAPRL3, expressed	Os02t0754900	Similar to adenosine 5'-phosphosulfate reductase 4.	NA	NA	OsAPRL3
TraesCS6B01G386700	wds_W4_vs_HFZ_W4 wds_W6_vs_HFZ_W6 wds_W8.5_vs_HFZ_W8.5	3	TraesCS6B01G386700	LOC_Os06g07969.1	cytochrome b-c1 complex subunit 8, putative, expressed	Os06t0175900	Similar to Cytochrome b-c1 complex subunit 8.	NA	NA	NA
TraesCS6B01G432200	wds_W4_vs_HFZ_W4 wds_W6_vs_HFZ_W6 wds_W8.5_vs_HFZ_W8.5	3	TraesCS6B01G432200	LOC_Os02g57290.1	cytochrome P450, putative, expressed	Os02t0817900	Cytochrome P450 family protein.	NA	NA	CYP97A4, OsCYP97A4
TraesCS1A01G398400	wds_W4_vs_HFZ_W4 wds_W6_vs_HFZ_W6 wds_W8.5_vs_HFZ_W8.5	3	TraesCS1A01G398400	LOC_Os05g48980.1	ras-related protein, putative, expressed	Os05t0564400	Similar to GTP-binding protein.	NA	NA	OsRab11C3
TraesCS6B01G365200	wds_W4_vs_HFZ_W4 wds_W6_vs_HFZ_W6 wds_W8.5_vs_HFZ_W8.5	3	TraesCS6B01G365200	LOC_Os03g32314.1	allene oxide cyclase 4, chloroplast precursor, putative, expressed	Os03t0438100	Allene oxide cyclase, Biosynthesis of jasmonic acid, Defence response	AOC, OsAOC, AOC1, HB	ALLENE OXIDE CYCLASE, allene oxide cyclase, coleoptile photomorphogenesis 2, hebiba, hebibaAOC	OsAOC, AOC1, OsAOC1, HB, CPM2
TraesCS7B01G115300	wds_W4_vs_HFZ_W4 wds_W6_vs_HFZ_W6 wds_W8.5_vs_HFZ_W8.5	3	TraesCS7B01G115300	LOC_Os06g15620.1	GASR7 - Gibberellin-regulated GASA/GAST/Snakin family protein precursor, expressed	Os06t0266800	GAST gene family protein, Coordinator in crosstalk between GA nad BR signaling	OsGSR1	GA-stimulated transcript (GAST) family gene in rice 1	OsGSR1, GASR7
TraesCS6B01G455100	wds_W4_vs_HFZ_W4 wds_W6_vs_HFZ_W6 wds_W8.5_vs_HFZ_W8.5	3	TraesCS6B01G455100	LOC_Os02g57990.1	methionine adenosyltransferase regulatory beta subunit-related, putative, expressed	Os02t0826200	NAD(P)-binding domain containing protein.	NA	NA	NA
TraesCS6B01G398400	wds_W4_vs_HFZ_W4 wds_W6_vs_HFZ_W6 wds_W8.5_vs_HFZ_W8.5	3	TraesCS6B01G398400	LOC_Os04g30210.1	OsFBL15 - F-box domain and LRR containing protein, expressed	Os04t0370600	Leucine-rich repeat, cysteine-containing subtype domain containing protein.	NA	NA	Os_F0687
TraesCS6B01G451800	wds_W4_vs_HFZ_W4 wds_W6_vs_HFZ_W6 wds_W8.5_vs_HFZ_W8.5	3	TraesCS6B01G451800	LOC_Os02g55050.1	OsFBX64 - F-box domain containing protein, expressed	Os02t0793500	Cyclin-like F-box domain containing protein.	NA	NA	OsFbox114, Os_F0103
TraesCS3D01G162600	wds_W4_vs_HFZ_W4 wds_W6_vs_HFZ_W6 wds_W8.5_vs_HFZ_W8.5	3	TraesCS3D01G162600	LOC_Os05g14010.1	ethylene-responsive protein related, putative, expressed	Os05t0228400	Basic helix-loop-helix dimerisation region bHLH domain containing protein.	NA	NA	OsbHLH073
TraesCS2B01G429800	wds_W4_vs_HFZ_W4 wds_W6_vs_HFZ_W6 wds_W8.5_vs_HFZ_W8.5	3	TraesCS2B01G429800	LOC_Os10g34602.1	csAtPR5, putative, expressed	Os04t0689800	Similar to CAA30376.1 protein.	NA	NA	NA
TraesCS3A01G209300	wds_W4_vs_HFZ_W4 wds_W6_vs_HFZ_W6 wds_W8.5_vs_HFZ_W8.5	3	TraesCS3A01G209300	LOC_Os01g40110.1	ZOS1-11 - C2H2 zinc finger protein, expressed	Os01t0583200	Zinc finger, C2H2, LYAR-type domain containing protein.	NA	NA	NA
TraesCS6B01G351700	wds_W4_vs_HFZ_W4 wds_W6_vs_HFZ_W6 wds_W8.5_vs_HFZ_W8.5	3	TraesCS6B01G351700	LOC_Os02g52550.1	uncharacterized Cys-rich domain containing protein, putative, expressed	Os02t0763000	Protein of unknown function Cys-rich family protein.	NA	NA	OsFWL1
TraesCS6B01G462700	wds_W4_vs_HFZ_W4 wds_W6_vs_HFZ_W6 wds_W8.5_vs_HFZ_W8.5	3	TraesCS6B01G462700	LOC_Os02g58220.1	RPA2A - Putative single-stranded DNA binding complex subunit 2, expressed	Os02t0829100	Replication protein A 30kDa.	NA	NA	OsRPA32, RPA32, RPA2A
TraesCS6B01G369700	wds_W4_vs_HFZ_W4 wds_W6_vs_HFZ_W6 wds_W8.5_vs_HFZ_W8.5	3	TraesCS6B01G369700	LOC_Os03g02010.4	DNA methyltransferase protein, putative, expressed	Os03t0110800	DNA methyltransferase, Vegetative and reproductive development	DRM2, OsDRM2, osdrm2	DOMAINS REARRANGED METHYLTRANSFERASE 2, domains rearranged methyltransferase 2, domains rearranged methylase 2	OsDRM2, osdrm2, DRM2-1
TraesCS6B01G231700	wds_W4_vs_HFZ_W4 wds_W6_vs_HFZ_W6 wds_W8.5_vs_HFZ_W8.5	3	TraesCS6B01G231700	LOC_Os02g14730.1	ubiquitin carboxyl-terminal hydrolase family protein, expressed	Os02t0244300	Peptidase C19, ubiquitin carboxyl-terminal hydrolase 2 family protein.	NA	NA	NA
TraesCS3D01G163800	wds_W4_vs_HFZ_W4 wds_W6_vs_HFZ_W6 wds_W8.5_vs_HFZ_W8.5	3	TraesCS3D01G163800	LOC_Os01g13140.1	WD domain, G-beta repeat domain containing protein, expressed	Os01t0232200	WD40 repeat domain containing protein.	NA	NA	OsWD40-10
TraesCS3D01G164500	wds_W4_vs_HFZ_W4 wds_W6_vs_HFZ_W6 wds_W8.5_vs_HFZ_W8.5	3	TraesCS3D01G164500	LOC_Os01g13210.1	salt stress root protein RS1, putative, expressed	Os01t0233000	DREPP plasma membrane polypeptide family protein.	NA	NA	OsDREPP1, DREPP1, RS1
TraesCS7B01G261800	wds_W4_vs_HFZ_W4 wds_W6_vs_HFZ_W6 wds_W8.5_vs_HFZ_W8.5	3	TraesCS7B01G261800	LOC_Os06g38470.1	histone deacetylase 19, putative, expressed	Os06t0583400	Class-I type histone deacetylase, Seedling root growth	HDAC1, OsHDAC1, HDA702	CLASS-1 TYPE HISTONE DEACETYLASE 1, class-1 type histone deacetylase 1, histone deacetylase 1	OsHDAC1, HDA702
TraesCS4B01G117300	wds_W4_vs_HFZ_W4 wds_W6_vs_HFZ_W6 wds_W8.5_vs_HFZ_W8.5	3	TraesCS4B01G117300	LOC_Os11g05650.1	mRNA-decapping enzyme, putative, expressed	Os12t0156400	Dcp1-like decapping family protein.	NA	NA	NA
TraesCS5B01G158100	wds_W4_vs_HFZ_W4 wds_W6_vs_HFZ_W6 wds_W8.5_vs_HFZ_W8.5	3	TraesCS5B01G158100	LOC_Os09g02260.1	PPR repeat containing protein, putative, expressed	Os09t0110200	Pentatricopeptide repeat domain containing protein.	NA	NA	NA
TraesCS5B01G153700	wds_W4_vs_HFZ_W4 wds_W6_vs_HFZ_W6 wds_W8.5_vs_HFZ_W8.5	3	TraesCS5B01G153700	LOC_Os11g01240.1	IBR domain containing protein, expressed	Os12t0102900	Similar to IBR domain containing protein.	NA	NA	NA
TraesCS6B01G413500	wds_W4_vs_HFZ_W4 wds_W6_vs_HFZ_W6 wds_W8.5_vs_HFZ_W8.5	3	TraesCS6B01G413500	LOC_Os02g56310.1	calcium-dependent protein kinase isoform AK1, putative, expressed	Os02t0807000	Similar to Phosphoenolpyruvate carboxylase kinase 1.	NA	NA	OsPPCK1
TraesCS6B01G353100	wds_W4_vs_HFZ_W4 wds_W6_vs_HFZ_W6 wds_W8.5_vs_HFZ_W8.5	3	TraesCS6B01G353100	LOC_Os02g53500.2	RFC5 - Putative clamp loader of PCNA, replication factor C subunit 5, expressed	Os02t0775200	Similar to Activator 1 36 kDa subunit (Replication factor C 36 kDa subunit) (A1 36 kDa subunit) (RF-C 36 kDa subunit) (RFC36) (Replication factor C subunit 5).	NA	NA	OsRFC3, RFC3
TraesCS6B01G405000	wds_W4_vs_HFZ_W4 wds_W6_vs_HFZ_W6 wds_W8.5_vs_HFZ_W8.5	3	TraesCS6B01G405000	LOC_Os11g12480.1	OsFBL54 - F-box domain and LRR containing protein, expressed	Os11t0208300	Hypothetical conserved gene.	NA	NA	Fbox-9-pseudo, Os_F0394
TraesCS6B01G427000	wds_W4_vs_HFZ_W4 wds_W6_vs_HFZ_W6 wds_W8.5_vs_HFZ_W8.5	3	TraesCS6B01G427000	LOC_Os02g57100.1	expressed protein	Os02t0816100	HAD-superfamily hydrolase, subfamily IA, variant 2 protein.	NA	NA	NA
TraesCS3D01G161800	wds_W4_vs_HFZ_W4 wds_W6_vs_HFZ_W6 wds_W8.5_vs_HFZ_W8.5	3	TraesCS3D01G161800	LOC_Os01g12890.1	expressed protein	Os01t0229300	EMBRYONIC FLOWER1 (EMF1)-like protein, Transcriptional regulator, Palea development, Regulation of floral organ identity	CCP1, OsEMF1, DFO1, EMF1	CURVED CHIMERIC PALEA 1, DEFORMED FLORAL ORGAN1, DEFORMED FLORAL ORGAN 1, EMBRYONIC FLOWER1, EMBRYONIC FLOWER 1	DFO1, EMF1, OsDFO1, OsEMF1, CCP1, OsCCP1
TraesCS6B01G239500	wds_W4_vs_HFZ_W4 wds_W6_vs_HFZ_W6 wds_W8.5_vs_HFZ_W8.5	3	TraesCS6B01G239500	LOC_Os02g38300.1	SNF7 domain containing protein, putative, expressed	Os02t0596500	Similar to Charged multivesicular body protein 6.	NA	NA	NA
TraesCS6B01G470000	wds_W4_vs_HFZ_W4 wds_W6_vs_HFZ_W6 wds_W8.5_vs_HFZ_W8.5	3	TraesCS6B01G470000	LOC_Os02g58590.1	N-acetylglucosaminyltransferase I, putative, expressed	Os02t0832800	Similar to Alpha-1, 3-mannosyl-glycoprotein beta-1, 2-N- acetylglucosaminyltransferase (EC 2.4.1.101).	NA	NA	GlcNAc-TI
TraesCS6B01G348700	wds_W4_vs_HFZ_W4 wds_W6_vs_HFZ_W6 wds_W8.5_vs_HFZ_W8.5	3	TraesCS6B01G348700	LOC_Os02g51860.1	dehydration response related protein, putative, expressed	Os02t0755000	Putative methyltransferase, Pectin synthesis and methylesterification, Root development, Cellular adhesion	OsTSD2	NA	OsTSD2, OsQUA2, QUA2
TraesCS6B01G425800	wds_W4_vs_HFZ_W4 wds_W6_vs_HFZ_W6 wds_W8.5_vs_HFZ_W8.5	3	TraesCS6B01G425800	LOC_Os02g57050.1	diphthamide biosynthesis protein, putative, expressed	Os02t0815600	Diphthamide synthesis, DHP1 domain containing protein.	NA	NA	NA
TraesCS6B01G381300	wds_W4_vs_HFZ_W4 wds_W6_vs_HFZ_W6 wds_W8.5_vs_HFZ_W8.5	3	TraesCS6B01G381300	LOC_Os02g54650.1	diacylglycerol kinase, putative, expressed	Os02t0787800	Diacylglycerol kinase accessory region domain containing protein.	NA	NA	NA
TraesCS6B01G434100	wds_W4_vs_HFZ_W4 wds_W6_vs_HFZ_W6 wds_W8.5_vs_HFZ_W8.5	3	TraesCS6B01G434100	LOC_Os05g38190.2	pentatricopeptide, putative, expressed	Os05t0455900	Pentatricopeptide repeat domain containing protein.	NA	NA	NA
TraesCS6B01G444000	wds_W4_vs_HFZ_W4 wds_W6_vs_HFZ_W6 wds_W8.5_vs_HFZ_W8.5	3	TraesCS6B01G444000	LOC_Os02g57610.1	expressed protein	Os02t0822000	Conserved hypothetical protein.	NA	NA	NA
TraesCS6B01G341600	wds_W4_vs_HFZ_W4 wds_W6_vs_HFZ_W6 wds_W8.5_vs_HFZ_W8.5	3	TraesCS6B01G341600	LOC_Os02g50680.1	AAA-type ATPase family protein, putative, expressed	Os02t0740300	ATPase, AAA-type, core domain containing protein.	NA	NA	NA
TraesCS6B01G423900	wds_W4_vs_HFZ_W4 wds_W6_vs_HFZ_W6 wds_W8.5_vs_HFZ_W8.5	3	TraesCS6B01G423900	LOC_Os02g56920.1	WAX2, putative, expressed	Os02t0814200	Similar to CER1-like gene protein (Fragment).	NA	NA	Os0053, OsGL1-6
TraesCS4D01G142100	wds_W4_vs_HFZ_W4 wds_W6_vs_HFZ_W6 wds_W8.5_vs_HFZ_W8.5	3	TraesCS4D01G142100	LOC_Os03g31730.1	expressed protein	Os03t0431800	Conserved hypothetical protein.	NA	NA	NA
TraesCS6B01G361000	wds_W4_vs_HFZ_W4 wds_W6_vs_HFZ_W6 wds_W8.5_vs_HFZ_W8.5	3	TraesCS6B01G361000	LOC_Os02g52920.1	emp24/gp25L/p24 family protein, putative, expressed	Os02t0768200	emp24/gp25L/p24 family protein.	NA	NA	NA
TraesCS6B01G344200	wds_W4_vs_HFZ_W4 wds_W6_vs_HFZ_W6 wds_W8.5_vs_HFZ_W8.5	3	TraesCS6B01G344200	LOC_Os07g26930.2	expressed protein	Os07t0452400	3'-5' exonuclease domain containing protein.	NA	NA	NA
TraesCS3D01G167100	wds_W4_vs_HFZ_W4 wds_W6_vs_HFZ_W6 wds_W8.5_vs_HFZ_W8.5	3	TraesCS3D01G167100	LOC_Os01g13550.1	beta-amylase, putative, expressed	Os01t0236800	Similar to predicted protein.	NA	NA	OsBamy4, Bamy4
TraesCS6B01G433400	wds_W4_vs_HFZ_W4 wds_W6_vs_HFZ_W6 wds_W8.5_vs_HFZ_W8.5	3	TraesCS6B01G433400	LOC_Os02g57340.1	tetratricopeptide-like helical, putative, expressed	Os02t0818800	Pentatricopeptide repeat domain containing protein.	NA	NA	NA
TraesCS6B01G231600	wds_W4_vs_HFZ_W4 wds_W6_vs_HFZ_W6 wds_W8.5_vs_HFZ_W8.5	3	TraesCS6B01G231600	LOC_Os02g33610.1	metallo-beta-lactamase, putative, expressed	Os02t0539600	SANT domain, DNA binding domain containing protein.	NA	NA	GRY79
TraesCS3A01G210600	wds_W4_vs_HFZ_W4 wds_W6_vs_HFZ_W6 wds_W8.5_vs_HFZ_W8.5	3	TraesCS3A01G210600	LOC_Os01g40570.1	outer mitochondrial membrane porin, putative, expressed	Os01t0588200	Voltage-dependent anion channel.	NA	NA	OSVDAC3, osvdac3, OsVDAC3, VDAC3
TraesCS6B01G419700	wds_W4_vs_HFZ_W4 wds_W6_vs_HFZ_W6 wds_W8.5_vs_HFZ_W8.5	3	TraesCS6B01G419700	NA	NA	NA	NA	NA	NA	NA
TraesCS6B01G224700	wds_W4_vs_HFZ_W4 wds_W6_vs_HFZ_W6 wds_W8.5_vs_HFZ_W8.5	3	TraesCS6B01G224700	NA	NA	NA	NA	NA	NA	NA
TraesCS6B01G361500	wds_W4_vs_HFZ_W4 wds_W6_vs_HFZ_W6 wds_W8.5_vs_HFZ_W8.5	3	TraesCS6B01G361500	LOC_Os02g52880.1	ybaK/prolyl-tRNA synthetase family protein, putative, expressed	Os02t0767700	YbaK/aminoacyl-tRNA synthetase associated region domain containing protein.	NA	NA	OsERF#126, OsERF126
TraesCS7A01G414600	wds_W4_vs_HFZ_W4 wds_W6_vs_HFZ_W6 wds_W8.5_vs_HFZ_W8.5	3	TraesCS7A01G414600	LOC_Os06g49120.1	Complex I intermediate-associated protein 30 domain containing protein, putative, expressed	Os06t0704700	NAD(P)-binding domain containing protein.	NA	NA	NA
TraesCS6B01G230400	wds_W4_vs_HFZ_W4 wds_W6_vs_HFZ_W6 wds_W8.5_vs_HFZ_W8.5	3	TraesCS6B01G230400	LOC_Os02g37420.1	ras-related protein, putative, expressed	Os02t0586400	Similar to Small GTP-binding protein.	NA	NA	OsRab2A2
TraesCS6B01G428400	wds_W4_vs_HFZ_W4 wds_W6_vs_HFZ_W6 wds_W8.5_vs_HFZ_W8.5	3	TraesCS6B01G428400	NA	NA	NA	NA	NA	NA	NA
TraesCS5B01G155000	wds_W4_vs_HFZ_W4 wds_W6_vs_HFZ_W6 wds_W8.5_vs_HFZ_W8.5	3	TraesCS5B01G155000	LOC_Os12g01170.1	FGFR1 oncogene partner, putative, expressed	Os11t0102600	LisH dimerisation motif domain containing protein.	NA	NA	OsTON1b, TON1b
TraesCS6B01G348100	wds_W4_vs_HFZ_W4 wds_W6_vs_HFZ_W6 wds_W8.5_vs_HFZ_W8.5	3	TraesCS6B01G348100	LOC_Os02g51890.1	RNA recognition motif containing protein, putative, expressed	Os02t0755400	Similar to RNA recognition motif-containing protein SEB-4.	NA	NA	NA
TraesCS6B01G233500	wds_W4_vs_HFZ_W4 wds_W6_vs_HFZ_W6 wds_W8.5_vs_HFZ_W8.5	3	TraesCS6B01G233500	LOC_Os04g56800.1	peptidyl-prolyl cis-trans isomerase, putative, expressed	Os04t0118500	Peptidyl-prolyl cis-trans isomerase 1 (EC 5.2.1.8) (Rotamase Pin1) (PPIase Pin1) (DlPar13).	NA	NA	NA
TraesCS3D01G161400	wds_W4_vs_HFZ_W4 wds_W6_vs_HFZ_W6 wds_W8.5_vs_HFZ_W8.5	3	TraesCS3D01G161400	LOC_Os01g12880.1	VHS and GAT domain containing protein, expressed	Os01t0229200	VHS domain containing protein.	NA	NA	NA
TraesCS6B01G239000	wds_W4_vs_HFZ_W4 wds_W6_vs_HFZ_W6 wds_W8.5_vs_HFZ_W8.5	3	TraesCS6B01G239000	LOC_Os02g38240.1	rhodanese family protein, putative, expressed	Os02t0596000	Rhodanese-like domain containing protein.	NA	NA	OsStr1
TraesCS6B01G333800	wds_W4_vs_HFZ_W4 wds_W6_vs_HFZ_W6 wds_W8.5_vs_HFZ_W8.5	3	TraesCS6B01G333800	LOC_Os01g36240.1	peroxidase precursor, putative, expressed	Os01t0543100	Similar to Peroxidase 72 precursor (EC 1.11.1.7) (Atperox P72) (PRXR8) (ATP6a).	NA	NA	prx17
TraesCS6B01G347000	wds_W4_vs_HFZ_W4 wds_W6_vs_HFZ_W6 wds_W8.5_vs_HFZ_W8.5	3	TraesCS6B01G347000	LOC_Os02g52130.1	OsFBX61 - F-box domain containing protein, expressed	Os02t0757700	Cyclin-like F-box domain containing protein.	NA	NA	OsFbox110, Os_F0551
TraesCS6B01G330100	wds_W4_vs_HFZ_W4 wds_W6_vs_HFZ_W6 wds_W8.5_vs_HFZ_W8.5	3	TraesCS6B01G330100	LOC_Os02g51750.1	annexin, putative, expressed	Os02t0753800	Calcium-binding protein, Annexin, Heat and drought stress tolerance	ANN2, OsANN2	ANNEXIN 2, Annexin 2	OsANN2, OsANN1, ANN1
TraesCS6B01G414800	wds_W4_vs_HFZ_W4 wds_W6_vs_HFZ_W6 wds_W8.5_vs_HFZ_W8.5	3	TraesCS6B01G414800	LOC_Os03g08480.1	rho termination factor, N-terminal domain containing protein, expressed	Os03t0183100	SAP-like protein BP-73 (OsBP-73) (Riaa1).	NA	NA	BP-73, OsBP-73, Riaa1, Os-BP-73
TraesCS6B01G451900	wds_W4_vs_HFZ_W4 wds_W6_vs_HFZ_W6 wds_W8.5_vs_HFZ_W8.5	3	TraesCS6B01G451900	LOC_Os02g55050.1	OsFBX64 - F-box domain containing protein, expressed	Os02t0793500	Cyclin-like F-box domain containing protein.	NA	NA	OsFbox114, Os_F0103
TraesCS6B01G355600	wds_W4_vs_HFZ_W4 wds_W6_vs_HFZ_W6 wds_W8.5_vs_HFZ_W8.5	3	TraesCS6B01G355600	LOC_Os02g53200.2	glucan endo-1,3-beta-glucosidase precursor, putative, expressed	Os02t0771700	Glycoside hydrolase, family 17 protein.	NA	NA	Gns9, GNS9
TraesCS4B01G175100	wds_W4_vs_HFZ_W4 wds_W6_vs_HFZ_W6 wds_W8.5_vs_HFZ_W8.5	3	TraesCS4B01G175100	LOC_Os03g20790.1	ethylene-insensitive 3, putative, expressed	Os03t0324300	Similar to ETHYLENE-INSENSITIVE3-like 1 protein.	NA	NA	EIL1, OsEIL1, MHZ6/OsEIL1, MHZ6
TraesCS6B01G354900	wds_W4_vs_HFZ_W4 wds_W6_vs_HFZ_W6 wds_W8.5_vs_HFZ_W8.5	3	TraesCS6B01G354900	LOC_Os06g10600.1	homeobox and START domains containing protein, putative, expressed	Os08t0136100	Similar to Roc1.	NA	NA	Roc7(t), Roc7, GL2-7
TraesCS6B01G411600	wds_W4_vs_HFZ_W4 wds_W6_vs_HFZ_W6 wds_W8.5_vs_HFZ_W8.5	3	TraesCS6B01G411600	LOC_Os02g56180.1	dehydrogenase, putative, expressed	Os02t0805600	Similar to Alcohol dehydrogenase, zinc-containing.	NA	NA	NA
TraesCS7A01G417900	wds_W4_vs_HFZ_W4 wds_W6_vs_HFZ_W6 wds_W8.5_vs_HFZ_W8.5	3	TraesCS7A01G417900	LOC_Os07g10550.1	cyclin-related protein, putative, expressed	Os07t0205900	Armadillo-type fold domain containing protein.	NA	NA	NA
TraesCS4B01G120600	wds_W4_vs_HFZ_W4 wds_W6_vs_HFZ_W6 wds_W8.5_vs_HFZ_W8.5	3	TraesCS4B01G120600	LOC_Os11g02320.2	nucleotidyltransferase, putative, expressed	Os11t0114700	PAP/25A core domain containing protein.	NA	NA	OsNTP11
TraesCS3D01G165700	wds_W4_vs_HFZ_W4 wds_W6_vs_HFZ_W6 wds_W8.5_vs_HFZ_W8.5	3	TraesCS3D01G165700	NA	NA	NA	NA	NA	NA	NA
TraesCS6B01G471500	wds_W4_vs_HFZ_W4 wds_W6_vs_HFZ_W6 wds_W8.5_vs_HFZ_W8.5	3	TraesCS6B01G471500	LOC_Os06g51240.1	expressed protein	Os06t0728500	Conserved hypothetical protein.	NA	NA	NA
TraesCS6B01G433800	wds_W4_vs_HFZ_W4 wds_W6_vs_HFZ_W6 wds_W8.5_vs_HFZ_W8.5	3	TraesCS6B01G433800	LOC_Os02g57370.1	DHHC zinc finger domain containing protein, expressed	Os02t0819100	DHHC-type zinc finger protein, Regulation of plant architecture by altering the tiller	NA	NA	OsDHHC1, OsPAT15, PAT15
TraesCS6B01G435000	wds_W4_vs_HFZ_W4 wds_W6_vs_HFZ_W6 wds_W8.5_vs_HFZ_W8.5	3	TraesCS6B01G435000	LOC_Os02g57430.1	DNL zinc finger domain containing protein, putative, expressed	Os02t0819700	Zinc finger, Zim17-type family protein.	NA	NA	NA
TraesCS7B01G114400	wds_W4_vs_HFZ_W4 wds_W6_vs_HFZ_W6 wds_W8.5_vs_HFZ_W8.5	3	TraesCS7B01G114400	LOC_Os06g15550.1	ubiquitin carboxyl-terminal hydrolase, family 1, putative, expressed	Os06t0265900	Plant organelle RNA recognition domain domain containing protein.	NA	NA	NA
TraesCS4B01G117600	wds_W4_vs_HFZ_W4 wds_W6_vs_HFZ_W6 wds_W8.5_vs_HFZ_W8.5	3	TraesCS4B01G117600	LOC_Os11g05540.1	rhoGAP domain containing protein, expressed	Os11t0153400	Similar to Rac GTPase activating protein 3 (Fragment).	NA	NA	NA
TraesCS6B01G449300	wds_W4_vs_HFZ_W4 wds_W6_vs_HFZ_W6 wds_W8.5_vs_HFZ_W8.5	3	TraesCS6B01G449300	LOC_Os05g46780.1	transposon protein, putative, CACTA, En/Spm sub-class, expressed	Os05t0545600	Forkhead-associated (FHA) domain domain containing protein.	NA	NA	NA
TraesCS6B01G359500	wds_W4_vs_HFZ_W4 wds_W6_vs_HFZ_W6 wds_W8.5_vs_HFZ_W8.5	3	TraesCS6B01G359500	LOC_Os02g53000.1	lysM domain-containing GPI-anchored protein precursor, putative, expressed	Os06t0208800	Lysin motif-containing protein, Pattern recognition receptor, Peptidoglycan and chitin perception in innate immunity	LYP6, Os-LYP6, OsLYP6	lysin motif-containing protein 6, lysin motif (LysM)-containing protein 6, LysM-containing protein 6	LYP6, Os-LYP6, OsLYP6
TraesCS6B01G362800	wds_W4_vs_HFZ_W4 wds_W6_vs_HFZ_W6 wds_W8.5_vs_HFZ_W8.5	3	TraesCS6B01G362800	LOC_Os03g24600.1	peptide methionine sulfoxide reductase msrB, putative, expressed	Os03t0360700	Similar to Protein-methionine-S-oxide reductase, PilB family.	NA	NA	OsMSR1, MSR1, OsMSRB5, MSRB5
TraesCS6B01G387400	wds_W4_vs_HFZ_W4 wds_W6_vs_HFZ_W6 wds_W8.5_vs_HFZ_W8.5	3	TraesCS6B01G387400	LOC_Os04g55230.1	tetratricopeptide repeat domain containing protein, putative, expressed	Os04t0645100	Tetratricopeptide repeat (TPR) domain containing protein, Grain size and starch quality	FLO2, flo2, flo3(t)	FLOURY ENDOSPERM 2, floury endosperm2, floury endosperm 2, floury endosperm-2, Floury 2	flo2, flo3(t)
TraesCS3A01G464000	wds_W4_vs_HFZ_W4 wds_W6_vs_HFZ_W6 wds_W8.5_vs_HFZ_W8.5	3	TraesCS3A01G464000	NA	NA	NA	NA	NA	NA	NA
TraesCS6B01G227900	wds_W4_vs_HFZ_W4 wds_W6_vs_HFZ_W6 wds_W8.5_vs_HFZ_W8.5	3	TraesCS6B01G227900	LOC_Os02g36850.1	oxygen evolving enhancer protein 3, identical, putative, expressed	Os02t0578400	Photosystem II oxygen evolving complex protein PsbQ family protein.	NA	NA	NA
TraesCS6B01G234200	wds_W4_vs_HFZ_W4 wds_W6_vs_HFZ_W6 wds_W8.5_vs_HFZ_W8.5	3	TraesCS6B01G234200	LOC_Os02g27480.1	membrane attack complex component/perforin/complement C9, putative, expressed	Os02t0475300	Membrane attack complex component/perforin/complement C9 family protein.	NA	NA	NA
TraesCS6B01G378000	wds_W4_vs_HFZ_W4 wds_W6_vs_HFZ_W6 wds_W8.5_vs_HFZ_W8.5	3	TraesCS6B01G378000	LOC_Os02g54560.1	SCP-like extracellular protein, expressed	Os02t0786900	Similar to Pathogenesis-related protein PR-1 precursor.	NA	NA	OsPR1#022, OsPR1-22
TraesCS6B01G365300	wds_W4_vs_HFZ_W4 wds_W6_vs_HFZ_W6 wds_W8.5_vs_HFZ_W8.5	3	TraesCS6B01G365300	LOC_Os02g53520.1	kinesin motor domain containing protein, putative, expressed	Os02t0775400	Similar to Kinesin heavy chain-like protein (Fragment).	NA	NA	SIP26
TraesCS3A01G209700	wds_W4_vs_HFZ_W4 wds_W6_vs_HFZ_W6 wds_W8.5_vs_HFZ_W8.5	3	TraesCS3A01G209700	LOC_Os01g40250.1	down-regulated in metastasis family protein, expressed	Os01t0584800	Similar to binding.	NA	NA	NA
TraesCS6B01G238500	wds_W4_vs_HFZ_W4 wds_W6_vs_HFZ_W6 wds_W8.5_vs_HFZ_W8.5	3	TraesCS6B01G238500	LOC_Os02g38200.1	dehydrogenase, putative, expressed	Os02t0595500	Similar to NAD-dependent isocitrate dehydrogenase precursor (EC 1.1.1.41).	NA	NA	OsIDHc;2, IDHc;2
TraesCS6B01G230000	wds_W4_vs_HFZ_W4 wds_W6_vs_HFZ_W6 wds_W8.5_vs_HFZ_W8.5	3	TraesCS6B01G230000	LOC_Os02g35690.1	transcription factor like protein, putative, expressed	Os02t0565000	Homeodomain-like containing protein.	NA	NA	NA
TraesCS4B01G115600	wds_W4_vs_HFZ_W4 wds_W6_vs_HFZ_W6 wds_W8.5_vs_HFZ_W8.5	3	TraesCS4B01G115600	LOC_Os11g05870.1	harpin-induced protein 1 domain containing protein, expressed	Os11t0157300	Harpin-induced 1 domain containing protein.	NA	NA	NA
TraesCS6B01G331600	wds_W4_vs_HFZ_W4 wds_W6_vs_HFZ_W6 wds_W8.5_vs_HFZ_W8.5	3	TraesCS6B01G331600	LOC_Os02g51590.1	phosphoglycerate mutase, putative, expressed	Os02t0751800	Phosphoglycerate mutase 1 family protein.	NA	NA	NA
TraesCS6B01G331900	wds_W4_vs_HFZ_W4 wds_W6_vs_HFZ_W6 wds_W8.5_vs_HFZ_W8.5	3	TraesCS6B01G331900	LOC_Os02g51550.1	DUF581 domain containing protein, expressed	Os02t0751300	Protein of unknown function DUF581 family protein.	NA	NA	NA
TraesCS4D01G146900	wds_W4_vs_HFZ_W4 wds_W6_vs_HFZ_W6 wds_W8.5_vs_HFZ_W8.5	3	TraesCS4D01G146900	LOC_Os11g43860.1	sodium/calcium exchanger protein, putative, expressed	Os11t0660000	Sodium/calcium exchanger membrane region domain containing protein.	NA	NA	OsMHX, OsMHX2, MHX2, OsNCX14, OsNCX14.1, OsNCX14.2, NCX14, OsMHX1, MHX1
TraesCSU01G089200	wds_W4_vs_HFZ_W4 wds_W6_vs_HFZ_W6 wds_W8.5_vs_HFZ_W8.5	3	TraesCSU01G089200	LOC_Os10g09620.1	OsWAK108 - OsWAK receptor-like protein kinase, expressed	Os10t0116600	Serine/threonine protein kinase domain containing protein.	NA	NA	NA
TraesCS7A01G416200	wds_W4_vs_HFZ_W4 wds_W6_vs_HFZ_W6 wds_W8.5_vs_HFZ_W8.5	3	TraesCS7A01G416200	LOC_Os06g48970.1	expressed protein	Os06t0702800	Conserved hypothetical protein.	NA	NA	NA
TraesCS6B01G344300	wds_W4_vs_HFZ_W4 wds_W6_vs_HFZ_W6 wds_W8.5_vs_HFZ_W8.5	3	TraesCS6B01G344300	LOC_Os02g52280.1	expressed protein	Os02t0760200	Conserved hypothetical protein.	NA	NA	NA
TraesCS4D01G126400	wds_W4_vs_HFZ_W4 wds_W6_vs_HFZ_W6 wds_W8.5_vs_HFZ_W8.5	3	TraesCS4D01G126400	LOC_Os12g03720.1	glucosamine--fructose-6-phosphate aminotransferase 1, putative, expressed	Os12t0131100	Similar to Glucosamine--fructose-6-phosphate aminotransferase [isomerizing] (EC 2.6.1.16) (Hexosephosphate aminotransferase) (D-fructose-6- phosphate amidotransferase) (GFAT).	NA	NA	NA
TraesCS6B01G471600	wds_W4_vs_HFZ_W4 wds_W6_vs_HFZ_W6 wds_W8.5_vs_HFZ_W8.5	3	TraesCS6B01G471600	LOC_Os02g58440.1	zinc finger C-x8-C-x5-C-x3-H type family protein, expressed	Os02t0831100	Conserved hypothetical protein.	NA	NA	OsC3H19
TraesCS7B01G114300	wds_W4_vs_HFZ_W4 wds_W6_vs_HFZ_W6 wds_W8.5_vs_HFZ_W8.5	3	TraesCS7B01G114300	LOC_Os06g15480.1	transcription factor, putative, expressed	Os06t0265400	Similar to Transcription factor HBP-1b(C38) (Fragment).	NA	NA	OsbZIP47
TraesCS6B01G408100	wds_W4_vs_HFZ_W4 wds_W6_vs_HFZ_W6 wds_W8.5_vs_HFZ_W8.5	3	TraesCS6B01G408100	LOC_Os08g32870.1	aldehyde dehydrogenase, putative, expressed	Os08t0424500	Betaine aldehyde dehydrogenase, Rice fragrance	SK2(T)(SCL, FGR), sk2(t)(scl, fgr), fgr, scl, BAD2, BADH2, sk2, OsBADH2, Badh2, badh2, Os2AP, BADH-2	SCENTED KERNEL 2, scented kernel2, scented kernel 2, fragrance, betaine-aldehyde dehydrogenase 2, betaine aldehyde dehydrogenase 2, scented kernel-2, betaine aldehyde dehydrogenase-2	sk2(t)(scl, fgr), fgr, scl, BAD2, BADH2, sk2, OsBADH2, Badh2, badh2, Os2AP, BADH-2, OsALDH10A8, ALDH10A8
TraesCS5B01G156800	wds_W4_vs_HFZ_W4 wds_W6_vs_HFZ_W6 wds_W8.5_vs_HFZ_W8.5	3	TraesCS5B01G156800	LOC_Os09g01640.1	CAX-interacting protein 4, putative, expressed	Os09t0103700	Zinc finger, CCHC-type domain containing protein.	NA	NA	NA
TraesCS6B01G239600	wds_W4_vs_HFZ_W4 wds_W6_vs_HFZ_W6 wds_W8.5_vs_HFZ_W8.5	3	TraesCS6B01G239600	NA	NA	NA	NA	NA	NA	NA
TraesCS5B01G153200	wds_W4_vs_HFZ_W4 wds_W6_vs_HFZ_W6 wds_W8.5_vs_HFZ_W8.5	3	TraesCS5B01G153200	LOC_Os11g01330.1	expressed protein	Os11t0104300	Substrate of the SCF<sup>D3</sup> ubiquitination complex, Repressor of strigolactone (SL) signalling	D53, D53(D K3), DK3, Dwf34	DWARF KYUSHU 3, Dwarf Kyushu3, Dwarf Kyushu 3, Dwarf Kyushu-3, dwarf-53, DWARF 53, DWARF53	D53(D K3), DK3, Dwf34
TraesCS6B01G393600	wds_W4_vs_HFZ_W4 wds_W6_vs_HFZ_W6 wds_W8.5_vs_HFZ_W8.5	3	TraesCS6B01G393600	LOC_Os02g55420.1	aminotransferase, classes I and II, domain containing protein, expressed	Os02t0797500	Similar to Plastidic aspartate aminotransferase.	NA	NA	AST
TraesCS5B01G159300	wds_W4_vs_HFZ_W4 wds_W6_vs_HFZ_W6 wds_W8.5_vs_HFZ_W8.5	3	TraesCS5B01G159300	LOC_Os11g40070.1	expressed protein	Os06t0213400	Protein of unknown function DUF829, eukaryotic family protein.	NA	NA	NA
TraesCS4B01G120000	wds_W4_vs_HFZ_W4 wds_W6_vs_HFZ_W6 wds_W8.5_vs_HFZ_W8.5	3	TraesCS4B01G120000	LOC_Os11g02190.1	expressed protein	Os11t0113200	Hypothetical conserved gene.	NA	NA	NA
TraesCS6B01G337800	wds_W4_vs_HFZ_W4 wds_W6_vs_HFZ_W6 wds_W8.5_vs_HFZ_W8.5	3	TraesCS6B01G337800	LOC_Os01g50690.1	WD domain, G-beta repeat domain containing protein, expressed	Os01t0702400	WD40/YVTN repeat-like domain containing protein.	NA	NA	OsWD40-22
TraesCS5B01G154700	wds_W4_vs_HFZ_W4 wds_W6_vs_HFZ_W6 wds_W8.5_vs_HFZ_W8.5	3	TraesCS5B01G154700	LOC_Os12g01190.2	RNA recognition motif containing protein, putative, expressed	Os12t0102400	RING-C2 type protein, E3 ligase	OsRINGC2-2	Oryza sativa RING finger protein C2 type-2	OsRINGC2-2
TraesCS7A01G420800	wds_W4_vs_HFZ_W4 wds_W6_vs_HFZ_W6 wds_W8.5_vs_HFZ_W8.5	3	TraesCS7A01G420800	LOC_Os04g28580.1	transposon protein, putative, unclassified, expressed	Os02t0202800	FAR1 domain containing protein.	NA	NA	NA
TraesCS6B01G336500	wds_W4_vs_HFZ_W4 wds_W6_vs_HFZ_W6 wds_W8.5_vs_HFZ_W8.5	3	TraesCS6B01G336500	LOC_Os02g51040.1	expansin precursor, putative, expressed	Os02t0744200	Alpha-expansin OsEXPA5.	NA	NA	OsEXPA5, OsEXP5, osaEXPa1.20
TraesCS6B01G444100	wds_W4_vs_HFZ_W4 wds_W6_vs_HFZ_W6 wds_W8.5_vs_HFZ_W8.5	3	TraesCS6B01G444100	LOC_Os02g57620.1	Citrate transporter protein, putative, expressed	Os02t0822100	Divalent ion symporter domain containing protein.	NA	NA	SIET3
TraesCS3D01G162900	wds_W4_vs_HFZ_W4 wds_W6_vs_HFZ_W6 wds_W8.5_vs_HFZ_W8.5	3	TraesCS3D01G162900	LOC_Os01g13060.1	CK1_CaseinKinase_1.1 - CK1 includes the casein kinase 1 kinases, expressed	Os01t0231500	Similar to Casein kinase I (Fragment).	NA	NA	NA
TraesCS3D01G165500	wds_W4_vs_HFZ_W4 wds_W6_vs_HFZ_W6 wds_W8.5_vs_HFZ_W8.5	3	TraesCS3D01G165500	LOC_Os08g17870.1	reticulon domain containing protein, putative, expressed	Os08t0280600	Reticulon domain containing protein.	NA	NA	NA
TraesCS6B01G225700	wds_W4_vs_HFZ_W4 wds_W6_vs_HFZ_W6 wds_W8.5_vs_HFZ_W8.5	3	TraesCS6B01G225700	LOC_Os02g37870.1	Brix domain containing protein, putative, expressed	Os02t0591800	Brix domain containing protein.	NA	NA	NA
TraesCS7B01G176400	wds_W4_vs_HFZ_W4 wds_W6_vs_HFZ_W6 wds_W8.5_vs_HFZ_W8.5	3	TraesCS7B01G176400	LOC_Os08g44360.1	male sterility protein 2, putative, expressed	Os08t0557800	Similar to Fatty acyl coA reductase.	NA	NA	NA
TraesCS6B01G415500	wds_W4_vs_HFZ_W4 wds_W6_vs_HFZ_W6 wds_W8.5_vs_HFZ_W8.5	3	TraesCS6B01G415500	LOC_Os11g18830.1	survival motor neuron containing protein, expressed	Os11t0293300	Survival motor neuron interacting protein 1 family protein.	NA	NA	NA
TraesCS6B01G390700	wds_W4_vs_HFZ_W4 wds_W6_vs_HFZ_W6 wds_W8.5_vs_HFZ_W8.5	3	TraesCS6B01G390700	LOC_Os02g57910.1	OsFBX73 - F-box domain containing protein, expressed	Os02t0825500	Cyclin-like F-box domain containing protein.	NA	NA	OsFbox123, Os_F0289
TraesCS6B01G333000	wds_W4_vs_HFZ_W4 wds_W6_vs_HFZ_W6 wds_W8.5_vs_HFZ_W8.5	3	TraesCS6B01G333000	LOC_Os02g51490.1	methyltransferase, putative, expressed	Os02t0750500	Methyltransferase type 11 domain containing protein.	NA	NA	NA
TraesCS6B01G433700	wds_W4_vs_HFZ_W4 wds_W6_vs_HFZ_W6 wds_W8.5_vs_HFZ_W8.5	3	TraesCS6B01G433700	LOC_Os02g57350.1	expressed protein	Os02t0818900	Heavy metal transport/detoxification protein domain containing protein.	NA	NA	NA
TraesCS6B01G331700	wds_W4_vs_HFZ_W4 wds_W6_vs_HFZ_W6 wds_W8.5_vs_HFZ_W8.5	3	TraesCS6B01G331700	LOC_Os02g51570.1	peptidyl-prolyl cis-trans isomerase, FKBP-type, putative, expressed	Os02t0751600	Peptidyl-prolyl cis-trans isomerase, FKBP-type domain containing protein.	NA	NA	OsFKBP16-2
TraesCS6B01G223700	wds_W4_vs_HFZ_W4 wds_W6_vs_HFZ_W6 wds_W8.5_vs_HFZ_W8.5	3	TraesCS6B01G223700	LOC_Os04g38480.1	BRASSINOSTEROID INSENSITIVE 1-associated receptor kinase 1 precursor, putative, expressed	Os04t0457800	A member of the somatic embryogenesis receptor kinases (SERKs) family, Positive regulation of somatic embryogenesis, Defense response, Regulation of plant growth, Brassinosteroid (BR) signaling	OsSERK2, OsSERK1	somatic embryogenesis receptor kinase 2	OsSERK2, OsBiSERK1, OsSERK1, OsSerk2, OsBAK1-2
TraesCS6B01G354000	wds_W4_vs_HFZ_W4 wds_W6_vs_HFZ_W6 wds_W8.5_vs_HFZ_W8.5	3	TraesCS6B01G354000	LOC_Os08g34150.1	OsTIL-2 Temperature-induced lipocalin-2, expressed	Os08t0440100	Similar to Temperature stress-induced lipocalin.	NA	NA	NA
TraesCS6B01G231300	wds_W4_vs_HFZ_W4 wds_W6_vs_HFZ_W6 wds_W8.5_vs_HFZ_W8.5	3	TraesCS6B01G231300	LOC_Os02g24330.1	eukaryotic translation initiation factor 4B, putative, expressed	Os02t0439700	Plant specific eukaryotic initiation factor 4B family protein.	NA	NA	NA
TraesCS6B01G411700	wds_W4_vs_HFZ_W4 wds_W6_vs_HFZ_W6 wds_W8.5_vs_HFZ_W8.5	3	TraesCS6B01G411700	LOC_Os02g56180.1	dehydrogenase, putative, expressed	Os02t0805600	Similar to Alcohol dehydrogenase, zinc-containing.	NA	NA	NA
TraesCS6B01G358000	wds_W4_vs_HFZ_W4 wds_W6_vs_HFZ_W6 wds_W8.5_vs_HFZ_W8.5	3	TraesCS6B01G358000	LOC_Os02g53070.1	HYS1, putative, expressed	Os02t0770100	WD40 repeat domain containing protein.	NA	NA	NA
TraesCS6B01G332000	wds_W4_vs_HFZ_W4 wds_W6_vs_HFZ_W6 wds_W8.5_vs_HFZ_W8.5	3	TraesCS6B01G332000	LOC_Os03g26650.1	heavy metal-associated domain containing protein, expressed	Os03t0383900	Heavy metal transport/detoxification protein domain containing protein.	NA	NA	NA
TraesCS6B01G455300	wds_W4_vs_HFZ_W4 wds_W6_vs_HFZ_W6 wds_W8.5_vs_HFZ_W8.5	3	TraesCS6B01G455300	LOC_Os04g59340.1	RNA-binding region RNP-1, putative, expressed	Os04t0689700	RNA recognition motif, RNP-1 domain containing protein.	NA	NA	NA
TraesCS3A01G211500	wds_W4_vs_HFZ_W4 wds_W6_vs_HFZ_W6 wds_W8.5_vs_HFZ_W8.5	3	TraesCS3A01G211500	LOC_Os01g40670.1	single myb histone, putative, expressed	Os01t0589300	Similar to Single myb histone 1.	NA	NA	NA
TraesCS6B01G331800	wds_W4_vs_HFZ_W4 wds_W6_vs_HFZ_W6 wds_W8.5_vs_HFZ_W8.5	3	TraesCS6B01G331800	LOC_Os03g51510.1	ribosomal protein L6, putative, expressed	Os03t0725000	Mitochondrial 60S ribosomal protein L6.	NA	NA	OsRpl6-1
TraesCS7B01G115500	wds_W4_vs_HFZ_W4 wds_W6_vs_HFZ_W6 wds_W8.5_vs_HFZ_W8.5	3	TraesCS7B01G115500	LOC_Os06g15700.1	expressed protein	Os06t0267600	Autophagy-related, C-terminal domain containing protein.	NA	NA	NA
TraesCS6B01G365100	wds_W4_vs_HFZ_W4 wds_W6_vs_HFZ_W6 wds_W8.5_vs_HFZ_W8.5	3	TraesCS6B01G365100	LOC_Os11g43610.1	oxidoreductase, 2OG-Fe oxygenase family protein, putative, expressed	Os11t0657200	2OG-Fe(II) oxygenase domain containing protein.	NA	NA	NA
TraesCS7B01G113800	wds_W4_vs_HFZ_W4 wds_W6_vs_HFZ_W6 wds_W8.5_vs_HFZ_W8.5	3	TraesCS7B01G113800	LOC_Os06g15380.1	acylphosphatase, putative, expressed	Os06t0264700	Acylphosphatase domain containing protein.	NA	NA	NA
TraesCS6B01G386600	wds_W4_vs_HFZ_W4 wds_W6_vs_HFZ_W6 wds_W8.5_vs_HFZ_W8.5	3	TraesCS6B01G386600	LOC_Os02g55000.1	zinc finger CCCH-type with G patch domain-containing protein, putative, expressed	Os02t0793000	Zinc finger, CCCH-type domain containing protein.	NA	NA	OsC3H18
TraesCS4D01G120700	wds_W4_vs_HFZ_W4 wds_W6_vs_HFZ_W6 wds_W8.5_vs_HFZ_W8.5	3	TraesCS4D01G120700	LOC_Os11g31950.1	expressed protein	Os11t0520500	Conserved hypothetical protein.	NA	NA	NA
TraesCS6B01G223600	wds_W4_vs_HFZ_W4 wds_W6_vs_HFZ_W6 wds_W8.5_vs_HFZ_W8.5	3	TraesCS6B01G223600	LOC_Os02g36570.1	ABC1 family domain containing protein, putative, expressed	Os02t0575500	Similar to ABC transporter-like.	NA	NA	OsABC1-2, OsAbc1-2
TraesCS6B01G396200	wds_W4_vs_HFZ_W4 wds_W6_vs_HFZ_W6 wds_W8.5_vs_HFZ_W8.5	3	TraesCS6B01G396200	LOC_Os01g74460.1	vacuolar fusion protein MON1 homolog A, putative, expressed	Os01t0976000	Vacuolar fusion protein MON1 domain containing protein.	NA	NA	NA
TraesCS4A01G157600	wds_W4_vs_HFZ_W4 wds_W6_vs_HFZ_W6 wds_W8.5_vs_HFZ_W8.5	3	TraesCS4A01G157600	LOC_Os05g44080.1	transmembrane protein, putative, expressed	Os05t0516900	Protein of unknown function DUF300 family protein.	NA	NA	NA
TraesCS7A01G420900	wds_W4_vs_HFZ_W4 wds_W6_vs_HFZ_W6 wds_W8.5_vs_HFZ_W8.5	3	TraesCS7A01G420900	LOC_Os04g38940.1	integral membrane protein, putative, expressed	Os04t0463400	Vacuolar membrane transporter, Fe and Zn translocation between flag leaves and seeds	OsVIT1;2 OsVIT1	vacuolar iron influxer VIT1;2, Vacuolar Iron Transporter 1	OsVIT1;2, OsVIT1
TraesCS7B01G114200	wds_W4_vs_HFZ_W4 wds_W6_vs_HFZ_W6 wds_W8.5_vs_HFZ_W8.5	3	TraesCS7B01G114200	LOC_Os06g15410.1	angel, putative, expressed	Os06t0264900	Endonuclease/exonuclease/phosphatase domain containing protein.	NA	NA	NA
TraesCS6B01G399300	wds_W4_vs_HFZ_W4 wds_W6_vs_HFZ_W6 wds_W8.5_vs_HFZ_W8.5	3	TraesCS6B01G399300	NA	NA	NA	NA	NA	NA	NA
TraesCS5B01G158900	wds_W4_vs_HFZ_W4 wds_W6_vs_HFZ_W6 wds_W8.5_vs_HFZ_W8.5	3	TraesCS5B01G158900	NA	NA	NA	NA	NA	NA	NA
TraesCS5B01G157300	wds_W4_vs_HFZ_W4 wds_W6_vs_HFZ_W6 wds_W8.5_vs_HFZ_W8.5	3	TraesCS5B01G157300	LOC_Os09g01960.1	MYB family transcription factor, putative, expressed	Os09t0106700	Similar to Myb proto-oncogene protein (C-myb).	NA	NA	R2R3-MYB
TraesCS6B01G354800	wds_W4_vs_HFZ_W4 wds_W6_vs_HFZ_W6 wds_W8.5_vs_HFZ_W8.5	3	TraesCS6B01G354800	LOC_Os02g53270.1	expressed protein	Os02t0772500	Protein of unknown function DUF1740 domain containing protein.	NA	NA	NA
TraesCS6B01G421100	wds_W4_vs_HFZ_W4 wds_W6_vs_HFZ_W6 wds_W8.5_vs_HFZ_W8.5	3	TraesCS6B01G421100	LOC_Os02g56750.1	OsFBX65 - F-box domain containing protein, expressed	Os02t0812500	Cyclin-like F-box domain containing protein.	NA	NA	OsFbox115, Os_F0639
TraesCS6B01G343200	wds_W4_vs_HFZ_W4 wds_W6_vs_HFZ_W6 wds_W8.5_vs_HFZ_W8.5	3	TraesCS6B01G343200	NA	NA	Os02t0761500	Conserved hypothetical protein.	NA	NA	NA
TraesCS6B01G223500	wds_W4_vs_HFZ_W4 wds_W6_vs_HFZ_W6 wds_W8.5_vs_HFZ_W8.5	3	TraesCS6B01G223500	LOC_Os02g35860.1	expressed protein	Os02t0566700	Conserved hypothetical protein.	NA	NA	NA
TraesCS6B01G329900	wds_W4_vs_HFZ_W4 wds_W6_vs_HFZ_W6 wds_W8.5_vs_HFZ_W8.5	3	TraesCS6B01G329900	LOC_Os02g51770.1	TLD family protein, putative, expressed	Os02t0754000	TLDc domain containing protein.	NA	NA	NA
TraesCS6B01G410100	wds_W4_vs_HFZ_W4 wds_W6_vs_HFZ_W6 wds_W8.5_vs_HFZ_W8.5	3	TraesCS6B01G410100	LOC_Os02g56020.1	methyltransferase, putative, expressed	Os02t0804300	Methyltransferase type 11 domain containing protein.	NA	NA	NA
TraesCS3D01G167000	wds_W4_vs_HFZ_W4 wds_W6_vs_HFZ_W6 wds_W8.5_vs_HFZ_W8.5	3	TraesCS3D01G167000	LOC_Os01g43080.1	exonuclease, putative, expressed	Os01t0618000	Exonuclease domain containing protein.	NA	NA	NA
TraesCS3A01G206600	wds_W4_vs_HFZ_W4 wds_W6_vs_HFZ_W6 wds_W8.5_vs_HFZ_W8.5	3	TraesCS3A01G206600	LOC_Os01g38970.1	carbamoyl-phosphate synthase large chain, putative, expressed	Os01t0570700	Carbamoyl-phosphate synthetase, large subunit, ATP-binding domain containing protein.	NA	NA	NA
TraesCS3A01G211000	wds_W4_vs_HFZ_W4 wds_W6_vs_HFZ_W6 wds_W8.5_vs_HFZ_W8.5	3	TraesCS3A01G211000	LOC_Os01g40620.1	Uncharacterized ACR, COG1565 containing protein, putative, expressed	Os01t0588800	Protein of unknown function DUF185 family protein.	NA	NA	NA
TraesCS4D01G141600	wds_W4_vs_HFZ_W4 wds_W6_vs_HFZ_W6 wds_W8.5_vs_HFZ_W8.5	3	TraesCS4D01G141600	LOC_Os11g38920.2	HVA22, putative, expressed	Os11t0602300	Similar to HVA22-like protein a (AtHVA22a).	NA	NA	BIP124
TraesCS6B01G408200	wds_W4_vs_HFZ_W4 wds_W6_vs_HFZ_W6 wds_W8.5_vs_HFZ_W8.5	3	TraesCS6B01G408200	LOC_Os02g58139.1	OsSigP1 - Putative Type I Signal Peptidase homologue; employs a putative Ser/His catalytic dyad, expressed	Os02t0827900	Hypothetical conserved gene.	NA	NA	OsSigP1, SIGP1
TraesCS6B01G339100	wds_W4_vs_HFZ_W4 wds_W6_vs_HFZ_W6 wds_W8.5_vs_HFZ_W8.5	3	TraesCS6B01G339100	LOC_Os02g22650.1	glycosyltransferase, putative, expressed	Os02t0331200	Glycosyltransferase AER61, uncharacterized domain containing protein.	NA	NA	NA
TraesCS6B01G434200	wds_W4_vs_HFZ_W4 wds_W6_vs_HFZ_W6 wds_W8.5_vs_HFZ_W8.5	3	TraesCS6B01G434200	LOC_Os02g57380.1	thioredoxin, putative, expressed	Os02t0819200	Thioredoxin domain 2 containing protein.	NA	NA	NA
TraesCS6B01G431500	wds_W4_vs_HFZ_W4 wds_W6_vs_HFZ_W6 wds_W8.5_vs_HFZ_W8.5	3	TraesCS6B01G431500	LOC_Os02g57200.1	expressed protein	Os02t0817000	Homeodomain-related domain containing protein.	NA	NA	NA
TraesCS6B01G344600	wds_W4_vs_HFZ_W4 wds_W6_vs_HFZ_W6 wds_W8.5_vs_HFZ_W8.5	3	TraesCS6B01G344600	LOC_Os02g52260.1	expressed protein	Os02t0759900	Similar to threonine endopeptidase.	NA	NA	NA
TraesCS6B01G392900	wds_W4_vs_HFZ_W4 wds_W6_vs_HFZ_W6 wds_W8.5_vs_HFZ_W8.5	3	TraesCS6B01G392900	LOC_Os02g55330.1	OsPOP6 - Putative Prolyl Oligopeptidase homologue, expressed	Os02t0796600	Esterase/lipase/thioesterase domain containing protein.	NA	NA	OsSTA82, STA82, OsPOP6, POP6
TraesCS6B01G336700	wds_W4_vs_HFZ_W4 wds_W6_vs_HFZ_W6 wds_W8.5_vs_HFZ_W8.5	3	TraesCS6B01G336700	LOC_Os02g51030.1	methyltransferase domain containing protein, putative, expressed	Os02t0744100	Methyltransferase type 11 domain containing protein.	NA	NA	NA
TraesCS6B01G343700	wds_W4_vs_HFZ_W4 wds_W6_vs_HFZ_W6 wds_W8.5_vs_HFZ_W8.5	3	TraesCS6B01G343700	LOC_Os02g52370.1	armadillo/beta-catenin repeat family protein, putative, expressed	Os02t0761200	Armadillo-like helical domain containing protein.	NA	NA	NA
TraesCS4A01G158000	wds_W4_vs_HFZ_W4 wds_W6_vs_HFZ_W6 wds_W8.5_vs_HFZ_W8.5	3	TraesCS4A01G158000	LOC_Os03g22350.1	Brix domain containing protein, putative, expressed	Os03t0343700	Brix domain containing protein.	NA	NA	NA
TraesCS6B01G355300	wds_W4_vs_HFZ_W4 wds_W6_vs_HFZ_W6 wds_W8.5_vs_HFZ_W8.5	3	TraesCS6B01G355300	LOC_Os05g32180.1	acetyltransferase, GNAT family, putative, expressed	Os05t0387800	Acyl-CoA N-acyltransferase domain containing protein.	NA	NA	NA
TraesCS6B01G386400	wds_W4_vs_HFZ_W4 wds_W6_vs_HFZ_W6 wds_W8.5_vs_HFZ_W8.5	3	TraesCS6B01G386400	LOC_Os02g54980.1	pheophorbide a oxygenase, chloroplast precursor, putative, expressed	Os02t0792800	Similar to Rieske iron-sulfur protein Tic55 precursor.	NA	NA	NA
TraesCS6B01G344500	wds_W4_vs_HFZ_W4 wds_W6_vs_HFZ_W6 wds_W8.5_vs_HFZ_W8.5	3	TraesCS6B01G344500	LOC_Os02g52270.1	heat shock protein DnaJ, putative, expressed	Os02t0760000	Similar to chaperone protein dnaJ.	NA	NA	OsDjC22
TraesCS6B01G421800	wds_W4_vs_HFZ_W4 wds_W6_vs_HFZ_W6 wds_W8.5_vs_HFZ_W8.5	3	TraesCS6B01G421800	LOC_Os12g29220.1	nodulin MtN3 family protein, putative, expressed	Os12t0476200	Sucrose transporter, TAL effector PthXo2-dependent disease susceptibility to bacterial pathogen	SWEET13, OsSWEET13	SWEET13	OsSWEET13, Xa25(t), Xa25, OsMtN3, Xa25/SWEET13, OsSWEET13/XA25
TraesCS3A01G209000	wds_W4_vs_HFZ_W4 wds_W6_vs_HFZ_W6 wds_W8.5_vs_HFZ_W8.5	3	TraesCS3A01G209000	LOC_Os01g40050.1	peptidyl-prolyl cis-trans isomerase, putative, expressed	Os01t0582400	Similar to Multidomain cyclophilin type peptidyl-prolyl cis-trans isomerase.	NA	NA	OsCYP57, OsCYP-3, OsCYP57a, OsCYP57b
TraesCS3D01G166100	wds_W4_vs_HFZ_W4 wds_W6_vs_HFZ_W6 wds_W8.5_vs_HFZ_W8.5	3	TraesCS3D01G166100	LOC_Os05g15140.1	expressed protein	Os01t0235350	Conserved hypothetical protein.	NA	NA	NA
TraesCS6B01G366700	wds_W4_vs_HFZ_W4 wds_W6_vs_HFZ_W6 wds_W8.5_vs_HFZ_W8.5	3	TraesCS6B01G366700	LOC_Os02g53690.1	growth regulating factor protein, putative, expressed	Os02t0776900	Transcription activator, Gibberellin (GA)-induced stem elongation	GRF1, OsGRF1	GROWTH-REGULATING FACTOR 1, growth-regulating factor1	OsGRF1
TraesCS6B01G398100	wds_W4_vs_HFZ_W4 wds_W6_vs_HFZ_W6 wds_W8.5_vs_HFZ_W8.5	3	TraesCS6B01G398100	LOC_Os06g19110.1	cadmium tolerance factor, putative, expressed	Os06t0294200	Conserved hypothetical protein.	NA	NA	NA
TraesCS6B01G410800	wds_W4_vs_HFZ_W4 wds_W6_vs_HFZ_W6 wds_W8.5_vs_HFZ_W8.5	3	TraesCS6B01G410800	LOC_Os02g56100.1	ribonucleoside-diphosphate reductase large subunit, putative, expressed	Os02t0804900	Ribonucleotide reductase, Chloroplast biogenesis	RNRL2	RIBONUCLEOTIDE REDUCTASE LARGE SUBUNIT 2	NA
TraesCS6B01G349400	wds_W4_vs_HFZ_W4 wds_W6_vs_HFZ_W6 wds_W8.5_vs_HFZ_W8.5	3	TraesCS6B01G349400	LOC_Os02g51780.1	ribonuclease protein, putative, expressed	Os02t0754100	Similar to S1 self-incompatibility locus-linked pollen G211 protein.	NA	NA	NA
TraesCS6B01G228900	wds_W4_vs_HFZ_W4 wds_W6_vs_HFZ_W6 wds_W8.5_vs_HFZ_W8.5	3	TraesCS6B01G228900	LOC_Os02g37000.1	mitochondrial prohibitin complex protein 1, putative, expressed	Os02t0580500	Similar to Prohibitin.	NA	NA	NA
TraesCS6B01G333500	wds_W4_vs_HFZ_W4 wds_W6_vs_HFZ_W6 wds_W8.5_vs_HFZ_W8.5	3	TraesCS6B01G333500	LOC_Os02g51430.1	SEC6, putative, expressed	Os02t0749500	Similar to SEC6.	NA	NA	NA
TraesCS6B01G473500	wds_W4_vs_HFZ_W4 wds_W6_vs_HFZ_W6 wds_W8.5_vs_HFZ_W8.5	3	TraesCS6B01G473500	LOC_Os02g58300.1	expressed protein	Os02t0829800	Pentatricopeptide repeat domain containing protein.	NA	NA	NA
TraesCS4B01G174900	wds_W4_vs_HFZ_W4 wds_W6_vs_HFZ_W6 wds_W8.5_vs_HFZ_W8.5	3	TraesCS4B01G174900	LOC_Os03g20860.1	expressed protein	Os03t0324800	Conserved hypothetical protein.	NA	NA	NA
TraesCS6B01G333100	wds_W4_vs_HFZ_W4 wds_W6_vs_HFZ_W6 wds_W8.5_vs_HFZ_W8.5	3	TraesCS6B01G333100	LOC_Os06g12100.1	mTERF family protein, expressed	Os06t0225100	Mitochodrial transcription termination factor-related family protein.	NA	NA	NA
TraesCS6B01G452800	wds_W4_vs_HFZ_W4 wds_W6_vs_HFZ_W6 wds_W8.5_vs_HFZ_W8.5	3	TraesCS6B01G452800	NA	NA	NA	NA	NA	NA	NA
TraesCS6B01G339600	wds_W4_vs_HFZ_W4 wds_W6_vs_HFZ_W6 wds_W8.5_vs_HFZ_W8.5	3	TraesCS6B01G339600	LOC_Os02g50780.1	glycosyl hydrolase family 47 domain contain protein, expressed	Os02t0741300	Glycoside hydrolase, family 47 protein.	NA	NA	NA
TraesCS4B01G173400	wds_W4_vs_HFZ_W4 wds_W6_vs_HFZ_W6 wds_W8.5_vs_HFZ_W8.5	3	TraesCS4B01G173400	LOC_Os03g21090.1	auxin-independent growth promoter protein, putative, expressed	Os03t0328100	Similar to Axi 1 (Auxin-independent growth promoter)-like protein.	NA	NA	NA
TraesCS6B01G231100	wds_W4_vs_HFZ_W4 wds_W6_vs_HFZ_W6 wds_W8.5_vs_HFZ_W8.5	3	TraesCS6B01G231100	LOC_Os02g16640.1	proline-rich protein HaeIII subfamily 1 precursor, putative, expressed	Os02t0266100	Zinc finger, U1-C type domain containing protein.	NA	NA	NA
TraesCS6B01G387000	wds_W4_vs_HFZ_W4 wds_W6_vs_HFZ_W6 wds_W8.5_vs_HFZ_W8.5	3	TraesCS6B01G387000	LOC_Os02g55030.1	hydrolase, NUDIX family, domain containing protein, expressed	Os02t0793300	Similar to Nudix hydrolase 3 (EC 3.6.1.-) (AtNUDT3). Splice isoform 2.	NA	NA	NA
TraesCS6B01G376800	wds_W4_vs_HFZ_W4 wds_W6_vs_HFZ_W6 wds_W8.5_vs_HFZ_W8.5	3	TraesCS6B01G376800	LOC_Os02g54470.1	60S ribosomal protein L35a-3, putative, expressed	Os02t0785800	Similar to Ribosomal protein L35A.	NA	NA	NA
TraesCS6B01G228500	wds_W4_vs_HFZ_W4 wds_W6_vs_HFZ_W6 wds_W8.5_vs_HFZ_W8.5	3	TraesCS6B01G228500	LOC_Os02g17190.1	MYB family transcription factor, putative, expressed	Os02t0271900	Myb transcription factor domain containing protein.	NA	NA	NA
TraesCS6B01G229000	wds_W4_vs_HFZ_W4 wds_W6_vs_HFZ_W6 wds_W8.5_vs_HFZ_W8.5	3	TraesCS6B01G229000	LOC_Os02g17250.1	expressed protein	Os02t0272400	Similar to predicted protein.	NA	NA	NA
TraesCS6B01G362600	wds_W4_vs_HFZ_W4 wds_W6_vs_HFZ_W6 wds_W8.5_vs_HFZ_W8.5	3	TraesCS6B01G362600	LOC_Os03g24830.1	uncharacterized protein HI0077, putative, expressed	Os03t0363200	Protein of unknown function DUF455 family protein.	NA	NA	NA
TraesCS6B01G423500	wds_W4_vs_HFZ_W4 wds_W6_vs_HFZ_W6 wds_W8.5_vs_HFZ_W8.5	3	TraesCS6B01G423500	LOC_Os02g56840.1	OsFBX70 - F-box domain containing protein, expressed	Os02t0813350	Cyclin-like F-box domain containing protein.	NA	NA	OsFbox120, Os_F0441
TraesCS4D01G106900	wds_W4_vs_HFZ_W4 wds_W6_vs_HFZ_W6 wds_W8.5_vs_HFZ_W8.5	3	TraesCS4D01G106900	LOC_Os11g07260.1	expressed protein	Os11t0173800	Serine/threonine protein kinase-related domain containing protein.	NA	NA	NA
TraesCS4D01G133800	wds_W4_vs_HFZ_W4 wds_W6_vs_HFZ_W6 wds_W8.5_vs_HFZ_W8.5	3	TraesCS4D01G133800	LOC_Os11g48060.1	laccase-22 precursor, putative, expressed	Os01t0634500	Similar to Laccase-2.	NA	NA	OsLAC2
TraesCS6B01G425000	wds_W4_vs_HFZ_W4 wds_W6_vs_HFZ_W6 wds_W8.5_vs_HFZ_W8.5	3	TraesCS6B01G425000	LOC_Os02g56990.1	ribosomal protein L37, putative, expressed	Os02t0815000	Similar to 60S ribosomal protein L37 (G1.16).	NA	NA	OsRPL37
TraesCS6B01G331000	wds_W4_vs_HFZ_W4 wds_W6_vs_HFZ_W6 wds_W8.5_vs_HFZ_W8.5	3	TraesCS6B01G331000	LOC_Os02g51670.1	ethylene-responsive transcription factor, putative, expressed	Os02t0752800	Similar to Dehydration responsive element binding protein 2B (DREB2B protein).	NA	NA	OsERF#049, OsERF049, OsERF49, AP2/EREBP#132, AP2/EREBP132
TraesCS6B01G241600	wds_W4_vs_HFZ_W4 wds_W6_vs_HFZ_W6 wds_W8.5_vs_HFZ_W8.5	3	TraesCS6B01G241600	LOC_Os02g38480.1	expressed protein	Os02t0598300	Conserved hypothetical protein.	NA	NA	NA
TraesCS6B01G375700	wds_W4_vs_HFZ_W4 wds_W6_vs_HFZ_W6 wds_W8.5_vs_HFZ_W8.5	3	TraesCS6B01G375700	LOC_Os01g03190.1	expressed protein	Os01t0122200	Seven In Absentia Homolog-type domain containing protein.	NA	NA	NA
TraesCS4B01G117100	wds_W4_vs_HFZ_W4 wds_W6_vs_HFZ_W6 wds_W8.5_vs_HFZ_W8.5	3	TraesCS4B01G117100	LOC_Os12g06080.1	expressed protein	Os11t0156000	Similar to AP2 domain containing protein RAP2.8 (Fragment).	NA	NA	NA
TraesCS4A01G157700	wds_W4_vs_HFZ_W4 wds_W6_vs_HFZ_W6 wds_W8.5_vs_HFZ_W8.5	3	TraesCS4A01G157700	LOC_Os03g22380.1	RNA recognition motif containing protein, expressed	Os03t0344100	Similar to Alternative splicing regulator.	NA	NA	NA
TraesCS4D01G147600	wds_W4_vs_HFZ_W4 wds_W6_vs_HFZ_W6 wds_W8.5_vs_HFZ_W8.5	3	TraesCS4D01G147600	LOC_Os11g42790.1	transporter, monovalent cation:proton antiporter-2 family, putative, expressed	Os11t0648000	Similar to Sodium/hydrogen exchanger.	NA	NA	OsNHX2
TraesCS4D01G107800	wds_W4_vs_HFZ_W4 wds_W6_vs_HFZ_W6 wds_W8.5_vs_HFZ_W8.5	3	TraesCS4D01G107800	LOC_Os11g06930.1	CBS domain-containing protein, putative, expressed	Os11t0170300	Similar to CBS domain containing protein.	NA	NA	OsCBSCBSPB2
TraesCS4B01G175000	wds_W4_vs_HFZ_W4 wds_W6_vs_HFZ_W6 wds_W8.5_vs_HFZ_W8.5	3	TraesCS4B01G175000	LOC_Os03g20850.1	exostosin family domain containing protein, expressed	Os03t0324700	Exostosin-like family protein.	NA	NA	NA
TraesCS6B01G464200	wds_W4_vs_HFZ_W4 wds_W6_vs_HFZ_W6 wds_W8.5_vs_HFZ_W8.5	3	TraesCS6B01G464200	LOC_Os08g28540.1	resistance protein LR10, putative, expressed	Os08t0372700	Hypothetical conserved gene.	NA	NA	NA
TraesCS6B01G379700	wds_W4_vs_HFZ_W4 wds_W6_vs_HFZ_W6 wds_W8.5_vs_HFZ_W8.5	3	TraesCS6B01G379700	LOC_Os02g54580.1	serine esterase family protein, putative, expressed	Os02t0787100	Similar to serine esterase family protein.	NA	NA	NA
TraesCS6B01G419100	wds_W4_vs_HFZ_W4 wds_W6_vs_HFZ_W6 wds_W8.5_vs_HFZ_W8.5	3	TraesCS6B01G419100	LOC_Os11g06190.1	expressed protein	Os11t0160700	Zinc finger, RING/FYVE/PHD-type domain containing protein.	NA	NA	NA
TraesCS6B01G338000	wds_W4_vs_HFZ_W4 wds_W6_vs_HFZ_W6 wds_W8.5_vs_HFZ_W8.5	3	TraesCS6B01G338000	LOC_Os02g50860.1	ras-related protein, putative, expressed	Os02t0742200	Small GTP-binding protein OsRac3.	NA	NA	OsRac3
TraesCS3A01G208200	wds_W4_vs_HFZ_W4 wds_W6_vs_HFZ_W6 wds_W8.5_vs_HFZ_W8.5	3	TraesCS3A01G208200	LOC_Os08g08000.1	DNA binding protein, putative, expressed	Os08t0177300	HSA domain containing protein.	NA	NA	NA
TraesCS3D01G165400	wds_W4_vs_HFZ_W4 wds_W6_vs_HFZ_W6 wds_W8.5_vs_HFZ_W8.5	3	TraesCS3D01G165400	LOC_Os01g13340.1	harpin-induced protein 1 domain containing protein, expressed	Os01t0234700	Harpin-induced 1 domain containing protein.	NA	NA	NA
TraesCS6A01G190200	wds_W4_vs_HFZ_W4 wds_W6_vs_HFZ_W6 wds_W8.5_vs_HFZ_W8.5	3	TraesCS6A01G190200	LOC_Os02g34500.1	expressed protein	Os02t0550000	Conserved hypothetical protein.	NA	NA	NA
TraesCS6B01G339300	wds_W4_vs_HFZ_W4 wds_W6_vs_HFZ_W6 wds_W8.5_vs_HFZ_W8.5	3	TraesCS6B01G339300	LOC_Os02g50810.1	expressed protein	Os02t0741700	Conserved hypothetical protein.	NA	NA	NA
TraesCS6B01G354200	wds_W4_vs_HFZ_W4 wds_W6_vs_HFZ_W6 wds_W8.5_vs_HFZ_W8.5	3	TraesCS6B01G354200	LOC_Os02g53340.1	cyclic nucleotide-gated ion channel, putative, expressed	Os02t0773400	Cyclic nucleotide-binding domain containing protein.	NA	NA	OsCNGC4, OsCNGC12
TraesCS6B01G237600	wds_W4_vs_HFZ_W4 wds_W6_vs_HFZ_W6 wds_W8.5_vs_HFZ_W8.5	3	TraesCS6B01G237600	LOC_Os02g38080.1	protein kinase domain containing protein, expressed	Os02t0594100	Similar to Protein kinase ATN1.	NA	NA	NA
TraesCS7A01G419600	wds_W4_vs_HFZ_W4 wds_W6_vs_HFZ_W6 wds_W8.5_vs_HFZ_W8.5	3	TraesCS7A01G419600	LOC_Os08g19610.1	peptidyl-prolyl cis-trans isomerase, putative, expressed	Os08t0292600	Peptidyl-prolyl cis-trans isomerase, cyclophilin-type domain containing protein.	NA	NA	OsCYP28, OsCYP-21, OsCYP28a, OsCYP28b, OsCYP28c, OsCYP28d
TraesCS6B01G437400	wds_W4_vs_HFZ_W4 wds_W6_vs_HFZ_W6 wds_W8.5_vs_HFZ_W8.5	3	TraesCS6B01G437400	NA	NA	NA	NA	NA	NA	NA
TraesCS6B01G371000	wds_W4_vs_HFZ_W4 wds_W6_vs_HFZ_W6 wds_W8.5_vs_HFZ_W8.5	3	TraesCS6B01G371000	LOC_Os02g54020.1	DEAD-box ATP-dependent RNA helicase, putative, expressed	Os02t0780800	Hypothetical conserved gene.	NA	NA	NA
TraesCS5B01G159500	wds_W4_vs_HFZ_W4 wds_W6_vs_HFZ_W6 wds_W8.5_vs_HFZ_W8.5	3	TraesCS5B01G159500	LOC_Os08g22149.1	CBS domain containing membrane protein, putative, expressed	Os08t0313200	Similar to (clone pCDH1) carbon monoxide dehydrogenase (cdhA).	NA	NA	OsCBSX1, Cen8.t00941
TraesCS6B01G233900	wds_W4_vs_HFZ_W4 wds_W6_vs_HFZ_W6 wds_W8.5_vs_HFZ_W8.5	3	TraesCS6B01G233900	NA	NA	NA	NA	NA	NA	NA
TraesCS6B01G388700	wds_W4_vs_HFZ_W4 wds_W6_vs_HFZ_W6 wds_W8.5_vs_HFZ_W8.5	3	TraesCS6B01G388700	LOC_Os07g23150.1	transferase family protein, putative, expressed	Os07t0414000	Transferase domain containing protein.	NA	NA	NA
TraesCS6B01G457400	wds_W4_vs_HFZ_W4 wds_W6_vs_HFZ_W6 wds_W8.5_vs_HFZ_W8.5	3	TraesCS6B01G457400	LOC_Os04g53050.1	disease resistance RPP13-like protein 1, putative, expressed	Os11t0429100	Hypothetical conserved gene.	NA	NA	NA
TraesCS6B01G425400	wds_W4_vs_HFZ_W4 wds_W6_vs_HFZ_W6 wds_W8.5_vs_HFZ_W8.5	3	TraesCS6B01G425400	NA	NA	Os02t0815300	Hypothetical protein.	NA	NA	NA
TraesCS6B01G345100	wds_W4_vs_HFZ_W4 wds_W6_vs_HFZ_W6 wds_W8.5_vs_HFZ_W8.5	3	TraesCS6B01G345100	LOC_Os07g47080.1	expressed protein	Os07t0666400	Hypothetical conserved gene.	NA	NA	NA
TraesCS6B01G225500	wds_W4_vs_HFZ_W4 wds_W6_vs_HFZ_W6 wds_W8.5_vs_HFZ_W8.5	3	TraesCS6B01G225500	LOC_Os02g37856.1	expressed protein	Os02t0591600	WD40 repeat domain containing protein.	NA	NA	OsWD40-46
TraesCS6B01G462100	wds_W4_vs_HFZ_W4 wds_W6_vs_HFZ_W6 wds_W8.5_vs_HFZ_W8.5	3	TraesCS6B01G462100	LOC_Os02g42380.1	TCP family transcription factor, putative, expressed	Os02t0828566	Transcription factor, TCP domain containing protein.	NA	NA	NA
TraesCS1D01G132600	wds_W4_vs_HFZ_W4 wds_W6_vs_HFZ_W6 wds_W8.5_vs_HFZ_W8.5	3	TraesCS1D01G132600	LOC_Os10g07270.1	ubiquitin carboxyl-terminal hydrolase 5, putative, expressed	Os10t0160000	Similar to Ubiquitin carboxyl-terminal hydrolase 12 (EC 3.1.2.15) (Ubiquitin thiolesterase 12) (Ubiquitin-specific processing protease 12) (Deubiquitinating enzyme 12).	NA	NA	NA
TraesCS6B01G371500	wds_W4_vs_HFZ_W4 wds_W6_vs_HFZ_W6 wds_W8.5_vs_HFZ_W8.5	3	TraesCS6B01G371500	LOC_Os06g09679.1	chaperonin, putative, expressed	Os06t0196900	Similar to Chaperonin.	NA	NA	NA
TraesCS4B01G175800	wds_W4_vs_HFZ_W4 wds_W6_vs_HFZ_W6 wds_W8.5_vs_HFZ_W8.5	3	TraesCS4B01G175800	LOC_Os03g20650.1	bZIP transcription factor domain containing protein, expressed	Os03t0322700	Similar to BZIP transcription factor family protein, expressed.	NA	NA	OsbZIP29
TraesCS6B01G383300	wds_W4_vs_HFZ_W4 wds_W6_vs_HFZ_W6 wds_W8.5_vs_HFZ_W8.5	3	TraesCS6B01G383300	LOC_Os07g31884.1	MATE efflux family protein, putative, expressed	Os07t0502200	Multi antimicrobial extrusion protein MatE family protein.	NA	NA	NA
TraesCS4B01G173500	wds_W4_vs_HFZ_W4 wds_W6_vs_HFZ_W6 wds_W8.5_vs_HFZ_W8.5	3	TraesCS4B01G173500	LOC_Os03g21080.1	guanine nucleotide exchange factor, putative, expressed	Os03t0328000	Dedicator of cytokinesis family protein.	NA	NA	NA
TraesCS3D01G164000	wds_W4_vs_HFZ_W4 wds_W6_vs_HFZ_W6 wds_W8.5_vs_HFZ_W8.5	3	TraesCS3D01G164000	LOC_Os01g13160.1	expressed protein	Os01t0232400	Similar to VHS1 protein (Fragment).	NA	NA	NA
TraesCS3D01G167700	wds_W4_vs_HFZ_W4 wds_W6_vs_HFZ_W6 wds_W8.5_vs_HFZ_W8.5	3	TraesCS3D01G167700	LOC_Os01g13690.2	ligA, putative, expressed	Os01t0238500	Similar to Branched-chain-amino-acid aminotransferase-like protein 3, chloroplast precursor.	NA	NA	NA
TraesCS6B01G468200	wds_W4_vs_HFZ_W4 wds_W6_vs_HFZ_W6 wds_W8.5_vs_HFZ_W8.5	3	TraesCS6B01G468200	LOC_Os03g03610.1	1,3-beta-glucan synthase component domain containing protein, expressed	Os06t0182300	Callose synthase, Microsporogenesis, Male fertility	GSL5, OsGSL5	BETA-1, 3-GLUCANASE ACTIVITY 5, GLUCAN SYNTHASE-LIKE 5, Oryza sativa callose synthase 5	OsGSL5, OsSTA169, STA169
TraesCS6B01G224800	wds_W4_vs_HFZ_W4 wds_W6_vs_HFZ_W6 wds_W8.5_vs_HFZ_W8.5	3	TraesCS6B01G224800	LOC_Os02g18450.1	GTP-binding protein typA/bipA, putative, expressed	Os02t0285800	Similar to GTP-binding protein typA (Tyrosine phosphorylated protein A).	NA	NA	NA
TraesCS6B01G356900	wds_W4_vs_HFZ_W4 wds_W6_vs_HFZ_W6 wds_W8.5_vs_HFZ_W8.5	3	TraesCS6B01G356900	LOC_Os02g53120.1	Peptidase family C50, putative, expressed	Os02t0770700	Peptidase C50, separase domain containing protein.	NA	NA	NA
TraesCS6B01G411900	wds_W4_vs_HFZ_W4 wds_W6_vs_HFZ_W6 wds_W8.5_vs_HFZ_W8.5	3	TraesCS6B01G411900	LOC_Os02g56200.1	ELMO/CED-12 family protein, putative, expressed	Os02t0805800	Aminoglycoside phosphotransferase domain containing protein.	NA	NA	NA
TraesCS6B01G386200	wds_W4_vs_HFZ_W4 wds_W6_vs_HFZ_W6 wds_W8.5_vs_HFZ_W8.5	3	TraesCS6B01G386200	LOC_Os02g54910.1	atATG18b, putative, expressed	Os02t0791800	WD-40 repeat containing protein.	NA	NA	OsATG18a, OsWD40-56
TraesCS6B01G224900	wds_W4_vs_HFZ_W4 wds_W6_vs_HFZ_W6 wds_W8.5_vs_HFZ_W8.5	3	TraesCS6B01G224900	LOC_Os02g15594.1	protein phosphatase 2C, putative, expressed	Os02t0255100	Mitochondrial protein phosphatase 2C protein 13, Pollen germination	DCW11, DCW11, OsPP2C13, PP2C13, OsPP22	DOWN-REGULATED GENE 11, Probable protein phosphatase 2C 13, protein phosphatase 2C 13, protein phosphatase 2C13, protein phosphatase 22	DCW11, OsPP2C13, PP2C13, OsPP22
TraesCS5B01G154600	wds_W4_vs_HFZ_W4 wds_W6_vs_HFZ_W6 wds_W8.5_vs_HFZ_W8.5	3	TraesCS5B01G154600	LOC_Os12g01200.1	senescence-induced receptor-like serine/threonine-protein kinase precursor, putative, expressed	Os12t0102500	Serine/threonine protein kinase-related domain containing protein.	NA	NA	NA
TraesCS4B01G115100	wds_W4_vs_HFZ_W4 wds_W6_vs_HFZ_W6 wds_W8.5_vs_HFZ_W8.5	3	TraesCS4B01G115100	LOC_Os11g05930.1	response regulator receiver domain containing protein, expressed	Os11t0157600	Circadian-associated rice pseudo response regulator, Control of flowering time	OsPRR59	Pseudo-Response Regulator 59	OsPRR59, Os-PRR59, Prr5, OsPRR5, OsCCT38
TraesCS6B01G390800	wds_W4_vs_HFZ_W4 wds_W6_vs_HFZ_W6 wds_W8.5_vs_HFZ_W8.5	3	TraesCS6B01G390800	LOC_Os02g57910.1	OsFBX73 - F-box domain containing protein, expressed	Os02t0825500	Cyclin-like F-box domain containing protein.	NA	NA	OsFbox123, Os_F0289
TraesCS6B01G463000	wds_W4_vs_HFZ_W4 wds_W6_vs_HFZ_W6 wds_W8.5_vs_HFZ_W8.5	3	TraesCS6B01G463000	LOC_Os02g58230.1	C2 domain containing protein, putative, expressed	Os02t0829200	C2 calcium-dependent membrane targeting domain containing protein.	NA	NA	OsNTMC2T5
TraesCS6B01G225000	wds_W4_vs_HFZ_W4 wds_W6_vs_HFZ_W6 wds_W8.5_vs_HFZ_W8.5	3	TraesCS6B01G225000	LOC_Os02g35144.1	zinc finger, C3HC4 type domain containing protein, expressed	Os02t0557300	Similar to RING-H2 finger protein ATL1G.	NA	NA	NA
TraesCS6B01G241000	wds_W4_vs_HFZ_W4 wds_W6_vs_HFZ_W6 wds_W8.5_vs_HFZ_W8.5	3	TraesCS6B01G241000	LOC_Os02g38440.1	oxidoreductase, short chain dehydrogenase/reductase family, putative, expressed	Os04t0483500	Beta-ketoacyl-CoA reductase, Cuticular wax biosynthesis, Fatty acid elongation	KCR1, OsKCR1, WSL3	beta-ketoacyl-CoA reductase 1, Wax crystal-sparse leaf 3	KCR1, OsKCR1
TraesCS6B01G364500	wds_W4_vs_HFZ_W4 wds_W6_vs_HFZ_W6 wds_W8.5_vs_HFZ_W8.5	3	TraesCS6B01G364500	LOC_Os02g52744.1	DCL, chloroplast precursor, putative, expressed	Os02t0766000	Similar to defective chloroplasts and leaves protein-related / DCL protein-related.	NA	NA	NA
TraesCS6A01G189700	wds_W4_vs_HFZ_W4 wds_W6_vs_HFZ_W6 wds_W8.5_vs_HFZ_W8.5	3	TraesCS6A01G189700	LOC_Os02g27060.1	high mobility group, putative, expressed	Os02t0469900	AT-rich interaction region domain containing protein.	NA	NA	OsARID1, ARID1
TraesCS6B01G432700	wds_W4_vs_HFZ_W4 wds_W6_vs_HFZ_W6 wds_W8.5_vs_HFZ_W8.5	3	TraesCS6B01G432700	LOC_Os08g06474.1	ribosomal protein L13, putative, expressed	Os08t0162033	Similar to 50S ribosomal protein L13.	NA	NA	NA
TraesCS2B01G429700	wds_W4_vs_HFZ_W4 wds_W6_vs_HFZ_W6 wds_W8.5_vs_HFZ_W8.5	3	TraesCS2B01G429700	LOC_Os01g14180.1	expressed protein	Os01t0244000	Domain of unknown function DUF1618 domain containing protein.	NA	NA	NA
TraesCS6B01G229100	wds_W4_vs_HFZ_W4 wds_W6_vs_HFZ_W6 wds_W8.5_vs_HFZ_W8.5	3	TraesCS6B01G229100	NA	NA	NA	NA	NA	NA	NA
TraesCS4B01G174100	wds_W4_vs_HFZ_W4 wds_W6_vs_HFZ_W6 wds_W8.5_vs_HFZ_W8.5	3	TraesCS4B01G174100	LOC_Os03g21000.1	thioredoxin, putative, expressed	Os07t0684100	Similar to Thioredoxin-like 1.	NA	NA	NA
TraesCS6B01G434800	wds_W4_vs_HFZ_W4 wds_W6_vs_HFZ_W6 wds_W8.5_vs_HFZ_W8.5	3	TraesCS6B01G434800	LOC_Os02g57420.1	protein kinase APK1A, chloroplast precursor, putative, expressed	Os02t0819600	Serine/threonine protein kinase-related domain containing protein.	NA	NA	OsRLCK88
TraesCS6B01G334000	wds_W4_vs_HFZ_W4 wds_W6_vs_HFZ_W6 wds_W8.5_vs_HFZ_W8.5	3	TraesCS6B01G334000	LOC_Os02g51370.1	glutaredoxin, putative, expressed	Os02t0748800	Thioredoxin fold domain containing protein.	NA	NA	OsGRL4
TraesCS4D01G144500	wds_W4_vs_HFZ_W4 wds_W6_vs_HFZ_W6 wds_W8.5_vs_HFZ_W8.5	3	TraesCS4D01G144500	LOC_Os02g29030.1	retrotransposon protein, putative, unclassified, expressed	Os02t0491900	Ankyrin repeat domain containing protein.	NA	NA	NA
TraesCS6B01G356200	wds_W4_vs_HFZ_W4 wds_W6_vs_HFZ_W6 wds_W8.5_vs_HFZ_W8.5	3	TraesCS6B01G356200	LOC_Os02g53180.2	1-aminocyclopropane-1-carboxylate oxidase protein, putative, expressed	Os02t0771600	Similar to 1-aminocyclopropane-1-carboxylate oxidase (Fragment).	NA	NA	OsACO3
TraesCS6B01G226600	wds_W4_vs_HFZ_W4 wds_W6_vs_HFZ_W6 wds_W8.5_vs_HFZ_W8.5	3	TraesCS6B01G226600	LOC_Os02g37600.1	expressed protein	Os02t0588600	Conserved hypothetical protein.	NA	NA	NA
TraesCS4B01G176200	wds_W4_vs_HFZ_W4 wds_W6_vs_HFZ_W6 wds_W8.5_vs_HFZ_W8.5	3	TraesCS4B01G176200	LOC_Os03g20630.2	histidine triad family protein, putative, expressed	Os03t0322500	Similar to 14 kDa zinc-binding protein (Protein kinase C inhibitor) (PKCI).	NA	NA	NA
TraesCS6B01G230800	wds_W4_vs_HFZ_W4 wds_W6_vs_HFZ_W6 wds_W8.5_vs_HFZ_W8.5	3	TraesCS6B01G230800	LOC_Os02g34120.1	expressed protein	NA	NA	NA	NA	NA
TraesCS3A01G210700	wds_W4_vs_HFZ_W4 wds_W6_vs_HFZ_W6 wds_W8.5_vs_HFZ_W8.5	3	TraesCS3A01G210700	LOC_Os01g40590.1	tyrosine protein kinase domain containing protein, putative, expressed	Os01t0588500	Similar to Avr9/Cf-9 induced kinase 1.	NA	NA	OsRLCK40
TraesCS4B01G120400	wds_W4_vs_HFZ_W4 wds_W6_vs_HFZ_W6 wds_W8.5_vs_HFZ_W8.5	3	TraesCS4B01G120400	LOC_Os12g02200.1	CAMK_KIN1/SNF1/Nim1_like.6 - CAMK includes calcium/calmodulin depedent protein kinases, expressed	Os12t0113500	Similar to CBL-interacting protein kinase 14.	NA	NA	OsCIPK14
TraesCS6B01G235000	wds_W4_vs_HFZ_W4 wds_W6_vs_HFZ_W6 wds_W8.5_vs_HFZ_W8.5	3	TraesCS6B01G235000	LOC_Os01g16900.1	dehydrogenase, putative, expressed	Os01t0276100	Similar to 3-isopropylmalate dehydrogenase, chloroplast precursor (EC 1.1.1.85) (Beta-IPM dehydrogenase) (IMDH) (3-IPM-DH).	NA	NA	OsIDHa
TraesCS6B01G455500	wds_W4_vs_HFZ_W4 wds_W6_vs_HFZ_W6 wds_W8.5_vs_HFZ_W8.5	3	TraesCS6B01G455500	LOC_Os02g58010.1	expressed protein	NA	NA	NA	NA	NA
TraesCS6B01G412000	wds_W4_vs_HFZ_W4 wds_W6_vs_HFZ_W6 wds_W8.5_vs_HFZ_W8.5	3	TraesCS6B01G412000	LOC_Os02g56210.1	hydrolase, NUDIX family, domain containing protein, expressed	Os02t0805900	NUDIX hydrolase, core domain containing protein.	NA	NA	OsDCP2, DCP2
TraesCSU01G088100	wds_W4_vs_HFZ_W4 wds_W6_vs_HFZ_W6 wds_W8.5_vs_HFZ_W8.5	3	TraesCSU01G088100	NA	NA	NA	NA	NA	NA	NA
TraesCS5B01G158300	wds_W4_vs_HFZ_W4 wds_W6_vs_HFZ_W6 wds_W8.5_vs_HFZ_W8.5	3	TraesCS5B01G158300	LOC_Os09g02284.1	DNA-directed RNA polymerase subunit, putative, expressed	Os09t0110400	Similar to DNA-directed RNA polymerase II 36 kDa polypeptide A (EC 2.7.7.6) (RNA polymerase II subunit 3).	NA	NA	NA
TraesCS6B01G383700	wds_W4_vs_HFZ_W4 wds_W6_vs_HFZ_W6 wds_W8.5_vs_HFZ_W8.5	3	TraesCS6B01G383700	LOC_Os08g34900.1	pectinesterase, putative, expressed	Os08t0450100	Similar to Pectinesterase (EC 3.1.1.11) (Fragment).	NA	NA	OsPME25
TraesCS6B01G229600	wds_W4_vs_HFZ_W4 wds_W6_vs_HFZ_W6 wds_W8.5_vs_HFZ_W8.5	3	TraesCS6B01G229600	LOC_Os02g27220.1	protein phosphatase 2C, putative, expressed	Os02t0471500	Protein phosphatase 2C domain containing protein.	NA	NA	OsPP2C14, PP2C14, OsPP24
TraesCS4D01G145000	wds_W4_vs_HFZ_W4 wds_W6_vs_HFZ_W6 wds_W8.5_vs_HFZ_W8.5	3	TraesCS4D01G145000	LOC_Os02g17640.1	isochorismatase family protein, putative, expressed	Os02t0276400	Similar to Isochorismatase family protein rutB.	NA	NA	NA
TraesCS5B01G157900	wds_W4_vs_HFZ_W4 wds_W6_vs_HFZ_W6 wds_W8.5_vs_HFZ_W8.5	3	TraesCS5B01G157900	LOC_Os09g02214.1	Citrate transporter protein, putative, expressed	Os09t0109800	Similar to Na+/H+ antiporter, probable CP0838.	NA	NA	NA
TraesCS6B01G434400	wds_W4_vs_HFZ_W4 wds_W6_vs_HFZ_W6 wds_W8.5_vs_HFZ_W8.5	3	TraesCS6B01G434400	LOC_Os02g57400.1	2-phosphoglycerate kinase-related, putative, expressed	Os02t0819400	Phytic acid metabolism	LPA1, OsLpa1.1, Oslpa1, Lpa1, OsLpa1	LOW PHYTIC ACID 1, Low phytic acid-1, low phytic acid 1	Lpa1, OsLpa1, OsLpa1.1, OsLpa1.2, OsLpa1.3, Oslpa1
TraesCS7A01G415400	wds_W4_vs_HFZ_W4 wds_W6_vs_HFZ_W6 wds_W8.5_vs_HFZ_W8.5	3	TraesCS7A01G415400	NA	NA	NA	NA	NA	NA	NA
TraesCS3D01G164900	wds_W4_vs_HFZ_W4 wds_W6_vs_HFZ_W6 wds_W8.5_vs_HFZ_W8.5	3	TraesCS3D01G164900	LOC_Os01g13280.1	ubiquitin conjugating enzyme protein, putative, expressed	Os01t0233900	Similar to cDNA clone:J013003E06, full insert sequence.	NA	NA	OsUBC37
TraesCS6B01G342100	wds_W4_vs_HFZ_W4 wds_W6_vs_HFZ_W6 wds_W8.5_vs_HFZ_W8.5	3	TraesCS6B01G342100	LOC_Os02g50600.1	glycosyl transferase 8 domain containing protein, putative, expressed	Os02t0739400	Similar to Avr9/Cf-9 rapidly elicited protein 231 precursor.	NA	NA	NA
TraesCS6B01G360100	wds_W4_vs_HFZ_W4 wds_W6_vs_HFZ_W6 wds_W8.5_vs_HFZ_W8.5	3	TraesCS6B01G360100	LOC_Os02g52950.1	expressed protein	Os02t0768700	Protein of unknown function DUF573 domain containing protein.	NA	NA	NA
TraesCS6B01G356300	wds_W4_vs_HFZ_W4 wds_W6_vs_HFZ_W6 wds_W8.5_vs_HFZ_W8.5	3	TraesCS6B01G356300	LOC_Os02g53150.1	expressed protein	Os02t0771200	Protein of unknown function DUF573 domain containing protein.	NA	NA	NA
TraesCS6B01G439800	wds_W4_vs_HFZ_W4 wds_W6_vs_HFZ_W6 wds_W8.5_vs_HFZ_W8.5	3	TraesCS6B01G439800	LOC_Os11g18947.1	zinc finger, C3HC4 type domain containing protein, expressed	Os11t0294600	Zinc finger, RING/FYVE/PHD-type domain containing protein.	NA	NA	NA
TraesCS6B01G409900	wds_W4_vs_HFZ_W4 wds_W6_vs_HFZ_W6 wds_W8.5_vs_HFZ_W8.5	3	TraesCS6B01G409900	LOC_Os02g04700.2	tRNA synthetases class II domain containing protein, expressed	Os02t0139600	Similar to Aspartyl-tRNA synthetase.	NA	NA	NA
TraesCS6B01G450000	wds_W4_vs_HFZ_W4 wds_W6_vs_HFZ_W6 wds_W8.5_vs_HFZ_W8.5	3	TraesCS6B01G450000	LOC_Os02g44630.1	aquaporin protein, putative, expressed	Os02t0666200	Aquaporin.	NA	NA	OsPIP1a, OsPIP1;1, PIP1a, RWC-1, PIP1-1, RWC1, OsPIP1-1, PIP1;1, PIP1-5
TraesCS6B01G424500	wds_W4_vs_HFZ_W4 wds_W6_vs_HFZ_W6 wds_W8.5_vs_HFZ_W8.5	3	TraesCS6B01G424500	LOC_Os02g56940.2	expressed protein	Os02t0814400	Cytochrome c, monohaem domain containing protein.	NA	NA	NA
TraesCS4B01G115200	wds_W4_vs_HFZ_W4 wds_W6_vs_HFZ_W6 wds_W8.5_vs_HFZ_W8.5	3	TraesCS4B01G115200	LOC_Os11g05880.1	exo70 exocyst complex subunit, putative, expressed	Os11t0157400	Exo70 exocyst complex subunit family protein.	NA	NA	OsEXO70A3, OsExo70A3, OrysaA3_Exo70
TraesCS6B01G360300	wds_W4_vs_HFZ_W4 wds_W6_vs_HFZ_W6 wds_W8.5_vs_HFZ_W8.5	3	TraesCS6B01G360300	LOC_Os02g52940.2	soluble inorganic pyrophosphatase, putative, expressed	Os02t0768600	Similar to Inorganic pyrophosphatase.	NA	NA	NA
TraesCS6B01G376500	wds_W4_vs_HFZ_W4 wds_W6_vs_HFZ_W6 wds_W8.5_vs_HFZ_W8.5	3	TraesCS6B01G376500	LOC_Os02g54340.1	26S protease regulatory subunit 7, putative, expressed	Os06t0192600	26S proteasome regulatory particle triple-A ATPase subunit1 (26S protease regulatory subunit 7).	NA	NA	OsRpt1a, Rpt1a
TraesCS6B01G240100	wds_W4_vs_HFZ_W4 wds_W6_vs_HFZ_W6 wds_W8.5_vs_HFZ_W8.5	3	TraesCS6B01G240100	NA	NA	NA	NA	NA	NA	NA
TraesCS6B01G227300	wds_W4_vs_HFZ_W4 wds_W6_vs_HFZ_W6 wds_W8.5_vs_HFZ_W8.5	3	TraesCS6B01G227300	LOC_Os02g35870.2	galactosyltransferase, putative, expressed	Os02t0566800	Similar to Avr9 elicitor response protein.	NA	NA	NA
TraesCS3A01G205800	wds_W4_vs_HFZ_W4 wds_W6_vs_HFZ_W6 wds_W8.5_vs_HFZ_W8.5	3	TraesCS3A01G205800	LOC_Os01g39110.1	ZOS1-10 - C2H2 zinc finger protein, expressed	Os01t0572300	Zinc finger, C2H2-type domain containing protein.	NA	NA	OsIDD11
TraesCS5B01G152500	wds_W4_vs_HFZ_W4 wds_W6_vs_HFZ_W6 wds_W8.5_vs_HFZ_W8.5	3	TraesCS5B01G152500	LOC_Os11g01420.1	ribosomal protein L10, putative, expressed	Os11t0105400	Ribosomal protein L10 family protein.	NA	NA	RPL9, OsRPL9
TraesCS6B01G371400	wds_W4_vs_HFZ_W4 wds_W6_vs_HFZ_W6 wds_W8.5_vs_HFZ_W8.5	3	TraesCS6B01G371400	LOC_Os10g19270.1	retrotransposon protein, putative, Ty3-gypsy subclass, expressed	NA	NA	NA	NA	NA
TraesCS6B01G363500	wds_W4_vs_HFZ_W4 wds_W6_vs_HFZ_W6 wds_W8.5_vs_HFZ_W8.5	3	TraesCS6B01G363500	LOC_Os12g13150.1	expressed protein	Os12t0233600	Conserved hypothetical protein.	NA	NA	NA
TraesCS6B01G352700	wds_W4_vs_HFZ_W4 wds_W6_vs_HFZ_W6 wds_W8.5_vs_HFZ_W8.5	3	TraesCS6B01G352700	LOC_Os12g37570.1	protein kinase family protein, putative, expressed	Os12t0562500	Similar to Protein kinase-like protein (Fragment).	NA	NA	NA
TraesCS3A01G205400	wds_W4_vs_HFZ_W4 wds_W6_vs_HFZ_W6 wds_W8.5_vs_HFZ_W8.5	3	TraesCS3A01G205400	LOC_Os12g07540.1	growth regulator related protein, putative, expressed	Os12t0174100	Protein of unknown function DUF246, plant family protein.	NA	NA	NA
TraesCS6B01G235800	wds_W4_vs_HFZ_W4 wds_W6_vs_HFZ_W6 wds_W8.5_vs_HFZ_W8.5	3	TraesCS6B01G235800	LOC_Os07g41900.1	expressed protein	Os07t0609766	Armadillo-like helical domain containing protein.	NA	NA	NA
TraesCS6B01G226200	wds_W4_vs_HFZ_W4 wds_W6_vs_HFZ_W6 wds_W8.5_vs_HFZ_W8.5	3	TraesCS6B01G226200	LOC_Os02g37830.1	protein kinase domain containing protein, expressed	Os02t0590800	Similar to Serine/threonine-protein kinase Nek6.	NA	NA	OsNek6
TraesCS6B01G437900	wds_W4_vs_HFZ_W4 wds_W6_vs_HFZ_W6 wds_W8.5_vs_HFZ_W8.5	3	TraesCS6B01G437900	LOC_Os02g57480.1	transferase family protein, putative, expressed	Os02t0820400	Transferase family protein.	NA	NA	NA
TraesCS4D01G113100	wds_W4_vs_HFZ_W4 wds_W6_vs_HFZ_W6 wds_W8.5_vs_HFZ_W8.5	3	TraesCS4D01G113100	LOC_Os08g34240.1	CAMK_KIN1/SNF1/Nim1_like.33 - CAMK includes calcium/calmodulin depedent protein kinases, expressed	Os09t0418500	Similar to CBL-interacting protein kinase 14.	NA	NA	OsCIPK27
TraesCS3A01G211600	wds_W4_vs_HFZ_W4 wds_W6_vs_HFZ_W6 wds_W8.5_vs_HFZ_W8.5	3	TraesCS3A01G211600	LOC_Os01g40690.1	holocarboxylase synthetase, putative, expressed	Os01t0589500	Uncharacterised conserved protein UCP009193 domain containing protein.	NA	NA	NA
TraesCS7A01G415900	wds_W4_vs_HFZ_W4 wds_W6_vs_HFZ_W6 wds_W8.5_vs_HFZ_W8.5	3	TraesCS7A01G415900	NA	NA	NA	NA	NA	NA	NA
TraesCS7B01G113500	wds_W4_vs_HFZ_W4 wds_W6_vs_HFZ_W6 wds_W8.5_vs_HFZ_W8.5	3	TraesCS7B01G113500	LOC_Os06g15360.1	RAD23 DNA repair protein, putative, expressed	Os06t0264300	Similar to RAD23, isoform I.	NA	NA	Rad23
TraesCS1D01G132700	wds_W4_vs_HFZ_W4 wds_W6_vs_HFZ_W6 wds_W8.5_vs_HFZ_W8.5	3	TraesCS1D01G132700	LOC_Os10g17280.1	ATP synthase gamma chain, putative, expressed	Os10t0320400	Similar to ATP synthase gamma chain, mitochondrial precursor (EC 3.6.3.14).	NA	NA	NA
TraesCS6B01G347100	wds_W4_vs_HFZ_W4 wds_W6_vs_HFZ_W6 wds_W8.5_vs_HFZ_W8.5	3	TraesCS6B01G347100	LOC_Os02g52040.1	phosphate-induced protein 1 conserved region domain containing protein, expressed	Os02t0757100	Similar to Phi-1 protein.	NA	NA	OsPHI-1
TraesCS6B01G460100	wds_W4_vs_HFZ_W4 wds_W6_vs_HFZ_W6 wds_W8.5_vs_HFZ_W8.5	3	TraesCS6B01G460100	LOC_Os02g58110.1	expressed protein	Os02t0827500	Hypothetical conserved gene.	NA	NA	NA
TraesCS5B01G158000	wds_W4_vs_HFZ_W4 wds_W6_vs_HFZ_W6	2	TraesCS5B01G158000	LOC_Os09g02250.1	transposon protein, putative, unclassified, expressed	Os09t0110100	Protein kinase, core domain containing protein.	NA	NA	NA
TraesCS6B01G362900	wds_W6_vs_HFZ_W6 wds_W8.5_vs_HFZ_W8.5	2	TraesCS6B01G362900	LOC_Os02g52830.1	lipase, putative, expressed	Os02t0767200	Lipase, class 3 family protein.	NA	NA	NA
TraesCS2D01G276000	wds_W6_vs_HFZ_W6 wds_W8.5_vs_HFZ_W8.5	2	TraesCS2D01G276000	LOC_Os04g28420.1	peptidyl-prolyl isomerase, putative, expressed	Os04t0352400	Peptidyl-prolyl cis-trans isomerase, FKBP-type domain containing protein.	NA	NA	OsFKBP62b, OsFKBP65
TraesCS5A01G171600	wds_W6_vs_HFZ_W6 wds_W8.5_vs_HFZ_W8.5	2	TraesCS5A01G171600	LOC_Os09g09930.1	heavy metal transport/detoxification protein, putative, expressed	Os09t0272000	Heavy metal transport/detoxification protein domain containing protein.	NA	NA	NA
TraesCS4D01G135000	wds_W4_vs_HFZ_W4 wds_W6_vs_HFZ_W6	2	TraesCS4D01G135000	LOC_Os11g47970.1	AAA-type ATPase family protein, putative, expressed	Os11t0707000	Ribulose-bisphosphate carboxylase activase (EC 6.3.4.-) (Fragments).	NA	NA	OsRcaII, rca, RCAII, rcaII, OsRcaI, RCAI, ME137, OsRCA1, RCA
TraesCS4A01G128600	wds_W6_vs_HFZ_W6 wds_W8.5_vs_HFZ_W8.5	2	TraesCS4A01G128600	LOC_Os03g20630.2	histidine triad family protein, putative, expressed	Os03t0322500	Similar to 14 kDa zinc-binding protein (Protein kinase C inhibitor) (PKCI).	NA	NA	NA
TraesCS3A01G113100	wds_W6_vs_HFZ_W6 wds_W8.5_vs_HFZ_W8.5	2	TraesCS3A01G113100	LOC_Os01g08860.1	hsp20/alpha crystallin family protein, putative, expressed	Os01t0184100	Class II small heat shock protein, Positive regulation in both Xoo resistance and heat/salt tolerance	OsHsp18.0, Oshsp18.0-CII	Oryza sativa small heat shock protein 18.0	OsHSP18.0-CII, Oshsp18.0-CII, OsHSP18.0, OsHSP18.2
TraesCS6B01G413300	wds_W6_vs_HFZ_W6 wds_W8.5_vs_HFZ_W8.5	2	TraesCS6B01G413300	LOC_Os02g02930.1	terpene synthase, putative, expressed	Os02t0121700	Terpenoid synthase domain containing protein.	NA	NA	OsTPS3, TPS3, OsLIS, LIS
TraesCS6B01G383200	wds_W4_vs_HFZ_W4 wds_W8.5_vs_HFZ_W8.5	2	TraesCS6B01G383200	NA	NA	NA	NA	NA	NA	NA
TraesCS4D01G095000	wds_W4_vs_HFZ_W4 wds_W6_vs_HFZ_W6	2	TraesCS4D01G095000	LOC_Os03g31044.2	expressed protein	Os03t0424200	Serine/threonine protein kinase-related domain containing protein.	NA	NA	OsPUB57, OsRLCK112
TraesCS6B01G253300	wds_W4_vs_HFZ_W4 wds_W6_vs_HFZ_W6	2	TraesCS6B01G253300	LOC_Os06g51410.1	OsPOP15 - Putative Prolyl Oligopeptidase homologue, expressed	Os06t0730600	Peptidase S9A, prolyl oligopeptidase family protein.	NA	NA	OsPOP15, POP15
TraesCS4D01G143300	wds_W6_vs_HFZ_W6 wds_W8.5_vs_HFZ_W8.5	2	TraesCS4D01G143300	LOC_Os12g37650.1	DUF538 domain containing protein, putative, expressed	Os11t0683600	Similar to predicted protein.	NA	NA	NA
TraesCS2A01G525500	wds_W4_vs_HFZ_W4 wds_W6_vs_HFZ_W6	2	TraesCS2A01G525500	LOC_Os03g49260.2	lipoxygenase, putative, expressed	Os03t0699700	9-lipoxigenase.	NA	NA	Osr9-LOX1, OsLOX3, LOX3
TraesCS3B01G009600	wds_W6_vs_HFZ_W6 wds_W8.5_vs_HFZ_W8.5	2	TraesCS3B01G009600	NA	NA	NA	NA	NA	NA	NA
TraesCS5B01G156700	wds_W4_vs_HFZ_W4 wds_W6_vs_HFZ_W6	2	TraesCS5B01G156700	LOC_Os09g12270.1	peptidyl-prolyl cis-trans isomerase, FKBP-type, putative, expressed	Os09t0293900	Similar to FK506-binding protein 39 kDa.	NA	NA	OsFKBP53, OsFKBP53b
TraesCS6B01G418600	wds_W6_vs_HFZ_W6 wds_W8.5_vs_HFZ_W8.5	2	TraesCS6B01G418600	LOC_Os02g56510.1	phosphate transporter 1, putative, expressed	Os02t0809800	Phosphate (Pi) transporter, Root-to-shoot Pi transfer	PHO1;2, OsPHO1;2	PHOSPHATE TRANSPORTER 1;2, PHOSPHATE1;2	OsPHO1;2
TraesCS5B01G159000	wds_W6_vs_HFZ_W6 wds_W8.5_vs_HFZ_W8.5	2	TraesCS5B01G159000	LOC_Os11g25860.1	protein Kinase, putative, expressed	Os11t0445300	Protein kinase, core domain containing protein.	NA	NA	OsRLCK327
TraesCS4D01G097100	wds_W4_vs_HFZ_W4 wds_W8.5_vs_HFZ_W8.5	2	TraesCS4D01G097100	LOC_Os07g23900.1	OsFBX234 - F-box domain containing protein, expressed	Os07t0421000	Cyclin-like F-box domain containing protein.	NA	NA	OsFBX234, OsFbox369, Os_F0191
TraesCS5B01G169100	wds_W6_vs_HFZ_W6 wds_W8.5_vs_HFZ_W8.5	2	TraesCS5B01G169100	LOC_Os09g09930.1	heavy metal transport/detoxification protein, putative, expressed	Os09t0272000	Heavy metal transport/detoxification protein domain containing protein.	NA	NA	NA
TraesCS4A01G409200	wds_W6_vs_HFZ_W6 wds_W8.5_vs_HFZ_W8.5	2	TraesCS4A01G409200	LOC_Os04g33570.1	RCN4 Centroradialis-like1 homologous to TFL1 gene; contains Pfam profile PF01161: Phosphatidylethanolamine-binding protein, expressed	Os04t0411400	Similar to Terminal flower 1-like protein.	NA	NA	Rcn4, OsRCN4
TraesCS4D01G096700	wds_W4_vs_HFZ_W4 wds_W6_vs_HFZ_W6	2	TraesCS4D01G096700	LOC_Os12g43940.1	ankyrin repeat domain-containing protein, putative, expressed	Os12t0636100	Tetratricopeptide-like helical domain containing protein.	NA	NA	NA
TraesCS2D01G220900	wds_W4_vs_HFZ_W4 wds_W6_vs_HFZ_W6	2	TraesCS2D01G220900	LOC_Os07g35940.1	beta-amylase, putative, expressed	Os07t0543100	Similar to Beta-amylase (EC 3.2.1.2).	NA	NA	NA
TraesCS6B01G268300	wds_W6_vs_HFZ_W6 wds_W8.5_vs_HFZ_W8.5	2	TraesCS6B01G268300	LOC_Os02g34410.1	U-box domain-containing protein, putative, expressed	Os02t0548700	Similar to ubiquitin-protein ligase.	NA	NA	OsPUB43
TraesCS4D01G121900	wds_W6_vs_HFZ_W6 wds_W8.5_vs_HFZ_W8.5	2	TraesCS4D01G121900	LOC_Os12g02820.1	cytidylyltransferase domain containing protein, expressed	Os12t0121300	Similar to Phosphoethanolamine cytidylyltransferase.	NA	NA	NA
TraesCS2A01G312000	wds_W4_vs_HFZ_W4 wds_W6_vs_HFZ_W6	2	TraesCS2A01G312000	NA	NA	NA	NA	NA	NA	NA
TraesCS6B01G351800	wds_W6_vs_HFZ_W6 wds_W8.5_vs_HFZ_W8.5	2	TraesCS6B01G351800	LOC_Os02g52540.1	EF hand family protein, putative, expressed	Os07t0619200	Similar to EF hand family protein.	NA	NA	NA
TraesCS4D01G134100	wds_W4_vs_HFZ_W4 wds_W6_vs_HFZ_W6	2	TraesCS4D01G134100	LOC_Os02g32200.1	thioesterase family protein, putative, expressed	Os02t0521700	Similar to Thioesterase family protein.	NA	NA	NA
TraesCS4D01G095800	wds_W6_vs_HFZ_W6 wds_W8.5_vs_HFZ_W8.5	2	TraesCS4D01G095800	LOC_Os02g15120.1	RING-H2 finger protein, putative, expressed	Os02t0249300	Zinc finger, RING/FYVE/PHD-type domain containing protein.	NA	NA	NA
TraesCS4D01G093200	wds_W4_vs_HFZ_W4 wds_W6_vs_HFZ_W6	2	TraesCS4D01G093200	LOC_Os11g07912.1	MLO domain containing protein, putative, expressed	Os11t0181400	Similar to barley mlo defense gene homolog4.	NA	NA	OsMLO11, MLO11
TraesCS1A01G239600	wds_W6_vs_HFZ_W6 wds_W8.5_vs_HFZ_W8.5	2	TraesCS1A01G239600	LOC_Os05g31750.1	annexin, putative, expressed	Os05t0382600	Similar to Annexin-like protein RJ4.	NA	NA	OsANN3
TraesCS3A01G112900	wds_W6_vs_HFZ_W6 wds_W8.5_vs_HFZ_W8.5	2	TraesCS3A01G112900	LOC_Os01g08860.1	hsp20/alpha crystallin family protein, putative, expressed	Os01t0184100	Class II small heat shock protein, Positive regulation in both Xoo resistance and heat/salt tolerance	OsHsp18.0, Oshsp18.0-CII	Oryza sativa small heat shock protein 18.0	OsHSP18.0-CII, Oshsp18.0-CII, OsHSP18.0, OsHSP18.2
TraesCS2D01G033200	wds_W6_vs_HFZ_W6 wds_W8.5_vs_HFZ_W8.5	2	TraesCS2D01G033200	LOC_Os04g01740.1	heat shock protein, putative, expressed	Os09t0482100	Similar to Heat shock protein 82.	NA	NA	OsHSP82, hsp82B, HSP82
TraesCS6B01G450100	wds_W6_vs_HFZ_W6 wds_W8.5_vs_HFZ_W8.5	2	TraesCS6B01G450100	LOC_Os10g20610.1	laccase-15 precursor, putative, expressed	Os10t0346300	Cupredoxin domain containing protein.	NA	NA	OsLAC17
TraesCS3D01G114700	wds_W6_vs_HFZ_W6 wds_W8.5_vs_HFZ_W8.5	2	TraesCS3D01G114700	LOC_Os01g08860.1	hsp20/alpha crystallin family protein, putative, expressed	Os01t0184100	Class II small heat shock protein, Positive regulation in both Xoo resistance and heat/salt tolerance	OsHsp18.0, Oshsp18.0-CII	Oryza sativa small heat shock protein 18.0	OsHSP18.0-CII, Oshsp18.0-CII, OsHSP18.0, OsHSP18.2
TraesCS6B01G416100	wds_W6_vs_HFZ_W6 wds_W8.5_vs_HFZ_W8.5	2	TraesCS6B01G416100	LOC_Os01g43750.1	cytochrome P450 72A1, putative, expressed	Os01t0602400	Similar to Cytochrome P450 monooxygenase CYP72A5 (Fragment).	NA	NA	OsCYP72A32
TraesCS4D01G119400	wds_W4_vs_HFZ_W4 wds_W6_vs_HFZ_W6	2	TraesCS4D01G119400	LOC_Os12g02390.1	vacuolar-sorting receptor precursor, putative, expressed	Os11t0116550	Similar to predicted protein.	NA	NA	NA
TraesCS5B01G154800	wds_W4_vs_HFZ_W4 wds_W6_vs_HFZ_W6	2	TraesCS5B01G154800	LOC_Os12g01180.1	WRKY57, expressed	Os12t0102350	Similar to WRKY transcription factor 57.	NA	NA	NA
TraesCS2B01G594400	wds_W6_vs_HFZ_W6 wds_W8.5_vs_HFZ_W8.5	2	TraesCS2B01G594400	LOC_Os04g43916.2	expressed protein	Os04t0519925	Similar to OSIGBa0145G11.5 protein.	NA	NA	NA
TraesCS3B01G120700	wds_W4_vs_HFZ_W4 wds_W8.5_vs_HFZ_W8.5	2	TraesCS3B01G120700	LOC_Os01g06580.1	fasciclin domain containing protein, expressed	Os01t0159200	Similar to Fasciclin-like protein FLA18.	NA	NA	OsFLA8
TraesCS6B01G408400	wds_W4_vs_HFZ_W4 wds_W6_vs_HFZ_W6	2	TraesCS6B01G408400	LOC_Os12g05560.1	expressed protein	Os12t0151600	Hypothetical conserved gene.	NA	NA	NA
TraesCS6B01G352100	wds_W6_vs_HFZ_W6 wds_W8.5_vs_HFZ_W8.5	2	TraesCS6B01G352100	LOC_Os02g52480.1	cyclin-dependent kinase inhibitor, putative, expressed	Os02t0762400	CDK inhibitor (CKI), Seed development	KRP1, OsiICK1, Orysa;KRP1, OrysaICK1, Orysa;ICK1, CDKI	KIP-RELATED PROTEIN 1, Cyclin-dependent kinase inhibitor 1, KIP-related protein 1, inhibitor of cyclin-dependent kinase 1	OsiICK1, Orysa;KRP1, OrysaICK1, Orysa;ICK1, CDKI, OsICK1, ICK1
TraesCS7D01G404900	wds_W4_vs_HFZ_W4 wds_W8.5_vs_HFZ_W8.5	2	TraesCS7D01G404900	LOC_Os10g16974.1	cytochrome P450, putative, expressed	Os10t0317900	Chrysoeriol 5'-Hydroxylase, Flavonoid B-ring hydroxylase, Tricin biosynthesis	CYP75B4, OsCYP75B4	P-450 75B4, Cytochrome P450 75B4	OsCYP75B4, OsC5'H, C5'H
TraesCS4D01G133000	wds_W4_vs_HFZ_W4 wds_W6_vs_HFZ_W6	2	TraesCS4D01G133000	LOC_Os11g01020.1	RNA recognition motif containing protein, putative, expressed	Os11t0100200	Similar to ALY protein.	NA	NA	NA
TraesCS6B01G254500	wds_W4_vs_HFZ_W4 wds_W6_vs_HFZ_W6	2	TraesCS6B01G254500	LOC_Os11g37260.1	SEY1, putative, expressed	Os11t0582300	Similar to GTP-binding protein-like; root hair defective 3 protein-like.	NA	NA	NA
TraesCS6B01G370600	wds_W4_vs_HFZ_W4 wds_W8.5_vs_HFZ_W8.5	2	TraesCS6B01G370600	LOC_Os08g33710.1	ribonuclease T2 family domain containing protein, expressed	Os08t0434100	Similar to S-like ribonuclease (RNase PD2) (Fragment).	NA	NA	OsRNS3
TraesCS6B01G346300	wds_W6_vs_HFZ_W6 wds_W8.5_vs_HFZ_W8.5	2	TraesCS6B01G346300	LOC_Os02g52170.1	expressed protein	Os02t0758200	Conserved hypothetical protein.	NA	NA	NA
TraesCS5B01G158500	wds_W4_vs_HFZ_W4 wds_W6_vs_HFZ_W6	2	TraesCS5B01G158500	LOC_Os03g49400.1	ethylene-insensitive protein, putative, expressed	Os03t0700800	Similar to EIN2.	NA	NA	OsEIN2.2, EIN2.2
TraesCS5D01G156500	wds_W6_vs_HFZ_W6 wds_W8.5_vs_HFZ_W8.5	2	TraesCS5D01G156500	LOC_Os12g01730.1	laccase-23 precursor, putative, expressed	Os12t0108000	Similar to Laccase (Diphenol oxidase).	NA	NA	OsLAC27
TraesCS7A01G323100	wds_W6_vs_HFZ_W6 wds_W8.5_vs_HFZ_W8.5	2	TraesCS7A01G323100	LOC_Os08g01690.1	retrotransposon protein, putative, unclassified, expressed	Os08t0108300	Pistil-specific extensin-like protein family protein.	NA	NA	OsWD40-152
TraesCS6B01G250000	wds_W4_vs_HFZ_W4 wds_W6_vs_HFZ_W6	2	TraesCS6B01G250000	LOC_Os02g39930.1	OsTIL-1 Temperature-induced lipocalin-1, expressed	Os02t0612900	Similar to Temperature stress-induced lipocalin.	NA	NA	NA
TraesCS4D01G195000	wds_W6_vs_HFZ_W6 wds_W8.5_vs_HFZ_W8.5	2	TraesCS4D01G195000	LOC_Os03g18140.1	expressed protein	Os03t0291800	Similar to ESK1 (ESKIMO 1).	NA	NA	OsTBL15, TBL15, OsXOAT6
TraesCS4D01G133900	wds_W4_vs_HFZ_W4 wds_W6_vs_HFZ_W6	2	TraesCS4D01G133900	LOC_Os11g48050.1	expressed protein	Os11t0707900	Uncharacterised protein family UPF0503 domain containing protein.	NA	NA	NA
TraesCS4D01G132700	wds_W4_vs_HFZ_W4 wds_W6_vs_HFZ_W6	2	TraesCS4D01G132700	LOC_Os05g49820.1	chloroplast unusual positioning protein, putative, expressed	Os11t0105750	Quinonprotein alcohol dehydrogenase-like domain containing protein.	NA	NA	NA
TraesCS6B01G395000	wds_W6_vs_HFZ_W6 wds_W8.5_vs_HFZ_W8.5	2	TraesCS6B01G395000	LOC_Os02g55480.1	zinc finger, C3HC4 type domain containing protein, expressed	Os02t0798200	Zinc finger, RING/FYVE/PHD-type domain containing protein.	NA	NA	NA
TraesCS3D01G115200	wds_W6_vs_HFZ_W6 wds_W8.5_vs_HFZ_W8.5	2	TraesCS3D01G115200	LOC_Os01g08860.1	hsp20/alpha crystallin family protein, putative, expressed	Os01t0184100	Class II small heat shock protein, Positive regulation in both Xoo resistance and heat/salt tolerance	OsHsp18.0, Oshsp18.0-CII	Oryza sativa small heat shock protein 18.0	OsHSP18.0-CII, Oshsp18.0-CII, OsHSP18.0, OsHSP18.2
TraesCS3A01G180300	wds_W6_vs_HFZ_W6 wds_W8.5_vs_HFZ_W8.5	2	TraesCS3A01G180300	LOC_Os01g15830.1	peroxidase precursor, putative, expressed	Os01t0263300	Similar to Peroxidase 72 precursor (EC 1.11.1.7) (Atperox P72) (PRXR8) (ATP6a).	NA	NA	atp6, OsPOX1, prx3, POX1
TraesCS2A01G033700	wds_W6_vs_HFZ_W6 wds_W8.5_vs_HFZ_W8.5	2	TraesCS2A01G033700	LOC_Os04g01740.1	heat shock protein, putative, expressed	Os09t0482100	Similar to Heat shock protein 82.	NA	NA	OsHSP82, hsp82B, HSP82
TraesCS6B01G347300	wds_W6_vs_HFZ_W6 wds_W8.5_vs_HFZ_W8.5	2	TraesCS6B01G347300	LOC_Os02g52000.1	phosphate-induced protein 1 conserved region domain containing protein, expressed	Os02t0756600	Similar to Phi-1 protein.	NA	NA	NA
TraesCS6B01G433600	wds_W6_vs_HFZ_W6 wds_W8.5_vs_HFZ_W8.5	2	TraesCS6B01G433600	LOC_Os02g57350.1	expressed protein	Os02t0818900	Heavy metal transport/detoxification protein domain containing protein.	NA	NA	NA
TraesCS6A01G309600	wds_W4_vs_HFZ_W4 wds_W8.5_vs_HFZ_W8.5	2	TraesCS6A01G309600	LOC_Os02g50790.2	nuclear-pore anchor, putative, expressed	Os02t0741500	Ribbon-helix-helix domain containing protein.	NA	NA	NA
TraesCS7B01G262200	wds_W6_vs_HFZ_W6 wds_W8.5_vs_HFZ_W8.5	2	TraesCS7B01G262200	LOC_Os06g38294.1	peptide transporter PTR2, putative, expressed	Os06t0581000	Similar to Nitrate transporter NTL1.	NA	NA	OsNRT1.2
TraesCS6B01G354600	wds_W6_vs_HFZ_W6 wds_W8.5_vs_HFZ_W8.5	2	TraesCS6B01G354600	LOC_Os01g28030.1	peroxidase precursor, putative, expressed	Os12t0530100	Similar to Peroxidase 24 precursor (EC 1.11.1.7) (Atperox P24) (ATP47).	NA	NA	prx138
TraesCS2B01G459100	wds_W6_vs_HFZ_W6 wds_W8.5_vs_HFZ_W8.5	2	TraesCS2B01G459100	LOC_Os04g51160.1	transposon protein, putative, unclassified, expressed	Os04t0600300	Homodimeric diiron-carboxylate protein, Cyanide-resistant respiration in mitochondria, Reactive oxygen species (ROS) scavenging	AOX1B, AOX1b, OsAOX1b	ALTERNATIVE OXIDASE 1B, alternative oxidase-1b	AOX1b, OsAOX1b
TraesCS4A01G227100	wds_W6_vs_HFZ_W6 wds_W8.5_vs_HFZ_W8.5	2	TraesCS4A01G227100	LOC_Os12g10320.1	plant-specific domain TIGR01627 family protein, expressed	Os12t0204500	Protein of unknown function DUF579, plant family protein.	NA	NA	NA
TraesCS6B01G265900	wds_W6_vs_HFZ_W6 wds_W8.5_vs_HFZ_W8.5	2	TraesCS6B01G265900	LOC_Os02g42910.1	expressed protein	Os02t0642600	Hypothetical conserved gene.	NA	NA	NA
TraesCS6B01G354400	wds_W6_vs_HFZ_W6 wds_W8.5_vs_HFZ_W8.5	2	TraesCS6B01G354400	LOC_Os02g53320.1	universal stress protein domain containing protein, putative, expressed	Os02t0773200	UspA domain containing protein.	NA	NA	NA
TraesCS7B01G175800	wds_W6_vs_HFZ_W6 wds_W8.5_vs_HFZ_W8.5	2	TraesCS7B01G175800	LOC_Os07g48840.1	Ser/Thr protein phosphatase family protein, putative, expressed	Os08t0557200	Metallophosphoesterase domain containing protein.	NA	NA	NA
TraesCS6B01G011300	wds_W4_vs_HFZ_W4 wds_W8.5_vs_HFZ_W8.5	2	TraesCS6B01G011300	LOC_Os12g24020.2	rhodanese-like domain containing protein, putative, expressed	Os12t0428000	Similar to senescence-associated protein DIN1.	NA	NA	OsStr7
TraesCS6B01G400200	wds_W6_vs_HFZ_W6 wds_W8.5_vs_HFZ_W8.5	2	TraesCS6B01G400200	LOC_Os02g55610.1	serine-rich protein, putative, expressed	Os02t0799700	Similar to serine-rich protein.	NA	NA	NA
TraesCS4D01G096800	wds_W4_vs_HFZ_W4 wds_W8.5_vs_HFZ_W8.5	2	TraesCS4D01G096800	LOC_Os01g07980.1	ankyrin, putative, expressed	Os01t0189100	Ankyrin domain containing protein.	NA	NA	NA
TraesCS7D01G522100	wds_W6_vs_HFZ_W6 wds_W8.5_vs_HFZ_W8.5	2	TraesCS7D01G522100	LOC_Os02g36940.1	uncharacterized Cys-rich domain containing protein, putative, expressed	Os04t0461600	Similar to Fw2.2.	NA	NA	NA
TraesCS7A01G416500	wds_W4_vs_HFZ_W4 wds_W8.5_vs_HFZ_W8.5	2	TraesCS7A01G416500	NA	NA	NA	NA	NA	NA	NA
TraesCS6B01G361400	wds_W6_vs_HFZ_W6 wds_W8.5_vs_HFZ_W8.5	2	TraesCS6B01G361400	LOC_Os06g10780.1	AP2 domain containing protein, expressed	Os02t0767800	Similar to DNA binding protein.	NA	NA	AP2/EREBP#139
TraesCS4D01G102500	wds_W6_vs_HFZ_W6 wds_W8.5_vs_HFZ_W8.5	2	TraesCS4D01G102500	LOC_Os01g03170.1	seven in absentia protein family protein, expressed	Os01t0121950	Hypothetical conserved gene.	NA	NA	NA
TraesCS6B01G392800	wds_W6_vs_HFZ_W6 wds_W8.5_vs_HFZ_W8.5	2	TraesCS6B01G392800	LOC_Os02g21530.1	expressed protein	Os02t0320600	Hypothetical conserved gene.	NA	NA	NA
TraesCS6B01G364000	wds_W6_vs_HFZ_W6 wds_W8.5_vs_HFZ_W8.5	2	TraesCS6B01G364000	LOC_Os02g52780.1	bZIP transcription factor, putative, expressed	Os02t0766700	bZIP transcription factor, Regulation of ABA signaling and biosynthesis, Drought resistance	BZIP23, OsbZIP23, OsAREB1, OsABF2, Osbzip23, OsAREB2	b-ZIP TRANSCRIPTION FACTOR 23, Transcription Factor OsbZIP23, bZIP transcription factor 23, AREB/ABF-family protein 1	OsbZIP23, OsAREB1, OsABF2, Osbzip23, OsAREB2
TraesCS4D01G116000	wds_W4_vs_HFZ_W4 wds_W6_vs_HFZ_W6	2	TraesCS4D01G116000	LOC_Os01g03570.1	transcription factor X1, putative, expressed	Os01t0126600	Paralog of FACTOR OF DNA METHYLATION LIKE 1 (OsFDML1), Regulation of flower development	OsFDML2	FACTOR OF DNA METHYLATION LIKE 2	OsFDML2, FDML2
TraesCS4D01G142000	wds_W6_vs_HFZ_W6 wds_W8.5_vs_HFZ_W8.5	2	TraesCS4D01G142000	LOC_Os06g25010.1	glycosyl hydrolase, putative, expressed	Os06t0356800	Similar to Xylanase inhibitor protein I precursor.	NA	NA	NA
TraesCS3D01G114800	wds_W6_vs_HFZ_W6 wds_W8.5_vs_HFZ_W8.5	2	TraesCS3D01G114800	LOC_Os01g08860.1	hsp20/alpha crystallin family protein, putative, expressed	Os01t0184100	Class II small heat shock protein, Positive regulation in both Xoo resistance and heat/salt tolerance	OsHsp18.0, Oshsp18.0-CII	Oryza sativa small heat shock protein 18.0	OsHSP18.0-CII, Oshsp18.0-CII, OsHSP18.0, OsHSP18.2
TraesCS6A01G421200	wds_W6_vs_HFZ_W6 wds_W8.5_vs_HFZ_W8.5	2	TraesCS6A01G421200	LOC_Os09g38130.1	auxin efflux carrier component, putative, expressed	Os09t0554300	Auxin efflux carrier domain containing protein.	NA	NA	OsPILS7a, PILS7a
TraesCS4B01G277100	wds_W4_vs_HFZ_W4 wds_W8.5_vs_HFZ_W8.5	2	TraesCS4B01G277100	LOC_Os03g06570.1	IQ calmodulin-binding motif family protein, putative, expressed	Os03t0161400	Similar to IQ calmodulin-binding motif family protein, expressed.	NA	NA	NA
TraesCS4D01G120400	wds_W4_vs_HFZ_W4 wds_W8.5_vs_HFZ_W8.5	2	TraesCS4D01G120400	LOC_Os12g02530.1	BTBN22 - Bric-a-Brac, Tramtrack, Broad Complex BTB domain with non-phototropic hypocotyl 3 NPH3 and coiled-coil domains, expressed	Os12t0117400	Similar to RPT2-like protein.	NA	NA	NA
TraesCS6A01G389900	wds_W6_vs_HFZ_W6 wds_W8.5_vs_HFZ_W8.5	2	TraesCS6A01G389900	LOC_Os11g20090.1	O-methyltransferase, putative, expressed	Os11t0306400	Similar to Herbicide safener binding protein.	NA	NA	NA
TraesCS1A01G317900	wds_W6_vs_HFZ_W6 wds_W8.5_vs_HFZ_W8.5	2	TraesCS1A01G317900	LOC_Os05g41990.1	peroxidase precursor, putative, expressed	Os05t0499300	Similar to Peroxidase (EC 1.11.1.7).	NA	NA	Pox1(Px, Pe), PRX74, Px, Pe, Pox1, prx74
TraesCS7B01G261600	wds_W6_vs_HFZ_W6 wds_W8.5_vs_HFZ_W8.5	2	TraesCS7B01G261600	LOC_Os06g38550.1	expressed protein	Os06t0584200	N-6 adenine-specific DNA methylase, conserved site domain containing protein.	NA	NA	NA
TraesCS4D01G095200	wds_W4_vs_HFZ_W4 wds_W6_vs_HFZ_W6	2	TraesCS4D01G095200	LOC_Os11g08640.1	retrotransposon protein, putative, unclassified, expressed	NA	NA	NA	NA	NA
TraesCS4D01G132300	wds_W4_vs_HFZ_W4 wds_W8.5_vs_HFZ_W8.5	2	TraesCS4D01G132300	LOC_Os11g01830.1	staphylococcal nuclease homologue, putative, expressed	Os11t0109500	Staphylococcal nuclease (SNase-like), OB-fold domain containing protein.	NA	NA	NA
TraesCS5B01G159700	wds_W4_vs_HFZ_W4 wds_W8.5_vs_HFZ_W8.5	2	TraesCS5B01G159700	LOC_Os09g02770.2	translation initiation factor IF-2, putative, expressed	Os09t0115900	EF-HAND 1 domain containing protein.	NA	NA	NA
TraesCS5A01G250900	wds_W6_vs_HFZ_W6 wds_W8.5_vs_HFZ_W8.5	2	TraesCS5A01G250900	LOC_Os08g37990.1	expressed protein	Os09t0473600	Hypothetical conserved gene.	NA	NA	NA
TraesCS5B01G158600	wds_W4_vs_HFZ_W4 wds_W6_vs_HFZ_W6	2	TraesCS5B01G158600	LOC_Os08g21700.1	DCL, chloroplast precursor, putative, expressed	Os08t0308700	Similar to DCL protein.	NA	NA	Cen8.t00793
TraesCS4D01G103300	wds_W6_vs_HFZ_W6 wds_W8.5_vs_HFZ_W8.5	2	TraesCS4D01G103300	LOC_Os11g10510.1	dehydrogenase, putative, expressed	Os11t0210500	Similar to Alcohol dehydrogenase.	NA	NA	Adh2*, Adh2
TraesCS6B01G382500	wds_W6_vs_HFZ_W6 wds_W8.5_vs_HFZ_W8.5	2	TraesCS6B01G382500	LOC_Os02g54760.1	cyclic nucleotide-gated ion channel 14, putative, expressed	Os02t0789100	Similar to predicted protein.	NA	NA	OsCNGC5, OsCNGC10
TraesCS6B01G255600	wds_W4_vs_HFZ_W4 wds_W6_vs_HFZ_W6	2	TraesCS6B01G255600	LOC_Os02g40820.1	expressed protein	Os02t0621600	Similar to OSIGBa0157K09-H0214G12.24 protein.	NA	NA	NA
TraesCS6B01G421500	wds_W6_vs_HFZ_W6 wds_W8.5_vs_HFZ_W8.5	2	TraesCS6B01G421500	LOC_Os12g29220.1	nodulin MtN3 family protein, putative, expressed	Os12t0476200	Sucrose transporter, TAL effector PthXo2-dependent disease susceptibility to bacterial pathogen	SWEET13, OsSWEET13	SWEET13	OsSWEET13, Xa25(t), Xa25, OsMtN3, Xa25/SWEET13, OsSWEET13/XA25
TraesCS7A01G419500	wds_W6_vs_HFZ_W6 wds_W8.5_vs_HFZ_W8.5	2	TraesCS7A01G419500	LOC_Os07g12900.1	cadmium/zinc-transporting ATPase, putative, expressed	Os06t0700700	P-Type heavy metal ATPase, Delivery of Zinc to developing tissues	HMA2, OsHMA2, osHMA2	HEAVY METAL ATPASE 2, heavy metal ATPase 2, heavy metal transporter 2, heavy metal P-Type ATPase 2	OsHMA2, osHMA2, OsHMA2v
TraesCS6B01G427200	wds_W6_vs_HFZ_W6 wds_W8.5_vs_HFZ_W8.5	2	TraesCS6B01G427200	LOC_Os02g57110.1	GDSL-like lipase/acylhydrolase, putative, expressed	Os02t0816200	Lipase, GDSL domain containing protein.	NA	NA	OsGELP45, OsGELP45a, OsGELP45b
TraesCS6B01G426800	wds_W6_vs_HFZ_W6 wds_W8.5_vs_HFZ_W8.5	2	TraesCS6B01G426800	LOC_Os04g06990.1	expressed protein	Os04t0152000	Similar to OSIGBa0147M20.4 protein.	NA	NA	NA
TraesCS4D01G133600	wds_W4_vs_HFZ_W4 wds_W6_vs_HFZ_W6	2	TraesCS4D01G133600	LOC_Os07g01020.1	SOR/SNZ family protein, putative, expressed	Os07t0100200	Similar to PDX1-like protein 4.	NA	NA	OsPDX1.3a
TraesCS1D01G029700	wds_W4_vs_HFZ_W4 wds_W6_vs_HFZ_W6	2	TraesCS1D01G029700	LOC_Os08g01950.1	transferase family protein, putative, expressed	Os08t0111300	Transferase family protein.	NA	NA	NA
TraesCS4D01G109000	wds_W6_vs_HFZ_W6 wds_W8.5_vs_HFZ_W8.5	2	TraesCS4D01G109000	LOC_Os11g06780.1	serine/threonine-protein kinase BRI1-like 1 precursor, putative, expressed	Os02t0629400	Similar to Phytosulfokine receptor precursor (EC 2.7.1.37) (Phytosulfokine LRR receptor kinase).	NA	NA	NA
TraesCS7D01G031100	wds_W4_vs_HFZ_W4 wds_W6_vs_HFZ_W6	2	TraesCS7D01G031100	LOC_Os02g58620.1	pentatricopeptide, putative, expressed	Os09t0548300	Similar to predicted protein.	NA	NA	NA
TraesCS6B01G466900	wds_W6_vs_HFZ_W6 wds_W8.5_vs_HFZ_W8.5	2	TraesCS6B01G466900	LOC_Os09g38130.1	auxin efflux carrier component, putative, expressed	Os09t0554300	Auxin efflux carrier domain containing protein.	NA	NA	OsPILS7a, PILS7a
TraesCS4D01G130700	wds_W6_vs_HFZ_W6 wds_W8.5_vs_HFZ_W8.5	2	TraesCS4D01G130700	LOC_Os12g01370.1	fatty acid desaturase, putative, expressed	Os12t0104400	Fatty acid desaturase, type 1 domain containing protein.	NA	NA	NA
TraesCS7D01G312700	wds_W6_vs_HFZ_W6 wds_W8.5_vs_HFZ_W8.5	2	TraesCS7D01G312700	LOC_Os08g02560.1	DUF1517 domain containing protein, putative, expressed	Os08t0119100	Protein of unknown function DUF1517 domain containing protein.	NA	NA	NA
TraesCS4B01G119700	wds_W4_vs_HFZ_W4 wds_W8.5_vs_HFZ_W8.5	2	TraesCS4B01G119700	LOC_Os11g02165.1	LTPL57 - Protease inhibitor/seed storage/LTP family protein precursor, expressed	Os12t0112401	Similar to RNA-binding protein 12.	NA	NA	NA
TraesCS1D01G239800	wds_W6_vs_HFZ_W6 wds_W8.5_vs_HFZ_W8.5	2	TraesCS1D01G239800	LOC_Os05g31750.1	annexin, putative, expressed	Os05t0382600	Similar to Annexin-like protein RJ4.	NA	NA	OsANN3
TraesCS4D01G114200	wds_W4_vs_HFZ_W4 wds_W6_vs_HFZ_W6	2	TraesCS4D01G114200	LOC_Os12g06180.1	HVA22, putative, expressed	Os12t0158600	TB2/DP1 and HVA22 related protein family protein.	NA	NA	NA
TraesCS3D01G505500	wds_W6_vs_HFZ_W6 wds_W8.5_vs_HFZ_W8.5	2	TraesCS3D01G505500	LOC_Os05g32380.1	phospholipase, putative, expressed	Os05t0390000	Similar to predicted protein.	NA	NA	NA
TraesCS6B01G430700	wds_W6_vs_HFZ_W6 wds_W8.5_vs_HFZ_W8.5	2	TraesCS6B01G430700	NA	NA	NA	NA	NA	NA	NA
TraesCS6A01G298100	wds_W6_vs_HFZ_W6 wds_W8.5_vs_HFZ_W8.5	2	TraesCS6A01G298100	LOC_Os02g50240.1	glutamine synthetase, catalytic domain containing protein, expressed	Os02t0735200	Glutamine synthetase shoot isozyme (EC 6.3.1.2) (Glutamate--ammonia ligase) (Clone lambda-GS28).	NA	NA	OsGLN1;1, GS1, RGS28, OsGS1;1, GS1;1, OsGS, GS1, GLN1-1
TraesCS3D01G115000	wds_W6_vs_HFZ_W6 wds_W8.5_vs_HFZ_W8.5	2	TraesCS3D01G115000	LOC_Os01g08860.1	hsp20/alpha crystallin family protein, putative, expressed	Os01t0184100	Class II small heat shock protein, Positive regulation in both Xoo resistance and heat/salt tolerance	OsHsp18.0, Oshsp18.0-CII	Oryza sativa small heat shock protein 18.0	OsHSP18.0-CII, Oshsp18.0-CII, OsHSP18.0, OsHSP18.2
TraesCS6B01G353200	wds_W6_vs_HFZ_W6 wds_W8.5_vs_HFZ_W8.5	2	TraesCS6B01G353200	LOC_Os06g11240.1	12-oxophytodienoate reductase, putative, expressed	Os06t0215900	Similar to 12-oxophytodienoic acid reductase.	NA	NA	OsOPR4, OsOPR10, OsOPR06-3
TraesCS4D01G131300	wds_W6_vs_HFZ_W6 wds_W8.5_vs_HFZ_W8.5	2	TraesCS4D01G131300	LOC_Os11g32720.1	zinc knuckle domain containing protein, expressed	Os11t0531300	Similar to Universal minicircle sequence binding protein.	NA	NA	NA
TraesCS4D01G226000	wds_W6_vs_HFZ_W6 wds_W8.5_vs_HFZ_W8.5	2	TraesCS4D01G226000	LOC_Os03g14180.1	hsp20/alpha crystallin family protein, putative, expressed	Os03t0245800	Similar to Heat shock protein 26.	NA	NA	OsHSP26, Oshsp26, OsHSP26.7
TraesCS4D01G113000	wds_W4_vs_HFZ_W4 wds_W8.5_vs_HFZ_W8.5	2	TraesCS4D01G113000	LOC_Os04g13170.1	OsFBD10 - F-box and FBD domain containing protein, expressed	Os04t0208600	Cyclin-like F-box domain containing protein.	NA	NA	OsFbox191, Os_F0109
TraesCS1B01G033900	wds_W6_vs_HFZ_W6 wds_W8.5_vs_HFZ_W8.5	2	TraesCS1B01G033900	LOC_Os05g01920.1	inhibitor I family protein, putative, expressed	Os12t0437800	Similar to MPI.	NA	NA	Sci1, PR6
TraesCS6B01G350400	wds_W4_vs_HFZ_W4 wds_W8.5_vs_HFZ_W8.5	2	TraesCS6B01G350400	LOC_Os02g52670.1	AP2 domain containing protein, expressed	Os02t0764700	Similar to Ethylene-responsive transcription factor 4 (Ethylene-responsive element binding factor 4) (Related to APETALA-2 protein 5) (EREBP-4) (AtERF4).	NA	NA	DERF5, OsDERF5, OsERF#103, OsERF103, AP2/EREBP#130, AP2/EREBP130
TraesCS5B01G463100	wds_W4_vs_HFZ_W4 wds_W6_vs_HFZ_W6	2	TraesCS5B01G463100	LOC_Os01g41710.1	chlorophyll A-B binding protein, putative, expressed	Os01t0600900	Chlorophyll a-b binding protein 2, chloroplast precursor (LHCII type I CAB-2) (LHCP).	NA	NA	cab2R, CAB-2, OsLhcp, Lhcb1, Lhcb1a, OsLhcb1, OsLhcb1a
TraesCS4D01G145500	wds_W6_vs_HFZ_W6 wds_W8.5_vs_HFZ_W8.5	2	TraesCS4D01G145500	LOC_Os01g08860.1	hsp20/alpha crystallin family protein, putative, expressed	Os01t0184100	Class II small heat shock protein, Positive regulation in both Xoo resistance and heat/salt tolerance	OsHsp18.0, Oshsp18.0-CII	Oryza sativa small heat shock protein 18.0	OsHSP18.0-CII, Oshsp18.0-CII, OsHSP18.0, OsHSP18.2
TraesCS4D01G108300	wds_W4_vs_HFZ_W4 wds_W6_vs_HFZ_W6	2	TraesCS4D01G108300	LOC_Os12g07110.1	acyl-CoA synthetase protein, putative, expressed	Os12t0168700	AMP-dependent synthetase and ligase domain containing protein.	NA	NA	LACS1, OsLACS1
TraesCS6B01G360900	wds_W6_vs_HFZ_W6 wds_W8.5_vs_HFZ_W8.5	2	TraesCS6B01G360900	LOC_Os02g52930.1	integral membrane protein DUF6 containing protein, expressed	Os02t0768300	Protein of unknown function DUF6, transmembrane domain containing protein.	NA	NA	NA
TraesCS6B01G342600	wds_W6_vs_HFZ_W6 wds_W8.5_vs_HFZ_W8.5	2	TraesCS6B01G342600	LOC_Os02g50490.1	endoglucanase, putative, expressed	Os02t0738600	Similar to CEL5=CELLULASE 5 (Fragment).	NA	NA	OsGH9B8
TraesCS4D01G115400	wds_W6_vs_HFZ_W6 wds_W8.5_vs_HFZ_W8.5	2	TraesCS4D01G115400	LOC_Os12g05890.1	expressed protein	Os12t0155100	Protein of unknown function DUF3049 domain containing protein.	NA	NA	NA
TraesCS2B01G397500	wds_W6_vs_HFZ_W6 wds_W8.5_vs_HFZ_W8.5	2	TraesCS2B01G397500	LOC_Os02g41780.1	transporter-related, putative, expressed	Os02t0628200	Protein of unknown function DUF250 domain containing protein.	NA	NA	NA
TraesCS6B01G419200	wds_W6_vs_HFZ_W6 wds_W8.5_vs_HFZ_W8.5	2	TraesCS6B01G419200	LOC_Os06g47800.1	disease resistance protein RGA3, putative, expressed	Os06t0693100	NB-ARC domain containing protein.	NA	NA	NA
TraesCS4D01G136300	wds_W4_vs_HFZ_W4 wds_W8.5_vs_HFZ_W8.5	2	TraesCS4D01G136300	LOC_Os11g47900.1	SCARECROW, putative, expressed	Os11t0705900	GRAS transcription factor domain containing protein.	NA	NA	NA
TraesCS5B01G153800	wds_W4_vs_HFZ_W4 wds_W6_vs_HFZ_W6	2	TraesCS5B01G153800	LOC_Os11g01240.1	IBR domain containing protein, expressed	Os12t0102900	Similar to IBR domain containing protein.	NA	NA	NA
TraesCS6B01G390100	wds_W6_vs_HFZ_W6 wds_W8.5_vs_HFZ_W8.5	2	TraesCS6B01G390100	LOC_Os02g55190.1	expressed protein	Os02t0795200	Conserved hypothetical protein.	NA	NA	NA
TraesCS1D01G302500	wds_W4_vs_HFZ_W4 wds_W8.5_vs_HFZ_W8.5	2	TraesCS1D01G302500	LOC_Os05g40384.1	cytochrome P450, putative, expressed	Os05t0482400	Cytochrome P450 monooxygenase, Gibberellin (GA)-deactivating enzyme, Modulation of internode elongation	EUI1, eui1, GA16, 17ox, CYP714D1, EUI, CYP714D1/EUI	ELONGATED UPPERMOST INTERNODE 1, elongated uppermost internode, elongated uppermost internode-1, Elongation of Upper most Internode	eui1, GA16, 17ox, CYP714D1, EUI, CYP714D1/EUI, OsEUI
TraesCS4D01G097300	wds_W4_vs_HFZ_W4 wds_W6_vs_HFZ_W6	2	TraesCS4D01G097300	LOC_Os11g32500.1	rubredoxin family protein, putative, expressed	Os11t0528500	Similar to Rubredoxin 1 (Rd-1).	NA	NA	NA
TraesCS5D01G176400	wds_W6_vs_HFZ_W6 wds_W8.5_vs_HFZ_W8.5	2	TraesCS5D01G176400	LOC_Os09g09930.1	heavy metal transport/detoxification protein, putative, expressed	Os09t0272000	Heavy metal transport/detoxification protein domain containing protein.	NA	NA	NA
TraesCS5B01G155700	wds_W4_vs_HFZ_W4 wds_W8.5_vs_HFZ_W8.5	2	TraesCS5B01G155700	LOC_Os11g01010.1	autophagy-related protein 8D, putative, expressed	Os07t0512200	Similar to Symbiosis-related like protein.	NA	NA	Atg8, OsAtg8, APG8, OsATG8a, Atg8a
TraesCS5B01G158400	wds_W4_vs_HFZ_W4 wds_W6_vs_HFZ_W6	2	TraesCS5B01G158400	LOC_Os09g02360.1	cyclin, putative, expressed	Os09t0111100	Cyclin D domain containing protein.	NA	NA	CycD3;1, CycD3;os;1, Orysa;CycD3;1, Orysa;CYCD3;1
TraesCS7B01G259700	wds_W6_vs_HFZ_W6 wds_W8.5_vs_HFZ_W8.5	2	TraesCS7B01G259700	NA	NA	NA	NA	NA	NA	NA
TraesCS6B01G337100	wds_W6_vs_HFZ_W6 wds_W8.5_vs_HFZ_W8.5	2	TraesCS6B01G337100	LOC_Os02g50980.1	expressed protein	Os02t0743600	Hypothetical conserved gene.	NA	NA	NA
TraesCS4A01G126400	wds_W6_vs_HFZ_W6 wds_W8.5_vs_HFZ_W8.5	2	TraesCS4A01G126400	LOC_Os03g20330.1	VQ domain containing protein, putative, expressed	Os07t0687400	Similar to VQ motif family protein, expressed.	NA	NA	OsVQ31
TraesCS5D01G412900	wds_W6_vs_HFZ_W6 wds_W8.5_vs_HFZ_W8.5	2	TraesCS5D01G412900	LOC_Os03g55770.1	expressed protein	Os03t0766600	Conserved hypothetical protein.	NA	NA	NA
TraesCS3D01G354400	wds_W6_vs_HFZ_W6 wds_W8.5_vs_HFZ_W8.5	2	TraesCS3D01G354400	LOC_Os01g62490.1	laccase precursor protein, putative, expressed	Os01t0842500	Similar to Laccase (EC 1.10.3.2).	NA	NA	OsLAC5
TraesCS3D01G369700	wds_W6_vs_HFZ_W6 wds_W8.5_vs_HFZ_W8.5	2	TraesCS3D01G369700	LOC_Os02g14710.1	expressed protein	NA	NA	NA	NA	NA
TraesCS7B01G176200	wds_W4_vs_HFZ_W4 wds_W8.5_vs_HFZ_W8.5	2	TraesCS7B01G176200	LOC_Os08g44280.2	protein-L-isoaspartate O-methyltransferase, putative, expressed	Os08t0557000	L-isoaspartate methyltransferase, iso-Asp-containing protein repairing enzyme, Seed vigor and longevity	PIMT1, OsPIMT1	PROTEIN REPAIR L-ISOASPARTYL METHYLTRANSFERASE 1, Protein repair L-isoaspartyl methyltransferase 1	OsPIMT1, OsPIMT1'
TraesCS7A01G528200	wds_W6_vs_HFZ_W6 wds_W8.5_vs_HFZ_W8.5	2	TraesCS7A01G528200	LOC_Os02g21040.1	aspartic proteinase nepenthesin precursor, putative, expressed	Os02t0314600	Peptidase A1 domain containing protein.	NA	NA	NA
TraesCS5A01G276200	wds_W4_vs_HFZ_W4 wds_W6_vs_HFZ_W6	2	TraesCS5A01G276200	LOC_Os09g32290.2	FAD dependent oxidoreductase domain containing protein, expressed	Os09t0498500	NAD-binding site containing protein.	NA	NA	NA
TraesCS6B01G340400	wds_W4_vs_HFZ_W4 wds_W8.5_vs_HFZ_W8.5	2	TraesCS6B01G340400	LOC_Os02g50710.1	expressed protein	Os02t0740600	Conserved hypothetical protein.	NA	NA	NA
TraesCS4D01G100300	wds_W4_vs_HFZ_W4 wds_W6_vs_HFZ_W6	2	TraesCS4D01G100300	LOC_Os11g08100.1	eukaryotic aspartyl protease domain containing protein, expressed	Os11t0183900	Similar to Aspartic proteinase Asp1 precursor (EC 3.4.23.-) (OsAsp1) (Nucellin- like protein).	NA	NA	OsAsp2
TraesCS5A01G379800	wds_W6_vs_HFZ_W6 wds_W8.5_vs_HFZ_W8.5	2	TraesCS5A01G379800	LOC_Os03g52910.1	uncharacterized UPF0114 domain containing protein, expressed	Os03t0739700	Uncharacterised protein family UPF0114 domain containing protein.	NA	NA	NA
TraesCS3D01G163400	wds_W6_vs_HFZ_W6 wds_W8.5_vs_HFZ_W8.5	2	TraesCS3D01G163400	LOC_Os01g13120.1	aquaporin protein, putative, expressed	Os01t0232000	Major intrinsic protein family protein.	NA	NA	OsTIP4;3, TIP4.3, TIP4-3
TraesCS5B01G152600	wds_W4_vs_HFZ_W4 wds_W6_vs_HFZ_W6	2	TraesCS5B01G152600	LOC_Os06g15420.1	asparagine synthetase, putative, expressed	Os06t0265000	Asparagine synthetase, Long-distance transport of asparagine	ASN, OsASN2, OsAS, OsAS2, AS2	ASPARAGINE SYNTHETASE, asparagine synthetase 2, Asparagine Synthetase2	OsASN2, OsAS, OsAS2, AS2
TraesCS6B01G253600	wds_W4_vs_HFZ_W4 wds_W6_vs_HFZ_W6	2	TraesCS6B01G253600	LOC_Os02g40460.1	S1 RNA binding domain containing protein, expressed	Os02t0617700	Nucleic acid-binding, OB-fold domain containing protein.	NA	NA	NA
TraesCS6B01G336800	wds_W6_vs_HFZ_W6 wds_W8.5_vs_HFZ_W8.5	2	TraesCS6B01G336800	LOC_Os02g51020.1	expressed protein	Os02t0744000	Similar to NDF6 (NDH DEPENDENT FLOW 6).	NA	NA	NA
TraesCS2D01G182400	wds_W6_vs_HFZ_W6 wds_W8.5_vs_HFZ_W8.5	2	TraesCS2D01G182400	LOC_Os07g41320.1	COBRA-like protein precursor, putative, expressed	Os07t0604400	Similar to COBRA-like protein 6.	NA	NA	NA
TraesCS6B01G359700	wds_W6_vs_HFZ_W6 wds_W8.5_vs_HFZ_W8.5	2	TraesCS6B01G359700	LOC_Os02g52990.1	OsSAUR12 - Auxin-responsive SAUR gene family member, expressed	Os02t0769100	Auxin responsive SAUR protein family protein.	NA	NA	OsSAUR12
TraesCS5B01G367400	wds_W4_vs_HFZ_W4 wds_W8.5_vs_HFZ_W8.5	2	TraesCS5B01G367400	LOC_Os02g17090.1	OsSub17 - Putative Subtilisin homologue, expressed	Os02t0271000	Similar to Subtilase.	NA	NA	OsSub17, SUB17
TraesCS4B01G252100	wds_W8.5_vs_HFZ_W8.5	1	TraesCS4B01G252100	LOC_Os11g18730.1	glycosyl hydrolase family 3 protein, putative, expressed	Os11t0297800	Similar to Beta-D-xylosidase.	NA	NA	NA
TraesCS2B01G075300	wds_W8.5_vs_HFZ_W8.5	1	TraesCS2B01G075300	LOC_Os10g05950.1	POEI11 - Pollen Ole e I allergen and extensin family protein precursor, expressed	Os10t0150300	Protein of unknown function DUF1210 family protein.	NA	NA	NA
TraesCS1D01G092700	wds_W8.5_vs_HFZ_W8.5	1	TraesCS1D01G092700	LOC_Os08g14000.1	retrotransposon protein, putative, Ty1-copia subclass, expressed	Os08t0238200	Similar to Retrotransposon protein Ty1-copia subclass.	NA	NA	NA
TraesCS6B01G359900	wds_W8.5_vs_HFZ_W8.5	1	TraesCS6B01G359900	LOC_Os02g52990.1	OsSAUR12 - Auxin-responsive SAUR gene family member, expressed	Os02t0769100	Auxin responsive SAUR protein family protein.	NA	NA	OsSAUR12
TraesCS7B01G188400	wds_W8.5_vs_HFZ_W8.5	1	TraesCS7B01G188400	LOC_Os08g06380.1	CSLF6 - cellulose synthase-like family F; beta1,3;1,4 glucan synthase, expressed	Os08t0160500	MLG (mixed-linkage glucan) synthase, Biosynthesis of MLG (cell wall polysaccharide)	CSLF6, OsCslF6, OsCSLF6	CELLULOSE SYNTHASE LIKE F6	OsCslF6, OsCSLF6, OsCLD3, CLD3
TraesCS2D01G264900	wds_W8.5_vs_HFZ_W8.5	1	TraesCS2D01G264900	LOC_Os07g01440.1	plastocyanin-like domain containing protein, putative, expressed	Os07t0105000	Cupredoxin domain containing protein.	NA	NA	OsUCL20
TraesCS7A01G450400	wds_W8.5_vs_HFZ_W8.5	1	TraesCS7A01G450400	LOC_Os06g46950.1	EF hand family protein, putative, expressed	Os06t0683400	Small calcium-binding protein with one EF-hand motif, Positive regulation of osmotic and salt tolerance	OsCCD1	NA	OsCCD1, CCD1
TraesCS5D01G244800	wds_W8.5_vs_HFZ_W8.5	1	TraesCS5D01G244800	LOC_Os09g28354.1	CPuORF39 - conserved peptide uORF-containing transcript, expressed	Os09t0456800	Similar to Heat stress transcription factor Spl7 (Heat shock transcription factor) (Heat shock factor RHSF10).	NA	NA	HSfB1, OsHsfB1, OsHsf-23, HSF23, OsHsf23, TBF1
TraesCS7D01G439800	wds_W8.5_vs_HFZ_W8.5	1	TraesCS7D01G439800	LOC_Os06g46950.1	EF hand family protein, putative, expressed	Os06t0683400	Small calcium-binding protein with one EF-hand motif, Positive regulation of osmotic and salt tolerance	OsCCD1	NA	OsCCD1, CCD1
TraesCS1A01G186200	wds_W8.5_vs_HFZ_W8.5	1	TraesCS1A01G186200	LOC_Os10g38730.1	glutathione S-transferase, putative, expressed	Os10t0530900	Similar to Glutathione S-transferase GST 30 (EC 2.5.1.18).	NA	NA	OsGSTU50
TraesCS3B01G131300	wds_W8.5_vs_HFZ_W8.5	1	TraesCS3B01G131300	LOC_Os01g08860.1	hsp20/alpha crystallin family protein, putative, expressed	Os01t0184100	Class II small heat shock protein, Positive regulation in both Xoo resistance and heat/salt tolerance	OsHsp18.0, Oshsp18.0-CII	Oryza sativa small heat shock protein 18.0	OsHSP18.0-CII, Oshsp18.0-CII, OsHSP18.0, OsHSP18.2
TraesCS3A01G408700	wds_W8.5_vs_HFZ_W8.5	1	TraesCS3A01G408700	LOC_Os01g65830.1	acyl-desaturase, chloroplast precursor, putative, expressed	Os01t0880800	Similar to Acyl-[acyl-carrier-protein] desaturase, chloroplast precursor (EC 1.14.19.2) (Stearoyl-ACP desaturase).	NA	NA	NA
TraesCS3B01G212400	wds_W8.5_vs_HFZ_W8.5	1	TraesCS3B01G212400	LOC_Os01g16140.1	expressed protein	Os01t0266400	Conserved hypothetical protein.	NA	NA	NA
TraesCS5B01G068200	wds_W8.5_vs_HFZ_W8.5	1	TraesCS5B01G068200	NA	NA	NA	NA	NA	NA	NA
TraesCS3A01G379900	wds_W8.5_vs_HFZ_W8.5	1	TraesCS3A01G379900	LOC_Os01g64790.1	AP2 domain containing protein, expressed	Os01t0868000	AP2/ERF transcription factor, Abiotic stress response, Salt stress response	ERF99, OsEREBP2, EREBP2, OsERF#099, OsERF099, OsERF99, AP2/EREBP#080, AP2/EREBP80	ETHYLENE RESPONSE FACTOR 99, ethylene response factor 99, APETALA2/ethylene-responsive element binding protein 80, ETHYLENE-RESPONSIVE ELEMENT BINDING PROTEIN2	OsERF#099, OsERF099, OsERF99, AP2/EREBP#080, AP2/EREBP80, OsEREBP2, EREBP2
TraesCS4B01G197800	wds_W8.5_vs_HFZ_W8.5	1	TraesCS4B01G197800	LOC_Os03g17700.1	CGMC_MAPKCGMC_2_ERK.2 - CGMC includes CDA, MAPK, GSK3, and CLKC kinases, expressed	Os03t0285800	MAP Kinase.	NA	NA	OsMSRMK2, OsMAPK5, OsMAP1, OsMPK3, OsBIMK1, OsMAPK2, MPK5, BIMK1, MAPK2, MAPK5, MPK3, OsMPK5, OsMAPK3, OsMAPK5b, MAPK3
TraesCS7D01G352300	wds_W8.5_vs_HFZ_W8.5	1	TraesCS7D01G352300	LOC_Os06g39390.1	transferase family protein, putative, expressed	Os06t0594600	BAHD acyltransferase, Glucuronoarabinoxylan modification in grass cell wall	OsAT10, OsAt10	acyltransferase10	OsAT10, OsAt10
TraesCS5D01G217200	wds_W8.5_vs_HFZ_W8.5	1	TraesCS5D01G217200	LOC_Os09g26960.1	cytochrome P450, putative, expressed	Os09t0441400	Similar to Elicitor-inducible cytochrome P450.	NA	NA	NA
TraesCS2B01G180000	wds_W8.5_vs_HFZ_W8.5	1	TraesCS2B01G180000	LOC_Os07g43970.1	calmodulin-binding protein, putative, expressed	Os07t0633400	IQ calmodulin-binding region domain containing protein.	NA	NA	NA
TraesCS3B01G371200	wds_W8.5_vs_HFZ_W8.5	1	TraesCS3B01G371200	LOC_Os01g60020.1	NAC domain transcription factor, putative, expressed	Os01t0816100	Plant-specific transcription factor, Regulation of hypersensitive response (HR) cell death	OsNAC4	NA	OsNAC4, NAC68, ONAC068, OnNAC4*, OnNAC4, OsNAC4/ONAC068
TraesCS3D01G276200	wds_W8.5_vs_HFZ_W8.5	1	TraesCS3D01G276200	LOC_Os01g53920.1	receptor-like protein kinase 5 precursor, putative, expressed	Os01t0742400	Protein kinase, core domain containing protein.	NA	NA	NA
TraesCS5D01G144300	wds_W8.5_vs_HFZ_W8.5	1	TraesCS5D01G144300	LOC_Os12g02080.1	peroxidase precursor, putative, expressed	Os12t0112000	Similar to Peroxidase precursor (EC 1.11.1.7) (Fragment).	NA	NA	Pox, prx135
TraesCS2B01G432700	wds_W4_vs_HFZ_W4	1	TraesCS2B01G432700	LOC_Os04g46580.1	OsSPL7 - SBP-box gene family member, expressed	Os04t0551500	SBP domain containing protein.	NA	NA	OsSPL7
TraesCS6A01G418400	wds_W4_vs_HFZ_W4	1	TraesCS6A01G418400	LOC_Os02g58790.1	cell division inhibitor, putative, expressed	Os02t0834700	Similar to Cell division inhibitor.	NA	NA	NA
TraesCS5D01G481000	wds_W8.5_vs_HFZ_W8.5	1	TraesCS5D01G481000	LOC_Os03g59770.1	EF hand family protein, putative, expressed	Os03t0812400	EF-Hand type domain containing protein.	NA	NA	NA
TraesCS5D01G144800	wds_W8.5_vs_HFZ_W8.5	1	TraesCS5D01G144800	LOC_Os11g02240.1	CAMK_KIN1/SNF1/Nim1_like.4 - CAMK includes calcium/calmodulin depedent protein kinases, expressed	Os11t0113700	Serine/threonine protein kinase, Abiotic stresses	CIPK15, OsCIPK15	CALCINEURIN B-LIKE PROTEIN-INTERACTING PROTEIN KINASE 15, CBL-interacting protein kinase 15	OsCIPK15
TraesCS7B01G135900	wds_W8.5_vs_HFZ_W8.5	1	TraesCS7B01G135900	LOC_Os08g38900.1	caffeoyl-CoA O-methyltransferase, putative, expressed	Os08t0498100	Similar to Caffeoyl-CoA O-methyltransferase 2 (EC 2.1.1.104) (Trans-caffeoyl-CoA 3-O-methyltransferase 2) (CCoAMT-2) (CCoAOMT-2).	NA	NA	OsOMT26, ROMT-15, ROMT15, COA20, OsCCoAOMT, CCoAOMT
TraesCS1A01G212000	wds_W8.5_vs_HFZ_W8.5	1	TraesCS1A01G212000	LOC_Os10g40700.1	expansin precursor, putative, expressed	Os10t0555600	Beta-expansin precursor.	NA	NA	OsEXPB6, osaEXPb1.8
TraesCSU01G204900	wds_W8.5_vs_HFZ_W8.5	1	TraesCSU01G204900	LOC_Os08g01950.1	transferase family protein, putative, expressed	Os08t0111300	Transferase family protein.	NA	NA	NA
TraesCS7D01G197300	wds_W8.5_vs_HFZ_W8.5	1	TraesCS7D01G197300	LOC_Os06g13180.1	metalloendoproteinase 1 precursor, putative, expressed	Os06t0239100	Peptidase M10A and M12B, matrixin and adamalysin family protein.	NA	NA	NA
TraesCS1D01G073300	wds_W8.5_vs_HFZ_W8.5	1	TraesCS1D01G073300	LOC_Os03g64230.1	expressed protein	Os03t0859900	Protein of unknown function DUF547 domain containing protein.	NA	NA	NA
TraesCS5B01G498400	wds_W8.5_vs_HFZ_W8.5	1	TraesCS5B01G498400	LOC_Os03g60850.1	peptide transporter PTR2, putative, expressed	Os03t0823500	TGF-beta receptor, type I/II extracellular region family protein.	NA	NA	NA
TraesCS2B01G561000	wds_W8.5_vs_HFZ_W8.5	1	TraesCS2B01G561000	LOC_Os04g54280.1	retrotransposon protein, putative, Ty1-copia subclass, expressed	Os04t0635100	Similar to H0315F07.12 protein.	NA	NA	NA
TraesCS4B01G363700	wds_W6_vs_HFZ_W6	1	TraesCS4B01G363700	LOC_Os11g03290.1	nucleoside-triphosphatase, putative, expressed	Os12t0123500	Similar to Apyrase precursor (EC 3.6.1.5) (ATP-diphosphatase) (Adenosine diphosphatase) (ADPase) (ATP-diphosphohydrolase).	NA	NA	NA
TraesCS3B01G351500	wds_W8.5_vs_HFZ_W8.5	1	TraesCS3B01G351500	LOC_Os01g57470.1	EF hand family protein, putative, expressed	Os01t0783700	Similar to EF-hand Ca2+-binding protein CCD1.	NA	NA	NA
TraesCS5A01G552300	wds_W6_vs_HFZ_W6	1	TraesCS5A01G552300	LOC_Os03g48220.1	expressed protein	Os03t0687700	Ribosome-inactivating protein domain containing protein.	NA	NA	OsEnS-52
TraesCS2B01G205600	wds_W8.5_vs_HFZ_W8.5	1	TraesCS2B01G205600	NA	NA	NA	NA	NA	NA	NA
TraesCS6B01G005800	wds_W6_vs_HFZ_W6	1	TraesCS6B01G005800	NA	NA	NA	NA	NA	NA	NA
TraesCS2B01G075500	wds_W8.5_vs_HFZ_W8.5	1	TraesCS2B01G075500	LOC_Os10g05980.1	POEI13 - Pollen Ole e I allergen and extensin family protein precursor, expressed	Os10t0150600	Protein of unknown function DUF1210 family protein.	NA	NA	NA
TraesCS2B01G442300	wds_W6_vs_HFZ_W6	1	TraesCS2B01G442300	LOC_Os02g18690.1	BURP domain containing protein, expressed	Os02t0288600	Similar to BURP domain-containing protein 4.	NA	NA	OsBURP04, OsBURP4
TraesCS3B01G530000	wds_W8.5_vs_HFZ_W8.5	1	TraesCS3B01G530000	LOC_Os01g71474.1	glycosyl hydrolases family 17, putative, expressed	Os05t0375400	Beta-glucanase precursor.	NA	NA	OsPR2, Gns1, OsEGL1
TraesCS1D01G381500	wds_W4_vs_HFZ_W4	1	TraesCS1D01G381500	LOC_Os11g27430.1	NB-ARC domain containing protein, expressed	Os11t0462500	Similar to NB-ARC domain containing protein.	NA	NA	NA
TraesCS4D01G303300	wds_W8.5_vs_HFZ_W8.5	1	TraesCS4D01G303300	LOC_Os03g42654.1	expressed protein	Os03t0624900	Hypothetical conserved gene.	NA	NA	NA
TraesCS3B01G318800	wds_W4_vs_HFZ_W4	1	TraesCS3B01G318800	LOC_Os01g52610.1	membrane associated DUF588 domain containing protein, putative, expressed	Os01t0725400	Uncharacterised protein family UPF0497, trans-membrane plant subgroup domain containing protein.	NA	NA	NA
TraesCS3B01G108700	wds_W8.5_vs_HFZ_W8.5	1	TraesCS3B01G108700	LOC_Os08g13920.1	glycosyl hydrolases family 16, putative, expressed	Os08t0237000	Xyloglucan endotransglycosylase/hydrolase protein 8 precursor (EC 2.4.1.207) (End-xyloglucan transferase) (OsXTH8) (OsXRT5).	NA	NA	OsXTH17, OsXTH8
TraesCSU01G234800	wds_W8.5_vs_HFZ_W8.5	1	TraesCSU01G234800	LOC_Os07g35660.1	TKL_IRAK_DUF26-lc.21 - DUF26 kinases have homology to DUF26 containing loci, expressed	Os07t0537000	Similar to Receptor protein kinase.	NA	NA	NA
TraesCS4A01G405100	wds_W8.5_vs_HFZ_W8.5	1	TraesCS4A01G405100	LOC_Os03g42654.1	expressed protein	Os03t0624900	Hypothetical conserved gene.	NA	NA	NA
TraesCS2D01G474600	wds_W6_vs_HFZ_W6	1	TraesCS2D01G474600	LOC_Os03g48220.1	expressed protein	Os03t0687700	Ribosome-inactivating protein domain containing protein.	NA	NA	OsEnS-52
TraesCS6A01G098100	wds_W8.5_vs_HFZ_W8.5	1	TraesCS6A01G098100	LOC_Os11g37280.1	LTPL68 - Protease inhibitor/seed storage/LTP family protein precursor, expressed	Os11t0582500	Protease inhibitor, lipid transfer protein (LTP), Postmeiotic anther development	OSC6, Osc6, Osg6B, OsG6B, OsLTPG25, OsLTPg25, OsLtpVII.1, Os C6, C6	ANTHER SPECIFIC PROTEIN 6, GPI-anchored non-specific lipid transfer protein 25, type G nsLTP 25, type G non-specific lipid transfer protein 25	Osc6, Osg6B, OsG6B, OsLTPG25, OsLTPg25, OsLtpVII.1, Os C6, C6
TraesCS3D01G121600	wds_W8.5_vs_HFZ_W8.5	1	TraesCS3D01G121600	LOC_Os01g08380.1	transferase family protein, putative, expressed	Os01t0179000	Transferase family protein.	NA	NA	OsAT6, OsAt6
TraesCS1B01G063800	wds_W8.5_vs_HFZ_W8.5	1	TraesCS1B01G063800	LOC_Os07g07930.1	LTPL78 - Protease inhibitor/seed storage/LTP family protein precursor, expressed	Os07t0175600	Plant lipid transfer protein and hydrophobic protein, helical domain containing protein.	NA	NA	OsLTPG18, OsLTPg18
TraesCS3D01G316100	wds_W8.5_vs_HFZ_W8.5	1	TraesCS3D01G316100	LOC_Os01g57470.1	EF hand family protein, putative, expressed	Os01t0783700	Similar to EF-hand Ca2+-binding protein CCD1.	NA	NA	NA
TraesCS2B01G100700	wds_W6_vs_HFZ_W6	1	TraesCS2B01G100700	LOC_Os12g09700.1	Jacalin-like lectin domain containing protein, putative, expressed	Os12t0198700	Similar to Jasmonate-induced protein.	NA	NA	NA
TraesCS5D01G311300	wds_W8.5_vs_HFZ_W8.5	1	TraesCS5D01G311300	LOC_Os09g34160.1	resistance protein, putative, expressed	Os09t0517200	Hypothetical conserved gene.	NA	NA	NA
TraesCS7A01G449400	wds_W8.5_vs_HFZ_W8.5	1	TraesCS7A01G449400	LOC_Os06g46970.1	wound induced protein, putative, expressed	Os06t0683700	Similar to wound induced protein.	NA	NA	NA
TraesCS7A01G364800	wds_W8.5_vs_HFZ_W8.5	1	TraesCS7A01G364800	NA	NA	NA	NA	NA	NA	NA
TraesCS2D01G376800	wds_W8.5_vs_HFZ_W8.5	1	TraesCS2D01G376800	LOC_Os02g41780.1	transporter-related, putative, expressed	Os02t0628200	Protein of unknown function DUF250 domain containing protein.	NA	NA	NA
TraesCS1A01G048700	wds_W8.5_vs_HFZ_W8.5	1	TraesCS1A01G048700	LOC_Os07g07930.1	LTPL78 - Protease inhibitor/seed storage/LTP family protein precursor, expressed	Os07t0175600	Plant lipid transfer protein and hydrophobic protein, helical domain containing protein.	NA	NA	OsLTPG18, OsLTPg18
TraesCS2D01G142400	wds_W8.5_vs_HFZ_W8.5	1	TraesCS2D01G142400	LOC_Os07g45260.1	glycosyl transferase 8 domain containing protein, putative, expressed	Os07t0646800	Similar to Avr9/Cf-9 rapidly elicited protein 231.	NA	NA	OsSTA200
TraesCS3B01G106900	wds_W8.5_vs_HFZ_W8.5	1	TraesCS3B01G106900	LOC_Os01g32770.1	DUF260 domain containing protein, putative, expressed	Os01t0511000	Similar to LOB domain protein 40.	NA	NA	NA
TraesCS2D01G533400	wds_W8.5_vs_HFZ_W8.5	1	TraesCS2D01G533400	LOC_Os04g54280.1	retrotransposon protein, putative, Ty1-copia subclass, expressed	Os04t0635100	Similar to H0315F07.12 protein.	NA	NA	NA
TraesCS4D01G302800	wds_W8.5_vs_HFZ_W8.5	1	TraesCS4D01G302800	LOC_Os03g42654.1	expressed protein	Os03t0624900	Hypothetical conserved gene.	NA	NA	NA
TraesCS3D01G312600	wds_W8.5_vs_HFZ_W8.5	1	TraesCS3D01G312600	NA	NA	NA	NA	NA	NA	NA
TraesCS2B01G603000	wds_W8.5_vs_HFZ_W8.5	1	TraesCS2B01G603000	LOC_Os04g58860.1	harpin-induced protein 1 domain containing protein, expressed	Os04t0685400	Harpin-induced 1 domain containing protein.	NA	NA	NA
TraesCS7B01G103400	wds_W6_vs_HFZ_W6	1	TraesCS7B01G103400	LOC_Os01g41710.1	chlorophyll A-B binding protein, putative, expressed	Os01t0600900	Chlorophyll a-b binding protein 2, chloroplast precursor (LHCII type I CAB-2) (LHCP).	NA	NA	cab2R, CAB-2, OsLhcp, Lhcb1, Lhcb1a, OsLhcb1, OsLhcb1a
TraesCS7D01G054000	wds_W6_vs_HFZ_W6	1	TraesCS7D01G054000	LOC_Os08g04540.1	decarboxylase, putative, expressed	Os08t0140300	Aromatic L-amino acid decarboxylase (AADC), Senescence-induced serotonin biosynthesis	TDC1, OsTDC, TDC2	TRYPTOPHAN DECARBOXYLASE 1, Trp decarboxylase 1	OsTDC, TDC2, OsTDC1
TraesCS2A01G098200	wds_W8.5_vs_HFZ_W8.5	1	TraesCS2A01G098200	LOC_Os07g48770.1	serine hydrolase domain containing protein, expressed	Os07t0687100	Protein of unknown function DUF341 family protein.	NA	NA	NA
TraesCS3D01G120200	wds_W8.5_vs_HFZ_W8.5	1	TraesCS3D01G120200	LOC_Os01g08440.1	UDP-glucoronosyl and UDP-glucosyl transferase domain containing protein, expressed	Os01t0179600	UDP-glucuronosyl/UDP-glucosyltransferase family protein.	NA	NA	OsUGT75K1
TraesCS2D01G530600	wds_W6_vs_HFZ_W6	1	TraesCS2D01G530600	LOC_Os11g32650.1	chalcone synthase, putative, expressed	Os11t0530600	Similar to Chalcone synthase C2 (EC 2.3.1.74) (Naringenin-chalcone synthase C2).	NA	NA	CHS*, Oschs, chs, chas, OsCHS, OsCHS1, CHS1, OsPKS26, PKS26
TraesCS5A01G233700	wds_W4_vs_HFZ_W4	1	TraesCS5A01G233700	LOC_Os09g27650.2	ZOS9-14 - C2H2 zinc finger protein, expressed	Os08t0467100	Zinc finger, C2H2 domain containing protein.	NA	NA	OsIDD12
TraesCS7D01G174500	wds_W8.5_vs_HFZ_W8.5	1	TraesCS7D01G174500	LOC_Os06g11150.1	DUF1645 domain containing protein, putative, expressed	Os06t0215100	Protein of unknown function DUF1645 family protein.	NA	NA	NA
TraesCS2A01G258600	wds_W8.5_vs_HFZ_W8.5	1	TraesCS2A01G258600	LOC_Os07g01440.1	plastocyanin-like domain containing protein, putative, expressed	Os07t0105000	Cupredoxin domain containing protein.	NA	NA	OsUCL20
TraesCS3A01G258100	wds_W8.5_vs_HFZ_W8.5	1	TraesCS3A01G258100	LOC_Os02g15230.1	GDSL-like lipase/acylhydrolase, putative, expressed	Os02t0250400	GDSL esterase, Xylan deacetylation, Control of secondary wall formation and patterning	BS1, OsGELP33	brittle leaf sheath1	OsGELP33, OsGELP33a, OsGELP33b, OsGELP33c
TraesCS2D01G399000	wds_W8.5_vs_HFZ_W8.5	1	TraesCS2D01G399000	LOC_Os04g48030.1	heat stress transcription factor B-1, putative, expressed	Os04t0568700	Similar to Heat stress transcription factor Spl7 (Heat shock transcription factor) (Heat shock factor RHSF10).	NA	NA	HSfB2a, OsHsfB2a, OsHsf-14, rHsf1, HSF1, HSF14
TraesCS6D01G170500	wds_W6_vs_HFZ_W6	1	TraesCS6D01G170500	LOC_Os02g12300.1	pectate lyase precursor, putative, expressed	Os02t0214400	Pectate lyase-like protein, Pollen development	OsPLL3	Pectate lyase-like 3	OsPLL3, PLL3
TraesCS5A01G380900	wds_W8.5_vs_HFZ_W8.5	1	TraesCS5A01G380900	LOC_Os03g53020.1	helix-loop-helix DNA-binding domain containing protein, expressed	Os03t0741100	Basic helix-loop-helix transcription factor, Drought tolerance	OsbHLH148	basic helix-loop-helix protein 148	OsbHLH148, bHLH148
TraesCS7A01G148700	wds_W4_vs_HFZ_W4	1	TraesCS7A01G148700	LOC_Os09g38670.2	thioredoxin, putative, expressed	Os03t0800700	Similar to Thioredoxin H-type 5 (TRX-H-5).	NA	NA	OsTRXh4, OsTrx10, Os3, OsTrxh3
TraesCS7A01G427600	wds_W8.5_vs_HFZ_W8.5	1	TraesCS7A01G427600	LOC_Os06g48160.1	glycosyl hydrolases family 16, putative, expressed	Os06t0696400	Xyloglycan endo-transglycosylase precursor.	NA	NA	OsXTH11, XTR2, OsXTR2, Meri-5
TraesCS1B01G121600	wds_W6_vs_HFZ_W6	1	TraesCS1B01G121600	LOC_Os10g22520.1	cellulase, putative, expressed	Os10t0370500	Glycoside hydrolase, catalytic core domain containing protein.	NA	NA	NA
TraesCS2D01G038300	wds_W8.5_vs_HFZ_W8.5	1	TraesCS2D01G038300	LOC_Os07g19444.1	regulatory protein, putative, expressed	Os07t0294800	Similar to regulatory protein.	NA	NA	NA
TraesCS2B01G120700	wds_W8.5_vs_HFZ_W8.5	1	TraesCS2B01G120700	LOC_Os08g15650.1	expressed protein	Os08t0256000	Conserved hypothetical protein.	NA	NA	NA
TraesCS4A01G052200	wds_W8.5_vs_HFZ_W8.5	1	TraesCS4A01G052200	LOC_Os11g18730.1	glycosyl hydrolase family 3 protein, putative, expressed	Os11t0297800	Similar to Beta-D-xylosidase.	NA	NA	NA
TraesCS3B01G130900	wds_W8.5_vs_HFZ_W8.5	1	TraesCS3B01G130900	LOC_Os01g08860.1	hsp20/alpha crystallin family protein, putative, expressed	Os01t0184100	Class II small heat shock protein, Positive regulation in both Xoo resistance and heat/salt tolerance	OsHsp18.0, Oshsp18.0-CII	Oryza sativa small heat shock protein 18.0	OsHSP18.0-CII, Oshsp18.0-CII, OsHSP18.0, OsHSP18.2
TraesCS5D01G075300	wds_W8.5_vs_HFZ_W8.5	1	TraesCS5D01G075300	NA	NA	NA	NA	NA	NA	NA
TraesCS6B01G047900	wds_W8.5_vs_HFZ_W8.5	1	TraesCS6B01G047900	LOC_Os09g28720.1	alpha/beta hydrolase fold, putative, expressed	Os09t0461700	Alpha/beta hydrolase fold-3 domain containing protein.	NA	NA	NA
TraesCS6B01G300400	wds_W8.5_vs_HFZ_W8.5	1	TraesCS6B01G300400	LOC_Os02g47660.1	basic helix-loop-helix, putative, expressed	Os02t0705500	Helix-loop-helix DNA-binding domain containing protein.	NA	NA	OsbHLH079
TraesCS7A01G159600	wds_W8.5_vs_HFZ_W8.5	1	TraesCS7A01G159600	LOC_Os02g54130.2	heat shock protein DnaJ, putative, expressed	Os06t0195800	Similar to DNAJ heat shock N-terminal domain-containing protein.	NA	NA	OsDjC53
TraesCS5A01G383800	wds_W8.5_vs_HFZ_W8.5	1	TraesCS5A01G383800	LOC_Os03g53340.1	HSF-type DNA-binding domain containing protein, expressed	Os03t0795900	Heat stress transcriptioon factor, High-temperature stress tolerance, Tolerance to environmental stresses	HSFA2E, HSfA2e, OsHsfA2e, OsHsf-12, HSF12	HEAT STRESS TRANSCRIPTION FACTOR A2E, Heat stress transcription factor A2e, Heat stress transcription factor A-2e, Heat stress transcription factor 12	HSfA2e, OsHsfA2e, OsHsf-12, HSF12, OsHsfA2a, HsfA2a
TraesCS3D01G114900	wds_W8.5_vs_HFZ_W8.5	1	TraesCS3D01G114900	LOC_Os01g08860.1	hsp20/alpha crystallin family protein, putative, expressed	Os01t0184100	Class II small heat shock protein, Positive regulation in both Xoo resistance and heat/salt tolerance	OsHsp18.0, Oshsp18.0-CII	Oryza sativa small heat shock protein 18.0	OsHSP18.0-CII, Oshsp18.0-CII, OsHSP18.0, OsHSP18.2
TraesCS7B01G483100	wds_W6_vs_HFZ_W6	1	TraesCS7B01G483100	LOC_Os02g52430.1	regulator of ribonuclease, putative, expressed	Os02t0761900	Dimethylmenaquinone methyltransferase family protein.	NA	NA	NA
TraesCS3D01G273600	wds_W8.5_vs_HFZ_W8.5	1	TraesCS3D01G273600	LOC_Os05g44340.1	heat shock protein 101, putative, expressed	Os05t0519700	Heat shock protein, Long-term acquired thermotolerance	HSP101, Oshsp101, OsHSP101, ClpB-cyt, OsClpB-cyt, ClpB-C/Hsp100, OsClpB-C	HEAT SHOCK PROTEIN 101, Heat shock protein 101, class I Clp ATPase B-CYT, Clp-B cytoplasmic, Heat shock protein 101, ClpB/Hsp100 cytoplasmic isoform	Oshsp101, OsHSP101, ClpB-cyt, OsClpB-cyt, ClpB-C/Hsp100, OsClpB-C
TraesCS4B01G305000	wds_W8.5_vs_HFZ_W8.5	1	TraesCS4B01G305000	LOC_Os03g42654.1	expressed protein	Os03t0624900	Hypothetical conserved gene.	NA	NA	NA
TraesCS2B01G305900	wds_W8.5_vs_HFZ_W8.5	1	TraesCS2B01G305900	LOC_Os04g32920.3	potassium transporter, putative, expressed	Os04t0401700	Potassium transporter, Potassium mediated growth, Salt tolerance	HAK1, OsHAK1	HIGH-AFFINITY POTASSIUM(K+) TRANSPORTER 1, High-affinity Potassium(K+) Transporter 1, Potassium transporter 1	OsHAK1, HAK1
TraesCS2D01G334000	wds_W4_vs_HFZ_W4	1	TraesCS2D01G334000	LOC_Os04g39950.1	expressed protein	Os04t0475300	Similar to OSIGBa0106G07.5 protein.	NA	NA	NA
TraesCS4A01G392500	wds_W8.5_vs_HFZ_W8.5	1	TraesCS4A01G392500	LOC_Os06g05020.1	early nodulin 93 ENOD93 protein, putative, expressed	Os06t0142400	Early nodulin.	NA	NA	OsENOD93
TraesCS2B01G459000	wds_W8.5_vs_HFZ_W8.5	1	TraesCS2B01G459000	LOC_Os04g51160.1	transposon protein, putative, unclassified, expressed	Os04t0600300	Homodimeric diiron-carboxylate protein, Cyanide-resistant respiration in mitochondria, Reactive oxygen species (ROS) scavenging	AOX1B, AOX1b, OsAOX1b	ALTERNATIVE OXIDASE 1B, alternative oxidase-1b	AOX1b, OsAOX1b
TraesCS2D01G227000	wds_W8.5_vs_HFZ_W8.5	1	TraesCS2D01G227000	LOC_Os03g38800.1	AAA family ATPase, putative, expressed	Os03t0584400	ATPase, AAA-type, core domain containing protein.	NA	NA	NA
TraesCS3D01G243300	wds_W8.5_vs_HFZ_W8.5	1	TraesCS3D01G243300	LOC_Os01g47635.1	expressed protein	Os05t0565100	Cytochrome b561/ferric reductase transmembrane domain containing protein.	NA	NA	NA
TraesCS3D01G289600	wds_W8.5_vs_HFZ_W8.5	1	TraesCS3D01G289600	LOC_Os01g54620.1	CESA4 - cellulose synthase, expressed	Os01t0750300	Cellulose synthase catalytic subunit, Secondary cell wall formation	OsCESA4, BC7, Bc7(t)	cellulose synthase catalytic subunit 4, BRITTLE CULM 7	OsCesA4, OsCESA4, CESA4, OS_CESA04, BC11, bc7t, Bc7(t), bc-7, OsCesA 4, CesA4
TraesCS5A01G475600	wds_W8.5_vs_HFZ_W8.5	1	TraesCS5A01G475600	LOC_Os03g60509.2	expressed protein	Os03t0819600	Chalcone isomerase (EC 5.5.1.6).	NA	NA	gh1, GH1, OsCHI, Cfi, CHI
TraesCS4A01G195500	wds_W6_vs_HFZ_W6	1	TraesCS4A01G195500	LOC_Os11g02165.1	LTPL57 - Protease inhibitor/seed storage/LTP family protein precursor, expressed	Os12t0112401	Similar to RNA-binding protein 12.	NA	NA	NA
TraesCS5B01G164400	wds_W8.5_vs_HFZ_W8.5	1	TraesCS5B01G164400	LOC_Os09g07290.1	GDSL-like lipase/acylhydrolase, putative, expressed	Os09t0247600	Lipase, GDSL domain containing protein.	NA	NA	OsGELP99
TraesCS6A01G316700	wds_W8.5_vs_HFZ_W8.5	1	TraesCS6A01G316700	LOC_Os02g52010.1	phosphate-induced protein 1 conserved region domain containing protein, expressed	Os02t0756800	Phosphate-induced protein 1 conserved region family protein.	NA	NA	NA
TraesCS1D01G288700	wds_W4_vs_HFZ_W4	1	TraesCS1D01G288700	NA	NA	NA	NA	NA	NA	NA
TraesCS1A01G121500	wds_W8.5_vs_HFZ_W8.5	1	TraesCS1A01G121500	LOC_Os05g09020.1	WRKY67, expressed	Os05t0183100	WRKY transcription factor, Positive regulation of blast and bacteria blight resistance	OsWRKY67	WRKY GENE 67	OsWRKY67
TraesCS2B01G376300	wds_W4_vs_HFZ_W4	1	TraesCS2B01G376300	LOC_Os01g43440.1	TOO MANY MOUTHS precursor, putative, expressed	Os01t0623000	Hypothetical conserved gene.	NA	NA	OsTMM, TMM
TraesCS2D01G434900	wds_W6_vs_HFZ_W6	1	TraesCS2D01G434900	LOC_Os04g51250.1	expressed protein	Os04t0601500	Similar to B0403H10-OSIGBa0105A11.11 protein.	NA	NA	NA
TraesCS7D01G540700	wds_W8.5_vs_HFZ_W8.5	1	TraesCS7D01G540700	LOC_Os06g51260.1	MYB family transcription factor, putative, expressed	Os06t0728700	Homeodomain-like containing protein.	NA	NA	EPR1, OsEPR1
TraesCS6B01G127900	wds_W8.5_vs_HFZ_W8.5	1	TraesCS6B01G127900	LOC_Os11g37280.1	LTPL68 - Protease inhibitor/seed storage/LTP family protein precursor, expressed	Os11t0582500	Protease inhibitor, lipid transfer protein (LTP), Postmeiotic anther development	OSC6, Osc6, Osg6B, OsG6B, OsLTPG25, OsLTPg25, OsLtpVII.1, Os C6, C6	ANTHER SPECIFIC PROTEIN 6, GPI-anchored non-specific lipid transfer protein 25, type G nsLTP 25, type G non-specific lipid transfer protein 25	Osc6, Osg6B, OsG6B, OsLTPG25, OsLTPg25, OsLtpVII.1, Os C6, C6
TraesCS6B01G363400	wds_W8.5_vs_HFZ_W8.5	1	TraesCS6B01G363400	LOC_Os06g16260.1	OsSigP5 - Putative Type I Signal Peptidase homologue; employs a putative Ser/His catalytic dyad, expressed	Os06t0273800	Similar to Signal peptidase 18 subunit (Fragment).	NA	NA	OsSigP5, SIGP5
TraesCS6A01G316200	wds_W8.5_vs_HFZ_W8.5	1	TraesCS6A01G316200	LOC_Os02g52150.2	heat shock 22 kDa protein, mitochondrial precursor, putative, expressed	Os02t0758000	Similar to Low molecular weight heat shock protein precursor (Mitochondrial small heat shock protein 22).	NA	NA	OsHsp24.1, OsHSP24.1
TraesCS7A01G040900	wds_W8.5_vs_HFZ_W8.5	1	TraesCS7A01G040900	LOC_Os03g28330.1	sucrose synthase, putative, expressed	Os03t0401300	Sucrose synthase 2 (EC 2.4.1.13) (Sucrose-UDP glucosyltransferase 2).	NA	NA	sus1, RSus1(t), SUS1, SS2, OsScS2, RSs2, RSus1, SuSy1, OsSUS1, RSS2, RSus2
TraesCS2D01G452900	wds_W8.5_vs_HFZ_W8.5	1	TraesCS2D01G452900	LOC_Os04g49690.1	FERONIA receptor-like kinase, putative, expressed	Os04t0586500	Malectin-like carbohydrate-binding domain domain containing protein.	NA	NA	NA
TraesCS4D01G213300	wds_W8.5_vs_HFZ_W8.5	1	TraesCS4D01G213300	LOC_Os03g16020.1	hsp20/alpha crystallin family protein, putative, expressed	Os03t0266900	Low molecular mass heat shock protein Oshsp17.3.	NA	NA	OsHsp17.3, OsHSP17.3, Oshsp17.3
TraesCS7A01G068000	wds_W8.5_vs_HFZ_W8.5	1	TraesCS7A01G068000	LOC_Os06g04090.1	no apical meristem protein, putative, expressed	Os06t0131700	Similar to NAM protein.	NA	NA	ONAC007, ONAC7, OsSND1, SND1, OsSWN1, SWN1
TraesCS6B01G469800	wds_W4_vs_HFZ_W4	1	TraesCS6B01G469800	LOC_Os01g28089.1	expressed protein	Os01t0368500	Protein of unknown function DUF679 domain containing protein.	NA	NA	NA
TraesCS2A01G432300	wds_W4_vs_HFZ_W4	1	TraesCS2A01G432300	LOC_Os04g51680.1	expressed protein	Os04t0606200	Similar to OSIGBa0113I13.1 protein.	NA	NA	NA
TraesCS3B01G347300	wds_W8.5_vs_HFZ_W8.5	1	TraesCS3B01G347300	NA	NA	NA	NA	NA	NA	NA
TraesCS1D01G308700	wds_W6_vs_HFZ_W6	1	TraesCS1D01G308700	LOC_Os05g41250.1	VQ domain containing protein, putative, expressed	Os05t0491700	VQ domain containing protein.	NA	NA	OsVQ20
TraesCS7D01G205400	wds_W8.5_vs_HFZ_W8.5	1	TraesCS7D01G205400	LOC_Os06g14240.1	hsp20/alpha crystallin family protein, putative, expressed	Os06t0253100	Heat shock protein Hsp20 domain containing protein.	NA	NA	NA
TraesCS5A01G379900	wds_W8.5_vs_HFZ_W8.5	1	TraesCS5A01G379900	LOC_Os03g52940.1	expressed protein	Os03t0740200	Conserved hypothetical protein.	NA	NA	NA
TraesCS6B01G330600	wds_W8.5_vs_HFZ_W8.5	1	TraesCS6B01G330600	LOC_Os02g51720.1	expressed protein	Os02t0753400	Conserved hypothetical protein.	NA	NA	NA
TraesCS3D01G438800	wds_W6_vs_HFZ_W6	1	TraesCS3D01G438800	LOC_Os12g15470.2	OsSCP65 - Putative Serine Carboxypeptidase homologue, expressed	Os12t0257000	Serine carboxypeptidase I precursor (EC 3.4.16.5) (Carboxypeptidase C).	NA	NA	cbp1, R-CPD1, CBP I, CBP1, OsSCP65, SCP65
TraesCS1A01G003000	wds_W8.5_vs_HFZ_W8.5	1	TraesCS1A01G003000	LOC_Os11g44580.1	go35 NBS-LRR, putative, expressed	Os11t0668100	Similar to NB-ARC domain containing protein, expressed.	NA	NA	NA
TraesCS4D01G108800	wds_W6_vs_HFZ_W6	1	TraesCS4D01G108800	LOC_Os11g06820.1	transmembrane amino acid transporter protein, putative, expressed	Os11t0169200	Amino acid transporter, transmembrane domain containing protein.	NA	NA	OsLAX5, OsAUX5, LAX5, AUX5
TraesCS7D01G438400	wds_W8.5_vs_HFZ_W8.5	1	TraesCS7D01G438400	LOC_Os06g46970.1	wound induced protein, putative, expressed	Os06t0683700	Similar to wound induced protein.	NA	NA	NA
TraesCS2D01G083600	wds_W6_vs_HFZ_W6	1	TraesCS2D01G083600	LOC_Os12g09700.1	Jacalin-like lectin domain containing protein, putative, expressed	Os12t0198700	Similar to Jasmonate-induced protein.	NA	NA	NA
TraesCS5A01G312800	wds_W4_vs_HFZ_W4	1	TraesCS5A01G312800	LOC_Os09g35690.1	zinc RING finger protein, putative, expressed	Os09t0525400	Similar to RING finger protein 13 (C-RZF).	NA	NA	NA
TraesCS7D01G192700	wds_W8.5_vs_HFZ_W8.5	1	TraesCS7D01G192700	LOC_Os06g12820.1	proteins of unknown function domain containing protein, expressed	Os06t0234600	Domain of unknown function DUF231, plant domain containing protein.	NA	NA	OsTBL52, TBL52
TraesCS5B01G377900	wds_W8.5_vs_HFZ_W8.5	1	TraesCS5B01G377900	LOC_Os03g25760.1	calmodulin-binding protein, putative, expressed	Os03t0374500	Similar to calmodulin-binding family protein.	NA	NA	NA
TraesCS5D01G171800	wds_W4_vs_HFZ_W4	1	TraesCS5D01G171800	LOC_Os09g07290.1	GDSL-like lipase/acylhydrolase, putative, expressed	Os09t0247600	Lipase, GDSL domain containing protein.	NA	NA	OsGELP99
TraesCS5D01G283600	wds_W6_vs_HFZ_W6	1	TraesCS5D01G283600	LOC_Os09g32290.2	FAD dependent oxidoreductase domain containing protein, expressed	Os09t0498500	NAD-binding site containing protein.	NA	NA	NA
TraesCS2A01G272900	wds_W6_vs_HFZ_W6	1	TraesCS2A01G272900	LOC_Os04g24530.1	AMP-binding domain containing protein, expressed	Os04t0310800	Fatty acyl-CoA synthetase, Pollen exine formation, Anther development, Sporopollenin synthesis	OsACS9, 4CL4, OsACOS12	acyl-CoA synthetase 9, 4-hydroxycinnamate CoA ligase 4	OsACS9, ACS9, 4CL4, OsACOS12, ACOS12
TraesCS5B01G203000	wds_W8.5_vs_HFZ_W8.5	1	TraesCS5B01G203000	LOC_Os09g23590.1	expressed protein	NA	NA	NA	NA	NA
TraesCS4A01G400600	wds_W6_vs_HFZ_W6	1	TraesCS4A01G400600	LOC_Os08g41880.1	nucleotide pyrophosphatase/phosphodiesterase, putative, expressed	Os08t0531000	Nucleotide pyrophosphatase/phosphodiesterase, Negative effect on plant growth and starch accumulation	NPP1, OsNPP1, OsPAP27b, PAP27B	NUCLEOTIDE PYROPHOSPHATASE/PHOSPHODIESTERASE 1, Nucleotide Pyrophosphatase/Phosphodiesterase 1, Purple acid phosphatase 27b	OsNPP1, OsPAP27b, PAP27B
TraesCS3A01G034500	wds_W8.5_vs_HFZ_W8.5	1	TraesCS3A01G034500	LOC_Os01g04370.1	hsp20/alpha crystallin family protein, putative, expressed	Os01t0136100	16.9 kDa class I heat shock protein 1.	NA	NA	Oshsp16.9A, OsHsp16.9A, HSP16.9A, OsHSP16.9A-CI
TraesCS1B01G292600	wds_W8.5_vs_HFZ_W8.5	1	TraesCS1B01G292600	LOC_Os05g38390.1	laccase precursor protein, putative, expressed	Os05t0458300	Similar to L-ascorbate oxidase.	NA	NA	OsLAC13
TraesCS6A01G222900	wds_W8.5_vs_HFZ_W8.5	1	TraesCS6A01G222900	LOC_Os02g41630.2	phenylalanine ammonia-lyase, putative, expressed	Os02t0626100	Similar to Phenylalanine ammonia-lyase.	NA	NA	OsPAL, Pal1*, Pal1, PAL, Pal_1, PalI, PAL2, OsPAL01, PAL01, OSPAL, CP-1, GP-1, OsPAL1
TraesCS2B01G398000	wds_W8.5_vs_HFZ_W8.5	1	TraesCS2B01G398000	LOC_Os04g43800.1	phenylalanine ammonia-lyase, putative, expressed	Os04t0518400	Similar to Phenylalanine ammonia-lyase (Fragment).	NA	NA	OsPAL07, OsPAL, PAL07, OsPAL6, PAL6, PAL1, OsPAL7, PAL7
TraesCS4D01G303400	wds_W8.5_vs_HFZ_W8.5	1	TraesCS4D01G303400	NA	NA	NA	NA	NA	NA	NA
TraesCS2B01G201400	wds_W8.5_vs_HFZ_W8.5	1	TraesCS2B01G201400	LOC_Os07g41320.1	COBRA-like protein precursor, putative, expressed	Os07t0604400	Similar to COBRA-like protein 6.	NA	NA	NA
TraesCS6A01G365700	wds_W8.5_vs_HFZ_W8.5	1	TraesCS6A01G365700	LOC_Os02g55610.1	serine-rich protein, putative, expressed	Os02t0799700	Similar to serine-rich protein.	NA	NA	NA
TraesCS1A01G268800	wds_W8.5_vs_HFZ_W8.5	1	TraesCS1A01G268800	LOC_Os05g35500.1	MYB family transcription factor, putative, expressed	Os05t0429900	Similar to MybHv5 (Fragment).	NA	NA	R2R3-MYB
TraesCS5A01G454200	wds_W6_vs_HFZ_W6	1	TraesCS5A01G454200	LOC_Os01g41710.1	chlorophyll A-B binding protein, putative, expressed	Os01t0600900	Chlorophyll a-b binding protein 2, chloroplast precursor (LHCII type I CAB-2) (LHCP).	NA	NA	cab2R, CAB-2, OsLhcp, Lhcb1, Lhcb1a, OsLhcb1, OsLhcb1a
TraesCS4A01G333300	wds_W8.5_vs_HFZ_W8.5	1	TraesCS4A01G333300	LOC_Os03g50160.1	plastocyanin-like domain containing protein, putative, expressed	Os03t0709300	Similar to Chemocyanin precursor (Basic blue protein) (Plantacyanin).	NA	NA	OsUCL9
TraesCS1A01G281500	wds_W4_vs_HFZ_W4	1	TraesCS1A01G281500	LOC_Os06g38480.1	retrotransposon protein, putative, unclassified, expressed	NA	NA	NA	NA	NA
TraesCS1D01G393600	wds_W4_vs_HFZ_W4	1	TraesCS1D01G393600	LOC_Os05g48270.1	auxin-responsive protein, putative, expressed	Os05t0556400	DOMON related domain containing protein.	NA	NA	NA
TraesCS5B01G373300	wds_W4_vs_HFZ_W4	1	TraesCS5B01G373300	LOC_Os03g44760.1	SWI1, putative, expressed	Os03t0650400	Similar to ameiotic1.	NA	NA	OsAM1, SWI1, Osam1, AM1
TraesCS5A01G382800	wds_W8.5_vs_HFZ_W8.5	1	TraesCS5A01G382800	LOC_Os03g53200.1	OsCML4 - Calmodulin-related calcium sensor protein, expressed	Os03t0743500	Similar to Calmodulin 1 (Fragment).	NA	NA	OsCML4
TraesCS4A01G089000	wds_W6_vs_HFZ_W6	1	TraesCS4A01G089000	LOC_Os03g15710.1	strictosidine synthase, putative, expressed	Os03t0263600	Atypical strictosidine synthase, Regulation of anther development and pollen wall formation	OsSTRL2	STR-like 2	OsSTRL2, STRL2
TraesCS3A01G140700	wds_W8.5_vs_HFZ_W8.5	1	TraesCS3A01G140700	LOC_Os05g11900.1	expressed protein	Os05t0209500	Conserved hypothetical protein.	NA	NA	NA
TraesCS7D01G482100	wds_W6_vs_HFZ_W6	1	TraesCS7D01G482100	LOC_Os06g44870.1	expressed protein	Os04t0603400	Similar to OSIGBa0118P15.3 protein.	NA	NA	NA
TraesCS2B01G500500	wds_W8.5_vs_HFZ_W8.5	1	TraesCS2B01G500500	LOC_Os03g64170.1	GDSL-like lipase/acylhydrolase, putative, expressed	Os03t0859100	Esterase, SGNH hydrolase-type domain containing protein.	NA	NA	OsGELP55, OsGELP55a, OsGELP55b
TraesCS7A01G090300	wds_W6_vs_HFZ_W6	1	TraesCS7A01G090300	LOC_Os06g05120.2	expressed protein	Os06t0143100	Similar to Cadmium tolerant 1.	NA	NA	OsCDT2
TraesCS5A01G198500	wds_W8.5_vs_HFZ_W8.5	1	TraesCS5A01G198500	LOC_Os09g20980.1	RING-H2 finger protein, putative, expressed	Os09t0376700	ATL family protein containing RING-H2 finger motif	RRF1	RING FINGER 1, ATL family proteins.	NA
TraesCS5A01G103200	wds_W8.5_vs_HFZ_W8.5	1	TraesCS5A01G103200	NA	NA	NA	NA	NA	NA	NA
TraesCS4B01G265100	wds_W8.5_vs_HFZ_W8.5	1	TraesCS4B01G265100	LOC_Os03g09900.1	membrane protein, putative, expressed	Os03t0194900	Uncharacterised conserved protein UCP037471 domain containing protein.	NA	NA	NA
TraesCS3B01G441200	wds_W8.5_vs_HFZ_W8.5	1	TraesCS3B01G441200	LOC_Os05g34980.1	amino acid transporter, putative, expressed	Os05t0424000	Amino acid permease, Transport of amino acids	OsAAP11F, AAP11F, OsAAP7, AAP7	amino acid permease 11F, amino acid permease 7, amino acid/auxin permease 7	OsAAP11F, AAP11F, OsAAP7, AAP7, FCO7
TraesCS1D01G233800	wds_W8.5_vs_HFZ_W8.5	1	TraesCS1D01G233800	LOC_Os05g30500.1	expressed protein	NA	NA	NA	NA	NA
TraesCS1B01G117400	wds_W8.5_vs_HFZ_W8.5	1	TraesCS1B01G117400	LOC_Os05g05680.1	1-aminocyclopropane-1-carboxylate oxidase, putative, expressed	Os05t0149400	ACC oxidase, Ethylene biosynthesis	ACO5, OsACO5	AMINOCYCLOPROPANE-1-CARBOXYLIC ACID OXIDASE 5, ACC oxidase 5	OsACO5, 2-ODD14, Os2-ODD14, 2ODD14, Os2ODD14
TraesCS3A01G122800	wds_W6_vs_HFZ_W6	1	TraesCS3A01G122800	NA	NA	NA	NA	NA	NA	NA
TraesCS4D01G314100	wds_W6_vs_HFZ_W6	1	TraesCS4D01G314100	LOC_Os03g05700.1	expressed protein	Os03t0151500	Conserved hypothetical protein.	NA	NA	NA
TraesCS2B01G561400	wds_W8.5_vs_HFZ_W8.5	1	TraesCS2B01G561400	LOC_Os04g54280.1	retrotransposon protein, putative, Ty1-copia subclass, expressed	Os04t0635100	Similar to H0315F07.12 protein.	NA	NA	NA
TraesCS7B01G139300	wds_W8.5_vs_HFZ_W8.5	1	TraesCS7B01G139300	LOC_Os08g40910.1	expressed protein	Os08t0520600	Conserved hypothetical protein.	NA	NA	NA
TraesCS1B01G299600	wds_W4_vs_HFZ_W4	1	TraesCS1B01G299600	LOC_Os05g38940.1	expressed protein	Os05t0465000	Conserved hypothetical protein.	NA	NA	NA
TraesCS3B01G333700	wds_W4_vs_HFZ_W4	1	TraesCS3B01G333700	NA	NA	Os01t0763700	Similar to CRR7 (CHLORORESPIRATORY REDUCTION 7).	NA	NA	NA
TraesCS2B01G603200	wds_W8.5_vs_HFZ_W8.5	1	TraesCS2B01G603200	LOC_Os04g58850.1	harpin-induced protein 1 domain containing protein, expressed	Os04t0685300	Harpin-induced 1 domain containing protein.	NA	NA	NA
TraesCS4A01G092900	wds_W8.5_vs_HFZ_W8.5	1	TraesCS4A01G092900	LOC_Os03g16040.1	hsp20/alpha crystallin family protein, putative, expressed	Os03t0267200	Low molecular mass heat shock protein Oshsp17.7.	NA	NA	OsHsp17.7, OsHSP17.4-CI, OsHSP17.7, Oshsp17.7
TraesCS3B01G469700	wds_W6_vs_HFZ_W6	1	TraesCS3B01G469700	LOC_Os01g69850.1	OsMADS65 - MADS-box family gene with MIKC* type-box, expressed	Os01t0922800	MADS-box transcription factor, Short-day flowering promoter	MADS51, OsMADS51, OsMADS65, MADS65	MADS BOX GENE 51, MADS box gene51	OsMADS51, OsMADS65, MADS65
TraesCS2D01G061400	wds_W8.5_vs_HFZ_W8.5	1	TraesCS2D01G061400	LOC_Os10g05950.1	POEI11 - Pollen Ole e I allergen and extensin family protein precursor, expressed	Os10t0150300	Protein of unknown function DUF1210 family protein.	NA	NA	NA
TraesCS4B01G050400	wds_W8.5_vs_HFZ_W8.5	1	TraesCS4B01G050400	LOC_Os12g25690.1	UDP-glucose 6-dehydrogenase, putative, expressed	Os12t0443500	Similar to UDP-glucose 6-dehydrogenase (EC 1.1.1.22) (UDP-Glc dehydrogenase) (UDP-GlcDH) (UDPGDH).	NA	NA	NA
TraesCS4A01G484600	wds_W6_vs_HFZ_W6	1	TraesCS4A01G484600	LOC_Os12g24330.1	expressed protein	Os12t0431300	Six-bladed beta-propeller, TolB-like domain containing protein.	NA	NA	NA
TraesCS7D01G254300	wds_W8.5_vs_HFZ_W8.5	1	TraesCS7D01G254300	LOC_Os08g41360.1	expressed protein	Os01t0914400	Similar to EPIDERMAL PATTERNING FACTOR-like protein 9.	NA	NA	STOMAGEN, OsEPFL9, EPFL9
TraesCS3D01G392900	wds_W8.5_vs_HFZ_W8.5	1	TraesCS3D01G392900	LOC_Os01g67090.1	IQ calmodulin-binding motif domain containing protein, expressed	Os01t0896200	Similar to SF16 protein.	NA	NA	NA
TraesCS3B01G135500	wds_W8.5_vs_HFZ_W8.5	1	TraesCS3B01G135500	LOC_Os01g21590.1	homeodomain, putative, expressed	Os12t0163500	Homeodomain-like containing protein.	NA	NA	NA
TraesCS6B01G360800	wds_W8.5_vs_HFZ_W8.5	1	TraesCS6B01G360800	LOC_Os02g52930.1	integral membrane protein DUF6 containing protein, expressed	Os02t0768300	Protein of unknown function DUF6, transmembrane domain containing protein.	NA	NA	NA
TraesCS5A01G515000	wds_W8.5_vs_HFZ_W8.5	1	TraesCS5A01G515000	LOC_Os03g03164.1	homeobox protein knotted-1, putative, expressed	Os03t0123500	Similar to HOS66 protein.	NA	NA	HB365, KNAT7
TraesCS6A01G138000	wds_W8.5_vs_HFZ_W8.5	1	TraesCS6A01G138000	LOC_Os02g14160.1	peroxidase precursor, putative, expressed	Os02t0236600	Peroxidase P7 (EC 1.11.1.7) (TP7).	NA	NA	prx27
TraesCS1B01G076100	wds_W8.5_vs_HFZ_W8.5	1	TraesCS1B01G076100	LOC_Os10g07556.1	wall-associated receptor kinase-like 22 precursor, putative, expressed	Os10t0151500	Similar to Protein kinase domain containing protein, expressed.	NA	NA	OsWAK104
TraesCS4B01G304900	wds_W8.5_vs_HFZ_W8.5	1	TraesCS4B01G304900	LOC_Os03g42654.1	expressed protein	Os03t0624900	Hypothetical conserved gene.	NA	NA	NA
TraesCS3D01G091700	wds_W8.5_vs_HFZ_W8.5	1	TraesCS3D01G091700	LOC_Os01g32770.1	DUF260 domain containing protein, putative, expressed	Os01t0511000	Similar to LOB domain protein 40.	NA	NA	NA
TraesCS3A01G119500	wds_W8.5_vs_HFZ_W8.5	1	TraesCS3A01G119500	LOC_Os01g08380.1	transferase family protein, putative, expressed	Os01t0179000	Transferase family protein.	NA	NA	OsAT6, OsAt6
TraesCS2A01G400500	wds_W8.5_vs_HFZ_W8.5	1	TraesCS2A01G400500	LOC_Os04g48200.1	cytochrome P450, putative, expressed	Os04t0570500	Cytochrome P450 family protein.	NA	NA	DWF1, DIM/DWF1, DIM
TraesCS5A01G423600	wds_W4_vs_HFZ_W4	1	TraesCS5A01G423600	LOC_Os03g57149.1	mTERF domain containing protein, expressed	Os03t0785200	Mitochodrial transcription termination factor-related family protein.	NA	NA	NA
TraesCS1A01G436100	wds_W6_vs_HFZ_W6	1	TraesCS1A01G436100	NA	NA	NA	NA	NA	NA	NA
TraesCS2A01G348800	wds_W8.5_vs_HFZ_W8.5	1	TraesCS2A01G348800	LOC_Os04g41570.1	ethylene-responsive protein related, putative, expressed	Os04t0493100	Basic helix-loop-helix dimerisation region bHLH domain containing protein.	NA	NA	OsbHLH065, OsbHLH65
TraesCS3D01G047800	wds_W6_vs_HFZ_W6	1	TraesCS3D01G047800	LOC_Os11g20090.1	O-methyltransferase, putative, expressed	Os11t0306400	Similar to Herbicide safener binding protein.	NA	NA	NA
TraesCS2B01G000300	wds_W8.5_vs_HFZ_W8.5	1	TraesCS2B01G000300	LOC_Os04g27190.1	terpene synthase, putative, expressed	Os03t0347900	Terpenoid synthase domain containing protein.	NA	NA	NA
TraesCS7A01G394600	wds_W8.5_vs_HFZ_W8.5	1	TraesCS7A01G394600	LOC_Os06g41940.1	expressed protein	Os02t0193300	Conserved hypothetical protein.	NA	NA	NA
TraesCS4D01G359200	wds_W4_vs_HFZ_W4	1	TraesCS4D01G359200	LOC_Os01g58100.1	polyphenol oxidase, putative, expressed	Os04t0624500	Similar to Polyphenol oxidase (EC 1.10.3.1) (Fragment).	NA	NA	Ph=Bhc(Po), Bhc, Po, Ph, Bh3, PPO, Phr1, BH1
TraesCS4D01G357100	wds_W6_vs_HFZ_W6	1	TraesCS4D01G357100	LOC_Os11g03290.1	nucleoside-triphosphatase, putative, expressed	Os12t0123500	Similar to Apyrase precursor (EC 3.6.1.5) (ATP-diphosphatase) (Adenosine diphosphatase) (ADPase) (ATP-diphosphohydrolase).	NA	NA	NA
TraesCS4D01G025600	wds_W4_vs_HFZ_W4	1	TraesCS4D01G025600	LOC_Os03g31510.1	cysteine proteinase inhibitor 8 precursor, putative, expressed	Os03t0429000	Proteinase inhibitor I25, cystatin domain containing protein.	NA	NA	NA
TraesCS3A01G360600	wds_W8.5_vs_HFZ_W8.5	1	TraesCS3A01G360600	LOC_Os01g62490.1	laccase precursor protein, putative, expressed	Os01t0842500	Similar to Laccase (EC 1.10.3.2).	NA	NA	OsLAC5
TraesCS5D01G165000	wds_W8.5_vs_HFZ_W8.5	1	TraesCS5D01G165000	NA	NA	NA	NA	NA	NA	NA
TraesCS7A01G330800	wds_W8.5_vs_HFZ_W8.5	1	TraesCS7A01G330800	LOC_Os08g27040.1	lipid phosphatase protein, putative, expressed	Os08t0359200	Similar to Lipid phosphate phosphatase 2 (EC 3.1.3.-) (AtLPP2) (Phosphatidic acid phosphatase 2) (AtPAP2) (Prenyl diphosphate phosphatase).	NA	NA	NA
TraesCS2D01G290400	wds_W8.5_vs_HFZ_W8.5	1	TraesCS2D01G290400	LOC_Os04g33450.2	expressed protein	Os04t0408600	Protein of unknown function DUF662 family protein.	NA	NA	NA
TraesCS7A01G414300	wds_W8.5_vs_HFZ_W8.5	1	TraesCS7A01G414300	LOC_Os08g15020.1	MYB family transcription factor, putative, expressed	Os08t0248700	Similar to Blind.	NA	NA	NA
TraesCS3D01G483700	wds_W8.5_vs_HFZ_W8.5	1	TraesCS3D01G483700	LOC_Os01g72009.1	expressed protein	NA	NA	NA	NA	NA
TraesCS2B01G555400	wds_W6_vs_HFZ_W6	1	TraesCS2B01G555400	LOC_Os03g49380.1	lipoxygenase, putative, expressed	Os03t0700400	Lipoxygenase-3, Generation of stale flavor	LOX-3	lipoxygenase-3	Lox3*, lox3(t), LOX-3, Lox3, OsLOX4, LOX4
TraesCS1D01G371400	wds_W8.5_vs_HFZ_W8.5	1	TraesCS1D01G371400	LOC_Os05g46610.1	myb-like DNA-binding domain containing protein, putative, expressed	Os05t0543600	Similar to Myb-related protein.	NA	NA	OsMYB86-L2
TraesCS3B01G310000	wds_W8.5_vs_HFZ_W8.5	1	TraesCS3B01G310000	LOC_Os01g53920.1	receptor-like protein kinase 5 precursor, putative, expressed	Os01t0742400	Protein kinase, core domain containing protein.	NA	NA	NA
TraesCS2B01G062500	wds_W8.5_vs_HFZ_W8.5	1	TraesCS2B01G062500	LOC_Os01g20206.1	methyltransferase, putative, expressed	Os01t0716500	Methyltransferase type 12 domain containing protein.	NA	NA	NA
TraesCS4A01G436400	wds_W8.5_vs_HFZ_W8.5	1	TraesCS4A01G436400	LOC_Os07g17010.1	chalcone synthase, putative, expressed	Os07t0271500	Similar to Chalcone synthase.	NA	NA	OsPKS09, PKS09, OsPKS9
TraesCS3A01G116400	wds_W8.5_vs_HFZ_W8.5	1	TraesCS3A01G116400	LOC_Os01g21590.1	homeodomain, putative, expressed	Os12t0163500	Homeodomain-like containing protein.	NA	NA	NA
TraesCS5A01G532400	wds_W8.5_vs_HFZ_W8.5	1	TraesCS5A01G532400	LOC_Os05g10330.1	HAD superfamily phosphatase, putative, expressed	Os05t0191700	Similar to Stem 28 kDa glycoprotein.	NA	NA	NA
TraesCS2B01G553300	wds_W8.5_vs_HFZ_W8.5	1	TraesCS2B01G553300	LOC_Os04g54800.1	shikimate kinase, putative, expressed	Os06t0225800	Shikimate kinase domain containing protein.	NA	NA	OsSK2
TraesCS2A01G310700	wds_W8.5_vs_HFZ_W8.5	1	TraesCS2A01G310700	LOC_Os02g35240.1	dehydration-responsive element-binding protein, putative, expressed	Os02t0558700	Similar to dehydration-responsive element-binding protein 1D.	NA	NA	OsERF#021, OsERF021, OsERF21, AP2/EREBP#140, AP2/EREBP140
TraesCS6B01G385800	wds_W8.5_vs_HFZ_W8.5	1	TraesCS6B01G385800	LOC_Os02g54870.1	expressed protein	Os02t0791300	Hypothetical conserved gene.	NA	NA	NA
TraesCS1A01G041400	wds_W6_vs_HFZ_W6	1	TraesCS1A01G041400	LOC_Os12g36210.1	inhibitor I family protein, putative, expressed	Os12t0548401	Similar to Proteinase inhibitor.	NA	NA	NA
TraesCS3B01G390700	wds_W8.5_vs_HFZ_W8.5	1	TraesCS3B01G390700	LOC_Os05g38530.1	DnaK family protein, putative, expressed	Os05t0460000	Similar to 70 kDa heat shock cognate protein 1.	NA	NA	OsctHSP70-1, ctHSP70-1, OsMed37_6, Med37_6
TraesCS1A01G302100	wds_W8.5_vs_HFZ_W8.5	1	TraesCS1A01G302100	LOC_Os11g30910.1	sulfotransferase domain containing protein, expressed	Os11t0505300	Sulfotransferase, Resistance to rice stripe virus	STV11, OsSOT1	sulfotransferase 1, RSV (Rice stripe virus) resistance quantitative trait locus on chromosome 11	STV11, OsSOT1
TraesCS4D01G245400	wds_W8.5_vs_HFZ_W8.5	1	TraesCS4D01G245400	LOC_Os03g11590.1	integral membrane protein, putative, expressed	Os03t0215000	Similar to integral membrane family protein.	NA	NA	NA
TraesCS5D01G253400	wds_W8.5_vs_HFZ_W8.5	1	TraesCS5D01G253400	LOC_Os09g29120.1	GRAM domain containing protein, expressed	Os09t0466300	Similar to FIP1.	NA	NA	NA
TraesCS4B01G052300	wds_W8.5_vs_HFZ_W8.5	1	TraesCS4B01G052300	LOC_Os03g51080.1	glutamate decarboxylase, putative, expressed	Os03t0720300	Similar to Glutamate decarboxylase isozyme 1 (EC 4.1.1.15).	NA	NA	GDCi
TraesCS2B01G224300	wds_W8.5_vs_HFZ_W8.5	1	TraesCS2B01G224300	LOC_Os04g43800.1	phenylalanine ammonia-lyase, putative, expressed	Os04t0518400	Similar to Phenylalanine ammonia-lyase (Fragment).	NA	NA	OsPAL07, OsPAL, PAL07, OsPAL6, PAL6, PAL1, OsPAL7, PAL7
TraesCS1D01G034600	wds_W8.5_vs_HFZ_W8.5	1	TraesCS1D01G034600	LOC_Os01g31370.1	glycosyltransferase, putative, expressed	Os01t0498300	Glycosyltransferase AER61, uncharacterized domain containing protein.	NA	NA	NA
TraesCS5B01G177500	wds_W8.5_vs_HFZ_W8.5	1	TraesCS5B01G177500	LOC_Os09g13650.1	microtubule-associated protein, putative, expressed	Os09t0307300	Targeting for Xklp2 family protein.	NA	NA	NA
TraesCS7D01G179300	wds_W6_vs_HFZ_W6	1	TraesCS7D01G179300	LOC_Os06g11610.1	heat shock 22 kDa protein, mitochondrial precursor, putative, expressed	Os02t0758000	Similar to Low molecular weight heat shock protein precursor (Mitochondrial small heat shock protein 22).	NA	NA	OsHsp24.1, OsHSP24.1
TraesCS5A01G489900	wds_W8.5_vs_HFZ_W8.5	1	TraesCS5A01G489900	LOC_Os03g03700.1	MLO domain containing protein, putative, expressed	Os03t0129100	Seven transmembrane protein MLO2.	NA	NA	OsMLO2, OsMLO3, OsMlo2, MLO2, Mlo2, Mlo, MLO3
TraesCS3A01G129600	wds_W6_vs_HFZ_W6	1	TraesCS3A01G129600	LOC_Os01g07780.1	embryo-specific 3, putative, expressed	Os01t0172800	Embryo-specific 3 family protein.	NA	NA	NA
TraesCS7A01G526500	wds_W8.5_vs_HFZ_W8.5	1	TraesCS7A01G526500	LOC_Os06g43090.1	MYB transcription factor TaMYB1, putative, expressed	Os06t0637500	Similar to MYB transcription factor R2R3 type.	NA	NA	R2R3-MYB
TraesCS4A01G411000	wds_W4_vs_HFZ_W4	1	TraesCS4A01G411000	LOC_Os03g05310.1	pheophorbide a oxygenase, chloroplast precursor, putative, expressed	Os03t0146400	Pheophorbide a oxygenase, Leaf senescence, Wound responses	OsPAO, PAO	Pheophorbide a oxygenase	OsPAO, PAO
TraesCS6D01G268000	wds_W4_vs_HFZ_W4	1	TraesCS6D01G268000	LOC_Os02g49370.1	histone-like transcription factor and archaeal histone, putative, expressed	Os02t0725700	Histone-fold domain containing protein.	NA	NA	OsHAP3E, OsLEC1/OsHAP3E, OsLEC1, OsNF-YB7, NF-YB7, NFYB7, L1L
TraesCS6A01G308700	wds_W8.5_vs_HFZ_W8.5	1	TraesCS6A01G308700	LOC_Os02g50940.1	NHL repeat-containing protein, putative, expressed	Os02t0743200	Conserved hypothetical protein.	NA	NA	NA
TraesCS7B01G229300	wds_W8.5_vs_HFZ_W8.5	1	TraesCS7B01G229300	LOC_Os08g30820.1	cleavage and polyadenylation specificity factor subunit 5, putative, expressed	Os08t0398800	Cleavage and polyadenylation specificity factor, 25 kDa subunit domain containing protein.	NA	NA	NA
TraesCS4D01G341000	wds_W8.5_vs_HFZ_W8.5	1	TraesCS4D01G341000	LOC_Os03g03164.1	homeobox protein knotted-1, putative, expressed	Os03t0123500	Similar to HOS66 protein.	NA	NA	HB365, KNAT7
TraesCS7B01G096600	wds_W8.5_vs_HFZ_W8.5	1	TraesCS7B01G096600	LOC_Os06g12820.1	proteins of unknown function domain containing protein, expressed	Os06t0234600	Domain of unknown function DUF231, plant domain containing protein.	NA	NA	OsTBL52, TBL52
TraesCS5A01G147700	wds_W8.5_vs_HFZ_W8.5	1	TraesCS5A01G147700	NA	NA	NA	NA	NA	NA	NA
TraesCS2A01G163900	wds_W6_vs_HFZ_W6	1	TraesCS2A01G163900	LOC_Os07g42924.1	dehydrogenase, putative, expressed	Os07t0621800	Alcohol dehydrogenase superfamily, zinc-containing protein.	NA	NA	NA
TraesCS7B01G262100	wds_W8.5_vs_HFZ_W8.5	1	TraesCS7B01G262100	LOC_Os06g38320.2	expressed protein	Os06t0581300	Hypothetical conserved gene.	NA	NA	NA
TraesCS3A01G522900	wds_W4_vs_HFZ_W4	1	TraesCS3A01G522900	LOC_Os04g24290.1	wall-associated receptor kinase 3 precursor, putative, expressed	Os04t0307900	Similar to H0211A12.1 protein.	NA	NA	NA
TraesCS4D01G099600	wds_W4_vs_HFZ_W4	1	TraesCS4D01G099600	LOC_Os08g20420.1	MGD2, putative, expressed	Os08t0299400	Similar to MGDG synthase type A.	NA	NA	NA
TraesCS1D01G265800	wds_W8.5_vs_HFZ_W8.5	1	TraesCS1D01G265800	LOC_Os01g04050.1	BBTI12 - Bowman-Birk type bran trypsin inhibitor precursor, expressed	Os01t0132000	Similar to Wound-induced protease inhibitor (WIP1).	NA	NA	IAI2
TraesCS4A01G392100	wds_W8.5_vs_HFZ_W8.5	1	TraesCS4A01G392100	LOC_Os06g05020.1	early nodulin 93 ENOD93 protein, putative, expressed	Os06t0142400	Early nodulin.	NA	NA	OsENOD93
TraesCS1A01G303100	wds_W8.5_vs_HFZ_W8.5	1	TraesCS1A01G303100	LOC_Os05g40384.1	cytochrome P450, putative, expressed	Os05t0482400	Cytochrome P450 monooxygenase, Gibberellin (GA)-deactivating enzyme, Modulation of internode elongation	EUI1, eui1, GA16, 17ox, CYP714D1, EUI, CYP714D1/EUI	ELONGATED UPPERMOST INTERNODE 1, elongated uppermost internode, elongated uppermost internode-1, Elongation of Upper most Internode	eui1, GA16, 17ox, CYP714D1, EUI, CYP714D1/EUI, OsEUI
TraesCS2D01G272200	wds_W6_vs_HFZ_W6	1	TraesCS2D01G272200	LOC_Os04g24530.1	AMP-binding domain containing protein, expressed	Os04t0310800	Fatty acyl-CoA synthetase, Pollen exine formation, Anther development, Sporopollenin synthesis	OsACS9, 4CL4, OsACOS12	acyl-CoA synthetase 9, 4-hydroxycinnamate CoA ligase 4	OsACS9, ACS9, 4CL4, OsACOS12, ACOS12
TraesCS3B01G563300	wds_W4_vs_HFZ_W4	1	TraesCS3B01G563300	NA	NA	NA	NA	NA	NA	NA
TraesCS1A01G205100	wds_W8.5_vs_HFZ_W8.5	1	TraesCS1A01G205100	LOC_Os10g39770.1	zinc finger, C3HC4 type, domain containing protein, expressed	Os10t0544600	Zinc finger, RING/FYVE/PHD-type domain containing protein.	NA	NA	NA
TraesCS6B01G258500	wds_W8.5_vs_HFZ_W8.5	1	TraesCS6B01G258500	LOC_Os02g41650.1	phenylalanine ammonia-lyase, putative, expressed	Os02t0626400	Phenylalanine ammonia-lyase (EC 4.3.1.5).	NA	NA	OsPAL, OsPAL08, PAL2, GP-28, GP28, PAL08, OsPAL2, OsPAL8, PAL8
TraesCS2A01G368700	wds_W8.5_vs_HFZ_W8.5	1	TraesCS2A01G368700	LOC_Os04g45170.1	leucine-rich repeat family protein, putative, expressed	Os04t0683600	Similar to H0306F12.6 protein.	NA	NA	NA
TraesCS7D01G001300	wds_W8.5_vs_HFZ_W8.5	1	TraesCS7D01G001300	LOC_Os12g14440.1	Jacalin-like lectin domain containing protein, putative, expressed	Os12t0247700	Similar to Jasmonate-induced protein.	NA	NA	OsJAC1, JAC1
TraesCS6A01G288100	wds_W8.5_vs_HFZ_W8.5	1	TraesCS6A01G288100	LOC_Os02g49480.1	helix-loop-helix DNA-binding domain containing protein, expressed	Os02t0726700	Helix-loop-helix DNA-binding domain containing protein.	NA	NA	OsbHLH034
TraesCS5B01G475900	wds_W6_vs_HFZ_W6	1	TraesCS5B01G475900	LOC_Os03g59380.1	LTPL28 - Protease inhibitor/seed storage/LTP family protein precursor, expressed	Os03t0808500	Plant lipid transfer protein/Par allergen family protein.	NA	NA	OsLTP1.3, OsLtpI.3
TraesCS6B01G080000	wds_W8.5_vs_HFZ_W8.5	1	TraesCS6B01G080000	LOC_Os02g21460.1	uncharacterized protein yqjG, putative, expressed	Os02t0814800	Glutathione S-transferase, C-terminal-like domain containing protein.	NA	NA	NA
TraesCS7B01G389800	wds_W6_vs_HFZ_W6	1	TraesCS7B01G389800	LOC_Os05g51440.1	hsp20/alpha crystallin family protein, putative, expressed	Os01t0587500	Heat shock protein Hsp20 domain containing protein.	NA	NA	NA
TraesCS1A01G416700	wds_W8.5_vs_HFZ_W8.5	1	TraesCS1A01G416700	LOC_Os11g05170.1	expressed protein	Os11t0149200	Conserved hypothetical protein.	NA	NA	NA
TraesCS5A01G027100	wds_W6_vs_HFZ_W6	1	TraesCS5A01G027100	LOC_Os02g33600.1	VQ domain containing protein, putative, expressed	Os02t0539500	VQ domain containing protein.	NA	NA	OsVQ8
TraesCS4A01G019400	wds_W6_vs_HFZ_W6	1	TraesCS4A01G019400	LOC_Os03g07250.1	cytochrome P450, putative, expressed	Os03t0168600	Cytochrome P450 protein, Anther cutin biosynthesis and pollen exine formation	CYP704B2, OsCYP704B2	CYTOCHROME P450 HYDROXYLASE 704B2, Cytochrome P450 704B2	OsCYP704B2
TraesCS2A01G176400	wds_W4_vs_HFZ_W4	1	TraesCS2A01G176400	LOC_Os07g41150.1	glycerophosphoryl diester phosphodiesterase family protein, putative, expressed	Os07t0602800	Similar to glycerophosphoryl diester phosphodiesterase.	NA	NA	NA
TraesCS7D01G178100	wds_W8.5_vs_HFZ_W8.5	1	TraesCS7D01G178100	LOC_Os06g11490.1	plastocyanin-like domain containing protein, putative, expressed	Os06t0218600	Cupredoxin domain containing protein.	NA	NA	OsUCL16
TraesCS2A01G489500	wds_W6_vs_HFZ_W6	1	TraesCS2A01G489500	LOC_Os05g25770.1	WRKY45, expressed	Os05t0322900	WRKY transcription factor, Benzothiadiazole (BTH)-inducible blast resistance	WRKY45, OsWRKY45	WRKY GENE 45, Rice WRKY gene45	OsWRKY45
TraesCS2B01G598600	wds_W8.5_vs_HFZ_W8.5	1	TraesCS2B01G598600	LOC_Os04g58570.1	C2 domain containing protein, putative, expressed	Os04t0682100	C2 calcium/lipid-binding region, CaLB domain containing protein.	NA	NA	NA
TraesCS4A01G436000	wds_W8.5_vs_HFZ_W8.5	1	TraesCS4A01G436000	LOC_Os05g43590.1	serpin domain containing protein, putative, expressed	Os05t0511800	Protease inhibitor I4, serpin domain containing protein.	NA	NA	NA
TraesCS2B01G398400	wds_W8.5_vs_HFZ_W8.5	1	TraesCS2B01G398400	LOC_Os04g43800.1	phenylalanine ammonia-lyase, putative, expressed	Os04t0518400	Similar to Phenylalanine ammonia-lyase (Fragment).	NA	NA	OsPAL07, OsPAL, PAL07, OsPAL6, PAL6, PAL1, OsPAL7, PAL7
TraesCS4A01G354100	wds_W8.5_vs_HFZ_W8.5	1	TraesCS4A01G354100	LOC_Os03g46860.1	helix-loop-helix DNA-binding protein, putative, expressed	Os03t0671800	Helix-loop-helix DNA-binding domain containing protein.	NA	NA	OsbHLH020, bHLH020, bHLH20
TraesCS2D01G534500	wds_W8.5_vs_HFZ_W8.5	1	TraesCS2D01G534500	NA	NA	NA	NA	NA	NA	NA
TraesCSU01G219600	wds_W6_vs_HFZ_W6	1	TraesCSU01G219600	LOC_Os03g57400.1	expressed protein	Os03t0788000	Similar to OSIGBa0116M22.8 protein.	NA	NA	NA
TraesCS3A01G440800	wds_W8.5_vs_HFZ_W8.5	1	TraesCS3A01G440800	LOC_Os01g70200.1	exostosin family domain containing protein, expressed	Os04t0398600	Similar to Pectin-glucuronyltransferase.	NA	NA	NA
TraesCS6A01G287300	wds_W4_vs_HFZ_W4	1	TraesCS6A01G287300	LOC_Os02g49370.1	histone-like transcription factor and archaeal histone, putative, expressed	Os02t0725700	Histone-fold domain containing protein.	NA	NA	OsHAP3E, OsLEC1/OsHAP3E, OsLEC1, OsNF-YB7, NF-YB7, NFYB7, L1L
TraesCS1D01G187500	wds_W8.5_vs_HFZ_W8.5	1	TraesCS1D01G187500	LOC_Os03g02530.1	OsRhmbd7 - Putative Rhomboid homologue, expressed	Os10t0521900	Similar to Membrane protein.	NA	NA	OsRhmbd17, RHMBD17
TraesCS4D01G214100	wds_W8.5_vs_HFZ_W8.5	1	TraesCS4D01G214100	LOC_Os03g15890.2	RNA recognition motif containing protein, expressed	Os03t0265600	Similar to Transformer-2-like protein.	NA	NA	NA
TraesCS3D01G369600	wds_W4_vs_HFZ_W4	1	TraesCS3D01G369600	LOC_Os07g28480.1	glutathione S-transferase, putative, expressed	Os07t0468100	Similar to Glutathione S-transferase GST 19 (EC 2.5.1.18).	NA	NA	OsGSTU46
TraesCS1B01G033200	wds_W8.5_vs_HFZ_W8.5	1	TraesCS1B01G033200	LOC_Os05g01810.1	xylem cysteine proteinase 2 precursor, putative, expressed	Os05t0108600	Similar to Xylem cysteine proteinase 2 precursor (EC 3.4.22.-) (AtXCP2).	NA	NA	NA
TraesCS5D01G204200	wds_W8.5_vs_HFZ_W8.5	1	TraesCS5D01G204200	LOC_Os08g31950.1	expressed protein	Os08t0414500	Hypothetical conserved gene.	NA	NA	NA
TraesCS2A01G277100	wds_W8.5_vs_HFZ_W8.5	1	TraesCS2A01G277100	LOC_Os04g28420.1	peptidyl-prolyl isomerase, putative, expressed	Os04t0352400	Peptidyl-prolyl cis-trans isomerase, FKBP-type domain containing protein.	NA	NA	OsFKBP62b, OsFKBP65
TraesCS5D01G089200	wds_W8.5_vs_HFZ_W8.5	1	TraesCS5D01G089200	LOC_Os12g38810.1	expressed protein	Os12t0577200	Conserved hypothetical protein.	NA	NA	NA
TraesCS6B01G370400	wds_W8.5_vs_HFZ_W8.5	1	TraesCS6B01G370400	LOC_Os05g31170.1	chloroplast nucleoid DNA binding protein, putative, expressed	Os05t0375700	Hypothetical conserved gene.	NA	NA	NA
TraesCS7B01G478200	wds_W8.5_vs_HFZ_W8.5	1	TraesCS7B01G478200	LOC_Os06g51260.1	MYB family transcription factor, putative, expressed	Os06t0728700	Homeodomain-like containing protein.	NA	NA	EPR1, OsEPR1
TraesCS2B01G347600	wds_W8.5_vs_HFZ_W8.5	1	TraesCS2B01G347600	LOC_Os02g37070.1	expressed protein	Os04t0466000	Similar to OSIGBa0115M15.3 protein.	NA	NA	NA
TraesCS1A01G070400	wds_W8.5_vs_HFZ_W8.5	1	TraesCS1A01G070400	LOC_Os05g27730.1	WRKY53, expressed	Os05t0343400	WRKY transcription factor, Disease resistance, Defense response	WRKY53, OsWRKY53	WRKY GENE 53, Rice WRKY gene53	OsWRKY53, WRKY-53
TraesCS1D01G187100	wds_W8.5_vs_HFZ_W8.5	1	TraesCS1D01G187100	LOC_Os10g37710.1	hydrolase, alpha/beta fold family protein, putative, expressed	Os10t0521400	Alpha/beta hydrolase fold-1 domain containing protein.	NA	NA	NA
TraesCS1A01G115700	wds_W8.5_vs_HFZ_W8.5	1	TraesCS1A01G115700	LOC_Os05g07940.1	glyoxalase family protein, putative, expressed	Os05t0171900	Glyoxalase/bleomycin resistance protein/dioxygenase domain containing protein.	NA	NA	OsGLYI6, OsGLYI6.1, OsGLYI6.2, OsGLYI6.3, OsGLYI6.4, OsGLYI6.5
TraesCSU01G208500	wds_W8.5_vs_HFZ_W8.5	1	TraesCSU01G208500	LOC_Os10g05950.1	POEI11 - Pollen Ole e I allergen and extensin family protein precursor, expressed	Os10t0150300	Protein of unknown function DUF1210 family protein.	NA	NA	NA
TraesCS4D01G235200	wds_W8.5_vs_HFZ_W8.5	1	TraesCS4D01G235200	LOC_Os03g12660.1	cytochrome P450, putative, expressed	Os03t0227700	Cytochrome P450 90B2, Brassinosteroid C-22 hydroxylase, Brassinosteroids biosynthesis	OsDWF4, OsDWARF4, CYP90B2	DWARF4	OsDWARF4, osdwarf4, OsDWF4, DWF4, CYP90B2, OsCYP90B2
TraesCS1A01G403800	wds_W8.5_vs_HFZ_W8.5	1	TraesCS1A01G403800	LOC_Os01g41710.1	chlorophyll A-B binding protein, putative, expressed	Os01t0600900	Chlorophyll a-b binding protein 2, chloroplast precursor (LHCII type I CAB-2) (LHCP).	NA	NA	cab2R, CAB-2, OsLhcp, Lhcb1, Lhcb1a, OsLhcb1, OsLhcb1a
TraesCS2A01G312200	wds_W6_vs_HFZ_W6	1	TraesCS2A01G312200	LOC_Os04g36650.1	ZOS4-06 - C2H2 zinc finger protein, expressed	Os04t0444100	Hypothetical conserved gene.	NA	NA	NA
TraesCS5A01G535100	wds_W8.5_vs_HFZ_W8.5	1	TraesCS5A01G535100	LOC_Os02g44320.1	LTPL113 - Protease inhibitor/seed storage/LTP family protein precursor, expressed	Os02t0662100	Similar to Tfm5 protein.	NA	NA	OsHyPRP02, HyP/GRP02, OsHyPRP2, HyP/GRP2
TraesCS1A01G081200	wds_W8.5_vs_HFZ_W8.5	1	TraesCS1A01G081200	LOC_Os05g04584.1	transferase family protein, putative, expressed	Os05t0136900	Transferase family protein.	NA	NA	OsAT3, OsAt3
TraesCS6A01G409300	wds_W8.5_vs_HFZ_W8.5	1	TraesCS6A01G409300	LOC_Os02g58000.1	expressed protein	Os02t0826300	Conserved hypothetical protein.	NA	NA	OsCLE206, CLE206
TraesCS2D01G228100	wds_W4_vs_HFZ_W4	1	TraesCS2D01G228100	LOC_Os07g33320.1	expressed protein	Os07t0516700	Conserved hypothetical protein.	NA	NA	NA
TraesCS4D01G265000	wds_W8.5_vs_HFZ_W8.5	1	TraesCS4D01G265000	LOC_Os03g09900.1	membrane protein, putative, expressed	Os03t0194900	Uncharacterised conserved protein UCP037471 domain containing protein.	NA	NA	NA
TraesCS2D01G111400	wds_W8.5_vs_HFZ_W8.5	1	TraesCS2D01G111400	LOC_Os07g47700.1	NAD dependent epimerase/dehydratase family domain containing protein, expressed	Os05t0363200	UDP-glucuronic acid decarboxylase.	NA	NA	OsUXS5, UXS-5
TraesCS5B01G072300	wds_W8.5_vs_HFZ_W8.5	1	TraesCS5B01G072300	LOC_Os04g12960.1	UDP-glucoronosyl/UDP-glucosyl transferase, putative, expressed	Os04t0206500	UDP-glucuronosyl/UDP-glucosyltransferase family protein.	NA	NA	NA
TraesCS6D01G166600	wds_W8.5_vs_HFZ_W8.5	1	TraesCS6D01G166600	LOC_Os06g39750.1	3-ketoacyl-CoA synthase, putative, expressed	Os06t0598800	Similar to Fatty acid elongase 1-like protein.	NA	NA	WSL1, FAE', OsFAE1', OsCER6
TraesCS1B01G135800	wds_W6_vs_HFZ_W6	1	TraesCS1B01G135800	LOC_Os12g38290.1	metallothionein, putative, expressed	Os12t0571000	Metallothionein-like protein type 1.	NA	NA	OsMT1g, MT1g, MT1Le, OsMT1Le
TraesCS5A01G548500	wds_W8.5_vs_HFZ_W8.5	1	TraesCS5A01G548500	LOC_Os03g01800.1	glycosyl hydrolases family 16, putative, expressed	Os03t0108300	Similar to Cellulase (EC 3.2.1.4).	NA	NA	OsXTH19
TraesCSU01G155600	wds_W8.5_vs_HFZ_W8.5	1	TraesCSU01G155600	LOC_Os10g05970.1	POEI12 - Pollen Ole e I allergen and extensin family protein precursor, expressed	Os10t0150400	Protein of unknown function DUF1210 family protein.	NA	NA	NA
TraesCS5A01G491600	wds_W8.5_vs_HFZ_W8.5	1	TraesCS5A01G491600	LOC_Os03g03550.1	bZIP family transcription factor, putative, expressed	Os03t0127500	bZIP transcription factor, bZIP-1 domain containing protein.	NA	NA	OsbZIP25
TraesCS4D01G120600	wds_W8.5_vs_HFZ_W8.5	1	TraesCS4D01G120600	LOC_Os11g02640.1	expressed protein	Os11t0118800	Similar to Expressed protein-like protein.	NA	NA	NA
TraesCS1A01G149300	wds_W8.5_vs_HFZ_W8.5	1	TraesCS1A01G149300	LOC_Os10g32980.1	CESA7 - cellulose synthase, expressed	Os10t0467800	Secondary wall-specific cellulose synthase, Secondary cell wall formation	CESA7, OsCesA7, OsCESA7, OS_CESA07, OsCesA 7, CesA7	CELLULOSE SYNTHASE A7, Cellulose synthase A catalytic subunit 7 [UDP-forming], Cellulose synthase A catalytic subunit 7	OsCesA7, OsCESA7, OS_CESA07, OsCesA 7, CesA7
TraesCS2A01G551000	wds_W8.5_vs_HFZ_W8.5	1	TraesCS2A01G551000	LOC_Os11g37950.1	WIP3 - Wound-induced protein precursor, expressed	Os11t0592000	Similar to Barwin.	NA	NA	OsPR4c
TraesCS4D01G212300	wds_W8.5_vs_HFZ_W8.5	1	TraesCS4D01G212300	LOC_Os03g16020.1	hsp20/alpha crystallin family protein, putative, expressed	Os03t0266900	Low molecular mass heat shock protein Oshsp17.3.	NA	NA	OsHsp17.3, OsHSP17.3, Oshsp17.3
TraesCS2D01G533700	wds_W8.5_vs_HFZ_W8.5	1	TraesCS2D01G533700	LOC_Os04g54280.1	retrotransposon protein, putative, Ty1-copia subclass, expressed	Os04t0635500	Similar to Wound induced protein (Fragment).	NA	NA	NA
TraesCS7D01G239200	wds_W8.5_vs_HFZ_W8.5	1	TraesCS7D01G239200	LOC_Os08g38900.1	caffeoyl-CoA O-methyltransferase, putative, expressed	Os08t0498100	Similar to Caffeoyl-CoA O-methyltransferase 2 (EC 2.1.1.104) (Trans-caffeoyl-CoA 3-O-methyltransferase 2) (CCoAMT-2) (CCoAOMT-2).	NA	NA	OsOMT26, ROMT-15, ROMT15, COA20, OsCCoAOMT, CCoAOMT
TraesCS4D01G225200	wds_W8.5_vs_HFZ_W8.5	1	TraesCS4D01G225200	LOC_Os03g14270.1	DUF260 domain containing protein, putative, expressed	Os03t0246900	Similar to LOB domain protein 16.	NA	NA	NA
TraesCS6B01G267800	wds_W4_vs_HFZ_W4	1	TraesCS6B01G267800	LOC_Os02g45520.1	uncharacterized membrane protein, putative, expressed	Os02t0678200	SPX-MFS protein, Pi homeostasis	OsSPX-MFS2	SPX-MFS protein 2	OsSPX-MFS2, SPX-MFS2
TraesCS6A01G251100	wds_W4_vs_HFZ_W4	1	TraesCS6A01G251100	LOC_Os02g43970.1	AP2 domain containing protein, expressed	Os02t0657000	AP2 domain-containing protein Rap211.	NA	NA	OsERF#035, OsERF035, OsERF35, AP2/EREBP#148, AP2/EREBP148, OsAP211
TraesCS5B01G101400	wds_W8.5_vs_HFZ_W8.5	1	TraesCS5B01G101400	LOC_Os03g30250.1	COBRA-like protein precursor, putative, expressed	Os03t0416200	BRITTLE CULM1.	NA	NA	bc1, bc-1, OsBC1, CWA1, FP1
TraesCS5D01G396300	wds_W8.5_vs_HFZ_W8.5	1	TraesCS5D01G396300	LOC_Os03g53660.1	Myosin head domain containing protein, expressed	Os03t0747900	Similar to Myosin heavy chain class XI E1 protein.	NA	NA	OsMyoXIE, OsMyoXIE-1, OsMyoXIE-2, OsMyoXIE-3
TraesCS4B01G213400	wds_W8.5_vs_HFZ_W8.5	1	TraesCS4B01G213400	LOC_Os03g15890.2	RNA recognition motif containing protein, expressed	Os03t0265600	Similar to Transformer-2-like protein.	NA	NA	NA
TraesCS3B01G596300	wds_W8.5_vs_HFZ_W8.5	1	TraesCS3B01G596300	LOC_Os09g38910.1	OsWAK92 - OsWAK receptor-like protein kinase, expressed	Os09t0562600	Wall-associated kinase, Positive regulation of rice blast resistance	WAK92, OsWAK92, OsDEES1-L4	WALL-ASSOCIATED KINASE GENE 92	OsWAK92, OsDEES1-L4
TraesCS2B01G600200	wds_W6_vs_HFZ_W6	1	TraesCS2B01G600200	LOC_Os04g39864.4	Os4bglu11 - beta-glucosidase homologue, similar to Os4Bglu12 exoglucanase/beta-glucosidase, expressed	Os04t0474900	Similar to Cyanogenic beta-glucosidase precursor (EC 3.2.1.21) (Linamarase) (Fragment).	NA	NA	OsTAGG1, TAGG1, Os4BGlu13, 4BGlu13
TraesCS6B01G265800	wds_W4_vs_HFZ_W4	1	TraesCS6B01G265800	LOC_Os02g42890.1	cytochrome b561, putative, expressed	Os04t0533500	Cytochrome b561 family protein.	NA	NA	NA
TraesCS4A01G436200	wds_W8.5_vs_HFZ_W8.5	1	TraesCS4A01G436200	LOC_Os07g17010.1	chalcone synthase, putative, expressed	Os07t0271500	Similar to Chalcone synthase.	NA	NA	OsPKS09, PKS09, OsPKS9
TraesCS1A01G099100	wds_W6_vs_HFZ_W6	1	TraesCS1A01G099100	LOC_Os07g36630.1	CSLF8 - cellulose synthase-like family F; beta1,3;1,4 glucan synthase, expressed	Os07t0551700	Similar to Cellulose synthase (Fragment).	NA	NA	OsCslF8, OsCSLF8
TraesCS3B01G308100	wds_W8.5_vs_HFZ_W8.5	1	TraesCS3B01G308100	LOC_Os05g44340.1	heat shock protein 101, putative, expressed	Os05t0519700	Heat shock protein, Long-term acquired thermotolerance	HSP101, Oshsp101, OsHSP101, ClpB-cyt, OsClpB-cyt, ClpB-C/Hsp100, OsClpB-C	HEAT SHOCK PROTEIN 101, Heat shock protein 101, class I Clp ATPase B-CYT, Clp-B cytoplasmic, Heat shock protein 101, ClpB/Hsp100 cytoplasmic isoform	Oshsp101, OsHSP101, ClpB-cyt, OsClpB-cyt, ClpB-C/Hsp100, OsClpB-C
TraesCS5B01G488900	wds_W6_vs_HFZ_W6	1	TraesCS5B01G488900	LOC_Os03g60509.2	expressed protein	Os03t0819600	Chalcone isomerase (EC 5.5.1.6).	NA	NA	gh1, GH1, OsCHI, Cfi, CHI
TraesCS4D01G096600	wds_W4_vs_HFZ_W4	1	TraesCS4D01G096600	LOC_Os12g02640.1	cytochrome P450 72A1, putative, expressed	Os12t0119000	Cytochrome P450 family protein.	NA	NA	CYP714C2
TraesCS5B01G463000	wds_W6_vs_HFZ_W6	1	TraesCS5B01G463000	LOC_Os01g41710.1	chlorophyll A-B binding protein, putative, expressed	Os01t0600900	Chlorophyll a-b binding protein 2, chloroplast precursor (LHCII type I CAB-2) (LHCP).	NA	NA	cab2R, CAB-2, OsLhcp, Lhcb1, Lhcb1a, OsLhcb1, OsLhcb1a
TraesCS2B01G035600	wds_W6_vs_HFZ_W6	1	TraesCS2B01G035600	LOC_Os04g03870.1	cytochrome P450, putative, expressed	Os04t0128001	Similar to OSIGBa0126J24.7 protein.	NA	NA	NA
TraesCS6D01G091800	wds_W8.5_vs_HFZ_W8.5	1	TraesCS6D01G091800	NA	NA	NA	NA	NA	NA	NA
TraesCS5B01G538700	wds_W8.5_vs_HFZ_W8.5	1	TraesCS5B01G538700	LOC_Os03g63540.1	lysine-rich arabinogalactan protein 19 precursor, putative, expressed	Os03t0852400	Conserved hypothetical protein.	NA	NA	OsAGP31
TraesCS5B01G278100	wds_W8.5_vs_HFZ_W8.5	1	TraesCS5B01G278100	LOC_Os09g32470.1	membrane protein, putative, expressed	Os09t0500900	Protein of unknown function DUF568 domain containing protein.	NA	NA	NA
TraesCS5A01G386500	wds_W8.5_vs_HFZ_W8.5	1	TraesCS5A01G386500	LOC_Os03g53660.1	Myosin head domain containing protein, expressed	Os03t0747900	Similar to Myosin heavy chain class XI E1 protein.	NA	NA	OsMyoXIE, OsMyoXIE-1, OsMyoXIE-2, OsMyoXIE-3
TraesCS1D01G082800	wds_W8.5_vs_HFZ_W8.5	1	TraesCS1D01G082800	LOC_Os05g04584.1	transferase family protein, putative, expressed	Os05t0136900	Transferase family protein.	NA	NA	OsAT3, OsAt3
TraesCS4B01G178500	wds_W8.5_vs_HFZ_W8.5	1	TraesCS4B01G178500	LOC_Os03g20330.1	VQ domain containing protein, putative, expressed	Os07t0687400	Similar to VQ motif family protein, expressed.	NA	NA	OsVQ31
TraesCS4B01G089200	wds_W8.5_vs_HFZ_W8.5	1	TraesCS4B01G089200	LOC_Os12g10320.1	plant-specific domain TIGR01627 family protein, expressed	Os12t0204500	Protein of unknown function DUF579, plant family protein.	NA	NA	NA
TraesCS6B01G316600	wds_W4_vs_HFZ_W4	1	TraesCS6B01G316600	LOC_Os02g49370.1	histone-like transcription factor and archaeal histone, putative, expressed	Os02t0725700	Histone-fold domain containing protein.	NA	NA	OsHAP3E, OsLEC1/OsHAP3E, OsLEC1, OsNF-YB7, NF-YB7, NFYB7, L1L
TraesCS4B01G226000	wds_W8.5_vs_HFZ_W8.5	1	TraesCS4B01G226000	LOC_Os03g14130.1	POEI1 - Pollen Ole e I allergen and extensin family protein precursor, expressed	Os03t0245200	Protein of unknown function DUF1210 family protein.	NA	NA	NA
TraesCS7D01G357500	wds_W8.5_vs_HFZ_W8.5	1	TraesCS7D01G357500	NA	NA	NA	NA	NA	NA	NA
TraesCS2D01G525500	wds_W8.5_vs_HFZ_W8.5	1	TraesCS2D01G525500	LOC_Os04g54800.1	shikimate kinase, putative, expressed	Os06t0225800	Shikimate kinase domain containing protein.	NA	NA	OsSK2
TraesCS6B01G251500	wds_W4_vs_HFZ_W4	1	TraesCS6B01G251500	LOC_Os02g40000.1	trafficking protein particle complex subunit, putative, expressed	Os02t0613600	Similar to Trafficking protein particle complex protein 2 (Sedlin) (MBP-1 interacting protein-2A) (MIP-2A).	NA	NA	NA
TraesCS6B01G251100	wds_W6_vs_HFZ_W6	1	TraesCS6B01G251100	LOC_Os08g37700.2	RNA recognition motif containing protein, putative, expressed	Os08t0483200	Nucleotide-binding, alpha-beta plait domain containing protein.	NA	NA	NA
TraesCS7B01G262400	wds_W8.5_vs_HFZ_W8.5	1	TraesCS7B01G262400	NA	NA	NA	NA	NA	NA	NA
TraesCS2B01G100800	wds_W6_vs_HFZ_W6	1	TraesCS2B01G100800	LOC_Os12g09700.1	Jacalin-like lectin domain containing protein, putative, expressed	Os12t0198700	Similar to Jasmonate-induced protein.	NA	NA	NA
TraesCS7D01G270600	wds_W8.5_vs_HFZ_W8.5	1	TraesCS7D01G270600	LOC_Os08g43334.2	HSF-type DNA-binding domain containing protein, expressed	Os08t0546800	Similar to Heat stress transcription factor B-2b.	NA	NA	HSfB2b, OsHsfB2b, OsHsf-21, rHsf2, HSF2, HSF21
TraesCS1A01G174800	wds_W8.5_vs_HFZ_W8.5	1	TraesCS1A01G174800	NA	NA	NA	NA	NA	NA	NA
TraesCS2D01G160200	wds_W8.5_vs_HFZ_W8.5	1	TraesCS2D01G160200	LOC_Os07g43970.1	calmodulin-binding protein, putative, expressed	Os07t0633400	IQ calmodulin-binding region domain containing protein.	NA	NA	NA
TraesCS3B01G366700	wds_W8.5_vs_HFZ_W8.5	1	TraesCS3B01G366700	LOC_Os01g59610.1	KAZ1 - Kazal-type serine protease inhibitor precursor, expressed	Os10t0140900	Similar to serine-type endopeptidase inhibitor.	NA	NA	NA
TraesCS4D01G262100	wds_W8.5_vs_HFZ_W8.5	1	TraesCS4D01G262100	LOC_Os10g12750.1	expressed protein	Os10t0200700	Conserved hypothetical protein.	NA	NA	NA
TraesCS4D01G047400	wds_W8.5_vs_HFZ_W8.5	1	TraesCS4D01G047400	LOC_Os03g50490.1	glutamine synthetase, catalytic domain containing protein, expressed	Os03t0712800	Cytosolic glutamine synthetase	OsGS1;3	cytosolic glutamine synthetase 1;3	OsGLN1;3, GLN1;3, OsGS1;3, GS1;3
TraesCS4D01G314200	wds_W6_vs_HFZ_W6	1	TraesCS4D01G314200	NA	NA	Os03t0151500	Conserved hypothetical protein.	NA	NA	NA
TraesCS2B01G558400	wds_W8.5_vs_HFZ_W8.5	1	TraesCS2B01G558400	LOC_Os11g32650.1	chalcone synthase, putative, expressed	Os11t0530600	Similar to Chalcone synthase C2 (EC 2.3.1.74) (Naringenin-chalcone synthase C2).	NA	NA	CHS*, Oschs, chs, chas, OsCHS, OsCHS1, CHS1, OsPKS26, PKS26
TraesCS1D01G072900	wds_W8.5_vs_HFZ_W8.5	1	TraesCS1D01G072900	LOC_Os05g27730.1	WRKY53, expressed	Os05t0343400	WRKY transcription factor, Disease resistance, Defense response	WRKY53, OsWRKY53	WRKY GENE 53, Rice WRKY gene53	OsWRKY53, WRKY-53
TraesCS2A01G065200	wds_W8.5_vs_HFZ_W8.5	1	TraesCS2A01G065200	LOC_Os04g16970.1	zinc finger, C3HC4 type domain containing protein, expressed	Os04t0243700	Zinc finger, RING/FYVE/PHD-type domain containing protein.	NA	NA	OsCTR1
TraesCS3B01G515400	wds_W4_vs_HFZ_W4	1	TraesCS3B01G515400	LOC_Os07g17970.1	AMP-binding domain containing protein, expressed	Os07t0280200	AMP-dependent synthetase and ligase domain containing protein.	NA	NA	OsACS7, ACS7
TraesCS7B01G104600	wds_W8.5_vs_HFZ_W8.5	1	TraesCS7B01G104600	LOC_Os02g50490.1	endoglucanase, putative, expressed	Os02t0738600	Similar to CEL5=CELLULASE 5 (Fragment).	NA	NA	OsGH9B8
TraesCS5A01G548000	wds_W8.5_vs_HFZ_W8.5	1	TraesCS5A01G548000	LOC_Os02g15930.1	expressed protein	Os02t0259850	Hypothetical gene.	NA	NA	NA
TraesCS6D01G307300	wds_W4_vs_HFZ_W4	1	TraesCS6D01G307300	LOC_Os02g30320.1	drought-induced protein 1, putative, expressed	Os02t0506600	Heat shock protein DnaJ, cysteine-rich domain domain containing protein.	NA	NA	NA
TraesCS3B01G036900	wds_W6_vs_HFZ_W6	1	TraesCS3B01G036900	NA	NA	NA	NA	NA	NA	NA
TraesCS2B01G291100	wds_W6_vs_HFZ_W6	1	TraesCS2B01G291100	LOC_Os04g24530.1	AMP-binding domain containing protein, expressed	Os04t0310800	Fatty acyl-CoA synthetase, Pollen exine formation, Anther development, Sporopollenin synthesis	OsACS9, 4CL4, OsACOS12	acyl-CoA synthetase 9, 4-hydroxycinnamate CoA ligase 4	OsACS9, ACS9, 4CL4, OsACOS12, ACOS12
TraesCS3B01G199300	wds_W6_vs_HFZ_W6	1	TraesCS3B01G199300	LOC_Os01g14530.1	AWPM-19-like membrane family protein, putative, expressed	Os01t0247900	AWPM-19-like family protein.	NA	NA	NA
TraesCS2B01G187700	wds_W8.5_vs_HFZ_W8.5	1	TraesCS2B01G187700	LOC_Os07g07990.1	uncharacterized protein At4g06744 precursor, putative, expressed	Os03t0795300	Similar to Extensin protein-like.	NA	NA	NA
TraesCS2D01G356300	wds_W8.5_vs_HFZ_W8.5	1	TraesCS2D01G356300	LOC_Os04g42430.1	EF hand family protein, putative, expressed	Os04t0502900	EF-Hand type domain containing protein.	NA	NA	NA
TraesCS4D01G217600	wds_W8.5_vs_HFZ_W8.5	1	TraesCS4D01G217600	LOC_Os03g50030.1	phospholipase A2, putative, expressed	Os03t0261100	Phospholipase A2 family protein.	NA	NA	PLA2-II
TraesCS6B01G343500	wds_W8.5_vs_HFZ_W8.5	1	TraesCS6B01G343500	LOC_Os07g37850.1	expressed protein	Os07t0565800	Similar to LLA-115.	NA	NA	NA
TraesCS1A01G197400	wds_W4_vs_HFZ_W4	1	TraesCS1A01G197400	LOC_Os02g47060.1	WRKY66, expressed	Os04t0597300	Similar to WERKY protein (Fragment).	NA	NA	OsWRKY37
TraesCS1A01G197700	wds_W8.5_vs_HFZ_W8.5	1	TraesCS1A01G197700	LOC_Os10g42900.1	peptide transporter PTR2, putative, expressed	Os10t0579800	TGF-beta receptor, type I/II extracellular region family protein.	NA	NA	NA
TraesCS7B01G074500	wds_W8.5_vs_HFZ_W8.5	1	TraesCS7B01G074500	LOC_Os06g10780.1	AP2 domain containing protein, expressed	Os02t0767800	Similar to DNA binding protein.	NA	NA	AP2/EREBP#139
TraesCS5B01G490900	wds_W8.5_vs_HFZ_W8.5	1	TraesCS5B01G490900	LOC_Os03g60570.1	ZOS3-22 - C2H2 zinc finger protein, expressed	Os03t0820400	Similar to ZPT2-13.	NA	NA	ZFP 15
TraesCS6A01G040800	wds_W4_vs_HFZ_W4	1	TraesCS6A01G040800	NA	NA	NA	NA	NA	NA	NA
TraesCS2B01G560800	wds_W8.5_vs_HFZ_W8.5	1	TraesCS2B01G560800	LOC_Os04g54280.1	retrotransposon protein, putative, Ty1-copia subclass, expressed	Os04t0635500	Similar to Wound induced protein (Fragment).	NA	NA	NA
TraesCS2A01G477400	wds_W8.5_vs_HFZ_W8.5	1	TraesCS2A01G477400	LOC_Os03g64170.1	GDSL-like lipase/acylhydrolase, putative, expressed	Os03t0859100	Esterase, SGNH hydrolase-type domain containing protein.	NA	NA	OsGELP55, OsGELP55a, OsGELP55b
TraesCS5D01G269300	wds_W8.5_vs_HFZ_W8.5	1	TraesCS5D01G269300	LOC_Os09g30486.1	fasciclin domain containing protein, expressed	Os09t0482780	FAS1 domain domain containing protein.	NA	NA	OsFLA27
TraesCS3B01G139500	wds_W8.5_vs_HFZ_W8.5	1	TraesCS3B01G139500	LOC_Os05g08620.1	expressed protein	Os01t0178850	Similar to predicted protein.	NA	NA	NA
TraesCS7A01G197900	wds_W8.5_vs_HFZ_W8.5	1	TraesCS7A01G197900	LOC_Os02g50490.1	endoglucanase, putative, expressed	Os02t0738600	Similar to CEL5=CELLULASE 5 (Fragment).	NA	NA	OsGH9B8
TraesCS6D01G015400	wds_W8.5_vs_HFZ_W8.5	1	TraesCS6D01G015400	LOC_Os06g27770.1	isoflavone reductase homolog IRL, putative, expressed	Os06t0472200	Similar to Isoflavone reductase.	NA	NA	NA
TraesCS4B01G261100	wds_W8.5_vs_HFZ_W8.5	1	TraesCS4B01G261100	LOC_Os03g10260.1	expressed protein	Os03t0199500	Conserved hypothetical protein.	NA	NA	NA
TraesCS1A01G177800	wds_W8.5_vs_HFZ_W8.5	1	TraesCS1A01G177800	LOC_Os10g36848.1	cytochrome P450, putative, expressed	Os10t0512400	Coniferaldehyde 5-hydroxylase, Lignin biosynthesis	CYP84A5, F5H1, OsCAld5H1	coniferaldehyde 5-hydroxylase 1, ferulate 5-hydroxylase 1	F5H1, OsCAld5H1, CAld5H1, CYP84A5
TraesCS2B01G211700	wds_W4_vs_HFZ_W4	1	TraesCS2B01G211700	NA	NA	NA	NA	NA	NA	NA
TraesCS5A01G451400	wds_W8.5_vs_HFZ_W8.5	1	TraesCS5A01G451400	LOC_Os03g58900.1	galactosyltransferase family protein, putative, expressed	Os07t0194800	Similar to Galactosyltransferase/ transferase, transferring hexosyl groups.	NA	NA	NA
TraesCS6B01G367500	wds_W8.5_vs_HFZ_W8.5	1	TraesCS6B01G367500	NA	NA	NA	NA	NA	NA	NA
TraesCS6B01G257400	wds_W8.5_vs_HFZ_W8.5	1	TraesCS6B01G257400	LOC_Os02g41520.1	glycosyl transferase 8 domain containing protein, putative, expressed	Os02t0624400	Glycosyl transferase, family 8 protein.	NA	NA	NA
TraesCS1D01G088700	wds_W4_vs_HFZ_W4	1	TraesCS1D01G088700	LOC_Os02g35830.1	extracellular ligand-gated ion channel, putative, expressed	Os02t0566400	Similar to OSIGBa0152K17.7 protein.	NA	NA	NA
TraesCS1B01G388300	wds_W6_vs_HFZ_W6	1	TraesCS1B01G388300	LOC_Os09g17740.1	chlorophyll A-B binding protein, putative, expressed	Os09t0346500	Similar to Chlorophyll a-b binding protein, chloroplast precursor (LHCII type I CAB) (LHCP).	NA	NA	cab1R, LHCP, CAB, OsLhcb1, Lhcb1, Cab1, Lhcb1b, OsLhcb1b
TraesCS1A01G406500	wds_W4_vs_HFZ_W4	1	TraesCS1A01G406500	LOC_Os05g49320.1	ribosomal protein L7/L12 C-terminal domain containing protein, expressed	Os05t0568300	Similar to 50S ribosomal protein L12, chloroplast precursor (CL12).	NA	NA	NA
TraesCS4B01G356600	wds_W8.5_vs_HFZ_W8.5	1	TraesCS4B01G356600	LOC_Os03g02530.1	OsRhmbd7 - Putative Rhomboid homologue, expressed	Os03t0116400	Similar to Membrane protein.	NA	NA	OsRhmbd7, RHMBD7
TraesCS4D01G252100	wds_W8.5_vs_HFZ_W8.5	1	TraesCS4D01G252100	LOC_Os11g18730.1	glycosyl hydrolase family 3 protein, putative, expressed	Os11t0297800	Similar to Beta-D-xylosidase.	NA	NA	NA
TraesCS3A01G120000	wds_W8.5_vs_HFZ_W8.5	1	TraesCS3A01G120000	LOC_Os05g08620.1	expressed protein	Os01t0178850	Similar to predicted protein.	NA	NA	NA
TraesCS4A01G118200	wds_W8.5_vs_HFZ_W8.5	1	TraesCS4A01G118200	LOC_Os03g19070.1	long cell-linked locus protein, putative, expressed	Os03t0302800	Similar to Long cell-linked locus protein.	NA	NA	NA
TraesCS2D01G358400	wds_W8.5_vs_HFZ_W8.5	1	TraesCS2D01G358400	LOC_Os04g42620.1	uncharacterized protein At4g06744 precursor, putative, expressed	Os04t0505200	Similar to Protein binding protein.	NA	NA	NA
TraesCS6B01G450200	wds_W8.5_vs_HFZ_W8.5	1	TraesCS6B01G450200	LOC_Os02g57720.1	aquaporin protein, putative, expressed	Os02t0823100	Similar to Plasma membrane intrinsic protein (Plasma membrane integral protein ZmPIP1-5).	NA	NA	OsPIP1;3. PIP1.3, PIP1-3, RWC3, RWC-3, OsPIP1-3
TraesCS2D01G388700	wds_W4_vs_HFZ_W4	1	TraesCS2D01G388700	LOC_Os04g45960.1	OsSub42 - Putative Subtilisin homologue, expressed	Os04t0543700	Similar to Serine proteinase (Fragment).	NA	NA	OsSub42, SUB42, OsSP2, OS-MSP
TraesCS6D01G076600	wds_W8.5_vs_HFZ_W8.5	1	TraesCS6D01G076600	LOC_Os08g28540.1	resistance protein LR10, putative, expressed	Os08t0372700	Hypothetical conserved gene.	NA	NA	NA
TraesCS7B01G299500	wds_W8.5_vs_HFZ_W8.5	1	TraesCS7B01G299500	LOC_Os02g26810.1	cytochrome P450, putative, expressed	Os02t0467600	Similar to Cinnamate 4-hydroxylase CYP73.	NA	NA	C4H1, OsC4H
TraesCS3A01G330500	wds_W8.5_vs_HFZ_W8.5	1	TraesCS3A01G330500	LOC_Os01g58730.1	glycosyl hydrolases family 17, putative, expressed	Os01t0801500	Beta-1, 3-glucanase precursor.	NA	NA	Gns7
TraesCS7D01G276300	wds_W4_vs_HFZ_W4	1	TraesCS7D01G276300	LOC_Os01g41710.1	chlorophyll A-B binding protein, putative, expressed	Os01t0600900	Chlorophyll a-b binding protein 2, chloroplast precursor (LHCII type I CAB-2) (LHCP).	NA	NA	cab2R, CAB-2, OsLhcp, Lhcb1, Lhcb1a, OsLhcb1, OsLhcb1a
TraesCS4A01G333200	wds_W8.5_vs_HFZ_W8.5	1	TraesCS4A01G333200	LOC_Os03g50160.1	plastocyanin-like domain containing protein, putative, expressed	Os03t0709300	Similar to Chemocyanin precursor (Basic blue protein) (Plantacyanin).	NA	NA	OsUCL9
TraesCS4A01G033600	wds_W8.5_vs_HFZ_W8.5	1	TraesCS4A01G033600	LOC_Os09g39940.1	plastocyanin-like domain containing protein, putative, expressed	Os09t0572700	Cupredoxin domain containing protein.	NA	NA	OsUCL33
TraesCS2A01G174600	wds_W8.5_vs_HFZ_W8.5	1	TraesCS2A01G174600	LOC_Os07g41340.1	B12D protein, putative, expressed	Os07t0604600	Similar to B12D protein.	NA	NA	NA
TraesCS2D01G527400	wds_W8.5_vs_HFZ_W8.5	1	TraesCS2D01G527400	LOC_Os04g54620.1	expressed protein	Os04t0639000	Conserved hypothetical protein.	NA	NA	NA
TraesCS7D01G385300	wds_W6_vs_HFZ_W6	1	TraesCS7D01G385300	LOC_Os08g20200.1	male sterility protein, putative, expressed	Os08t0298700	Similar to male sterility protein 2.	NA	NA	NA
TraesCS1D01G251700	wds_W8.5_vs_HFZ_W8.5	1	TraesCS1D01G251700	LOC_Os05g33400.1	basic 7S globulin precursor, putative, expressed	Os05t0402900	Similar to EDGP.	NA	NA	OsBphi262
TraesCS5A01G095200	wds_W8.5_vs_HFZ_W8.5	1	TraesCS5A01G095200	LOC_Os03g30250.1	COBRA-like protein precursor, putative, expressed	Os03t0416200	BRITTLE CULM1.	NA	NA	bc1, bc-1, OsBC1, CWA1, FP1
TraesCS7D01G088700	wds_W8.5_vs_HFZ_W8.5	1	TraesCS7D01G088700	LOC_Os06g05010.2	early nodulin 93 ENOD93 protein, putative, expressed	Os06t0142350	Similar to Early nodulin.	NA	NA	UDP-GT, OsENOD93-1
TraesCS6D01G322300	wds_W8.5_vs_HFZ_W8.5	1	TraesCS6D01G322300	LOC_Os02g54140.1	hsp20/alpha crystallin family protein, putative, expressed	Os02t0782500	Similar to Small heat stress protein class CIII.	NA	NA	OsHSP18.0-CIII
TraesCS2D01G065200	wds_W8.5_vs_HFZ_W8.5	1	TraesCS2D01G065200	LOC_Os12g19381.1	ribulose bisphosphate carboxylase small chain, chloroplast precursor, putative, expressed	Os12t0291400	Similar to Petunia ribulose 1, 5-bisphosphate carboxylase small subunit mRNA (clone pSSU 51), partial cds. (Fragment).	NA	NA	RbcS5, OsRBCS5, OsRbcS5
TraesCS3B01G290800	wds_W8.5_vs_HFZ_W8.5	1	TraesCS3B01G290800	LOC_Os02g15230.1	GDSL-like lipase/acylhydrolase, putative, expressed	Os02t0250400	GDSL esterase, Xylan deacetylation, Control of secondary wall formation and patterning	BS1, OsGELP33	brittle leaf sheath1	OsGELP33, OsGELP33a, OsGELP33b, OsGELP33c
TraesCS2A01G014800	wds_W8.5_vs_HFZ_W8.5	1	TraesCS2A01G014800	LOC_Os07g34190.1	chalcone and stilbene synthases, putative, expressed	Os07t0525900	Similar to Chalcone synthase.	NA	NA	OsPKS14
TraesCS3A01G182400	wds_W8.5_vs_HFZ_W8.5	1	TraesCS3A01G182400	LOC_Os01g16140.1	expressed protein	Os01t0266400	Conserved hypothetical protein.	NA	NA	NA
TraesCS6A01G315900	wds_W8.5_vs_HFZ_W8.5	1	TraesCS6A01G315900	LOC_Os02g52170.1	expressed protein	Os02t0758200	Conserved hypothetical protein.	NA	NA	NA
TraesCS2A01G396400	wds_W8.5_vs_HFZ_W8.5	1	TraesCS2A01G396400	LOC_Os04g48850.1	aminotransferase, classes I and II, domain containing protein, expressed	Os04t0578000	ACC synthase, Ethylene biosynthesis	ACS2, OsACS2, Os-ACS2	ACC SYNTHASE 2, ACC synthase 2, 1-aminocyclopropane-1-carboxylic acid synthase 2	OsACS2, Os-ACS2
TraesCS7A01G466400	wds_W8.5_vs_HFZ_W8.5	1	TraesCS7A01G466400	LOC_Os04g09390.1	HEV3 - Hevein family protein precursor, expressed	Os04t0173800	Lectin precursor (Agglutinin).	NA	NA	NA
TraesCS3D01G396900	wds_W4_vs_HFZ_W4	1	TraesCS3D01G396900	LOC_Os11g43200.1	tropinone reductase 2, putative, expressed	Os11t0654400	Similar to tropinone reductase 2.	NA	NA	NA
TraesCS7D01G232500	wds_W4_vs_HFZ_W4	1	TraesCS7D01G232500	LOC_Os08g02230.1	FAD-binding and arabino-lactone oxidase domains containing protein, putative, expressed	Os08t0114300	D-arabinono-1, 4-lactone oxidase domain containing protein.	NA	NA	NA
TraesCS2B01G057100	wds_W8.5_vs_HFZ_W8.5	1	TraesCS2B01G057100	LOC_Os04g01140.1	cytochrome P450 93A2, putative, expressed	Os04t0101400	Flavone synthase II (FNSII), Biosynthesis of tricin O-linked conjugates	CYP93G1, OsCYP93G1, OsFNSII, FNSII	P-450 93G1, Cytochrome P450 93G1, Flavone Synthase II	OsCYP93G1, OsFNSII, FNSII
TraesCSU01G024700	wds_W8.5_vs_HFZ_W8.5	1	TraesCSU01G024700	LOC_Os10g05970.1	POEI12 - Pollen Ole e I allergen and extensin family protein precursor, expressed	Os10t0150400	Protein of unknown function DUF1210 family protein.	NA	NA	NA
TraesCS6B01G397700	wds_W8.5_vs_HFZ_W8.5	1	TraesCS6B01G397700	LOC_Os06g19110.1	cadmium tolerance factor, putative, expressed	Os06t0294200	Conserved hypothetical protein.	NA	NA	NA
TraesCS2B01G411500	wds_W8.5_vs_HFZ_W8.5	1	TraesCS2B01G411500	LOC_Os03g64260.1	AP2 domain containing protein, expressed	Os03t0860100	Ethylene response factor, Transcriptional activator, Positive regulation of disease resistance	OsERF83	ethylene response factor 83	OsERF#083, OsERF083, OsERF83, AP2/EREBP#163, AP2/EREBP163
TraesCS3D01G540200	wds_W8.5_vs_HFZ_W8.5	1	TraesCS3D01G540200	LOC_Os08g06100.1	O-methyltransferase, putative, expressed	Os08t0157500	Caffeic acid O-methyltransferase, Flavonoid 3'-O-methyltransferase, Melatonin biosynthesis, Tricin biosynthesis	ROMT9, COMT, OsCOMT, ROMT-9, OsCOMT1, OsCAldOMT1, CAldOMT1, OsOMT	O-METHYLTRANSFERASE 9, Quercetin 3-O-methyltransferase 1, Flavonol 3-O-methyltransferase 1, caffeic acid 3-O-methyltransferase, caffeic acid O-methyltransferase 1, 5-hydroxyconiferaldehyde O-methyltransferase 1, 5-hydroxyconiferaldehyde OMT1, 5-HCAld OMT1	COMT, OsCOMT, ROMT-9, OsCOMT1, OsCAldOMT1, CAldOMT1, OsOMT
TraesCS1D01G375000	wds_W6_vs_HFZ_W6	1	TraesCS1D01G375000	LOC_Os09g17740.1	chlorophyll A-B binding protein, putative, expressed	Os09t0346500	Similar to Chlorophyll a-b binding protein, chloroplast precursor (LHCII type I CAB) (LHCP).	NA	NA	cab1R, LHCP, CAB, OsLhcb1, Lhcb1, Cab1, Lhcb1b, OsLhcb1b
TraesCS1A01G358400	wds_W6_vs_HFZ_W6	1	TraesCS1A01G358400	LOC_Os05g46020.1	WRKY7, expressed	Os05t0537100	WRKY transcription factor 10.	NA	NA	OsWRKY7
TraesCS2A01G156800	wds_W8.5_vs_HFZ_W8.5	1	TraesCS2A01G156800	LOC_Os07g43740.1	zinc finger, C3HC4 type domain containing protein, expressed	Os07t0631200	Zinc finger, RING/FYVE/PHD-type domain containing protein.	NA	NA	NA
TraesCS2A01G063000	wds_W8.5_vs_HFZ_W8.5	1	TraesCS2A01G063000	LOC_Os10g05950.1	POEI11 - Pollen Ole e I allergen and extensin family protein precursor, expressed	Os10t0150300	Protein of unknown function DUF1210 family protein.	NA	NA	NA
TraesCS6D01G296400	wds_W8.5_vs_HFZ_W8.5	1	TraesCS6D01G296400	LOC_Os02g51970.1	phosphate-induced protein 1 conserved region domain containing protein, expressed	Os02t0756200	Similar to Phi-1 protein.	NA	NA	NA
TraesCS4B01G322100	wds_W8.5_vs_HFZ_W8.5	1	TraesCS4B01G322100	LOC_Os03g03700.1	MLO domain containing protein, putative, expressed	Os03t0129100	Seven transmembrane protein MLO2.	NA	NA	OsMLO2, OsMLO3, OsMlo2, MLO2, Mlo2, Mlo, MLO3
TraesCS7B01G018500	wds_W6_vs_HFZ_W6	1	TraesCS7B01G018500	LOC_Os06g06550.1	plant protein of unknown function domain containing protein, expressed	Os06t0160600	Hypothetical conserved gene.	NA	NA	NA
TraesCS6B01G247800	wds_W8.5_vs_HFZ_W8.5	1	TraesCS6B01G247800	LOC_Os02g39560.1	non-receptor tyrosine kinase spore lysis A, putative, expressed	Os02t0608500	Similar to Ankyrin-kinase protein (Fragment).	NA	NA	NA
TraesCS3D01G118300	wds_W8.5_vs_HFZ_W8.5	1	TraesCS3D01G118300	LOC_Os01g21590.1	homeodomain, putative, expressed	Os11t0163500	Homeodomain-like containing protein.	NA	NA	NA
TraesCS6D01G015100	wds_W8.5_vs_HFZ_W8.5	1	TraesCS6D01G015100	LOC_Os01g65680.1	4,5-DOPA dioxygenase extradiol, putative, expressed	Os01t0878800	Similar to 4, 5-DOPA dioxygenase extradiol.	NA	NA	NA
TraesCS7B01G064100	wds_W8.5_vs_HFZ_W8.5	1	TraesCS7B01G064100	LOC_Os06g09560.1	heat shock protein DnaJ, putative, expressed	Os06t0195800	Similar to DNAJ heat shock N-terminal domain-containing protein.	NA	NA	OsDjC53
TraesCS1B01G433300	wds_W6_vs_HFZ_W6	1	TraesCS1B01G433300	LOC_Os01g41710.1	chlorophyll A-B binding protein, putative, expressed	Os01t0600900	Chlorophyll a-b binding protein 2, chloroplast precursor (LHCII type I CAB-2) (LHCP).	NA	NA	cab2R, CAB-2, OsLhcp, Lhcb1, Lhcb1a, OsLhcb1, OsLhcb1a
TraesCS5A01G331100	wds_W4_vs_HFZ_W4	1	TraesCS5A01G331100	NA	NA	NA	NA	NA	NA	NA
TraesCS2A01G061800	wds_W8.5_vs_HFZ_W8.5	1	TraesCS2A01G061800	LOC_Os10g05950.1	POEI11 - Pollen Ole e I allergen and extensin family protein precursor, expressed	Os10t0150300	Protein of unknown function DUF1210 family protein.	NA	NA	NA
TraesCS4D01G303100	wds_W8.5_vs_HFZ_W8.5	1	TraesCS4D01G303100	LOC_Os03g42654.1	expressed protein	Os03t0624900	Hypothetical conserved gene.	NA	NA	NA
TraesCS6A01G023100	wds_W8.5_vs_HFZ_W8.5	1	TraesCS6A01G023100	LOC_Os02g01590.1	glycosyl hydrolases, putative, expressed	Os02t0106100	Similar to Fructosyltransferase.	NA	NA	OSINV3, OsINV3, INV3, OsVIN2, VIN2, VINV
TraesCS3B01G298200	wds_W4_vs_HFZ_W4	1	TraesCS3B01G298200	LOC_Os01g49160.1	MYB family transcription factor, putative, expressed	Os05t0553400	Similar to Myb-related transcription factor-like protein (MYB transcription factor).	NA	NA	OsMYB55, OsMYB-2
TraesCS5A01G394900	wds_W8.5_vs_HFZ_W8.5	1	TraesCS5A01G394900	LOC_Os12g25690.1	UDP-glucose 6-dehydrogenase, putative, expressed	Os12t0443500	Similar to UDP-glucose 6-dehydrogenase (EC 1.1.1.22) (UDP-Glc dehydrogenase) (UDP-GlcDH) (UDPGDH).	NA	NA	NA
TraesCSU01G243700	wds_W8.5_vs_HFZ_W8.5	1	TraesCSU01G243700	LOC_Os10g05950.1	POEI11 - Pollen Ole e I allergen and extensin family protein precursor, expressed	Os10t0150300	Protein of unknown function DUF1210 family protein.	NA	NA	NA
TraesCS4A01G096400	wds_W8.5_vs_HFZ_W8.5	1	TraesCS4A01G096400	LOC_Os03g16610.1	laccase precursor protein, putative, expressed	Os03t0273200	Similar to Laccase (EC 1.10.3.2).	NA	NA	Lac, OsLAC11
TraesCS6D01G309600	wds_W8.5_vs_HFZ_W8.5	1	TraesCS6D01G309600	LOC_Os06g10780.1	AP2 domain containing protein, expressed	Os02t0767800	Similar to DNA binding protein.	NA	NA	AP2/EREBP#139
TraesCS1A01G285000	wds_W8.5_vs_HFZ_W8.5	1	TraesCS1A01G285000	LOC_Os05g38530.1	DnaK family protein, putative, expressed	Os05t0460000	Similar to 70 kDa heat shock cognate protein 1.	NA	NA	OsctHSP70-1, ctHSP70-1, OsMed37_6, Med37_6
TraesCS2A01G288900	wds_W8.5_vs_HFZ_W8.5	1	TraesCS2A01G288900	LOC_Os04g32860.1	expressed protein	Os04t0401100	Similar to OSIGBa0113L04.8 protein.	NA	NA	NA
TraesCS1D01G324600	wds_W8.5_vs_HFZ_W8.5	1	TraesCS1D01G324600	NA	NA	NA	NA	NA	NA	NA
TraesCS2A01G564100	wds_W6_vs_HFZ_W6	1	TraesCS2A01G564100	LOC_Os12g12600.1	dirigent, putative, expressed	Os12t0227500	Similar to Beta-glucosidase aggregating factor.	NA	NA	NA
TraesCS2D01G534200	wds_W8.5_vs_HFZ_W8.5	1	TraesCS2D01G534200	LOC_Os04g54280.1	retrotransposon protein, putative, Ty1-copia subclass, expressed	Os04t0635100	Similar to H0315F07.12 protein.	NA	NA	NA
TraesCS4D01G098000	wds_W8.5_vs_HFZ_W8.5	1	TraesCS4D01G098000	LOC_Os11g09150.1	expressed protein	Os11t0197500	Conserved hypothetical protein.	NA	NA	NA
TraesCS2D01G512000	wds_W8.5_vs_HFZ_W8.5	1	TraesCS2D01G512000	LOC_Os04g55710.1	transposon protein, putative, unclassified, expressed	Os04t0650700	Similar to OSIGBa0113E10.3 protein.	NA	NA	OsASNase2, ASNase2
TraesCS2A01G434900	wds_W6_vs_HFZ_W6	1	TraesCS2A01G434900	LOC_Os04g51250.1	expressed protein	Os04t0601500	Similar to B0403H10-OSIGBa0105A11.11 protein.	NA	NA	NA
TraesCS5D01G049200	wds_W8.5_vs_HFZ_W8.5	1	TraesCS5D01G049200	NA	NA	NA	NA	NA	NA	NA
TraesCS2B01G039900	wds_W8.5_vs_HFZ_W8.5	1	TraesCS2B01G039900	LOC_Os04g10350.1	1-aminocyclopropane-1-carboxylate oxidase homolog 2, putative, expressed	Os04t0182200	2OG-Fe(II) oxygenase domain containing protein.	NA	NA	2-ODD23, Os2-ODD23, Os2ODD23
TraesCS2D01G444200	wds_W8.5_vs_HFZ_W8.5	1	TraesCS2D01G444200	LOC_Os04g50770.1	MYB family transcription factor, putative, expressed	Os04t0594100	MYB transcription factor, Regulation of cellulose biosynthesis during secondary cell wall formation	OsMYB58/63	myb transcription factor 58/63, transcription factor MYB58/63	OsMYB58/63, OsMYB58, OsMYB63, MYB58/63, MYB58, MYB63
TraesCS2A01G524400	wds_W8.5_vs_HFZ_W8.5	1	TraesCS2A01G524400	NA	NA	Os04t0639000	Conserved hypothetical protein.	NA	NA	NA
TraesCS5D01G334900	wds_W8.5_vs_HFZ_W8.5	1	TraesCS5D01G334900	LOC_Os01g70680.1	DEF1 - Defensin and Defensin-like DEFL family, expressed	Os01t0932700	Gamma thionin family protein.	NA	NA	DEFL1, OsDEFL1, OsDf-01, Df-01
TraesCS2A01G292600	wds_W8.5_vs_HFZ_W8.5	1	TraesCS2A01G292600	LOC_Os04g33450.2	expressed protein	Os04t0408600	Protein of unknown function DUF662 family protein.	NA	NA	NA
TraesCS7A01G003700	wds_W6_vs_HFZ_W6	1	TraesCS7A01G003700	LOC_Os02g01980.1	GDSL-like lipase/acylhydrolase, putative, expressed	Os02t0110000	Lipase, GDSL domain containing protein.	NA	NA	OsGELP30
TraesCS1A01G404200	wds_W8.5_vs_HFZ_W8.5	1	TraesCS1A01G404200	LOC_Os07g17330.1	B12D protein, putative, expressed	Os07t0274700	HvB12D protein (B12Dg1 protein).	NA	NA	NA
TraesCS2B01G233100	wds_W8.5_vs_HFZ_W8.5	1	TraesCS2B01G233100	LOC_Os07g37280.1	hypothetical protein	Os07t0558900	Protein of unknown function wound-induced domain containing protein.	NA	NA	NA
TraesCS3A01G517900	wds_W8.5_vs_HFZ_W8.5	1	TraesCS3A01G517900	LOC_Os06g20140.1	aspartic proteinase nepenthesin-1 precursor, putative, expressed	Os11t0215400	Peptidase aspartic, catalytic domain containing protein.	NA	NA	NA
TraesCS1D01G060000	wds_W4_vs_HFZ_W4	1	TraesCS1D01G060000	LOC_Os07g22650.1	expressed protein	Os07t0409200	Carbohydrate kinase, FGGY domain containing protein.	NA	NA	NA
TraesCS7B01G347100	wds_W8.5_vs_HFZ_W8.5	1	TraesCS7B01G347100	LOC_Os01g08860.1	hsp20/alpha crystallin family protein, putative, expressed	Os01t0184100	Class II small heat shock protein, Positive regulation in both Xoo resistance and heat/salt tolerance	OsHsp18.0, Oshsp18.0-CII	Oryza sativa small heat shock protein 18.0	OsHSP18.0-CII, Oshsp18.0-CII, OsHSP18.0, OsHSP18.2
TraesCS1D01G218200	wds_W8.5_vs_HFZ_W8.5	1	TraesCS1D01G218200	LOC_Os10g41490.1	CAMK_CAMK_like.41 - CAMK includes calcium/calmodulin depedent protein kinases, expressed	Os10t0564500	Serine/threonine protein kinase, Hyperosmotic stress response	SAPK3, OsSAPK3, REK	STRESS/ABA-ACTIVATED PROTEIN KINASE 3, stress/ABA-activated protein kinase 3, rice endosperm protein kinase, Stress-Activated Protein Kinase 3	OsSAPK3, REK
TraesCS1B01G035100	wds_W6_vs_HFZ_W6	1	TraesCS1B01G035100	LOC_Os12g36210.1	inhibitor I family protein, putative, expressed	Os12t0548401	Similar to Proteinase inhibitor.	NA	NA	NA
TraesCS1B01G442600	wds_W8.5_vs_HFZ_W8.5	1	TraesCS1B01G442600	LOC_Os05g49810.1	armadillo/beta-catenin-like repeat containing protein, expressed	Os05t0573800	Hypothetical conserved gene.	NA	NA	NA
TraesCS6A01G351100	wds_W8.5_vs_HFZ_W8.5	1	TraesCS6A01G351100	LOC_Os04g40440.1	expressed protein	Os04t0480500	Leucine-rich repeat, N-terminal domain containing protein.	NA	NA	NA
TraesCS7D01G095900	wds_W6_vs_HFZ_W6	1	TraesCS7D01G095900	LOC_Os08g41880.1	nucleotide pyrophosphatase/phosphodiesterase, putative, expressed	Os08t0531000	Nucleotide pyrophosphatase/phosphodiesterase, Negative effect on plant growth and starch accumulation	NPP1, OsNPP1, OsPAP27b, PAP27B	NUCLEOTIDE PYROPHOSPHATASE/PHOSPHODIESTERASE 1, Nucleotide Pyrophosphatase/Phosphodiesterase 1, Purple acid phosphatase 27b	OsNPP1, OsPAP27b, PAP27B
TraesCS6B01G211900	wds_W8.5_vs_HFZ_W8.5	1	TraesCS6B01G211900	LOC_Os02g12300.1	pectate lyase precursor, putative, expressed	Os02t0214400	Pectate lyase-like protein, Pollen development	OsPLL3	Pectate lyase-like 3	OsPLL3, PLL3
TraesCS4B01G317500	wds_W6_vs_HFZ_W6	1	TraesCS4B01G317500	LOC_Os03g05700.1	expressed protein	Os03t0151500	Conserved hypothetical protein.	NA	NA	NA
TraesCS1D01G144200	wds_W8.5_vs_HFZ_W8.5	1	TraesCS1D01G144200	LOC_Os10g32580.1	GDSL-like lipase/acylhydrolase, putative, expressed	Os10t0463200	Esterase, SGNH hydrolase-type domain containing protein.	NA	NA	OsGELP108
TraesCS6B01G166200	wds_W8.5_vs_HFZ_W8.5	1	TraesCS6B01G166200	LOC_Os02g14160.1	peroxidase precursor, putative, expressed	Os02t0236600	Peroxidase P7 (EC 1.11.1.7) (TP7).	NA	NA	prx27
TraesCS4A01G097900	wds_W8.5_vs_HFZ_W8.5	1	TraesCS4A01G097900	LOC_Os03g16860.1	DnaK family protein, putative, expressed	Os03t0276500	Similar to Heat shock protein 70.	NA	NA	OsHsp71.1, OsHSP71.1, OsMED37_3, MED37_3
TraesCS2D01G182000	wds_W8.5_vs_HFZ_W8.5	1	TraesCS2D01G182000	LOC_Os07g41340.1	B12D protein, putative, expressed	Os07t0604600	Similar to B12D protein.	NA	NA	NA
TraesCS5B01G381800	wds_W8.5_vs_HFZ_W8.5	1	TraesCS5B01G381800	LOC_Os03g43410.1	OsIAA12 - Auxin-responsive Aux/IAA gene family member, expressed	Os03t0633800	Similar to IAA6 (Fragment).	NA	NA	OsIAA12
TraesCS4A01G068900	wds_W8.5_vs_HFZ_W8.5	1	TraesCS4A01G068900	LOC_Os03g14130.1	POEI1 - Pollen Ole e I allergen and extensin family protein precursor, expressed	Os03t0245200	Protein of unknown function DUF1210 family protein.	NA	NA	NA
TraesCS1D01G027400	wds_W6_vs_HFZ_W6	1	TraesCS1D01G027400	LOC_Os12g36210.1	inhibitor I family protein, putative, expressed	Os12t0548401	Similar to Proteinase inhibitor.	NA	NA	NA
TraesCS3D01G483900	wds_W8.5_vs_HFZ_W8.5	1	TraesCS3D01G483900	LOC_Os01g72009.1	expressed protein	NA	NA	NA	NA	NA
TraesCS7D01G530700	wds_W6_vs_HFZ_W6	1	TraesCS7D01G530700	LOC_Os12g37910.2	GDSL-like lipase/acylhydrolase, putative, expressed	Os12t0566700	Lipase, GDSL domain containing protein.	NA	NA	OsGELP114, OsGELP114a, OsGELP114b
TraesCS4A01G196400	wds_W8.5_vs_HFZ_W8.5	1	TraesCS4A01G196400	LOC_Os11g02130.1	peroxidase precursor, putative, expressed	Os11t0112400	Peroxidase (EC 1.11.1.7).	NA	NA	prx130
TraesCS3B01G612000	wds_W8.5_vs_HFZ_W8.5	1	TraesCS3B01G612000	LOC_Os08g06100.1	O-methyltransferase, putative, expressed	Os08t0157500	Caffeic acid O-methyltransferase, Flavonoid 3'-O-methyltransferase, Melatonin biosynthesis, Tricin biosynthesis	ROMT9, COMT, OsCOMT, ROMT-9, OsCOMT1, OsCAldOMT1, CAldOMT1, OsOMT	O-METHYLTRANSFERASE 9, Quercetin 3-O-methyltransferase 1, Flavonol 3-O-methyltransferase 1, caffeic acid 3-O-methyltransferase, caffeic acid O-methyltransferase 1, 5-hydroxyconiferaldehyde O-methyltransferase 1, 5-hydroxyconiferaldehyde OMT1, 5-HCAld OMT1	COMT, OsCOMT, ROMT-9, OsCOMT1, OsCAldOMT1, CAldOMT1, OsOMT
TraesCS5B01G191300	wds_W8.5_vs_HFZ_W8.5	1	TraesCS5B01G191300	LOC_Os09g19970.1	expressed protein	Os09t0364400	Conserved hypothetical protein.	NA	NA	NA
TraesCS6B01G408500	wds_W4_vs_HFZ_W4	1	TraesCS6B01G408500	LOC_Os12g05560.1	expressed protein	Os12t0151600	Hypothetical conserved gene.	NA	NA	NA
TraesCS7A01G112700	wds_W8.5_vs_HFZ_W8.5	1	TraesCS7A01G112700	LOC_Os06g06180.1	transferase family protein, putative, expressed	Os06t0155500	Transferase family protein.	NA	NA	NA
TraesCS6B01G258800	wds_W4_vs_HFZ_W4	1	TraesCS6B01G258800	LOC_Os02g41800.1	auxin response factor, putative, expressed	Os02t0628600	Similar to Auxin response factor 8.	NA	NA	OsARF8
TraesCS7B01G370100	wds_W8.5_vs_HFZ_W8.5	1	TraesCS7B01G370100	LOC_Os06g45950.1	OsSAUR25 - Auxin-responsive SAUR gene family member, expressed	Os06t0671150	Auxin responsive SAUR protein family protein.	NA	NA	OsSAUR25
TraesCS1B01G144700	wds_W8.5_vs_HFZ_W8.5	1	TraesCS1B01G144700	LOC_Os05g11010.1	harpin-induced protein 1 domain containing protein, expressed	Os05t0199100	Similar to NDR1/HIN1-Like protein 2.	NA	NA	NA
TraesCS6B01G261900	wds_W4_vs_HFZ_W4	1	TraesCS6B01G261900	LOC_Os02g34990.1	ACT domain containing protein, putative, expressed	Os02t0555600	Amino acid-binding ACT domain containing protein.	NA	NA	NA
TraesCS7B01G168300	wds_W8.5_vs_HFZ_W8.5	1	TraesCS7B01G168300	LOC_Os08g43334.2	HSF-type DNA-binding domain containing protein, expressed	Os08t0546800	Similar to Heat stress transcription factor B-2b.	NA	NA	HSfB2b, OsHsfB2b, OsHsf-21, rHsf2, HSF2, HSF21
TraesCS7D01G358000	wds_W8.5_vs_HFZ_W8.5	1	TraesCS7D01G358000	NA	NA	NA	NA	NA	NA	NA
TraesCS2B01G323600	wds_W4_vs_HFZ_W4	1	TraesCS2B01G323600	LOC_Os04g35680.1	U-box domain containing protein, expressed	Os04t0437300	Zinc finger, RING/FYVE/PHD-type domain containing protein.	NA	NA	OsPUB38
TraesCS7B01G064000	wds_W8.5_vs_HFZ_W8.5	1	TraesCS7B01G064000	LOC_Os06g09560.1	heat shock protein DnaJ, putative, expressed	Os06t0195800	Similar to DNAJ heat shock N-terminal domain-containing protein.	NA	NA	OsDjC53
TraesCS3A01G103100	wds_W8.5_vs_HFZ_W8.5	1	TraesCS3A01G103100	LOC_Os01g06580.1	fasciclin domain containing protein, expressed	Os01t0159200	Similar to Fasciclin-like protein FLA18.	NA	NA	OsFLA8
TraesCS2D01G162600	wds_W8.5_vs_HFZ_W8.5	1	TraesCS2D01G162600	LOC_Os07g43740.1	zinc finger, C3HC4 type domain containing protein, expressed	Os07t0631200	Zinc finger, RING/FYVE/PHD-type domain containing protein.	NA	NA	NA
TraesCS4D01G140800	wds_W4_vs_HFZ_W4	1	TraesCS4D01G140800	LOC_Os11g47760.1	DnaK family protein, putative, expressed	Os11t0703900	Heat shock protein 70.	NA	NA	HSP70, hsp70, OsMed37_8, Med37_8
TraesCS3B01G130400	wds_W8.5_vs_HFZ_W8.5	1	TraesCS3B01G130400	LOC_Os01g08860.1	hsp20/alpha crystallin family protein, putative, expressed	Os01t0184100	Class II small heat shock protein, Positive regulation in both Xoo resistance and heat/salt tolerance	OsHsp18.0, Oshsp18.0-CII	Oryza sativa small heat shock protein 18.0	OsHSP18.0-CII, Oshsp18.0-CII, OsHSP18.0, OsHSP18.2
TraesCS1B01G413900	wds_W8.5_vs_HFZ_W8.5	1	TraesCS1B01G413900	LOC_Os02g22160.1	DNA binding protein, putative, expressed	Os02t0327500	Protein of unknown function DUF266, plant family protein.	NA	NA	NA
TraesCS3D01G222400	wds_W8.5_vs_HFZ_W8.5	1	TraesCS3D01G222400	LOC_Os01g45450.1	AAA family ATPase, putative, expressed	Os01t0641800	Similar to Carbonic anhydrase.	NA	NA	NA
TraesCS5D01G144500	wds_W6_vs_HFZ_W6	1	TraesCS5D01G144500	LOC_Os11g02165.1	LTPL57 - Protease inhibitor/seed storage/LTP family protein precursor, expressed	Os12t0112401	Similar to RNA-binding protein 12.	NA	NA	NA
TraesCS1A01G366200	wds_W8.5_vs_HFZ_W8.5	1	TraesCS1A01G366200	LOC_Os05g46610.1	myb-like DNA-binding domain containing protein, putative, expressed	Os05t0543600	Similar to Myb-related protein.	NA	NA	OsMYB86-L2
TraesCS3A01G437700	wds_W8.5_vs_HFZ_W8.5	1	TraesCS3A01G437700	LOC_Os03g27120.1	ICE-like protease p20 domain containing protein, putative, expressed	Os03t0388900	Peptidase C14, caspase catalytic domain containing protein.	NA	NA	OsMC1, MC1
TraesCS2B01G521900	wds_W8.5_vs_HFZ_W8.5	1	TraesCS2B01G521900	LOC_Os04g56690.1	OsSAUR23 - Auxin-responsive SAUR gene family member, expressed	Os04t0662400	Auxin responsive SAUR protein family protein.	NA	NA	OsSAUR23
TraesCS7D01G417600	wds_W8.5_vs_HFZ_W8.5	1	TraesCS7D01G417600	LOC_Os06g48300.1	protein phosphatase 2C, putative, expressed	Os06t0698300	Protein phosphatase 2C family protein.	NA	NA	OsPP2C59, PP2C59, OsPP91
TraesCS5B01G081900	wds_W8.5_vs_HFZ_W8.5	1	TraesCS5B01G081900	LOC_Os12g38810.1	expressed protein	Os12t0577200	Conserved hypothetical protein.	NA	NA	NA
TraesCS1B01G202400	wds_W8.5_vs_HFZ_W8.5	1	TraesCS1B01G202400	LOC_Os10g36848.1	cytochrome P450, putative, expressed	Os10t0512400	Coniferaldehyde 5-hydroxylase, Lignin biosynthesis	CYP84A5, F5H1, OsCAld5H1	coniferaldehyde 5-hydroxylase 1, ferulate 5-hydroxylase 1	F5H1, OsCAld5H1, CAld5H1, CYP84A5
TraesCS2B01G294500	wds_W8.5_vs_HFZ_W8.5	1	TraesCS2B01G294500	LOC_Os04g28420.1	peptidyl-prolyl isomerase, putative, expressed	Os04t0352400	Peptidyl-prolyl cis-trans isomerase, FKBP-type domain containing protein.	NA	NA	OsFKBP62b, OsFKBP65
TraesCS3B01G382900	wds_W8.5_vs_HFZ_W8.5	1	TraesCS3B01G382900	LOC_Os01g61460.1	leaf senescence related protein, putative, expressed	Os01t0830700	Protein of unknown function DUF231, plant domain containing protein.	NA	NA	OsTBL12, TBL12, OsXOAT1
TraesCS4B01G139700	wds_W8.5_vs_HFZ_W8.5	1	TraesCS4B01G139700	LOC_Os07g01090.1	transmembrane amino acid transporter protein, putative, expressed	Os07t0100800	Similar to Amino acid permease.	NA	NA	OsProT3, ProT3
TraesCS4A01G119300	wds_W8.5_vs_HFZ_W8.5	1	TraesCS4A01G119300	LOC_Os03g19260.1	expressed protein	Os03t0305200	Conserved hypothetical protein.	NA	NA	NA
TraesCS6A01G330500	wds_W8.5_vs_HFZ_W8.5	1	TraesCS6A01G330500	LOC_Os06g10780.1	AP2 domain containing protein, expressed	Os02t0767800	Similar to DNA binding protein.	NA	NA	AP2/EREBP#139
TraesCS2B01G329000	wds_W6_vs_HFZ_W6	1	TraesCS2B01G329000	LOC_Os02g35460.1	ZOS2-10 - C2H2 zinc finger protein, expressed	Os04t0444100	Hypothetical conserved gene.	NA	NA	NA
TraesCS7D01G354000	wds_W6_vs_HFZ_W6	1	TraesCS7D01G354000	LOC_Os01g40860.1	aldehyde dehydrogenase, putative, expressed	Os01t0591000	Aldehyde/histidinol dehydrogenase domain containing protein.	NA	NA	ALDH1a, Aldh1a, OsALDH1a, OsALDH2C4, ALDH2C4
TraesCS7D01G201000	wds_W8.5_vs_HFZ_W8.5	1	TraesCS7D01G201000	LOC_Os02g50490.1	endoglucanase, putative, expressed	Os02t0738600	Similar to CEL5=CELLULASE 5 (Fragment).	NA	NA	OsGH9B8
TraesCS7A01G333200	wds_W8.5_vs_HFZ_W8.5	1	TraesCS7A01G333200	LOC_Os07g44090.3	myb-related protein Hv33, putative, expressed	Os03t0371800	Similar to Myb-like DNA-binding domain containing protein.	NA	NA	Os-MYB2, OsMYB2, MYB2
TraesCS2B01G309000	wds_W6_vs_HFZ_W6	1	TraesCS2B01G309000	LOC_Os04g33450.2	expressed protein	Os04t0408600	Protein of unknown function DUF662 family protein.	NA	NA	NA
TraesCS2D01G047500	wds_W8.5_vs_HFZ_W8.5	1	TraesCS2D01G047500	LOC_Os01g20206.1	methyltransferase, putative, expressed	Os01t0716500	Methyltransferase type 12 domain containing protein.	NA	NA	NA
TraesCS6B01G248600	wds_W4_vs_HFZ_W4	1	TraesCS6B01G248600	LOC_Os02g39730.2	expressed protein	Os02t0610700	Chlorophyll a/b binding protein domain domain containing protein.	NA	NA	NA
TraesCS4A01G477900	wds_W6_vs_HFZ_W6	1	TraesCS4A01G477900	NA	NA	NA	NA	NA	NA	NA
TraesCS7A01G392000	wds_W8.5_vs_HFZ_W8.5	1	TraesCS7A01G392000	LOC_Os06g42660.1	expressed protein	Os06t0633100	Similar to P10Sh249C12.	NA	NA	NA
TraesCS3B01G596700	wds_W8.5_vs_HFZ_W8.5	1	TraesCS3B01G596700	LOC_Os09g38910.1	OsWAK92 - OsWAK receptor-like protein kinase, expressed	Os09t0562600	Wall-associated kinase, Positive regulation of rice blast resistance	WAK92, OsWAK92, OsDEES1-L4	WALL-ASSOCIATED KINASE GENE 92	OsWAK92, OsDEES1-L4
TraesCS4D01G143200	wds_W4_vs_HFZ_W4	1	TraesCS4D01G143200	LOC_Os11g45710.1	Os11bglu36 SFR2 homologue, expressed	Os11t0683500	Glycoside hydrolase, family 1 protein.	NA	NA	Os11bglu36, Os11Bglu36, SFR2, sfr2
TraesCS4B01G190100	wds_W8.5_vs_HFZ_W8.5	1	TraesCS4B01G190100	LOC_Os03g18560.1	DUF538 domain containing protein, putative, expressed	Os03t0297000	Protein of unknown function DUF538 family protein.	NA	NA	NA
TraesCS2A01G275300	wds_W4_vs_HFZ_W4	1	TraesCS2A01G275300	LOC_Os04g28050.2	expressed protein	Os04t0348000	Similar to OSIGBa0130K07.6 protein.	NA	NA	NA
TraesCS6D01G135800	wds_W4_vs_HFZ_W4	1	TraesCS6D01G135800	LOC_Os03g29950.1	glucose-6-phosphate 1-dehydrogenase, chloroplast precursor, putative, expressed	Os03t0412800	Similar to Glucose-6-phosphate dehydrogenase precursor.	NA	NA	OsG6PDH4
TraesCS7A01G113600	wds_W4_vs_HFZ_W4	1	TraesCS7A01G113600	LOC_Os06g06250.2	GDSL-like lipase/acylhydrolase, putative, expressed	Os06t0156600	Lipase, GDSL domain containing protein.	NA	NA	OsGELP77, OsGELP77a, OsGELP77b
TraesCS6B01G339500	wds_W8.5_vs_HFZ_W8.5	1	TraesCS6B01G339500	LOC_Os07g37850.1	expressed protein	Os07t0565800	Similar to LLA-115.	NA	NA	NA
TraesCS2B01G562200	wds_W8.5_vs_HFZ_W8.5	1	TraesCS2B01G562200	NA	NA	NA	NA	NA	NA	NA
TraesCS4D01G116800	wds_W8.5_vs_HFZ_W8.5	1	TraesCS4D01G116800	NA	NA	NA	NA	NA	NA	NA
TraesCS2D01G063300	wds_W8.5_vs_HFZ_W8.5	1	TraesCS2D01G063300	LOC_Os04g16970.1	zinc finger, C3HC4 type domain containing protein, expressed	Os04t0243700	Zinc finger, RING/FYVE/PHD-type domain containing protein.	NA	NA	OsCTR1
TraesCS7D01G237600	wds_W6_vs_HFZ_W6	1	TraesCS7D01G237600	LOC_Os08g38810.1	BURP domain containing protein, expressed	Os08t0496800	Similar to RAFTIN1a protein (RAFTIN1a anther protein).	NA	NA	OsRAFTIN1, BURP13, OsBURP13, Os RAFTIN1
TraesCS7D01G062100	wds_W8.5_vs_HFZ_W8.5	1	TraesCS7D01G062100	LOC_Os06g04090.1	no apical meristem protein, putative, expressed	Os06t0131700	Similar to NAM protein.	NA	NA	ONAC007, ONAC7, OsSND1, SND1, OsSWN1, SWN1
TraesCS2A01G109800	wds_W8.5_vs_HFZ_W8.5	1	TraesCS2A01G109800	LOC_Os07g47790.1	AP2 domain containing protein, expressed	Os07t0674800	Similar to AP2 domain transcription factor EREBP.	NA	NA	OsERF#067, OsERF067, OsERF67, AP2/EREBP#076, AP2/EREBP76
TraesCS4D01G135400	wds_W6_vs_HFZ_W6	1	TraesCS4D01G135400	LOC_Os11g47930.1	alpha-hemolysin, putative, expressed	Os11t0706100	Protein of unknown function DUF37 family protein.	NA	NA	NA
TraesCS7D01G164500	wds_W8.5_vs_HFZ_W8.5	1	TraesCS7D01G164500	LOC_Os03g18850.1	pathogenesis-related Bet v I family protein, putative, expressed	Os03t0300400	Pathogen-related protein (JIOsPR10).	NA	NA	JIOsPR10, OsPR10
TraesCS5D01G389300	wds_W8.5_vs_HFZ_W8.5	1	TraesCS5D01G389300	LOC_Os03g52910.1	uncharacterized UPF0114 domain containing protein, expressed	Os03t0739700	Uncharacterised protein family UPF0114 domain containing protein.	NA	NA	NA
TraesCS2A01G482000	wds_W4_vs_HFZ_W4	1	TraesCS2A01G482000	LOC_Os09g07480.1	membrane associated DUF588 domain containing protein, putative, expressed	Os09t0249400	Uncharacterised protein family UPF0497, trans-membrane plant domain containing protein.	NA	NA	NA
TraesCS5D01G461600	wds_W8.5_vs_HFZ_W8.5	1	TraesCS5D01G461600	LOC_Os03g58900.1	galactosyltransferase family protein, putative, expressed	Os07t0194800	Similar to Galactosyltransferase/ transferase, transferring hexosyl groups.	NA	NA	NA
TraesCS2D01G094200	wds_W4_vs_HFZ_W4	1	TraesCS2D01G094200	LOC_Os07g48980.1	nicotianamine synthase, putative, expressed	Os07t0689600	Nicotianamine synthase 3 (EC 2.5.1.43) (S-adenosyl-L-methionine:S- adenosyl-L-methionine:S-adenosyl-methionine 3-amino-3- carboxypropyltransferase 3) (OsNAS3).	NA	NA	OsNAS3
TraesCS3D01G145600	wds_W8.5_vs_HFZ_W8.5	1	TraesCS3D01G145600	LOC_Os01g11810.1	powdery mildew resistant protein 5, putative, expressed	Os01t0217000	Protein of unknown function DUF231, plant domain containing protein.	NA	NA	OsTBL19, TBL19
TraesCS5D01G019900	wds_W4_vs_HFZ_W4	1	TraesCS5D01G019900	LOC_Os06g51400.1	expressed protein	Os06t0730500	Conserved hypothetical protein.	NA	NA	NA
TraesCS3D01G167400	wds_W8.5_vs_HFZ_W8.5	1	TraesCS3D01G167400	LOC_Os05g15630.1	membrane associated DUF588 domain containing protein, putative, expressed	Os05t0245300	Uncharacterised protein family UPF0497, trans-membrane plant subgroup domain containing protein.	NA	NA	OsBLE3
TraesCS1D01G424500	wds_W8.5_vs_HFZ_W8.5	1	TraesCS1D01G424500	LOC_Os11g05170.1	expressed protein	Os11t0149200	Conserved hypothetical protein.	NA	NA	NA
TraesCS6D01G112200	wds_W8.5_vs_HFZ_W8.5	1	TraesCS6D01G112200	LOC_Os02g05730.1	protein kinase domain containing protein, expressed	Os02t0151100	Hypothetical conserved gene.	NA	NA	NA
TraesCS5B01G490100	wds_W8.5_vs_HFZ_W8.5	1	TraesCS5B01G490100	LOC_Os03g60560.1	ZOS3-21 - C2H2 zinc finger protein, expressed	Os03t0820300	TFIIIA-type zinc finger protein, Transcription activator, Abiotic stress tolerance	ZFP182	zinc finger protein ZFP182, zinc finger protein 182	ZFP182
TraesCS7D01G454000	wds_W8.5_vs_HFZ_W8.5	1	TraesCS7D01G454000	LOC_Os04g09390.1	HEV3 - Hevein family protein precursor, expressed	Os04t0173800	Lectin precursor (Agglutinin).	NA	NA	NA
TraesCS3B01G375100	wds_W8.5_vs_HFZ_W8.5	1	TraesCS3B01G375100	LOC_Os01g60450.1	cytochrome P450, putative, expressed	Os05t0320700	Similar to Cytochrome P450.	NA	NA	C4H2, OsC4H, OsC4HL, C4H
TraesCS4D01G282000	wds_W6_vs_HFZ_W6	1	TraesCS4D01G282000	LOC_Os03g07140.1	male sterility protein, putative, expressed	Os03t0167600	Similar to Male sterility protein 2.	NA	NA	OsMS2, MS2, OsDPW, DPW, DPW1
TraesCS3B01G023700	wds_W8.5_vs_HFZ_W8.5	1	TraesCS3B01G023700	LOC_Os01g02920.1	glycosyltransferase protein, putative, expressed	Os01t0118700	Similar to HGA4.	NA	NA	NA
TraesCS5D01G536500	wds_W8.5_vs_HFZ_W8.5	1	TraesCS5D01G536500	LOC_Os03g63270.1	regulatory protein, putative, expressed	Os07t0294800	Similar to regulatory protein.	NA	NA	NA
TraesCS2A01G195000	wds_W4_vs_HFZ_W4	1	TraesCS2A01G195000	NA	NA	NA	NA	NA	NA	NA
TraesCS6D01G060900	wds_W8.5_vs_HFZ_W8.5	1	TraesCS6D01G060900	LOC_Os02g36530.1	expressed protein	Os02t0575000	Conserved hypothetical protein.	NA	NA	NA
TraesCS2A01G062600	wds_W8.5_vs_HFZ_W8.5	1	TraesCS2A01G062600	LOC_Os10g05950.1	POEI11 - Pollen Ole e I allergen and extensin family protein precursor, expressed	Os10t0150300	Protein of unknown function DUF1210 family protein.	NA	NA	NA
TraesCS6D01G295500	wds_W8.5_vs_HFZ_W8.5	1	TraesCS6D01G295500	LOC_Os02g52150.1	heat shock 22 kDa protein, mitochondrial precursor, putative, expressed	Os02t0758000	Similar to Low molecular weight heat shock protein precursor (Mitochondrial small heat shock protein 22).	NA	NA	OsHsp24.1, OsHSP24.1
TraesCS5D01G393200	wds_W8.5_vs_HFZ_W8.5	1	TraesCS5D01G393200	LOC_Os03g53340.1	HSF-type DNA-binding domain containing protein, expressed	Os03t0795900	Heat stress transcriptioon factor, High-temperature stress tolerance, Tolerance to environmental stresses	HSFA2E, HSfA2e, OsHsfA2e, OsHsf-12, HSF12	HEAT STRESS TRANSCRIPTION FACTOR A2E, Heat stress transcription factor A2e, Heat stress transcription factor A-2e, Heat stress transcription factor 12	HSfA2e, OsHsfA2e, OsHsf-12, HSF12, OsHsfA2a, HsfA2a
TraesCS2A01G420300	wds_W4_vs_HFZ_W4	1	TraesCS2A01G420300	NA	NA	NA	NA	NA	NA	NA
TraesCS4A01G405300	wds_W8.5_vs_HFZ_W8.5	1	TraesCS4A01G405300	LOC_Os03g42654.1	expressed protein	Os03t0624900	Hypothetical conserved gene.	NA	NA	NA
TraesCS2B01G458000	wds_W6_vs_HFZ_W6	1	TraesCS2B01G458000	LOC_Os04g51250.1	expressed protein	Os04t0601500	Similar to B0403H10-OSIGBa0105A11.11 protein.	NA	NA	NA
TraesCS6A01G323800	wds_W8.5_vs_HFZ_W8.5	1	TraesCS6A01G323800	LOC_Os02g53320.1	universal stress protein domain containing protein, putative, expressed	Os02t0773200	UspA domain containing protein.	NA	NA	NA
TraesCS4D01G187300	wds_W8.5_vs_HFZ_W8.5	1	TraesCS4D01G187300	LOC_Os03g19070.1	long cell-linked locus protein, putative, expressed	Os03t0302800	Similar to Long cell-linked locus protein.	NA	NA	NA
TraesCS3A01G180200	wds_W8.5_vs_HFZ_W8.5	1	TraesCS3A01G180200	LOC_Os01g15830.1	peroxidase precursor, putative, expressed	Os01t0263300	Similar to Peroxidase 72 precursor (EC 1.11.1.7) (Atperox P72) (PRXR8) (ATP6a).	NA	NA	atp6, OsPOX1, prx3, POX1
TraesCS3D01G477700	wds_W8.5_vs_HFZ_W8.5	1	TraesCS3D01G477700	LOC_Os01g71474.1	glycosyl hydrolases family 17, putative, expressed	Os05t0375400	Beta-glucanase precursor.	NA	NA	OsPR2, Gns1, OsEGL1
TraesCS3D01G312400	wds_W6_vs_HFZ_W6	1	TraesCS3D01G312400	NA	NA	NA	NA	NA	NA	NA
TraesCS3B01G060400	wds_W6_vs_HFZ_W6	1	TraesCS3B01G060400	LOC_Os01g04640.1	reticulon domain containing protein, putative, expressed	Os01t0139000	Reticulon family protein.	NA	NA	NA
TraesCS2B01G337100	wds_W8.5_vs_HFZ_W8.5	1	TraesCS2B01G337100	LOC_Os04g37760.1	expressed protein	Os04t0450600	Similar to H0818E04.21 protein.	NA	NA	NA
TraesCS3A01G213100	wds_W8.5_vs_HFZ_W8.5	1	TraesCS3A01G213100	LOC_Os05g08770.1	uncharacterized protein At4g06744 precursor, putative, expressed	Os05t0180300	Leucine-rich repeat, plant specific containing protein.	NA	NA	NA
TraesCS4D01G186600	wds_W8.5_vs_HFZ_W8.5	1	TraesCS4D01G186600	LOC_Os03g19260.1	expressed protein	Os03t0305200	Conserved hypothetical protein.	NA	NA	NA
TraesCS1B01G117500	wds_W8.5_vs_HFZ_W8.5	1	TraesCS1B01G117500	LOC_Os05g05680.1	1-aminocyclopropane-1-carboxylate oxidase, putative, expressed	Os05t0149400	ACC oxidase, Ethylene biosynthesis	ACO5, OsACO5	AMINOCYCLOPROPANE-1-CARBOXYLIC ACID OXIDASE 5, ACC oxidase 5	OsACO5, 2-ODD14, Os2-ODD14, 2ODD14, Os2ODD14
TraesCS2A01G527100	wds_W6_vs_HFZ_W6	1	TraesCS2A01G527100	LOC_Os04g54390.1	nuclease PA3, putative, expressed	Os04t0636400	Similar to H0410G08.16 protein.	NA	NA	NA
TraesCS1A01G239700	wds_W6_vs_HFZ_W6	1	TraesCS1A01G239700	LOC_Os05g31760.1	annexin, putative, expressed	Os05t0382900	Annexin family protein.	NA	NA	OsANN4
TraesCS7D01G159000	wds_W4_vs_HFZ_W4	1	TraesCS7D01G159000	LOC_Os01g71840.1	retrotransposon protein, putative, unclassified, expressed	Os02t0164000	Peptidase C48, SUMO/Sentrin/Ubl1 domain containing protein.	NA	NA	NA
TraesCSU01G156500	wds_W6_vs_HFZ_W6	1	TraesCSU01G156500	LOC_Os03g48430.1	1-aminocyclopropane-1-carboxylate oxidase homolog 4, putative, expressed	Os03t0690500	Similar to Oxidoreductase, 2OG-Fe oxygenase family protein, expressed.	NA	NA	NA
TraesCS2B01G591200	wds_W6_vs_HFZ_W6	1	TraesCS2B01G591200	LOC_Os04g58120.1	CRP2 - Cysteine-rich family protein precursor, expressed	Os04t0677600	Similar to H0402C08.10 protein.	NA	NA	NA
TraesCS4D01G286200	wds_W4_vs_HFZ_W4	1	TraesCS4D01G286200	LOC_Os03g07440.1	putativ eribonuclease P, putative, expressed	Os03t0170500	Similar to Putativ eribonuclease P.	NA	NA	NA
TraesCS1B01G299300	wds_W6_vs_HFZ_W6	1	TraesCS1B01G299300	NA	NA	Os05t0465000	Conserved hypothetical protein.	NA	NA	NA
TraesCS7B01G216700	wds_W8.5_vs_HFZ_W8.5	1	TraesCS7B01G216700	LOC_Os03g48920.1	DUF1517 domain containing protein, putative, expressed	Os03t0695500	Similar to predicted protein.	NA	NA	NA
TraesCS3B01G036600	wds_W6_vs_HFZ_W6	1	TraesCS3B01G036600	LOC_Os01g03670.1	dihydroflavonol-4-reductase, putative, expressed	Os01t0127500	NAD(P)-binding domain containing protein.	NA	NA	NA
TraesCS1A01G070900	wds_W8.5_vs_HFZ_W8.5	1	TraesCS1A01G070900	LOC_Os03g64230.1	expressed protein	Os03t0859900	Protein of unknown function DUF547 domain containing protein.	NA	NA	NA
TraesCSU01G146800	wds_W8.5_vs_HFZ_W8.5	1	TraesCSU01G146800	LOC_Os10g05950.1	POEI11 - Pollen Ole e I allergen and extensin family protein precursor, expressed	Os10t0150300	Protein of unknown function DUF1210 family protein.	NA	NA	NA
TraesCS2B01G163600	wds_W8.5_vs_HFZ_W8.5	1	TraesCS2B01G163600	LOC_Os07g45260.1	glycosyl transferase 8 domain containing protein, putative, expressed	Os07t0646800	Similar to Avr9/Cf-9 rapidly elicited protein 231.	NA	NA	OsSTA200
TraesCS1D01G342100	wds_W8.5_vs_HFZ_W8.5	1	TraesCS1D01G342100	LOC_Os05g44340.1	heat shock protein 101, putative, expressed	Os05t0519700	Heat shock protein, Long-term acquired thermotolerance	HSP101, Oshsp101, OsHSP101, ClpB-cyt, OsClpB-cyt, ClpB-C/Hsp100, OsClpB-C	HEAT SHOCK PROTEIN 101, Heat shock protein 101, class I Clp ATPase B-CYT, Clp-B cytoplasmic, Heat shock protein 101, ClpB/Hsp100 cytoplasmic isoform	Oshsp101, OsHSP101, ClpB-cyt, OsClpB-cyt, ClpB-C/Hsp100, OsClpB-C
TraesCS5B01G248900	wds_W8.5_vs_HFZ_W8.5	1	TraesCS5B01G248900	LOC_Os08g37990.1	expressed protein	Os09t0473600	Hypothetical conserved gene.	NA	NA	NA
TraesCS2B01G102900	wds_W8.5_vs_HFZ_W8.5	1	TraesCS2B01G102900	LOC_Os12g16410.1	isoflavone reductase, putative, expressed	Os12t0265100	Similar to Pinoresinol-lariciresinol reductase TH2.	NA	NA	NA
TraesCS3D01G244900	wds_W8.5_vs_HFZ_W8.5	1	TraesCS3D01G244900	LOC_Os01g47780.1	fasciclin domain containing protein, expressed	Os01t0668100	Similar to Arabinogalactan-like protein.	NA	NA	OsFLA7
TraesCS5D01G521600	wds_W4_vs_HFZ_W4	1	TraesCS5D01G521600	LOC_Os03g62270.1	MATE efflux family protein, putative, expressed	Os03t0839200	Multi antimicrobial extrusion protein MatE family protein.	NA	NA	NA
TraesCS4B01G194100	wds_W8.5_vs_HFZ_W8.5	1	TraesCS4B01G194100	LOC_Os03g18140.1	expressed protein	Os03t0291800	Similar to ESK1 (ESKIMO 1).	NA	NA	OsTBL15, TBL15, OsXOAT6
TraesCS5B01G257000	wds_W8.5_vs_HFZ_W8.5	1	TraesCS5B01G257000	LOC_Os05g23140.1	retrotransposon protein, putative, LINE subclass, expressed	Os03t0245800	Similar to Heat shock protein 26.	NA	NA	OsHSP26, Oshsp26, OsHSP26.7
TraesCS3A01G501200	wds_W8.5_vs_HFZ_W8.5	1	TraesCS3A01G501200	NA	NA	NA	NA	NA	NA	NA
TraesCS1D01G146600	wds_W8.5_vs_HFZ_W8.5	1	TraesCS1D01G146600	LOC_Os10g32980.1	CESA7 - cellulose synthase, expressed	Os10t0467800	Secondary wall-specific cellulose synthase, Secondary cell wall formation	CESA7, OsCesA7, OsCESA7, OS_CESA07, OsCesA 7, CesA7	CELLULOSE SYNTHASE A7, Cellulose synthase A catalytic subunit 7 [UDP-forming], Cellulose synthase A catalytic subunit 7	OsCesA7, OsCESA7, OS_CESA07, OsCesA 7, CesA7
TraesCS4D01G143800	wds_W4_vs_HFZ_W4	1	TraesCS4D01G143800	LOC_Os11g45250.1	ribonucleases P/MRP protein subunit POP1 containing protein, expressed	Os11t0677500	Similar to Ribonucleases P/MRP protein subunit POP1 containing protein, expressed.	NA	NA	NA
TraesCS2A01G062200	wds_W8.5_vs_HFZ_W8.5	1	TraesCS2A01G062200	LOC_Os10g05950.1	POEI11 - Pollen Ole e I allergen and extensin family protein precursor, expressed	Os10t0150300	Protein of unknown function DUF1210 family protein.	NA	NA	NA
TraesCS7B01G294200	wds_W8.5_vs_HFZ_W8.5	1	TraesCS7B01G294200	LOC_Os06g42660.1	expressed protein	Os06t0633100	Similar to P10Sh249C12.	NA	NA	NA
TraesCS3B01G048700	wds_W8.5_vs_HFZ_W8.5	1	TraesCS3B01G048700	LOC_Os01g04350.1	hsp20/alpha crystallin family protein, putative, expressed	Os01t0135900	LMW heat shock protein.	NA	NA	Oshsp17.9B., OsHsp17.9B
TraesCS6A01G367300	wds_W4_vs_HFZ_W4	1	TraesCS6A01G367300	LOC_Os02g55870.1	heparanase-like protein precursor, putative, expressed	Os02t0802200	Glycoside hydrolase family 79, N-terminal protein.	NA	NA	NA
TraesCS1D01G163800	wds_W8.5_vs_HFZ_W8.5	1	TraesCS1D01G163800	LOC_Os10g36180.1	expressed protein	Os10t0505900	Conserved hypothetical protein.	NA	NA	NA
TraesCS4A01G216600	wds_W4_vs_HFZ_W4	1	TraesCS4A01G216600	NA	NA	NA	NA	NA	NA	NA
TraesCS3D01G375200	wds_W4_vs_HFZ_W4	1	TraesCS3D01G375200	LOC_Os01g65200.3	proton-dependent oligopeptide transport, putative, expressed	Os01t0871500	TGF-beta receptor, type I/II extracellular region family protein.	NA	NA	NA
TraesCS6A01G312400	wds_W8.5_vs_HFZ_W8.5	1	TraesCS6A01G312400	LOC_Os02g50490.1	endoglucanase, putative, expressed	Os02t0738600	Similar to CEL5=CELLULASE 5 (Fragment).	NA	NA	OsGH9B8
TraesCS5B01G236400	wds_W8.5_vs_HFZ_W8.5	1	TraesCS5B01G236400	LOC_Os09g28354.1	CPuORF39 - conserved peptide uORF-containing transcript, expressed	Os09t0456800	Similar to Heat stress transcription factor Spl7 (Heat shock transcription factor) (Heat shock factor RHSF10).	NA	NA	HSfB1, OsHsfB1, OsHsf-23, HSF23, OsHsf23, TBF1
TraesCS3B01G243500	wds_W8.5_vs_HFZ_W8.5	1	TraesCS3B01G243500	LOC_Os05g08770.1	uncharacterized protein At4g06744 precursor, putative, expressed	Os05t0180300	Leucine-rich repeat, plant specific containing protein.	NA	NA	NA
TraesCS4D01G276500	wds_W8.5_vs_HFZ_W8.5	1	TraesCS4D01G276500	LOC_Os03g06630.2	heat stress transcription factor, putative, expressed	Os03t0161900	Heat stress transcriptioon factor, High-temperature stress tolerance	HSFA2D, HSfA2d, OsHsfA2d, OsHsf-08, rHsf7, HSF08, HSF7, OsHSF7, OsHSFA2dI, OsHSFA2dII, OsHSFA2dIII	HEAT STRESS TRANSCRIPTION FACTOR A2D, Heat stress transcription factor A2d, Heat stress transcription factor A-2d, Heat stress transcription factor 8, Heat stress transcription factor 7	HSfA2d, OsHsfA2d, OsHsf-08, rHsf7, HSF08, HSF7, OsHSF7, OsHSFA2dI, OsHSFA2dII, OsHSFA2dIII, OsHsfA6b, HsfA6b
TraesCS7A01G466300	wds_W8.5_vs_HFZ_W8.5	1	TraesCS7A01G466300	LOC_Os04g09390.1	HEV3 - Hevein family protein precursor, expressed	Os04t0173800	Lectin precursor (Agglutinin).	NA	NA	NA
TraesCS2A01G590600	wds_W4_vs_HFZ_W4	1	TraesCS2A01G590600	LOC_Os04g58200.1	protochlorophyllide reductase A, chloroplast precursor, putative, expressed	Os04t0678700	Similar to Protochlorophyllide reductase (EC 1.3.1.33) (PCR) (NADPH- protochlorophyllide oxidoreductase) (POR) (Fragment).	NA	NA	OsPorA, PORA, OsPORA
TraesCS5D01G464900	wds_W4_vs_HFZ_W4	1	TraesCS5D01G464900	LOC_Os01g41710.1	chlorophyll A-B binding protein, putative, expressed	Os01t0600900	Chlorophyll a-b binding protein 2, chloroplast precursor (LHCII type I CAB-2) (LHCP).	NA	NA	cab2R, CAB-2, OsLhcp, Lhcb1, Lhcb1a, OsLhcb1, OsLhcb1a
TraesCS2A01G332200	wds_W8.5_vs_HFZ_W8.5	1	TraesCS2A01G332200	LOC_Os04g39010.1	heavy metal associated domain containing protein, expressed	Os04t0464100	Heavy metal transport/detoxification protein domain containing protein.	NA	NA	NA
TraesCSU01G092300	wds_W6_vs_HFZ_W6	1	TraesCSU01G092300	LOC_Os05g10330.1	HAD superfamily phosphatase, putative, expressed	Os05t0191700	Similar to Stem 28 kDa glycoprotein.	NA	NA	NA
TraesCS6D01G122800	wds_W6_vs_HFZ_W6	1	TraesCS6D01G122800	LOC_Os08g29170.1	dehydrogenase, putative, expressed	Os08t0379400	Similar to Quinone oxidoreductase-like protein.	NA	NA	NA
TraesCS3D01G006500	wds_W8.5_vs_HFZ_W8.5	1	TraesCS3D01G006500	NA	NA	NA	NA	NA	NA	NA
TraesCS3D01G329000	wds_W8.5_vs_HFZ_W8.5	1	TraesCS3D01G329000	LOC_Os01g59610.1	KAZ1 - Kazal-type serine protease inhibitor precursor, expressed	Os10t0140900	Similar to serine-type endopeptidase inhibitor.	NA	NA	NA
TraesCS3B01G138900	wds_W8.5_vs_HFZ_W8.5	1	TraesCS3B01G138900	LOC_Os01g08380.1	transferase family protein, putative, expressed	Os01t0179000	Transferase family protein.	NA	NA	OsAT6, OsAt6
TraesCS1A01G306600	wds_W8.5_vs_HFZ_W8.5	1	TraesCS1A01G306600	LOC_Os01g41710.1	chlorophyll A-B binding protein, putative, expressed	Os01t0600900	Chlorophyll a-b binding protein 2, chloroplast precursor (LHCII type I CAB-2) (LHCP).	NA	NA	cab2R, CAB-2, OsLhcp, Lhcb1, Lhcb1a, OsLhcb1, OsLhcb1a
TraesCS4D01G270000	wds_W8.5_vs_HFZ_W8.5	1	TraesCS4D01G270000	LOC_Os03g05920.1	expressed protein	Os03t0154100	Aromatic-ring hydroxylase family protein.	NA	NA	NA
TraesCS2D01G393400	wds_W8.5_vs_HFZ_W8.5	1	TraesCS2D01G393400	LOC_Os04g49000.1	zinc finger, C3HC4 type domain containing protein, expressed	Os04t0579200	Zinc finger, RING/FYVE/PHD-type domain containing protein.	NA	NA	NA
TraesCS5B01G149900	wds_W8.5_vs_HFZ_W8.5	1	TraesCS5B01G149900	LOC_Os11g01730.1	laccase-23 precursor, putative, expressed	Os12t0108000	Similar to Laccase (Diphenol oxidase).	NA	NA	OsLAC27
TraesCS3D01G184300	wds_W4_vs_HFZ_W4	1	TraesCS3D01G184300	LOC_Os01g15770.1	transmembrane protein 136, putative, expressed	Os01t0262500	TRAM/LAG1/CLN8 homology domain domain containing protein.	NA	NA	NA
TraesCS2D01G097600	wds_W8.5_vs_HFZ_W8.5	1	TraesCS2D01G097600	LOC_Os07g48770.1	serine hydrolase domain containing protein, expressed	Os07t0687100	Protein of unknown function DUF341 family protein.	NA	NA	NA
TraesCS7D01G553100	wds_W4_vs_HFZ_W4	1	TraesCS7D01G553100	LOC_Os11g32480.1	TPR repeat region family protein, expressed	Os11t0528300	Protein of unknown function DUF339 family protein.	NA	NA	NA
TraesCS6B01G411200	wds_W8.5_vs_HFZ_W8.5	1	TraesCS6B01G411200	LOC_Os12g32240.1	eukaryotic translation initiation factor 5A, putative, expressed	Os12t0507200	Similar to Eukaryotic translation initiation factor 5A-2 (eIF-5A-2) (eIF-4D).	NA	NA	eIF-4d, EIF4D, elF-4D
TraesCS2D01G110000	wds_W8.5_vs_HFZ_W8.5	1	TraesCS2D01G110000	LOC_Os07g47790.1	AP2 domain containing protein, expressed	Os07t0674800	Similar to AP2 domain transcription factor EREBP.	NA	NA	OsERF#067, OsERF067, OsERF67, AP2/EREBP#076, AP2/EREBP76
TraesCS1D01G404300	wds_W8.5_vs_HFZ_W8.5	1	TraesCS1D01G404300	LOC_Os08g13920.1	glycosyl hydrolases family 16, putative, expressed	Os08t0237000	Xyloglucan endotransglycosylase/hydrolase protein 8 precursor (EC 2.4.1.207) (End-xyloglucan transferase) (OsXTH8) (OsXRT5).	NA	NA	OsXTH17, OsXTH8
TraesCS3B01G130300	wds_W8.5_vs_HFZ_W8.5	1	TraesCS3B01G130300	LOC_Os01g08860.1	hsp20/alpha crystallin family protein, putative, expressed	Os01t0184100	Class II small heat shock protein, Positive regulation in both Xoo resistance and heat/salt tolerance	OsHsp18.0, Oshsp18.0-CII	Oryza sativa small heat shock protein 18.0	OsHSP18.0-CII, Oshsp18.0-CII, OsHSP18.0, OsHSP18.2
TraesCS3D01G403000	wds_W8.5_vs_HFZ_W8.5	1	TraesCS3D01G403000	LOC_Os03g63900.1	1-aminocyclopropane-1-carboxylate oxidase 2, putative, expressed	Os03t0856000	2OG-Fe(II) oxygenase domain containing protein.	NA	NA	2-ODD26, Os2-ODD26, Os2ODD26
TraesCS1D01G072700	wds_W8.5_vs_HFZ_W8.5	1	TraesCS1D01G072700	LOC_Os05g03640.1	flavonol synthase/flavanone 3-hydroxylase, putative, expressed	Os05t0127500	Similar to Leucoanthocyanidin dioxygenase-like protein.	NA	NA	2-ODD6, Os2-ODD6, Os2ODD6
TraesCS1D01G157500	wds_W6_vs_HFZ_W6	1	TraesCS1D01G157500	LOC_Os10g34360.1	stilbene synthase, putative, expressed	Os10t0484800	Orthologue of Arabidopsis PKSA/LAP6, Regulation of pollen exine formation	OsLAP6, OsPKS1, OsLAP6/OsPKS1	POLYKETIDE SYNTHASE 1	OsPKS1, PKS1, YY2, OsPKS21, PKS21, OsLAP6/OsPKS1, OsLAP6
TraesCS7A01G484700	wds_W8.5_vs_HFZ_W8.5	1	TraesCS7A01G484700	LOC_Os03g02300.1	expressed protein	Os03t0114100	Conserved hypothetical protein.	NA	NA	NA
TraesCS4A01G098600	wds_W8.5_vs_HFZ_W8.5	1	TraesCS4A01G098600	LOC_Os03g16920.1	DnaK family protein, putative, expressed	Os03t0277300	Heat shock protein 70.	NA	NA	OsHSP70, OsEnS-45
TraesCS2B01G111700	wds_W6_vs_HFZ_W6	1	TraesCS2B01G111700	LOC_Os02g34490.1	Leucine Rich Repeat family protein, expressed	Os02t0549900	Hypothetical conserved gene.	NA	NA	NA
TraesCS6B01G456600	wds_W8.5_vs_HFZ_W8.5	1	TraesCS6B01G456600	LOC_Os11g31060.1	IQ calmodulin-binding and BAG domain containing protein, putative, expressed	Os11t0506800	Similar to BAG domain containing protein.	NA	NA	OsBAG5
TraesCS1D01G191800	wds_W4_vs_HFZ_W4	1	TraesCS1D01G191800	LOC_Os10g38920.1	protein kinase domain containing protein, expressed	Os10t0533150	Similar to BRASSINOSTEROID INSENSITIVE 1-associated receptor kinase 1.	NA	NA	NA
TraesCS5B01G219700	wds_W8.5_vs_HFZ_W8.5	1	TraesCS5B01G219700	LOC_Os09g25760.1	tetraspanin family protein, putative, expressed	Os09t0425900	Similar to Senescence-associated protein 5.	NA	NA	OsSAP, OsTET13
TraesCS6B01G201700	wds_W8.5_vs_HFZ_W8.5	1	TraesCS6B01G201700	LOC_Os02g09480.1	myb-like DNA-binding domain containing protein, putative, expressed	Os02t0187700	Similar to Myb-related protein B (B-Myb) (Myb-related protein 1) (XMYB1).	NA	NA	NA
TraesCS2A01G136600	wds_W8.5_vs_HFZ_W8.5	1	TraesCS2A01G136600	LOC_Os05g25220.1	expressed protein	NA	NA	NA	NA	NA
TraesCS3A01G460900	wds_W8.5_vs_HFZ_W8.5	1	TraesCS3A01G460900	LOC_Os01g70970.1	protein kinase, putative, expressed	Os05t0371600	Similar to BRASSINOSTEROID INSENSITIVE 1-associated receptor kinase 1.	NA	NA	OsRLCK184
TraesCS7D01G341500	wds_W8.5_vs_HFZ_W8.5	1	TraesCS7D01G341500	LOC_Os08g06100.1	O-methyltransferase, putative, expressed	Os08t0157500	Caffeic acid O-methyltransferase, Flavonoid 3'-O-methyltransferase, Melatonin biosynthesis, Tricin biosynthesis	ROMT9, COMT, OsCOMT, ROMT-9, OsCOMT1, OsCAldOMT1, CAldOMT1, OsOMT	O-METHYLTRANSFERASE 9, Quercetin 3-O-methyltransferase 1, Flavonol 3-O-methyltransferase 1, caffeic acid 3-O-methyltransferase, caffeic acid O-methyltransferase 1, 5-hydroxyconiferaldehyde O-methyltransferase 1, 5-hydroxyconiferaldehyde OMT1, 5-HCAld OMT1	COMT, OsCOMT, ROMT-9, OsCOMT1, OsCAldOMT1, CAldOMT1, OsOMT
TraesCS7D01G317800	wds_W4_vs_HFZ_W4	1	TraesCS7D01G317800	NA	NA	NA	NA	NA	NA	NA
TraesCS7D01G173300	wds_W8.5_vs_HFZ_W8.5	1	TraesCS7D01G173300	LOC_Os06g11090.1	CXE carboxylesterase, putative, expressed	Os06t0214300	Alpha/beta hydrolase fold-3 domain containing protein.	NA	NA	NA
TraesCS2A01G187100	wds_W8.5_vs_HFZ_W8.5	1	TraesCS2A01G187100	LOC_Os07g38950.1	expressed protein	Os07t0577500	Conserved hypothetical protein.	NA	NA	NA
TraesCS6A01G089200	wds_W6_vs_HFZ_W6	1	TraesCS6A01G089200	LOC_Os02g03430.1	expressed protein	Os02t0126600	Conserved hypothetical protein.	NA	NA	NA
TraesCS2A01G215100	wds_W6_vs_HFZ_W6	1	TraesCS2A01G215100	LOC_Os07g35940.1	beta-amylase, putative, expressed	Os07t0543100	Similar to Beta-amylase (EC 3.2.1.2).	NA	NA	NA
TraesCS3A01G035400	wds_W8.5_vs_HFZ_W8.5	1	TraesCS3A01G035400	LOC_Os01g04350.1	hsp20/alpha crystallin family protein, putative, expressed	Os01t0135900	LMW heat shock protein.	NA	NA	Oshsp17.9B., OsHsp17.9B
TraesCS2B01G561300	wds_W8.5_vs_HFZ_W8.5	1	TraesCS2B01G561300	LOC_Os04g54280.1	retrotransposon protein, putative, Ty1-copia subclass, expressed	Os04t0635100	Similar to H0315F07.12 protein.	NA	NA	NA
TraesCS1B01G429400	wds_W8.5_vs_HFZ_W8.5	1	TraesCS1B01G429400	LOC_Os05g49080.1	expressed protein	Os05t0565701	Conserved hypothetical protein.	NA	NA	NA
TraesCSU01G201000	wds_W8.5_vs_HFZ_W8.5	1	TraesCSU01G201000	LOC_Os10g05950.1	POEI11 - Pollen Ole e I allergen and extensin family protein precursor, expressed	Os10t0150300	Protein of unknown function DUF1210 family protein.	NA	NA	NA
TraesCS1D01G284000	wds_W8.5_vs_HFZ_W8.5	1	TraesCS1D01G284000	LOC_Os05g38530.1	DnaK family protein, putative, expressed	Os05t0460000	Similar to 70 kDa heat shock cognate protein 1.	NA	NA	OsctHSP70-1, ctHSP70-1, OsMed37_6, Med37_6
TraesCS7B01G103300	wds_W6_vs_HFZ_W6	1	TraesCS7B01G103300	LOC_Os01g41710.1	chlorophyll A-B binding protein, putative, expressed	Os01t0600900	Chlorophyll a-b binding protein 2, chloroplast precursor (LHCII type I CAB-2) (LHCP).	NA	NA	cab2R, CAB-2, OsLhcp, Lhcb1, Lhcb1a, OsLhcb1, OsLhcb1a
TraesCS3D01G122100	wds_W8.5_vs_HFZ_W8.5	1	TraesCS3D01G122100	LOC_Os05g08620.1	expressed protein	Os01t0178850	Similar to predicted protein.	NA	NA	NA
TraesCS2A01G132600	wds_W8.5_vs_HFZ_W8.5	1	TraesCS2A01G132600	LOC_Os07g46380.1	glycosyltransferase, putative, expressed	Os07t0657400	Glycosyltransferase AER61, uncharacterized domain containing protein.	NA	NA	NA
[truncated: 637 more rows]
