# Supplementary material for: A Multi-Omics Approach for Rapid Identification of Large Genomic Lesions at the Wheat Dense Spike (wds) Locus
Source: Front Plant Sci. 2022 Apr 13;13:850302. doi: 10.3389/fpls.2022.850302 (PMC9043957; doi:10.3389/fpls.2022.850302)
Supplement: Supplementary file 16 [file Table_12.xlsx]

## Sheet: Sheet1
Supplementary Table 12 GO enrichment result of DEGs at the W4 stage
ID	Description	GeneRatio	BgRatio	pvalue	p.adjust	qvalue	geneID	Count	Term_type
GO:2000022	regulation of jasmonic acid mediated signaling pathway	27/3402	82/107890	1.69059e-20	4.29578e-17	4.04139e-17	TraesCS2D02G285300/TraesCS2A02G286700/TraesCS4A02G008000/TraesCS7B02G107700/TraesCS3A02G351400/TraesCS2B02G303600/TraesCS4B02G296900/TraesCS4A02G007900/TraesCS4A02G007800/TraesCS7B02G108300/TraesCS7B02G108400/TraesCS4D02G295900/TraesCS7B02G107800/TraesCS7A02G201600/TraesCS4B02G297100/TraesCS4D02G296000/TraesCS7D02G204600/TraesCS7B02G108000/TraesCS4B02G297000/TraesCS7D02G204200/TraesCS7A02G201100/…	27	BP
GO:0046244	salicylic acid catabolic process	19/3402	51/107890	5.25565e-16	6.6773e-13	6.28188e-13	TraesCS6D02G212400/TraesCS4D02G341800/TraesCS6D02G212200/TraesCS2A02G212900/TraesCS4A02G401300/TraesCS2B02G398200/TraesCS2B02G398400/TraesCS2A02G381100/TraesCS2D02G377500/TraesCS2D02G218700/TraesCS2D02G377600/TraesCS2A02G196700/TraesCS2A02G380900/TraesCS1D02G103500/TraesCS2B02G398000/TraesCS2A02G380800/TraesCS2A02G381000/TraesCS1B02G122800/TraesCS2B02G224300	19	BP
GO:0019336	phenol-containing compound catabolic process	19/3402	60/107890	1.69039e-14	1.43176e-11	1.34698e-11	TraesCS6D02G212400/TraesCS4D02G341800/TraesCS6D02G212200/TraesCS2A02G212900/TraesCS4A02G401300/TraesCS2B02G398200/TraesCS2B02G398400/TraesCS2A02G381100/TraesCS2D02G377500/TraesCS2D02G218700/TraesCS2D02G377600/TraesCS2A02G196700/TraesCS2A02G380900/TraesCS1D02G103500/TraesCS2B02G398000/TraesCS2A02G380800/TraesCS2A02G381000/TraesCS1B02G122800/TraesCS2B02G224300	19	BP
GO:0009800	cinnamic acid biosynthetic process	19/3402	62/107890	3.33273e-14	2.11712e-11	1.99174e-11	TraesCS6D02G212400/TraesCS6D02G212200/TraesCS2A02G212900/TraesCS4A02G401300/TraesCS2B02G398200/TraesCS2B02G398400/TraesCS2A02G381100/TraesCS2D02G377500/TraesCS2D02G218700/TraesCS2D02G377600/TraesCS2D02G204400/TraesCS2A02G196700/TraesCS2A02G380900/TraesCS1D02G103500/TraesCS2B02G398000/TraesCS2A02G380800/TraesCS2A02G381000/TraesCS1B02G122800/TraesCS2B02G224300	19	BP
GO:0009819	drought recovery	21/3402	86/107890	2.24688e-13	1.14186e-10	1.07425e-10	TraesCS6D02G212400/TraesCS7D02G206200/TraesCS6B02G326500/TraesCS6D02G212200/TraesCS2A02G212900/TraesCS4A02G401300/TraesCS2B02G398200/TraesCS2B02G398400/TraesCS2A02G381100/TraesCS2D02G377500/TraesCS7A02G202900/TraesCS2D02G218700/TraesCS2D02G377600/TraesCS2A02G196700/TraesCS2A02G380900/TraesCS1D02G103500/TraesCS2B02G398000/TraesCS2A02G380800/TraesCS2A02G381000/TraesCS1B02G122800/TraesCS2B02G224300	21	BP
GO:0006559	L-phenylalanine catabolic process	20/3402	85/107890	1.75765e-12	6.38029e-10	6.00246e-10	TraesCS6D02G212400/TraesCS6D02G212200/TraesCS2A02G212900/TraesCS4A02G401300/TraesCS2B02G398200/TraesCS2B02G398400/TraesCS2A02G381100/TraesCS2D02G377500/TraesCS2D02G218700/TraesCS2D02G377600/TraesCS2D02G204400/TraesCS2A02G196700/TraesCS2A02G380900/TraesCS1D02G103500/TraesCS2B02G398000/TraesCS2A02G380800/TraesCS2A02G381000/TraesCS1B02G122800/TraesCS2B02G224300/TraesCS6B02G369300	20	BP
GO:1902222	erythrose 4-phosphate/phosphoenolpyruvate family amino acid catabolic process	20/3402	85/107890	1.75765e-12	6.38029e-10	6.00246e-10	TraesCS6D02G212400/TraesCS6D02G212200/TraesCS2A02G212900/TraesCS4A02G401300/TraesCS2B02G398200/TraesCS2B02G398400/TraesCS2A02G381100/TraesCS2D02G377500/TraesCS2D02G218700/TraesCS2D02G377600/TraesCS2D02G204400/TraesCS2A02G196700/TraesCS2A02G380900/TraesCS1D02G103500/TraesCS2B02G398000/TraesCS2A02G380800/TraesCS2A02G381000/TraesCS1B02G122800/TraesCS2B02G224300/TraesCS6B02G369300	20	BP
GO:0009803	cinnamic acid metabolic process	19/3402	78/107890	3.22595e-12	1.02464e-09	9.63965e-10	TraesCS6D02G212400/TraesCS6D02G212200/TraesCS2A02G212900/TraesCS4A02G401300/TraesCS2B02G398200/TraesCS2B02G398400/TraesCS2A02G381100/TraesCS2D02G377500/TraesCS2D02G218700/TraesCS2D02G377600/TraesCS2D02G204400/TraesCS2A02G196700/TraesCS2A02G380900/TraesCS1D02G103500/TraesCS2B02G398000/TraesCS2A02G380800/TraesCS2A02G381000/TraesCS1B02G122800/TraesCS2B02G224300	19	BP
GO:0042447	hormone catabolic process	23/3402	120/107890	3.87955e-12	1.09533e-09	1.03046e-09	TraesCS6D02G212400/TraesCS4D02G341800/TraesCS6D02G212200/TraesCS2A02G212900/TraesCS4A02G401300/TraesCS2B02G398200/TraesCS2B02G398400/TraesCS2A02G381100/TraesCS2D02G377500/TraesCS2D02G218700/TraesCS2D02G377600/TraesCS2A02G196700/TraesCS2A02G380900/TraesCS1D02G103500/TraesCS3B02G344600/TraesCS2B02G398000/TraesCS2A02G380800/TraesCS2A02G381000/TraesCS1B02G122800/TraesCS2B02G224300/TraesCS1B02G145600/…	23	BP
GO:0006558	L-phenylalanine metabolic process	21/3402	116/107890	1.01468e-10	2.3439e-08	2.2051e-08	TraesCS6D02G212400/TraesCS6D02G212200/TraesCS2A02G212900/TraesCS4A02G401300/TraesCS2B02G398200/TraesCS2B02G398400/TraesCS2A02G381100/TraesCS2D02G377500/TraesCS2D02G218700/TraesCS2D02G377600/TraesCS2D02G204400/TraesCS2A02G196700/TraesCS2A02G380900/TraesCS1D02G103500/TraesCS2B02G398000/TraesCS2A02G380800/TraesCS2A02G381000/TraesCS1B02G122800/TraesCS2B02G224300/TraesCS2B02G308500/TraesCS6B02G369300	21	BP
GO:1902221	erythrose 4-phosphate/phosphoenolpyruvate family amino acid metabolic process	21/3402	116/107890	1.01468e-10	2.3439e-08	2.2051e-08	TraesCS6D02G212400/TraesCS6D02G212200/TraesCS2A02G212900/TraesCS4A02G401300/TraesCS2B02G398200/TraesCS2B02G398400/TraesCS2A02G381100/TraesCS2D02G377500/TraesCS2D02G218700/TraesCS2D02G377600/TraesCS2D02G204400/TraesCS2A02G196700/TraesCS2A02G380900/TraesCS1D02G103500/TraesCS2B02G398000/TraesCS2A02G380800/TraesCS2A02G381000/TraesCS1B02G122800/TraesCS2B02G224300/TraesCS2B02G308500/TraesCS6B02G369300	21	BP
GO:0009877	nodulation	15/3402	68/107890	2.69003e-09	5.18396e-07	4.87697e-07	TraesCS4A02G392000/TraesCS7D02G088000/TraesCS7D02G088500/TraesCS7A02G091800/TraesCS4A02G392500/TraesCS4A02G392100/TraesCS7D02G087600/TraesCS7D02G088200/TraesCS7D02G088300/TraesCS4A02G392200/TraesCS7D02G087500/TraesCS7A02G093300/TraesCS4A02G392400/TraesCS7A02G091900/TraesCS7D02G087800	15	BP
GO:0009804	coumarin metabolic process	33/3402	317/107890	2.85617e-09	5.18396e-07	4.87697e-07	TraesCS7A02G277600/TraesCS6D02G212400/TraesCS6D02G217000/TraesCS7B02G142500/TraesCS6D02G212200/TraesCS7A02G240300/TraesCS2A02G212900/TraesCS4A02G401300/TraesCS2B02G398200/TraesCS2B02G398400/TraesCS2A02G381100/TraesCS2D02G377500/TraesCS2D02G218700/TraesCS2D02G377600/TraesCS1B02G279400/TraesCS1D02G268900/TraesCS2D02G204400/TraesCS2A02G196700/TraesCS2A02G380900/TraesCS1D02G103500/TraesCS2B02G398000/…	33	BP
GO:0009805	coumarin biosynthetic process	33/3402	317/107890	2.85617e-09	5.18396e-07	4.87697e-07	TraesCS7A02G277600/TraesCS6D02G212400/TraesCS6D02G217000/TraesCS7B02G142500/TraesCS6D02G212200/TraesCS7A02G240300/TraesCS2A02G212900/TraesCS4A02G401300/TraesCS2B02G398200/TraesCS2B02G398400/TraesCS2A02G381100/TraesCS2D02G377500/TraesCS2D02G218700/TraesCS2D02G377600/TraesCS1B02G279400/TraesCS1D02G268900/TraesCS2D02G204400/TraesCS2A02G196700/TraesCS2A02G380900/TraesCS1D02G103500/TraesCS2B02G398000/…	33	BP
GO:0006598	polyamine catabolic process	25/3402	212/107890	1.93951e-08	3.28553e-06	3.09097e-06	TraesCS7A02G277600/TraesCS6D02G212400/TraesCS6D02G212200/TraesCS2A02G212900/TraesCS4A02G401300/TraesCS2B02G398200/TraesCS2B02G398400/TraesCS2A02G381100/TraesCS2D02G377500/TraesCS2D02G218700/TraesCS2D02G377600/TraesCS1B02G279400/TraesCS1D02G268900/TraesCS2D02G204400/TraesCS2A02G196700/TraesCS2A02G380900/TraesCS1B02G456200/TraesCS1D02G103500/TraesCS2B02G398000/TraesCS2A02G380800/TraesCS6D02G260500/…	25	BP
GO:0098755	maintenance of seed dormancy by absisic acid	10/3402	33/107890	4.56563e-08	7.25079e-06	6.82141e-06	TraesCS6D02G216600/TraesCS2B02G190400/TraesCS5A02G488500/TraesCS5D02G503400/TraesCS2A02G164600/TraesCS6D02G216500/TraesCS2D02G171500/TraesCS2D02G371700/TraesCS2D02G371600/TraesCS2A02G375200	10	BP
GO:0046209	nitric oxide metabolic process	10/3402	35/107890	8.54783e-08	1.27765e-05	1.20199e-05	TraesCS6D02G306000/TraesCS6A02G326200/TraesCS1D02G239000/TraesCS1A02G238800/TraesCS1B02G250900/TraesCS3B02G045500/TraesCS3D02G041500/TraesCS3B02G538300/TraesCS5D02G246000/TraesCS6B02G356800	10	BP
GO:1901616	organic hydroxy compound catabolic process	32/3402	353/107890	1.28028e-07	1.80733e-05	1.7003e-05	TraesCS6D02G212400/TraesCS7A02G270200/TraesCS6D02G186500/TraesCS5D02G080200/TraesCS1B02G316500/TraesCS4D02G341800/TraesCS6D02G212200/TraesCS7A02G226000/TraesCS2A02G212900/TraesCS3A02G408700/TraesCS5A02G072700/TraesCS4A02G401300/TraesCS2B02G398200/TraesCS2B02G398400/TraesCS2A02G381100/TraesCS2D02G377500/TraesCS2D02G218700/TraesCS2D02G377600/TraesCS2A02G196700/TraesCS2A02G380900/TraesCS1D02G103500/…	32	BP
GO:0036293	response to decreased oxygen levels	35/3402	412/107890	1.65453e-07	2.21272e-05	2.08169e-05	TraesCS6D02G324200/TraesCS6D02G250800/TraesCS1A02G231200/TraesCS5A02G025200/TraesCS4D02G341800/TraesCS3D02G091700/TraesCS4B02G346900/TraesCS5B02G315500/TraesCS5A02G468300/TraesCS3B02G106900/TraesCS4A02G202300/TraesCS5B02G480900/TraesCS4A02G311000/TraesCS1D02G376300/TraesCS4A02G202200/TraesCS5D02G031600/TraesCS2A02G109800/TraesCS5D02G481200/TraesCS5A02G314600/TraesCS5A02G529400/TraesCS5A02G025300/…	35	BP
GO:0070482	response to oxygen levels	35/3402	415/107890	1.96788e-07	2.50019e-05	2.35213e-05	TraesCS6D02G324200/TraesCS6D02G250800/TraesCS1A02G231200/TraesCS5A02G025200/TraesCS4D02G341800/TraesCS3D02G091700/TraesCS4B02G346900/TraesCS5B02G315500/TraesCS5A02G468300/TraesCS3B02G106900/TraesCS4A02G202300/TraesCS5B02G480900/TraesCS4A02G311000/TraesCS1D02G376300/TraesCS4A02G202200/TraesCS5D02G031600/TraesCS2A02G109800/TraesCS5D02G481200/TraesCS5A02G314600/TraesCS5A02G529400/TraesCS5A02G025300/…	35	BP
GO:0048480	stigma development	8/3402	23/107890	3.10982e-07	3.76289e-05	3.54005e-05	TraesCS1A02G277400/TraesCS4B02G135200/TraesCS1D02G276600/TraesCS5B02G128100/TraesCS1B02G286300/TraesCS5A02G129500/TraesCS3B02G403400/TraesCS5D02G137000	8	BP
GO:0046271	phenylpropanoid catabolic process	20/3402	168/107890	4.18891e-07	4.62783e-05	4.35378e-05	TraesCS6D02G212400/TraesCS6D02G212200/TraesCS2A02G212900/TraesCS4A02G401300/TraesCS2B02G398200/TraesCS2B02G398400/TraesCS2A02G381100/TraesCS2D02G377500/TraesCS2D02G218700/TraesCS2D02G377600/TraesCS2A02G196700/TraesCS2A02G380900/TraesCS1D02G103500/TraesCS2B02G398000/TraesCS2A02G380800/TraesCS2A02G381000/TraesCS1B02G122800/TraesCS2B02G224300/TraesCS5D02G199900/TraesCS4D02G133800	20	BP
GO:0046274	lignin catabolic process	20/3402	168/107890	4.18891e-07	4.62783e-05	4.35378e-05	TraesCS6D02G212400/TraesCS6D02G212200/TraesCS2A02G212900/TraesCS4A02G401300/TraesCS2B02G398200/TraesCS2B02G398400/TraesCS2A02G381100/TraesCS2D02G377500/TraesCS2D02G218700/TraesCS2D02G377600/TraesCS2A02G196700/TraesCS2A02G380900/TraesCS1D02G103500/TraesCS2B02G398000/TraesCS2A02G380800/TraesCS2A02G381000/TraesCS1B02G122800/TraesCS2B02G224300/TraesCS5D02G199900/TraesCS4D02G133800	20	BP
GO:0080164	regulation of nitric oxide metabolic process	7/3402	18/107890	7.21676e-07	7.64074e-05	7.18827e-05	TraesCS1D02G239000/TraesCS1A02G238800/TraesCS1B02G250900/TraesCS3B02G045500/TraesCS3D02G041500/TraesCS3B02G538300/TraesCS5D02G246000	7	BP
GO:0010231	maintenance of seed dormancy	10/3402	48/107890	2.09521e-06	0.000204767	0.000192641	TraesCS6D02G216600/TraesCS2B02G190400/TraesCS5A02G488500/TraesCS5D02G503400/TraesCS2A02G164600/TraesCS6D02G216500/TraesCS2D02G171500/TraesCS2D02G371700/TraesCS2D02G371600/TraesCS2A02G375200	10	BP
GO:0097437	maintenance of dormancy	10/3402	48/107890	2.09521e-06	0.000204767	0.000192641	TraesCS6D02G216600/TraesCS2B02G190400/TraesCS5A02G488500/TraesCS5D02G503400/TraesCS2A02G164600/TraesCS6D02G216500/TraesCS2D02G171500/TraesCS2D02G371700/TraesCS2D02G371600/TraesCS2A02G375200	10	BP
GO:0006595	polyamine metabolic process	27/3402	311/107890	2.68419e-06	0.000245311	0.000230784	TraesCS7A02G265200/TraesCS7A02G265300/TraesCS7A02G277600/TraesCS6D02G212400/TraesCS6D02G212200/TraesCS2A02G212900/TraesCS4A02G401300/TraesCS2B02G398200/TraesCS2B02G398400/TraesCS2A02G381100/TraesCS2D02G377500/TraesCS2D02G218700/TraesCS2D02G377600/TraesCS1B02G279400/TraesCS1D02G268900/TraesCS2D02G204400/TraesCS2A02G196700/TraesCS2A02G380900/TraesCS1B02G456200/TraesCS1D02G103500/TraesCS2B02G398000/…	27	BP
GO:0042398	cellular modified amino acid biosynthetic process	35/3402	465/107890	2.70343e-06	0.000245311	0.000230784	TraesCS7A02G265200/TraesCS7A02G265300/TraesCS7A02G277600/TraesCS6D02G212400/TraesCS7B02G208700/TraesCS6D02G392800/TraesCS7A02G276800/TraesCS6D02G212200/TraesCS1B02G199600/TraesCS2A02G212900/TraesCS5B02G445200/TraesCS4A02G401300/TraesCS2B02G398200/TraesCS2B02G398400/TraesCS2A02G381100/TraesCS2D02G377500/TraesCS2D02G218700/TraesCS2D02G377600/TraesCS2D02G204400/TraesCS2A02G196700/TraesCS2A02G380900/…	35	BP
GO:0009646	response to absence of light	21/3402	206/107890	2.79969e-06	0.000245311	0.000230784	TraesCS6A02G334800/TraesCS3B02G492900/TraesCS3A02G454300/TraesCS1D02G239000/TraesCS6B02G175100/TraesCS6D02G136200/TraesCS1A02G238800/TraesCS1B02G250900/TraesCS6A02G146900/TraesCS3B02G551200/TraesCS3B02G400800/TraesCS3B02G045500/TraesCS3D02G041500/TraesCS7B02G418500/TraesCS3B02G538300/TraesCS3A02G537700/TraesCS7A02G508800/TraesCS7D02G497400/TraesCS5D02G246000/TraesCS6B02G356400/TraesCS5B02G152600	21	BP
GO:0009612	response to mechanical stimulus	26/3402	294/107890	2.90566e-06	0.000246109	0.000231535	TraesCS6D02G181200/TraesCS5B02G243600/TraesCS3B02G492900/TraesCS3A02G454300/TraesCS6B02G175100/TraesCS6D02G136200/TraesCS5A02G382800/TraesCS1B02G036900/TraesCS6A02G146900/TraesCS5D02G392200/TraesCS3B02G045500/TraesCS2B02G414800/TraesCS5B02G406000/TraesCS3D02G041500/TraesCS2B02G603600/TraesCS2D02G597200/TraesCS5D02G228600/TraesCS7B02G418500/TraesCS3B02G538300/TraesCS2A02G583000/TraesCS3A02G537700/…	26	BP
GO:0050691	regulation of defense response to virus by host	7/3402	23/107890	4.83909e-06	0.000396649	0.00037316	TraesCS6B02G175100/TraesCS6D02G136200/TraesCS6A02G146900/TraesCS5B02G224100/TraesCS7B02G418500/TraesCS7A02G508800/TraesCS7D02G497400	7	BP
GO:0009788	negative regulation of abscisic acid-activated signaling pathway	18/3402	175/107890	1.2347e-05	0.00092276	0.000868115	TraesCS5B02G381500/TraesCS5D02G387900/TraesCS2B02G124100/TraesCS2A02G106500/TraesCS3B02G439600/TraesCS3A02G347500/TraesCS3D02G333100/TraesCS3B02G371200/TraesCS3A02G339600/TraesCS4D02G210900/TraesCS1D02G263800/TraesCS7A02G191400/TraesCS3D02G401200/TraesCS5D02G188600/TraesCS3A02G209200/TraesCS4B02G120400/TraesCS6B02G338000/TraesCS3D02G161900	18	BP
GO:1901420	negative regulation of response to alcohol	18/3402	175/107890	1.2347e-05	0.00092276	0.000868115	TraesCS5B02G381500/TraesCS5D02G387900/TraesCS2B02G124100/TraesCS2A02G106500/TraesCS3B02G439600/TraesCS3A02G347500/TraesCS3D02G333100/TraesCS3B02G371200/TraesCS3A02G339600/TraesCS4D02G210900/TraesCS1D02G263800/TraesCS7A02G191400/TraesCS3D02G401200/TraesCS5D02G188600/TraesCS3A02G209200/TraesCS4B02G120400/TraesCS6B02G338000/TraesCS3D02G161900	18	BP
GO:1905958	negative regulation of cellular response to alcohol	18/3402	175/107890	1.2347e-05	0.00092276	0.000868115	TraesCS5B02G381500/TraesCS5D02G387900/TraesCS2B02G124100/TraesCS2A02G106500/TraesCS3B02G439600/TraesCS3A02G347500/TraesCS3D02G333100/TraesCS3B02G371200/TraesCS3A02G339600/TraesCS4D02G210900/TraesCS1D02G263800/TraesCS7A02G191400/TraesCS3D02G401200/TraesCS5D02G188600/TraesCS3A02G209200/TraesCS4B02G120400/TraesCS6B02G338000/TraesCS3D02G161900	18	BP
GO:0009299	mRNA transcription	10/3402	61/107890	1.99007e-05	0.00144479	0.00135924	TraesCS1D02G208400/TraesCS1B02G218700/TraesCS1A02G205100/TraesCS6B02G113100/TraesCS6D02G361900/TraesCS7A02G273000/TraesCS7D02G273100/TraesCS6B02G414700/TraesCS6B02G336900/TraesCS2D02G378900	10	BP
GO:0034059	response to anoxia	7/3402	30/107890	3.31074e-05	0.00233683	0.00219845	TraesCS1A02G231200/TraesCS5B02G315500/TraesCS2A02G109800/TraesCS5A02G314600/TraesCS2D02G110000/TraesCS5D02G320800/TraesCS2B02G127800	7	BP
GO:0002238	response to molecule of fungal origin	14/3402	132/107890	7.89434e-05	0.00529928	0.00498546	TraesCS6D02G252900/TraesCS7A02G264400/TraesCS6D02G293300/TraesCS4A02G119400/TraesCS2A02G111700/TraesCS2B02G130500/TraesCS6A02G146900/TraesCS4D02G186500/TraesCS2D02G112300/TraesCS4B02G185100/TraesCS2D02G112900/TraesCS2B02G131200/TraesCS2A02G112500/TraesCS6B02G344000	14	BP
GO:0001666	response to hypoxia	28/3402	397/107890	7.92493e-05	0.00529928	0.00498546	TraesCS6D02G324200/TraesCS6D02G250800/TraesCS5A02G025200/TraesCS4D02G341800/TraesCS3D02G091700/TraesCS4B02G346900/TraesCS5A02G468300/TraesCS3B02G106900/TraesCS4A02G202300/TraesCS5B02G480900/TraesCS4A02G311000/TraesCS1D02G376300/TraesCS4A02G202200/TraesCS5D02G031600/TraesCS5D02G481200/TraesCS5A02G529400/TraesCS5A02G025300/TraesCS5A02G515600/TraesCS3B02G314600/TraesCS1A02G008400/TraesCS4B02G167500/…	28	BP
GO:0009625	response to insect	20/3402	248/107890	0.000137369	0.0089501	0.00842009	TraesCS7A02G255600/TraesCS6A02G334800/TraesCS1A02G277400/TraesCS6D02G369200/TraesCS4B02G135200/TraesCS1D02G276600/TraesCS5B02G128100/TraesCS1B02G286300/TraesCS5A02G129500/TraesCS3B02G403400/TraesCS5D02G137000/TraesCS4B02G265100/TraesCS5A02G278800/TraesCS3A02G310200/TraesCS5A02G403600/TraesCS6B02G345800/TraesCS6B02G423200/TraesCS6B02G423500/TraesCS6B02G405200/TraesCS1D02G393600	20	BP
GO:0034243	regulation of transcription elongation from RNA polymerase II promoter	9/3402	63/107890	0.000155121	0.00985407	0.00927053	TraesCS6D02G304800/TraesCS6D02G215900/TraesCS6A02G325100/TraesCS3B02G342000/TraesCS4B02G115800/TraesCS4B02G116000/TraesCS6B02G350800/TraesCS6B02G355400/TraesCS4D02G145700	9	BP
GO:0032784	regulation of DNA-templated transcription, elongation	10/3402	78/107890	0.000170962	0.0104472	0.00982857	TraesCS6D02G304800/TraesCS6D02G215900/TraesCS6A02G325100/TraesCS3B02G342000/TraesCS6B02G363200/TraesCS4B02G115800/TraesCS4B02G116000/TraesCS6B02G350800/TraesCS6B02G355400/TraesCS4D02G145700	10	BP
GO:0010091	trichome branching	14/3402	142/107890	0.000172682	0.0104472	0.00982857	TraesCS6D02G304300/TraesCS2A02G349100/TraesCS2B02G367500/TraesCS7A02G450400/TraesCS2D02G347500/TraesCS2B02G343800/TraesCS1B02G231800/TraesCS3A02G315400/TraesCS6B02G354900/TraesCS6B02G431400/TraesCS3A02G209500/TraesCS6B02G367000/TraesCS6B02G365700/TraesCS2D02G324800	14	BP
GO:0010029	regulation of seed germination	29/3402	443/107890	0.000214348	0.0126665	0.0119164	TraesCS6D02G216600/TraesCS6B02G273400/TraesCS2B02G190400/TraesCS5A02G488500/TraesCS7D02G501800/TraesCS5D02G503400/TraesCS2A02G164600/TraesCS7B02G430000/TraesCS5B02G396400/TraesCS5D02G401200/TraesCS6D02G216500/TraesCS2D02G171500/TraesCS4A02G384200/TraesCS4D02G210900/TraesCS7B02G424100/TraesCS7D02G364600/TraesCS7B02G424000/TraesCS6D02G220700/TraesCS2D02G371700/TraesCS2D02G371600/TraesCS2A02G375200/…	29	BP
GO:0010959	regulation of metal ion transport	11/3402	96/107890	0.000226924	0.0131049	0.0123288	TraesCS5B02G381500/TraesCS4B02G319900/TraesCS5A02G492000/TraesCS2D02G252600/TraesCS2A02G271700/TraesCS2B02G271700/TraesCS2A02G251800/TraesCS2D02G270300/TraesCS2B02G289900/TraesCS6B02G344100/TraesCS3A02G208300	11	BP
GO:0005992	trehalose biosynthetic process	10/3402	81/107890	0.000234337	0.0132322	0.0124486	TraesCS5A02G190000/TraesCS5B02G193100/TraesCS6D02G230500/TraesCS6B02G276300/TraesCS5D02G200800/TraesCS7A02G180800/TraesCS6A02G248400/TraesCS6B02G330900/TraesCS6B02G384500/TraesCS6B02G235400	10	BP
GO:0010425	DNA methylation on cytosine within a CNG sequence	4/3402	11/107890	0.000272557	0.014796	0.0139198	TraesCS6D02G364900/TraesCS4A02G077400/TraesCS4D02G234700/TraesCS6B02G419000	4	BP
GO:0019722	calcium-mediated signaling	23/3402	322/107890	0.000273676	0.014796	0.0139198	TraesCS7A02G218500/TraesCS6D02G249400/TraesCS5B02G381500/TraesCS5D02G387900/TraesCS4B02G319900/TraesCS1D02G239000/TraesCS5A02G492000/TraesCS2B02G124100/TraesCS2D02G252600/TraesCS5A02G382800/TraesCS1A02G238800/TraesCS2A02G106500/TraesCS1B02G250900/TraesCS5D02G392200/TraesCS3B02G045500/TraesCS3D02G041500/TraesCS2B02G271700/TraesCS2A02G251800/TraesCS5D02G246000/TraesCS6B02G344100/TraesCS6B02G341400/…	23	BP
GO:0050688	regulation of defense response to virus	9/3402	70/107890	0.000349945	0.0181533	0.0170783	TraesCS6B02G175100/TraesCS6D02G136200/TraesCS6A02G146900/TraesCS5B02G224100/TraesCS3A02G283800/TraesCS7B02G418500/TraesCS7A02G508800/TraesCS7D02G497400/TraesCS6B02G398500	9	BP
GO:0048574	long-day photoperiodism, flowering	14/3402	152/107890	0.000350063	0.0181533	0.0170783	TraesCS7A02G218600/TraesCS7A02G263500/TraesCS6B02G113100/TraesCS6D02G241900/TraesCS1D02G239000/TraesCS1A02G238800/TraesCS1B02G250900/TraesCS3B02G045500/TraesCS3B02G151500/TraesCS3D02G041500/TraesCS1B02G129800/TraesCS3B02G538300/TraesCS1D02G111400/TraesCS5D02G246000	14	BP
GO:0002213	defense response to insect	10/3402	86/107890	0.000383255	0.019477	0.0183236	TraesCS6A02G334800/TraesCS1A02G277400/TraesCS4B02G135200/TraesCS1D02G276600/TraesCS5B02G128100/TraesCS1B02G286300/TraesCS5A02G129500/TraesCS3B02G403400/TraesCS5D02G137000/TraesCS6B02G405200	10	BP
GO:0005991	trehalose metabolic process	10/3402	88/107890	0.000461595	0.0229983	0.0216364	TraesCS5A02G190000/TraesCS5B02G193100/TraesCS6D02G230500/TraesCS6B02G276300/TraesCS5D02G200800/TraesCS7A02G180800/TraesCS6A02G248400/TraesCS6B02G330900/TraesCS6B02G384500/TraesCS6B02G235400	10	BP
GO:1900140	regulation of seedling development	29/3402	468/107890	0.000522836	0.0255486	0.0240356	TraesCS6D02G216600/TraesCS6B02G273400/TraesCS2B02G190400/TraesCS5A02G488500/TraesCS7D02G501800/TraesCS5D02G503400/TraesCS2A02G164600/TraesCS7B02G430000/TraesCS5B02G396400/TraesCS5D02G401200/TraesCS6D02G216500/TraesCS2D02G171500/TraesCS4A02G384200/TraesCS4D02G210900/TraesCS7B02G424100/TraesCS7D02G364600/TraesCS7B02G424000/TraesCS6D02G220700/TraesCS2D02G371700/TraesCS2D02G371600/TraesCS2A02G375200/…	29	BP
GO:0009269	response to desiccation	19/3402	255/107890	0.000535063	0.0256527	0.0241336	TraesCS6D02G252900/TraesCS6D02G314300/TraesCS7D02G206200/TraesCS6B02G326500/TraesCS6A02G334800/TraesCS6B02G273400/TraesCS3D02G158600/TraesCS1D02G432400/TraesCS5A02G058700/TraesCS5A02G063100/TraesCS1A02G423800/TraesCS1B02G455900/TraesCS5D02G069200/TraesCS3A02G150800/TraesCS7A02G202900/TraesCS4D02G329400/TraesCS5A02G403600/TraesCS3D02G162700/TraesCS6B02G365200	19	BP
GO:0019375	galactolipid biosynthetic process	27/3402	426/107890	0.000568155	0.0267349	0.0251517	TraesCS6D02G252900/TraesCS6D02G285100/TraesCS5B02G381500/TraesCS5D02G387900/TraesCS4B02G319900/TraesCS5A02G492000/TraesCS2D02G252600/TraesCS6D02G224700/TraesCS7A02G226000/TraesCS5A02G072700/TraesCS6D02G211900/TraesCS2B02G271700/TraesCS2A02G251800/TraesCS3D02G287100/TraesCS3D02G287000/TraesCS3B02G322100/TraesCS2D02G211100/TraesCS3B02G322000/TraesCS5B02G321500/TraesCS6B02G336400/TraesCS6B02G362800/…	27	BP
GO:0019374	galactolipid metabolic process	27/3402	427/107890	0.000588614	0.027194	0.0255836	TraesCS6D02G252900/TraesCS6D02G285100/TraesCS5B02G381500/TraesCS5D02G387900/TraesCS4B02G319900/TraesCS5A02G492000/TraesCS2D02G252600/TraesCS6D02G224700/TraesCS7A02G226000/TraesCS5A02G072700/TraesCS6D02G211900/TraesCS2B02G271700/TraesCS2A02G251800/TraesCS3D02G287100/TraesCS3D02G287000/TraesCS3B02G322100/TraesCS2D02G211100/TraesCS3B02G322000/TraesCS5B02G321500/TraesCS6B02G336400/TraesCS6B02G362800/…	27	BP
GO:0006346	DNA methylation-dependent heterochromatin assembly	28/3402	450/107890	0.000605436	0.0274717	0.0258449	TraesCS6D02G364900/TraesCS1B02G252400/TraesCS4A02G372200/TraesCS4B02G388900/TraesCS4B02G334900/TraesCS4D02G251000/TraesCS7A02G074600/TraesCS7D02G069700/TraesCS6D02G208400/TraesCS2A02G168900/TraesCS4B02G074700/TraesCS4A02G077400/TraesCS3B02G135800/TraesCS4D02G234700/TraesCSU02G107200/TraesCS6B02G369700/TraesCS6B02G419000/TraesCS6B02G350800/TraesCS6B02G341400/TraesCS6B02G393100/TraesCS6B02G353100/T…	28	BP
GO:0048571	long-day photoperiodism	14/3402	161/107890	0.000624903	0.0278575	0.0262079	TraesCS7A02G218600/TraesCS7A02G263500/TraesCS6B02G113100/TraesCS6D02G241900/TraesCS1D02G239000/TraesCS1A02G238800/TraesCS1B02G250900/TraesCS3B02G045500/TraesCS3B02G151500/TraesCS3D02G041500/TraesCS1B02G129800/TraesCS3B02G538300/TraesCS1D02G111400/TraesCS5D02G246000	14	BP
GO:0032922	circadian regulation of gene expression	5/3402	24/107890	0.000800061	0.035051	0.0329753	TraesCS3B02G151500/TraesCS1B02G129800/TraesCS1A02G107700/TraesCS1D02G111400/TraesCS3D02G134000	5	BP
GO:0036473	cell death in response to oxidative stress	5/3402	25/107890	0.000974234	0.0418801	0.0394001	TraesCS6D02G211700/TraesCS2B02G414800/TraesCS2D02G394200/TraesCS2A02G396400/TraesCS6B02G224100	5	BP
GO:0010555	response to mannitol	8/3402	65/107890	0.000988905	0.0418801	0.0394001	TraesCS5B02G381500/TraesCS4B02G319900/TraesCS5A02G492000/TraesCS2D02G252600/TraesCS2B02G271700/TraesCS2A02G251800/TraesCS6B02G345700/TraesCS3D02G164500	8	BP
GO:0010069	zygote asymmetric cytokinesis in embryo sac	4/3402	15/107890	0.00101897	0.0424458	0.0399322	TraesCS6D02G364900/TraesCS4A02G077400/TraesCS4D02G234700/TraesCS6B02G419000	4	BP
GO:0007584	response to nutrient	17/3402	231/107890	0.00116832	0.0478825	0.045047	TraesCS7A02G255500/TraesCS6D02G211700/TraesCS6A02G334800/TraesCS5B02G381500/TraesCS5D02G387900/TraesCS4B02G319900/TraesCS5A02G492000/TraesCS4D02G324800/TraesCS2D02G252600/TraesCS4B02G327800/TraesCS5A02G137700/TraesCS2B02G271700/TraesCS2A02G251800/TraesCS6B02G345700/TraesCS6B02G432600/TraesCS6B02G362800/TraesCS6B02G224100	17	BP
GO:0031048	heterochromatin assembly by small RNA	22/3402	339/107890	0.00129527	0.0516845	0.0486239	TraesCS6D02G364900/TraesCS1B02G252400/TraesCS4A02G372200/TraesCS4D02G251000/TraesCS7A02G074600/TraesCS7D02G069700/TraesCS6D02G208400/TraesCS4B02G074700/TraesCS4A02G077400/TraesCS4D02G234700/TraesCSU02G107200/TraesCS6B02G419000/TraesCS6B02G350800/TraesCS6B02G341400/TraesCS6B02G393100/TraesCS6B02G353100/TraesCS6B02G356900/TraesCS6B02G447600/TraesCS6B02G468200/TraesCS5B02G158000/TraesCS5B02G153900/T…	22	BP
GO:0006556	S-adenosylmethionine biosynthetic process	4/3402	16/107890	0.0013248	0.0516845	0.0486239	TraesCS6D02G230100/TraesCS6D02G230000/TraesCS6D02G392800/TraesCS6B02G455100	4	BP
GO:0010070	zygote asymmetric cell division	4/3402	16/107890	0.0013248	0.0516845	0.0486239	TraesCS6D02G364900/TraesCS4A02G077400/TraesCS4D02G234700/TraesCS6B02G419000	4	BP
GO:0048441	petal development	28/3402	475/107890	0.0013628	0.0516845	0.0486239	TraesCS6D02G304300/TraesCS7A02G260600/TraesCS3A02G221000/TraesCS7D02G463000/TraesCS1B02G252400/TraesCS1B02G270400/TraesCS1A02G391900/TraesCS1D02G405200/TraesCS3A02G246700/TraesCS1D02G400000/TraesCS1B02G420000/TraesCS6D02G208400/TraesCS3D02G244800/TraesCS1B02G425200/TraesCS1D02G404800/TraesCS2A02G168900/TraesCS1A02G396900/TraesCS4B02G074700/TraesCS6B02G333400/TraesCS6B02G354900/TraesCS6B02G410200/…	28	BP
GO:0048465	corolla development	28/3402	475/107890	0.0013628	0.0516845	0.0486239	TraesCS6D02G304300/TraesCS7A02G260600/TraesCS3A02G221000/TraesCS7D02G463000/TraesCS1B02G252400/TraesCS1B02G270400/TraesCS1A02G391900/TraesCS1D02G405200/TraesCS3A02G246700/TraesCS1D02G400000/TraesCS1B02G420000/TraesCS6D02G208400/TraesCS3D02G244800/TraesCS1B02G425200/TraesCS1D02G404800/TraesCS2A02G168900/TraesCS1A02G396900/TraesCS4B02G074700/TraesCS6B02G333400/TraesCS6B02G354900/TraesCS6B02G410200/…	28	BP
GO:0032786	positive regulation of DNA-templated transcription, elongation	7/3402	54/107890	0.00149034	0.0556903	0.0523924	TraesCS6D02G304800/TraesCS6A02G325100/TraesCS3B02G342000/TraesCS6B02G363200/TraesCS6B02G350800/TraesCS6B02G355400/TraesCS4D02G145700	7	BP
GO:0002181	cytoplasmic translation	20/3402	304/107890	0.00178352	0.06568	0.0617905	TraesCS6D02G366500/TraesCS6D02G371300/TraesCS7D02G069200/TraesCS2D02G580700/TraesCS4B02G218000/TraesCS2B02G480600/TraesCS4A02G086400/TraesCS2A02G253600/TraesCS3B02G350700/TraesCS4B02G218100/TraesCS6B02G381600/TraesCS6B02G415800/TraesCS3D02G161300/TraesCS3A02G205600/TraesCS6B02G425800/TraesCS6B02G376800/TraesCS6B02G225600/TraesCS7A02G414100/TraesCS6B02G421000/TraesCS4D02G164500	20	BP
GO:0043266	regulation of potassium ion transport	7/3402	57/107890	0.00205023	0.0744234	0.0700162	TraesCS5B02G381500/TraesCS4B02G319900/TraesCS5A02G492000/TraesCS2D02G252600/TraesCS2B02G271700/TraesCS2A02G251800/TraesCS3A02G208300	7	BP
GO:0009787	regulation of abscisic acid-activated signaling pathway	21/3402	338/107890	0.00276303	0.0961763	0.0904809	TraesCS5B02G381500/TraesCS5D02G387900/TraesCS2B02G124100/TraesCS2A02G106500/TraesCS3B02G439600/TraesCS3A02G347500/TraesCS3D02G333100/TraesCS3B02G371200/TraesCS3A02G339600/TraesCS4D02G210900/TraesCS7D02G364600/TraesCS1D02G263800/TraesCS7A02G191400/TraesCS3D02G401200/TraesCS5D02G188600/TraesCS6B02G432600/TraesCS3A02G209200/TraesCS4B02G120400/TraesCS6B02G338000/TraesCS3D02G161900/TraesCS5B02G153300	21	BP
GO:1901419	regulation of response to alcohol	21/3402	338/107890	0.00276303	0.0961763	0.0904809	TraesCS5B02G381500/TraesCS5D02G387900/TraesCS2B02G124100/TraesCS2A02G106500/TraesCS3B02G439600/TraesCS3A02G347500/TraesCS3D02G333100/TraesCS3B02G371200/TraesCS3A02G339600/TraesCS4D02G210900/TraesCS7D02G364600/TraesCS1D02G263800/TraesCS7A02G191400/TraesCS3D02G401200/TraesCS5D02G188600/TraesCS6B02G432600/TraesCS3A02G209200/TraesCS4B02G120400/TraesCS6B02G338000/TraesCS3D02G161900/TraesCS5B02G153300	21	BP
GO:1905957	regulation of cellular response to alcohol	21/3402	338/107890	0.00276303	0.0961763	0.0904809	TraesCS5B02G381500/TraesCS5D02G387900/TraesCS2B02G124100/TraesCS2A02G106500/TraesCS3B02G439600/TraesCS3A02G347500/TraesCS3D02G333100/TraesCS3B02G371200/TraesCS3A02G339600/TraesCS4D02G210900/TraesCS7D02G364600/TraesCS1D02G263800/TraesCS7A02G191400/TraesCS3D02G401200/TraesCS5D02G188600/TraesCS6B02G432600/TraesCS3A02G209200/TraesCS4B02G120400/TraesCS6B02G338000/TraesCS3D02G161900/TraesCS5B02G153300	21	BP
GO:0009593	detection of chemical stimulus	13/3402	170/107890	0.00302909	0.102808	0.0967203	TraesCS6D02G324200/TraesCS7A02G264400/TraesCS6D02G305400/TraesCS5A02G382800/TraesCS5D02G392200/TraesCS3B02G551200/TraesCS5A02G025300/TraesCS5A02G515000/TraesCS6B02G355700/TraesCS6B02G356200/TraesCS6B02G355900/TraesCS6B02G355800/TraesCS5B02G153300	13	BP
GO:0090116	C-5 methylation of cytosine	7/3402	61/107890	0.00303449	0.102808	0.0967203	TraesCS6D02G364900/TraesCS4B02G388900/TraesCS4B02G334900/TraesCS4A02G077400/TraesCS4D02G234700/TraesCS6B02G369700/TraesCS6B02G419000	7	BP
GO:0090239	regulation of histone H4 acetylation	3/3402	10/107890	0.00318223	0.106395	0.100095	TraesCS4A02G372200/TraesCS7A02G074600/TraesCS7D02G069700	3	BP
GO:0009312	oligosaccharide biosynthetic process	19/3402	300/107890	0.00347095	0.114541	0.107759	TraesCS6D02G344600/TraesCS5A02G190000/TraesCS1B02G265900/TraesCS5B02G193100/TraesCS6D02G230500/TraesCS6B02G276300/TraesCS5D02G200800/TraesCS2A02G143500/TraesCS7A02G180800/TraesCS6A02G248400/TraesCS2B02G594900/TraesCS4D02G350500/TraesCS6B02G330900/TraesCS6B02G429500/TraesCS7A02G419200/TraesCS6B02G384500/TraesCS6B02G235400/TraesCS6B02G393900/TraesCS3B02G068100	19	BP
GO:0032968	positive regulation of transcription elongation from RNA polymerase II promoter	6/3402	48/107890	0.00386354	0.125862	0.118409	TraesCS6D02G304800/TraesCS6A02G325100/TraesCS3B02G342000/TraesCS6B02G350800/TraesCS6B02G355400/TraesCS4D02G145700	6	BP
GO:0034756	regulation of iron ion transport	3/3402	11/107890	0.00427336	0.134071	0.126132	TraesCS2A02G271700/TraesCS2D02G270300/TraesCS2B02G289900	3	BP
GO:1904667	negative regulation of ubiquitin protein ligase activity	3/3402	11/107890	0.00427336	0.134071	0.126132	TraesCS6B02G452700/TraesCS6B02G452500/TraesCS6B02G225400	3	BP
GO:0010565	regulation of cellular ketone metabolic process	22/3402	374/107890	0.00427381	0.134071	0.126132	TraesCS7A02G212000/TraesCS6D02G251700/TraesCS6D02G179200/TraesCS2D02G099800/TraesCS7B02G321900/TraesCS5D02G380200/TraesCS7B02G118900/TraesCS2A02G091000/TraesCS2B02G302400/TraesCS1A02G167100/TraesCS1B02G183500/TraesCS1D02G173800/TraesCS2D02G225500/TraesCS5B02G142100/TraesCS7A02G310500/TraesCS6B02G411500/TraesCS4B02G120800/TraesCS6B02G385200/TraesCS6B02G226200/TraesCS6B02G234200/TraesCS5B02G153300/…	22	BP
GO:2001057	reactive nitrogen species metabolic process	17/3402	264/107890	0.00466407	0.144529	0.135971	TraesCS6D02G306000/TraesCS6A02G326200/TraesCS1D02G239000/TraesCS1A02G238800/TraesCS1B02G250900/TraesCS3A02G418800/TraesCS3B02G045500/TraesCS3D02G041500/TraesCS3B02G538300/TraesCS5B02G001100/TraesCS6D02G260500/TraesCS5A02G004400/TraesCS5D02G246000/TraesCS6B02G356800/TraesCS3D02G166900/TraesCS7B02G113600/TraesCS5B02G153300	17	BP
GO:0042391	regulation of membrane potential	9/3402	101/107890	0.00472321	0.144599	0.136036	TraesCS6D02G366500/TraesCS5B02G396400/TraesCS5D02G401200/TraesCS6B02G344100/TraesCS3D02G166000/TraesCS6B02G343800/TraesCS6B02G354200/TraesCS6B02G377200/TraesCS6B02G421000	9	BP
GO:0015693	magnesium ion transport	9/3402	102/107890	0.00503843	0.152413	0.143387	TraesCS1B02G275400/TraesCS2B02G108900/TraesCS6D02G289800/TraesCS7B02G101700/TraesCS7A02G196000/TraesCS3B02G440900/TraesCS6B02G340400/TraesCS4D02G146900/TraesCS3A02G207100	9	BP
GO:0010115	regulation of abscisic acid biosynthetic process	7/3402	67/107890	0.00514081	0.15368	0.144579	TraesCS7A02G212000/TraesCS2D02G099800/TraesCS7B02G118900/TraesCS2A02G091000/TraesCS1A02G167100/TraesCS1B02G183500/TraesCS1D02G173800	7	BP
GO:0032876	negative regulation of DNA endoreduplication	4/3402	23/107890	0.00540751	0.158647	0.149252	TraesCS6D02G291000/TraesCS6D02G354500/TraesCS6B02G341900/TraesCS6B02G407600	4	BP
GO:0000289	nuclear-transcribed mRNA poly(A) tail shortening	8/3402	85/107890	0.00543182	0.158647	0.149252	TraesCS1B02G254600/TraesCS2B02G603600/TraesCS2D02G597200/TraesCS4B02G204800/TraesCS2A02G583000/TraesCS6B02G391400/TraesCS7B02G114200/TraesCS5B02G159400	8	BP
GO:0019373	epoxygenase P450 pathway	3/3402	12/107890	0.00556494	0.158882	0.149473	TraesCS5D02G413200/TraesCS5B02G408000/TraesCS5A02G403200	3	BP
GO:0070370	cellular heat acclimation	3/3402	12/107890	0.00556494	0.158882	0.149473	TraesCS7A02G210900/TraesCS7B02G117600/TraesCS1D02G072900	3	BP
GO:0010358	leaf shaping	6/3402	52/107890	0.00576306	0.162711	0.153075	TraesCS6D02G355300/TraesCS6D02G355400/TraesCS6B02G337300/TraesCS6B02G408400/TraesCS4B02G117100/TraesCS7B02G175400	6	BP
GO:0031062	positive regulation of histone methylation	5/3402	38/107890	0.00656276	0.183211	0.172362	TraesCS4A02G372200/TraesCS7A02G074600/TraesCS7D02G069700/TraesCS6B02G350800/TraesCS4D02G145700	5	BP
GO:0031060	regulation of histone methylation	6/3402	54/107890	0.00693339	0.183211	0.172362	TraesCS4A02G372200/TraesCS7A02G074600/TraesCS7D02G069700/TraesCS6B02G350800/TraesCS4D02G145700/TraesCS7B02G175400	6	BP
GO:0046351	disaccharide biosynthetic process	12/3402	167/107890	0.00698736	0.183211	0.172362	TraesCS5A02G190000/TraesCS5B02G193100/TraesCS6D02G230500/TraesCS6B02G276300/TraesCS5D02G200800/TraesCS7A02G180800/TraesCS6A02G248400/TraesCS2B02G594900/TraesCS4D02G350500/TraesCS6B02G330900/TraesCS6B02G384500/TraesCS6B02G235400	12	BP
GO:0009270	response to humidity	3/3402	13/107890	0.00706601	0.183211	0.172362	TraesCS1B02G247700/TraesCS6B02G235200/TraesCS6A02G189800	3	BP
GO:0010360	negative regulation of anion channel activity	3/3402	13/107890	0.00706601	0.183211	0.172362	TraesCS4D02G210900/TraesCS5D02G188600/TraesCS5B02G155200	3	BP
GO:1900117	regulation of execution phase of apoptosis	3/3402	13/107890	0.00706601	0.183211	0.172362	TraesCS2B02G414800/TraesCS2D02G394200/TraesCS2A02G396400	3	BP
GO:1903792	negative regulation of anion transport	3/3402	13/107890	0.00706601	0.183211	0.172362	TraesCS4D02G210900/TraesCS5D02G188600/TraesCS5B02G155200	3	BP
GO:1903960	negative regulation of anion transmembrane transport	3/3402	13/107890	0.00706601	0.183211	0.172362	TraesCS4D02G210900/TraesCS5D02G188600/TraesCS5B02G155200	3	BP
GO:1903830	magnesium ion transmembrane transport	8/3402	89/107890	0.00714384	0.183359	0.1725	TraesCS1B02G275400/TraesCS2B02G108900/TraesCS6D02G289800/TraesCS7B02G101700/TraesCS7A02G196000/TraesCS3B02G440900/TraesCS6B02G340400/TraesCS3A02G207100	8	BP
GO:0080086	stamen filament development	4/3402	25/107890	0.00734896	0.186737	0.175679	TraesCS7A02G258700/TraesCS2D02G313400/TraesCS2B02G333600/TraesCS2A02G315100	4	BP
GO:0048446	petal morphogenesis	22/3402	395/107890	0.00792888	0.197551	0.185852	TraesCS6D02G304300/TraesCS3A02G221000/TraesCS1B02G252400/TraesCS1A02G391900/TraesCS1D02G405200/TraesCS3A02G246700/TraesCS1D02G400000/TraesCS1B02G420000/TraesCS6D02G208400/TraesCS3D02G244800/TraesCS1B02G425200/TraesCS1D02G404800/TraesCS1A02G396900/TraesCS4B02G074700/TraesCS6B02G333400/TraesCS6B02G354900/TraesCS6B02G410200/TraesCS4B02G118300/TraesCS6B02G233400/TraesCS5B02G158000/TraesCS5B02G158100/…	22	BP
GO:0010152	pollen maturation	10/3402	129/107890	0.00793003	0.197551	0.185852	TraesCS7A02G218500/TraesCS6D02G249400/TraesCS6D02G224700/TraesCS2D02G226000/TraesCS3B02G149400/TraesCS1A02G218600/TraesCS1B02G232100/TraesCS6B02G345800/TraesCS6B02G223700/TraesCS5B02G158800	10	BP
GO:0006771	riboflavin metabolic process	5/3402	40/107890	0.00816998	0.199615	0.187794	TraesCS6D02G189100/TraesCS4B02G332700/TraesCS7A02G415600/TraesCS6B02G230600/TraesCS6B02G433000	5	BP
GO:0009231	riboflavin biosynthetic process	5/3402	40/107890	0.00816998	0.199615	0.187794	TraesCS6D02G189100/TraesCS4B02G332700/TraesCS7A02G415600/TraesCS6B02G230600/TraesCS6B02G433000	5	BP
GO:0000303	response to superoxide	16/3402	259/107890	0.00867136	0.204774	0.192648	TraesCS6D02G258600/TraesCS7A02G225400/TraesCS3A02G070500/TraesCS4D02G210900/TraesCS1B02G129800/TraesCS1A02G107700/TraesCS2D02G100900/TraesCS1D02G111400/TraesCS2B02G118500/TraesCS3D02G134000/TraesCS7A02G310500/TraesCS6B02G344900/TraesCS6B02G237400/TraesCS6B02G371500/TraesCS6B02G440200/TraesCS2B02G429200	16	BP
GO:0030245	cellulose catabolic process	8/3402	92/107890	0.00867348	0.204774	0.192648	TraesCS2B02G370600/TraesCS7B02G104600/TraesCS7A02G197900/TraesCS7D02G201000/TraesCS6D02G291800/TraesCS2D02G351300/TraesCS2A02G352800/TraesCS4B02G173200	8	BP
GO:0032410	negative regulation of transporter activity	3/3402	14/107890	0.0087841	0.204774	0.192648	TraesCS4D02G210900/TraesCS5D02G188600/TraesCS5B02G155200	3	BP
GO:0032413	negative regulation of ion transmembrane transporter activity	3/3402	14/107890	0.0087841	0.204774	0.192648	TraesCS4D02G210900/TraesCS5D02G188600/TraesCS5B02G155200	3	BP
GO:0034766	negative regulation of ion transmembrane transport	3/3402	14/107890	0.0087841	0.204774	0.192648	TraesCS4D02G210900/TraesCS5D02G188600/TraesCS5B02G155200	3	BP
GO:0042727	flavin-containing compound biosynthetic process	5/3402	41/107890	0.00906769	0.209464	0.19706	TraesCS6D02G189100/TraesCS4B02G332700/TraesCS7A02G415600/TraesCS6B02G230600/TraesCS6B02G433000	5	BP
GO:1902930	regulation of alcohol biosynthetic process	7/3402	75/107890	0.00945434	0.21597	0.203181	TraesCS7A02G212000/TraesCS2D02G099800/TraesCS7B02G118900/TraesCS2A02G091000/TraesCS1A02G167100/TraesCS1B02G183500/TraesCS1D02G173800	7	BP
GO:0018198	peptidyl-cysteine modification	4/3402	27/107890	0.00970045	0.21597	0.203181	TraesCS5A02G025300/TraesCS6B02G238600/TraesCS7A02G419600/TraesCS6B02G425700	4	BP
GO:0018871	1-aminocyclopropane-1-carboxylate metabolic process	4/3402	27/107890	0.00970045	0.21597	0.203181	TraesCS2B02G414800/TraesCS2D02G394200/TraesCS2A02G396400/TraesCS7A02G310500	4	BP
GO:0051480	regulation of cytosolic calcium ion concentration	4/3402	27/107890	0.00970045	0.21597	0.203181	TraesCS6D02G211700/TraesCS2D02G597400/TraesCS6B02G344100/TraesCS6B02G224100	4	BP
GO:0032196	transposition	6/3402	58/107890	0.00977433	0.21597	0.203181	TraesCS4A02G372200/TraesCS6D02G288000/TraesCS7A02G074600/TraesCS7D02G069700/TraesCS6A02G308700/TraesCS6B02G337500	6	BP
GO:0010099	regulation of photomorphogenesis	9/3402	114/107890	0.0102282	0.224051	0.210783	TraesCS1B02G244300/TraesCS5A02G382800/TraesCS5D02G392200/TraesCS7A02G497200/TraesCS7B02G400600/TraesCS6B02G452700/TraesCS6B02G452500/TraesCS3A02G210100/TraesCS6B02G356400	9	BP
GO:0051365	cellular response to potassium ion starvation	6/3402	59/107890	0.0105972	0.22711	0.213661	TraesCS5B02G381500/TraesCS4B02G319900/TraesCS5A02G492000/TraesCS2D02G252600/TraesCS2B02G271700/TraesCS2A02G251800	6	BP
GO:0015692	lead ion transport	3/3402	15/107890	0.0107254	0.22711	0.213661	TraesCS3D02G234300/TraesCS7B02G292700/TraesCS7D02G386600	3	BP
GO:0017014	protein nitrosylation	3/3402	15/107890	0.0107254	0.22711	0.213661	TraesCS6B02G238600/TraesCS7A02G419600/TraesCS6B02G425700	3	BP
GO:0018119	peptidyl-cysteine S-nitrosylation	3/3402	15/107890	0.0107254	0.22711	0.213661	TraesCS6B02G238600/TraesCS7A02G419600/TraesCS6B02G425700	3	BP
GO:2000104	negative regulation of DNA-dependent DNA replication	4/3402	28/107890	0.0110395	0.231829	0.218101	TraesCS6D02G291000/TraesCS6D02G354500/TraesCS6B02G341900/TraesCS6B02G407600	4	BP
GO:0042726	flavin-containing compound metabolic process	5/3402	44/107890	0.0121637	0.248224	0.233524	TraesCS6D02G189100/TraesCS4B02G332700/TraesCS7A02G415600/TraesCS6B02G230600/TraesCS6B02G433000	5	BP
GO:0009294	DNA mediated transformation	13/3402	202/107890	0.0123461	0.248224	0.233524	TraesCS6D02G364900/TraesCS4A02G372200/TraesCS3A02G496400/TraesCS7A02G074600/TraesCS7D02G069700/TraesCS4A02G077400/TraesCS3B02G540800/TraesCS4D02G234700/TraesCS6B02G413400/TraesCS6B02G419000/TraesCS6B02G419400/TraesCS7A02G414500/TraesCS7B02G261800	13	BP
GO:0032776	DNA methylation on cytosine	7/3402	79/107890	0.0123996	0.248224	0.233524	TraesCS6D02G364900/TraesCS4B02G388900/TraesCS4B02G334900/TraesCS4A02G077400/TraesCS4D02G234700/TraesCS6B02G369700/TraesCS6B02G419000	7	BP
GO:0090503	RNA phosphodiester bond hydrolysis, exonucleolytic	7/3402	79/107890	0.0123996	0.248224	0.233524	TraesCS6D02G206900/TraesCS2B02G603600/TraesCS2D02G597200/TraesCS2A02G583000/TraesCS6B02G391400/TraesCS6B02G231600/TraesCS6B02G253600	7	BP
GO:0051275	beta-glucan catabolic process	8/3402	98/107890	0.0124493	0.248224	0.233524	TraesCS2B02G370600/TraesCS7B02G104600/TraesCS7A02G197900/TraesCS7D02G201000/TraesCS6D02G291800/TraesCS2D02G351300/TraesCS2A02G352800/TraesCS4B02G173200	8	BP
GO:0052542	defense response by callose deposition	24/3402	462/107890	0.0128085	0.248224	0.233524	TraesCS7A02G269200/TraesCS6D02G314300/TraesCS6A02G334800/TraesCS4D02G254500/TraesCS7D02G150200/TraesCS7B02G167400/TraesCS4D02G324800/TraesCS2D02G462000/TraesCS4B02G254700/TraesCS5B02G445200/TraesCS4B02G327800/TraesCS4A02G050000/TraesCS3D02G276200/TraesCS1D02G344700/TraesCS3D02G499700/TraesCS2B02G483400/TraesCS3A02G537700/TraesCS3A02G492600/TraesCS2A02G461800/TraesCS4B02G120800/TraesCS6B02G365200/…	24	BP
GO:0000305	response to oxygen radical	17/3402	294/107890	0.0128696	0.248224	0.233524	TraesCS6D02G258600/TraesCS7A02G225400/TraesCS3A02G070500/TraesCS4D02G210900/TraesCS1B02G129800/TraesCS1A02G107700/TraesCS2D02G100900/TraesCS1D02G111400/TraesCS2B02G118500/TraesCS3D02G134000/TraesCS7A02G310500/TraesCS6B02G344900/TraesCS6B02G237400/TraesCS6B02G371500/TraesCS6B02G440200/TraesCS2B02G429200/TraesCS6B02G423100	17	BP
GO:0033356	UDP-L-arabinose metabolic process	3/3402	16/107890	0.0128947	0.248224	0.233524	TraesCS3B02G333100/TraesCS3D02G298600/TraesCS7A02G419300	3	BP
GO:0042218	1-aminocyclopropane-1-carboxylate biosynthetic process	3/3402	16/107890	0.0128947	0.248224	0.233524	TraesCS2B02G414800/TraesCS2D02G394200/TraesCS2A02G396400	3	BP
GO:0051574	positive regulation of histone H3-K9 methylation	3/3402	16/107890	0.0128947	0.248224	0.233524	TraesCS4A02G372200/TraesCS7A02G074600/TraesCS7D02G069700	3	BP
GO:0070542	response to fatty acid	3/3402	16/107890	0.0128947	0.248224	0.233524	TraesCS5A02G137700/TraesCS6B02G355700/TraesCS6B02G355900	3	BP
GO:0009292	genetic transfer	13/3402	205/107890	0.0138147	0.263933	0.248303	TraesCS6D02G364900/TraesCS4A02G372200/TraesCS3A02G496400/TraesCS7A02G074600/TraesCS7D02G069700/TraesCS4A02G077400/TraesCS3B02G540800/TraesCS4D02G234700/TraesCS6B02G413400/TraesCS6B02G419000/TraesCS6B02G419400/TraesCS7A02G414500/TraesCS7B02G261800	13	BP
GO:0009720	detection of hormone stimulus	7/3402	81/107890	0.0140968	0.265333	0.24962	TraesCS6D02G305400/TraesCS3B02G551200/TraesCS5A02G515000/TraesCS6B02G355700/TraesCS6B02G356200/TraesCS6B02G355900/TraesCS6B02G355800	7	BP
GO:0009726	detection of endogenous stimulus	7/3402	81/107890	0.0140968	0.265333	0.24962	TraesCS6D02G305400/TraesCS3B02G551200/TraesCS5A02G515000/TraesCS6B02G355700/TraesCS6B02G356200/TraesCS6B02G355900/TraesCS6B02G355800	7	BP
GO:0044764	multi-organism cellular process	18/3402	322/107890	0.0146917	0.271796	0.255701	TraesCS6D02G364900/TraesCS5B02G331700/TraesCS4A02G372200/TraesCS4D02G198600/TraesCS3A02G496400/TraesCS7A02G074600/TraesCS7D02G069700/TraesCS2D02G558700/TraesCS4A02G077400/TraesCS3B02G540800/TraesCS4D02G234700/TraesCS6B02G413400/TraesCS6B02G419000/TraesCS4A02G158000/TraesCS6B02G419400/TraesCS7A02G414500/TraesCS3A02G211000/TraesCS7B02G261800	18	BP
GO:0006354	DNA-templated transcription, elongation	22/3402	419/107890	0.014869	0.271796	0.255701	TraesCS6D02G304800/TraesCS6D02G215900/TraesCS1B02G269600/TraesCS6A02G325100/TraesCS3B02G342000/TraesCS6B02G331800/TraesCS6B02G363200/TraesCS4B02G115800/TraesCS4B02G116000/TraesCS6B02G336300/TraesCS6B02G338200/TraesCS6B02G338100/TraesCS6B02G349300/TraesCS6B02G350800/TraesCS6B02G432700/TraesCS6B02G355400/TraesCS1B02G436700/TraesCS5B02G157500/TraesCS4D02G145700/TraesCS1D02G414900/TraesCS4D02G164500/…	22	BP
GO:0071248	cellular response to metal ion	12/3402	185/107890	0.014936	0.271796	0.255701	TraesCS6D02G271900/TraesCS1D02G274800/TraesCS2A02G271700/TraesCS2B02G414800/TraesCS7A02G270500/TraesCS2D02G270300/TraesCS2B02G289900/TraesCS2D02G394200/TraesCS2A02G396400/TraesCS4B02G175100/TraesCS3D02G164500/TraesCS6B02G352000	12	BP
GO:0006809	nitric oxide biosynthetic process	3/3402	17/107890	0.0152959	0.271796	0.255701	TraesCS6D02G306000/TraesCS6A02G326200/TraesCS6B02G356800	3	BP
GO:0017182	peptidyl-diphthamide metabolic process	3/3402	17/107890	0.0152959	0.271796	0.255701	TraesCS6D02G371300/TraesCS6B02G415800/TraesCS6B02G425800	3	BP
GO:0017183	peptidyl-diphthamide biosynthetic process from peptidyl-histidine	3/3402	17/107890	0.0152959	0.271796	0.255701	TraesCS6D02G371300/TraesCS6B02G415800/TraesCS6B02G425800	3	BP
GO:0034763	negative regulation of transmembrane transport	3/3402	17/107890	0.0152959	0.271796	0.255701	TraesCS4D02G210900/TraesCS5D02G188600/TraesCS5B02G155200	3	BP
GO:1900247	regulation of cytoplasmic translational elongation	3/3402	17/107890	0.0152959	0.271796	0.255701	TraesCS6D02G371300/TraesCS6B02G415800/TraesCS6B02G425800	3	BP
GO:1901409	positive regulation of phosphorylation of RNA polymerase II C-terminal domain	4/3402	31/107890	0.0157494	0.274963	0.25868	TraesCS4B02G115800/TraesCS4B02G116000/TraesCS6B02G382700/TraesCS6B02G362300	4	BP
GO:1903321	negative regulation of protein modification by small protein conjugation or removal	4/3402	31/107890	0.0157494	0.274963	0.25868	TraesCS6B02G452700/TraesCS6B02G452500/TraesCS6B02G225400/TraesCS6A02G309600	4	BP
GO:0071482	cellular response to light stimulus	25/3402	496/107890	0.0158175	0.274963	0.25868	TraesCS7A02G249000/TraesCS4A02G204800/TraesCS7A02G241300/TraesCS4B02G108400/TraesCS6D02G211700/TraesCS1B02G244300/TraesCS6D02G219300/TraesCS6A02G301900/TraesCS7A02G180900/TraesCS7A02G497200/TraesCS7B02G400600/TraesCS6D02G281200/TraesCS2B02G553600/TraesCS6A02G236700/TraesCS7B02G085900/TraesCS2A02G499700/TraesCS6B02G237800/TraesCS3A02G210100/TraesCS6B02G227500/TraesCS6B02G331000/TraesCS6B02G356400/…	25	BP
GO:0031058	positive regulation of histone modification	5/3402	47/107890	0.0159069	0.274963	0.25868	TraesCS4A02G372200/TraesCS7A02G074600/TraesCS7D02G069700/TraesCS6B02G350800/TraesCS4D02G145700	5	BP
GO:0009736	cytokinin-activated signaling pathway	19/3402	352/107890	0.0173429	0.29396	0.276552	TraesCS6D02G245400/TraesCS7B02G328400/TraesCS6A02G301900/TraesCS3A02G496400/TraesCS7A02G180900/TraesCS5A02G058700/TraesCS4D02G344300/TraesCS5D02G069200/TraesCS4B02G349500/TraesCS6D02G281200/TraesCS1B02G129800/TraesCS1A02G107700/TraesCS7B02G085900/TraesCS1D02G111400/TraesCS3B02G540800/TraesCS3D02G134000/TraesCS6D02G213700/TraesCS6B02G342700/TraesCS6B02G331000	19	BP
GO:0009423	chorismate biosynthetic process	4/3402	32/107890	0.0175599	0.29396	0.276552	TraesCS6D02G284500/TraesCS1B02G229700/TraesCS7B02G089400/TraesCS6B02G333600	4	BP
GO:0046500	S-adenosylmethionine metabolic process	4/3402	32/107890	0.0175599	0.29396	0.276552	TraesCS6D02G230100/TraesCS6D02G230000/TraesCS6D02G392800/TraesCS6B02G455100	4	BP
GO:0010116	positive regulation of abscisic acid biosynthetic process	3/3402	18/107890	0.0179315	0.29396	0.276552	TraesCS1A02G167100/TraesCS1B02G183500/TraesCS1D02G173800	3	BP
GO:0019305	dTDP-rhamnose biosynthetic process	3/3402	18/107890	0.0179315	0.29396	0.276552	TraesCS1B02G243800/TraesCS6D02G392800/TraesCS2D02G111400	3	BP
GO:0030224	monocyte differentiation	3/3402	18/107890	0.0179315	0.29396	0.276552	TraesCS1A02G391900/TraesCS1D02G400000/TraesCS1B02G420000	3	BP
GO:0046383	dTDP-rhamnose metabolic process	3/3402	18/107890	0.0179315	0.29396	0.276552	TraesCS1B02G243800/TraesCS6D02G392800/TraesCS2D02G111400	3	BP
GO:1903131	mononuclear cell differentiation	3/3402	18/107890	0.0179315	0.29396	0.276552	TraesCS1A02G391900/TraesCS1D02G400000/TraesCS1B02G420000	3	BP
GO:0000027	ribosomal large subunit assembly	8/3402	105/107890	0.018235	0.295822	0.278304	TraesCS4A02G204800/TraesCS4B02G108400/TraesCS6D02G190000/TraesCS4A02G158000/TraesCS6B02G239800/TraesCS6B02G225600/TraesCS6B02G225700/TraesCS5B02G152500	8	BP
GO:0071368	cellular response to cytokinin stimulus	19/3402	354/107890	0.0182779	0.295822	0.278304	TraesCS6D02G245400/TraesCS7B02G328400/TraesCS6A02G301900/TraesCS3A02G496400/TraesCS7A02G180900/TraesCS5A02G058700/TraesCS4D02G344300/TraesCS5D02G069200/TraesCS4B02G349500/TraesCS6D02G281200/TraesCS1B02G129800/TraesCS1A02G107700/TraesCS7B02G085900/TraesCS1D02G111400/TraesCS3B02G540800/TraesCS3D02G134000/TraesCS6D02G213700/TraesCS6B02G342700/TraesCS6B02G331000	19	BP
GO:0009727	detection of ethylene stimulus	5/3402	49/107890	0.0187869	0.302136	0.284244	TraesCS6D02G305400/TraesCS6B02G355700/TraesCS6B02G356200/TraesCS6B02G355900/TraesCS6B02G355800	5	BP
GO:2000142	regulation of DNA-templated transcription, initiation	4/3402	33/107890	0.0194947	0.310944	0.292531	TraesCS4B02G109300/TraesCS3B02G342000/TraesCS6B02G341600/TraesCS6B02G376500	4	BP
GO:0071281	cellular response to iron ion	8/3402	107/107890	0.0201922	0.310944	0.292531	TraesCS2A02G271700/TraesCS2B02G414800/TraesCS2D02G270300/TraesCS2B02G289900/TraesCS2D02G394200/TraesCS2A02G396400/TraesCS4B02G175100/TraesCS3D02G164500	8	BP
GO:0080188	gene silencing by RNA-directed DNA methylation	6/3402	68/107890	0.0203154	0.310944	0.292531	TraesCS7A02G302800/TraesCS3A02G221000/TraesCS1B02G122600/TraesCS3D02G165900/TraesCS4B02G118300/TraesCS4D02G116000	6	BP
GO:0140458	pre-transcriptional gene silencing by RNA	6/3402	68/107890	0.0203154	0.310944	0.292531	TraesCS7A02G302800/TraesCS3A02G221000/TraesCS1B02G122600/TraesCS3D02G165900/TraesCS4B02G118300/TraesCS4D02G116000	6	BP
GO:0009952	anterior/posterior pattern specification	5/3402	50/107890	0.0203473	0.310944	0.292531	TraesCS5B02G017300/TraesCS5B02G482400/TraesCS3B02G414100/TraesCS6B02G350800/TraesCS6B02G405200	5	BP
GO:0006521	regulation of cellular amino acid metabolic process	9/3402	128/107890	0.0204657	0.310944	0.292531	TraesCS6D02G251700/TraesCS7B02G321900/TraesCS2B02G302400/TraesCS2D02G225500/TraesCS5B02G142100/TraesCS7A02G310500/TraesCS6B02G385200/TraesCS6B02G226200/TraesCS6B02G261900	9	BP
GO:0010481	epidermal cell division	3/3402	19/107890	0.020803	0.310944	0.292531	TraesCS2B02G190400/TraesCS2A02G164600/TraesCS2D02G171500	3	BP
GO:0010482	regulation of epidermal cell division	3/3402	19/107890	0.020803	0.310944	0.292531	TraesCS2B02G190400/TraesCS2A02G164600/TraesCS2D02G171500	3	BP
GO:0051775	response to redox state	3/3402	19/107890	0.020803	0.310944	0.292531	TraesCS7A02G270200/TraesCS6B02G344100/TraesCS6B02G425700	3	BP
GO:0097193	intrinsic apoptotic signaling pathway	3/3402	19/107890	0.020803	0.310944	0.292531	TraesCS2B02G414800/TraesCS2D02G394200/TraesCS2A02G396400	3	BP
GO:0097194	execution phase of apoptosis	3/3402	19/107890	0.020803	0.310944	0.292531	TraesCS2B02G414800/TraesCS2D02G394200/TraesCS2A02G396400	3	BP
GO:1902932	positive regulation of alcohol biosynthetic process	3/3402	19/107890	0.020803	0.310944	0.292531	TraesCS1A02G167100/TraesCS1B02G183500/TraesCS1D02G173800	3	BP
GO:0009395	phospholipid catabolic process	4/3402	34/107890	0.0215559	0.317667	0.298855	TraesCS3B02G553200/TraesCS3D02G499600/TraesCS2D02G284700/TraesCS2B02G303200	4	BP
GO:0048442	sepal development	17/3402	312/107890	0.0216278	0.317667	0.298855	TraesCS6D02G304300/TraesCS7A02G260600/TraesCS3A02G221000/TraesCS7D02G463000/TraesCS1B02G252400/TraesCS6D02G208400/TraesCS4B02G074700/TraesCS6B02G333400/TraesCS6B02G354900/TraesCS6B02G410200/TraesCS4B02G118300/TraesCS6B02G233400/TraesCS5B02G158000/TraesCS5B02G158100/TraesCS4D02G116000/TraesCS7B02G175400/TraesCS6B02G258800	17	BP
GO:0048464	flower calyx development	17/3402	312/107890	0.0216278	0.317667	0.298855	TraesCS6D02G304300/TraesCS7A02G260600/TraesCS3A02G221000/TraesCS7D02G463000/TraesCS1B02G252400/TraesCS6D02G208400/TraesCS4B02G074700/TraesCS6B02G333400/TraesCS6B02G354900/TraesCS6B02G410200/TraesCS4B02G118300/TraesCS6B02G233400/TraesCS5B02G158000/TraesCS5B02G158100/TraesCS4D02G116000/TraesCS7B02G175400/TraesCS6B02G258800	17	BP
GO:1904666	regulation of ubiquitin protein ligase activity	5/3402	51/107890	0.0219899	0.321128	0.302111	TraesCS6D02G354500/TraesCS6B02G452700/TraesCS6B02G452500/TraesCS6B02G402400/TraesCS6B02G225400	5	BP
GO:0006874	cellular calcium ion homeostasis	7/3402	89/107890	0.0225528	0.327467	0.308075	TraesCS6D02G204000/TraesCS6D02G211700/TraesCS2D02G597400/TraesCS6B02G382300/TraesCS6B02G344100/TraesCS6B02G224100/TraesCS6B02G250200	7	BP
GO:0030099	myeloid cell differentiation	6/3402	70/107890	0.0230942	0.333422	0.313677	TraesCS1A02G391900/TraesCS1D02G400000/TraesCS1B02G420000/TraesCS6B02G350800/TraesCS6B02G387300/TraesCS4D02G145700	6	BP
GO:0010017	red or far-red light signaling pathway	16/3402	291/107890	0.0234997	0.337359	0.317382	TraesCS7A02G241300/TraesCS1B02G244300/TraesCS6D02G219300/TraesCS6A02G301900/TraesCS7A02G180900/TraesCS7A02G497200/TraesCS7B02G400600/TraesCS6D02G281200/TraesCS6A02G236700/TraesCS7B02G085900/TraesCS2A02G499700/TraesCS3A02G210100/TraesCS6B02G227500/TraesCS6B02G331000/TraesCS6B02G356400/TraesCS4D02G121300	16	BP
GO:0033345	asparagine catabolic process via L-aspartate	3/3402	20/107890	0.0239113	0.337548	0.317559	TraesCS2A02G510800/TraesCS2B02G538700/TraesCS2B02G538600	3	BP
GO:0043271	negative regulation of ion transport	3/3402	20/107890	0.0239113	0.337548	0.317559	TraesCS4D02G210900/TraesCS5D02G188600/TraesCS5B02G155200	3	BP
GO:1902074	response to salt	3/3402	20/107890	0.0239113	0.337548	0.317559	TraesCS1A02G167100/TraesCS1B02G183500/TraesCS1D02G173800	3	BP
GO:0002697	regulation of immune effector process	10/3402	154/107890	0.0247057	0.346736	0.326203	TraesCS6B02G175100/TraesCS6D02G136200/TraesCS6A02G146900/TraesCS5B02G224100/TraesCS3A02G325400/TraesCS3A02G283800/TraesCS7B02G418500/TraesCS7A02G508800/TraesCS7D02G497400/TraesCS6B02G398500	10	BP
GO:0071489	cellular response to red or far red light	16/3402	293/107890	0.0248351	0.346736	0.326203	TraesCS7A02G241300/TraesCS1B02G244300/TraesCS6D02G219300/TraesCS6A02G301900/TraesCS7A02G180900/TraesCS7A02G497200/TraesCS7B02G400600/TraesCS6D02G281200/TraesCS6A02G236700/TraesCS7B02G085900/TraesCS2A02G499700/TraesCS3A02G210100/TraesCS6B02G227500/TraesCS6B02G331000/TraesCS6B02G356400/TraesCS4D02G121300	16	BP
GO:0032957	inositol trisphosphate metabolic process	7/3402	91/107890	0.0251175	0.346867	0.326327	TraesCS1D02G333500/TraesCS1B02G316500/TraesCS1B02G344900/TraesCS1A02G330900/TraesCS7A02G158400/TraesCS6B02G350700/TraesCS6B02G374700	7	BP
GO:0051646	mitochondrion localization	7/3402	91/107890	0.0251175	0.346867	0.326327	TraesCS5A02G382800/TraesCS3A02G533600/TraesCS6B02G431400/TraesCS6B02G387400/TraesCS3A02G209500/TraesCS6B02G367000/TraesCS6B02G403400	7	BP
GO:0042255	ribosome assembly	16/3402	294/107890	0.0255237	0.350572	0.329811	TraesCS4A02G204800/TraesCS4B02G108400/TraesCS6D02G190000/TraesCS6D02G244500/TraesCS7A02G253500/TraesCS6D02G283900/TraesCS3B02G041200/TraesCS6B02G234000/TraesCS6B02G333100/TraesCS4A02G158000/TraesCS6B02G239800/TraesCS6B02G225600/TraesCS6B02G225700/TraesCS5B02G152500/TraesCS6B02G254500/TraesCS5A02G423600	16	BP
GO:0048451	petal formation	19/3402	368/107890	0.0259579	0.352997	0.332093	TraesCS6D02G304300/TraesCS3A02G221000/TraesCS1B02G252400/TraesCS1D02G405200/TraesCS3A02G246700/TraesCS6D02G208400/TraesCS3D02G244800/TraesCS1B02G425200/TraesCS1D02G404800/TraesCS1A02G396900/TraesCS4B02G074700/TraesCS6B02G333400/TraesCS6B02G354900/TraesCS6B02G410200/TraesCS4B02G118300/TraesCS6B02G233400/TraesCS5B02G158000/TraesCS5B02G158100/TraesCS4D02G116000	19	BP
GO:1901407	regulation of phosphorylation of RNA polymerase II C-terminal domain	4/3402	36/107890	0.0260647	0.352997	0.332093	TraesCS4B02G115800/TraesCS4B02G116000/TraesCS6B02G382700/TraesCS6B02G362300	4	BP
GO:0062013	positive regulation of small molecule metabolic process	6/3402	72/107890	0.026117	0.352997	0.332093	TraesCS6D02G251700/TraesCS1A02G167100/TraesCS1B02G183500/TraesCS1D02G173800/TraesCS2D02G225500/TraesCS5B02G142100	6	BP
GO:0006690	icosanoid metabolic process	7/3402	92/107890	0.0264717	0.355898	0.334822	TraesCS7D02G088500/TraesCS1B02G190600/TraesCS5D02G413200/TraesCS5B02G408000/TraesCS7B02G307700/TraesCS5A02G403200/TraesCS6D02G031100	7	BP
GO:0032496	response to lipopolysaccharide	3/3402	21/107890	0.0272561	0.359543	0.338251	TraesCS2B02G429300/TraesCS6B02G350800/TraesCS6B02G425700	3	BP
GO:2000765	regulation of cytoplasmic translation	3/3402	21/107890	0.0272561	0.359543	0.338251	TraesCS6D02G371300/TraesCS6B02G415800/TraesCS6B02G425800	3	BP
GO:1905269	positive regulation of chromatin organization	5/3402	54/107890	0.0274247	0.359543	0.338251	TraesCS4A02G372200/TraesCS7A02G074600/TraesCS7D02G069700/TraesCS6B02G350800/TraesCS4D02G145700	5	BP
GO:0050826	response to freezing	22/3402	446/107890	0.0276517	0.359543	0.338251	TraesCS6D02G388400/TraesCS5A02G503800/TraesCS7D02G206200/TraesCS6B02G326500/TraesCS1A02G224600/TraesCS1B02G238600/TraesCS7A02G202900/TraesCS4D02G329400/TraesCS6D02G273600/TraesCS4D02G210900/TraesCS6B02G127100/TraesCS7A02G207800/TraesCS6D02G309600/TraesCS6D02G083500/TraesCS6A02G099000/TraesCS1A02G417700/TraesCS6B02G366400/TraesCS6B02G356900/TraesCS7B02G114700/TraesCS5B02G153300/TraesCS5B02G152100/…	22	BP
GO:0042732	D-xylose metabolic process	9/3402	135/107890	0.0277063	0.359543	0.338251	TraesCS7A02G253000/TraesCS1B02G243800/TraesCS2B02G190400/TraesCS2A02G164600/TraesCS2D02G111400/TraesCS2D02G171500/TraesCSU02G131900/TraesCS6B02G415700/TraesCS4B02G173300	9	BP
GO:0009749	response to glucose	21/3402	421/107890	0.0278228	0.359543	0.338251	TraesCS6D02G366500/TraesCS6D02G219900/TraesCS6D02G299600/TraesCS6D02G300400/TraesCS2D02G226000/TraesCS3B02G149400/TraesCS7B02G398100/TraesCS5A02G403600/TraesCS6B02G382300/TraesCS6B02G344100/TraesCS6B02G415700/TraesCS6B02G342700/TraesCS6B02G350900/TraesCS4B02G174900/TraesCS3D02G164400/TraesCS6B02G235000/TraesCS6B02G421000/TraesCS5B02G152600/TraesCS5B02G155400/TraesCS5B02G155600/TraesCS6B02G265800	21	BP
GO:0018196	peptidyl-asparagine modification	7/3402	93/107890	0.0278748	0.359543	0.338251	TraesCS6D02G344600/TraesCS6D02G250200/TraesCS7A02G415500/TraesCS6B02G339600/TraesCS4B02G173000/TraesCS4D02G126400/TraesCS6B02G393900	7	BP
GO:0018279	protein N-linked glycosylation via asparagine	7/3402	93/107890	0.0278748	0.359543	0.338251	TraesCS6D02G344600/TraesCS6D02G250200/TraesCS7A02G415500/TraesCS6B02G339600/TraesCS4B02G173000/TraesCS4D02G126400/TraesCS6B02G393900	7	BP
GO:1901264	carbohydrate derivative transport	16/3402	298/107890	0.0284218	0.364106	0.342544	TraesCS6D02G186000/TraesCS6D02G209500/TraesCS6D02G198300/TraesCS2D02G226000/TraesCS3B02G149400/TraesCS7B02G201500/TraesCS5B02G001100/TraesCS4A02G016400/TraesCS5A02G004400/TraesCS3A02G206300/TraesCS6B02G382100/TraesCS6B02G224000/TraesCS2B02G430000/TraesCS4B02G119700/TraesCS6B02G456500/TraesCS3D02G267700	16	BP
GO:0045737	positive regulation of cyclin-dependent protein serine/threonine kinase activity	4/3402	37/107890	0.0285152	0.364106	0.342544	TraesCS4B02G115800/TraesCS4B02G116000/TraesCS6B02G382700/TraesCS6B02G362300	4	BP
GO:0031349	positive regulation of defense response	11/3402	181/107890	0.0292887	0.367098	0.345359	TraesCS6D02G179200/TraesCS6A02G334800/TraesCS5A02G478500/TraesCS5B02G491500/TraesCS7A02G215800/TraesCS2B02G448100/TraesCS6D02G229200/TraesCS6D02G225500/TraesCS2D02G425700/TraesCS6B02G235200/TraesCS4D02G121300	11	BP
GO:0006368	transcription elongation from RNA polymerase II promoter	12/3402	204/107890	0.0293106	0.367098	0.345359	TraesCS6D02G304800/TraesCS6D02G215900/TraesCS1B02G269600/TraesCS6A02G325100/TraesCS3B02G342000/TraesCS4B02G115800/TraesCS4B02G116000/TraesCS6B02G338200/TraesCS6B02G338100/TraesCS6B02G350800/TraesCS6B02G355400/TraesCS4D02G145700	12	BP
GO:0032350	regulation of hormone metabolic process	12/3402	204/107890	0.0293106	0.367098	0.345359	TraesCS6D02G251700/TraesCS6D02G179200/TraesCS6D02G241900/TraesCS5D02G380200/TraesCS2D02G225500/TraesCS5B02G142100/TraesCS6B02G411500/TraesCS4B02G120800/TraesCS6B02G385200/TraesCS6B02G226200/TraesCS6B02G234200/TraesCS5B02G153300	12	BP
GO:0019747	regulation of isoprenoid metabolic process	7/3402	94/107890	0.0293274	0.367098	0.345359	TraesCS7A02G212000/TraesCS2D02G099800/TraesCS7B02G118900/TraesCS2A02G091000/TraesCS1A02G167100/TraesCS1B02G183500/TraesCS1D02G173800	7	BP
GO:0002237	response to molecule of bacterial origin	23/3402	475/107890	0.0297644	0.370742	0.348788	TraesCS7A02G264400/TraesCS7A02G269200/TraesCS7D02G150200/TraesCS7B02G167400/TraesCS6B02G175100/TraesCS6D02G136200/TraesCS6A02G146900/TraesCS5A02G189400/TraesCS7B02G418500/TraesCS7A02G508800/TraesCS7D02G497400/TraesCS5A02G403600/TraesCS6B02G379500/TraesCS6B02G345800/TraesCS2B02G429300/TraesCS6B02G350800/TraesCS6B02G366900/TraesCS7A02G416300/TraesCS6B02G425700/TraesCS3D02G164500/TraesCS2A02G357100/…	23	BP
GO:0051865	protein autoubiquitination	7/3402	95/107890	0.0308302	0.374908	0.352706	TraesCS7A02G271500/TraesCS7A02G245100/TraesCS5D02G271100/TraesCS1B02G036900/TraesCS5B02G262900/TraesCS5A02G263500/TraesCS6B02G385200	7	BP
GO:0006530	asparagine catabolic process	3/3402	22/107890	0.0308366	0.374908	0.352706	TraesCS2A02G510800/TraesCS2B02G538700/TraesCS2B02G538600	3	BP
GO:0042407	cristae formation	3/3402	22/107890	0.0308366	0.374908	0.352706	TraesCS6D02G200200/TraesCS7D02G155900/TraesCS6B02G247500	3	BP
GO:0045948	positive regulation of translational initiation	3/3402	22/107890	0.0308366	0.374908	0.352706	TraesCS6D02G366500/TraesCS6B02G083500/TraesCS6B02G421000	3	BP
GO:0051570	regulation of histone H3-K9 methylation	3/3402	22/107890	0.0308366	0.374908	0.352706	TraesCS4A02G372200/TraesCS7A02G074600/TraesCS7D02G069700	3	BP
GO:0009687	abscisic acid metabolic process	11/3402	183/107890	0.0313742	0.375567	0.353327	TraesCS7A02G212000/TraesCS2D02G099800/TraesCS7B02G118900/TraesCS2A02G091000/TraesCS1A02G167100/TraesCS1B02G183500/TraesCS1D02G173800/TraesCS6D02G243800/TraesCS5A02G428200/TraesCS3A02G210800/TraesCS3D02G166900	11	BP
GO:0043288	apocarotenoid metabolic process	11/3402	183/107890	0.0313742	0.375567	0.353327	TraesCS7A02G212000/TraesCS2D02G099800/TraesCS7B02G118900/TraesCS2A02G091000/TraesCS1A02G167100/TraesCS1B02G183500/TraesCS1D02G173800/TraesCS6D02G243800/TraesCS5A02G428200/TraesCS3A02G210800/TraesCS3D02G166900	11	BP
GO:1902644	tertiary alcohol metabolic process	11/3402	183/107890	0.0313742	0.375567	0.353327	TraesCS7A02G212000/TraesCS2D02G099800/TraesCS7B02G118900/TraesCS2A02G091000/TraesCS1A02G167100/TraesCS1B02G183500/TraesCS1D02G173800/TraesCS6D02G243800/TraesCS5A02G428200/TraesCS3A02G210800/TraesCS3D02G166900	11	BP
GO:0090376	seed trichome differentiation	5/3402	56/107890	0.031482	0.375567	0.353327	TraesCS1B02G279400/TraesCS1D02G268900/TraesCS4B02G039000/TraesCS6B02G447600/TraesCS3B02G120700	5	BP
GO:0071731	response to nitric oxide	6/3402	76/107890	0.0329241	0.390936	0.367785	TraesCS6D02G185000/TraesCS6D02G225000/TraesCS2A02G271700/TraesCS2D02G270300/TraesCS2B02G289900/TraesCS6B02G228900	6	BP
GO:0009061	anaerobic respiration	5/3402	57/107890	0.033644	0.397625	0.374078	TraesCS6D02G250800/TraesCS5A02G025200/TraesCS5D02G031600/TraesCS5A02G025300/TraesCS5B02G231000	5	BP
GO:2000030	regulation of response to red or far red light	10/3402	163/107890	0.034598	0.399997	0.37631	TraesCS1B02G244300/TraesCS5A02G382800/TraesCS5D02G392200/TraesCS7A02G497200/TraesCS7B02G400600/TraesCS6B02G452700/TraesCS6B02G452500/TraesCS3A02G210100/TraesCS6B02G356400/TraesCS4D02G121300	10	BP
GO:0010024	phytochromobilin biosynthetic process	3/3402	23/107890	0.0346509	0.399997	0.37631	TraesCS1D02G239000/TraesCS1B02G250900/TraesCS3B02G538300	3	BP
GO:0030912	response to deep water	3/3402	23/107890	0.0346509	0.399997	0.37631	TraesCS6D02G243800/TraesCS6B02G404700/TraesCS4D02G099600	3	BP
GO:0051202	phytochromobilin metabolic process	3/3402	23/107890	0.0346509	0.399997	0.37631	TraesCS1D02G239000/TraesCS1B02G250900/TraesCS3B02G538300	3	BP
GO:0051444	negative regulation of ubiquitin-protein transferase activity	3/3402	23/107890	0.0346509	0.399997	0.37631	TraesCS6B02G452700/TraesCS6B02G452500/TraesCS6B02G225400	3	BP
GO:0051592	response to calcium ion	6/3402	77/107890	0.0347892	0.399997	0.37631	TraesCS6D02G271900/TraesCS5A02G382800/TraesCS5D02G392200/TraesCS3B02G045500/TraesCS3D02G041500/TraesCS3B02G538300	6	BP
GO:0031407	oxylipin metabolic process	17/3402	331/107890	0.0351565	0.400595	0.376872	TraesCS6D02G274600/TraesCS7D02G206200/TraesCS6D02G271900/TraesCS6B02G326500/TraesCS5D02G316100/TraesCS7A02G202900/TraesCS7A02G205700/TraesCS5D02G413200/TraesCS5B02G408000/TraesCS2D02G313400/TraesCS2B02G333600/TraesCS2A02G315100/TraesCS5A02G403200/TraesCS5A02G309100/TraesCS6D02G031100/TraesCS6B02G432600/TraesCS2A02G525500	17	BP
GO:0031408	oxylipin biosynthetic process	17/3402	331/107890	0.0351565	0.400595	0.376872	TraesCS6D02G274600/TraesCS7D02G206200/TraesCS6D02G271900/TraesCS6B02G326500/TraesCS5D02G316100/TraesCS7A02G202900/TraesCS7A02G205700/TraesCS5D02G413200/TraesCS5B02G408000/TraesCS2D02G313400/TraesCS2B02G333600/TraesCS2A02G315100/TraesCS5A02G403200/TraesCS5A02G309100/TraesCS6D02G031100/TraesCS6B02G432600/TraesCS2A02G525500	17	BP
GO:0042133	neurotransmitter metabolic process	22/3402	459/107890	0.0361978	0.410503	0.386193	TraesCS6D02G306000/TraesCS6D02G274600/TraesCS6A02G326200/TraesCS1D02G239000/TraesCS1A02G238800/TraesCS5D02G316100/TraesCS1B02G250900/TraesCS7A02G205700/TraesCS3B02G045500/TraesCS5D02G413200/TraesCS3D02G041500/TraesCS5B02G408000/TraesCS3B02G538300/TraesCS5A02G403200/TraesCS5A02G309100/TraesCS5D02G246000/TraesCS6B02G356800/TraesCS6B02G342400/TraesCS6B02G369300/TraesCS6B02G408100/TraesCS7B02G148000/…	22	BP
GO:2001252	positive regulation of chromosome organization	6/3402	78/107890	0.0367209	0.410503	0.386193	TraesCS4A02G372200/TraesCS7A02G074600/TraesCS7D02G069700/TraesCS6B02G350800/TraesCS6B02G356900/TraesCS4D02G145700	6	BP
GO:0009688	abscisic acid biosynthetic process	10/3402	165/107890	0.0371238	0.410503	0.386193	TraesCS7A02G212000/TraesCS2D02G099800/TraesCS7B02G118900/TraesCS2A02G091000/TraesCS1A02G167100/TraesCS1B02G183500/TraesCS1D02G173800/TraesCS5A02G428200/TraesCS3A02G210800/TraesCS3D02G166900	10	BP
GO:0043289	apocarotenoid biosynthetic process	10/3402	165/107890	0.0371238	0.410503	0.386193	TraesCS7A02G212000/TraesCS2D02G099800/TraesCS7B02G118900/TraesCS2A02G091000/TraesCS1A02G167100/TraesCS1B02G183500/TraesCS1D02G173800/TraesCS5A02G428200/TraesCS3A02G210800/TraesCS3D02G166900	10	BP
GO:1902645	tertiary alcohol biosynthetic process	10/3402	165/107890	0.0371238	0.410503	0.386193	TraesCS7A02G212000/TraesCS2D02G099800/TraesCS7B02G118900/TraesCS2A02G091000/TraesCS1A02G167100/TraesCS1B02G183500/TraesCS1D02G173800/TraesCS5A02G428200/TraesCS3A02G210800/TraesCS3D02G166900	10	BP
GO:0000957	mitochondrial RNA catabolic process	2/3402	10/107890	0.0378031	0.410503	0.386193	TraesCS6D02G206900/TraesCS6B02G253600	2	BP
GO:0015794	glycerol-3-phosphate transmembrane transport	2/3402	10/107890	0.0378031	0.410503	0.386193	TraesCS7B02G201500/TraesCS2B02G430000	2	BP
GO:0048708	astrocyte differentiation	2/3402	10/107890	0.0378031	0.410503	0.386193	TraesCS6D02G366500/TraesCS6B02G421000	2	BP
GO:0060401	cytosolic calcium ion transport	2/3402	10/107890	0.0378031	0.410503	0.386193	TraesCS2D02G597400/TraesCS6B02G344100	2	BP
GO:0060402	calcium ion transport into cytosol	2/3402	10/107890	0.0378031	0.410503	0.386193	TraesCS2D02G597400/TraesCS6B02G344100	2	BP
GO:0090378	seed trichome elongation	2/3402	10/107890	0.0378031	0.410503	0.386193	TraesCS1D02G268900/TraesCS4B02G039000	2	BP
GO:0000737	DNA catabolic process, endonucleolytic	3/3402	24/107890	0.0386969	0.416895	0.392207	TraesCS6D02G240300/TraesCS6A02G259200/TraesCS6B02G286500	3	BP
GO:0097366	response to bronchodilator	6/3402	79/107890	0.0387199	0.416895	0.392207	TraesCS6D02G185000/TraesCS6D02G225000/TraesCS2A02G271700/TraesCS2D02G270300/TraesCS2B02G289900/TraesCS6B02G228900	6	BP
GO:0042335	cuticle development	19/3402	386/107890	0.0391418	0.41966	0.394808	TraesCS6D02G237000/TraesCS6D02G274600/TraesCS1B02G272100/TraesCS5D02G316100/TraesCS6A02G260600/TraesCS6D02G241400/TraesCS7A02G205700/TraesCS2B02G343800/TraesCS5A02G309100/TraesCS6D02G071600/TraesCS6B02G287900/TraesCS6B02G425900/TraesCS4B02G173000/TraesCS6B02G241000/TraesCS6B02G238600/TraesCS7B02G114200/TraesCS6B02G230200/TraesCS6B02G473900/TraesCS6B02G423900	19	BP
GO:0006801	superoxide metabolic process	9/3402	144/107890	0.039436	0.421037	0.396104	TraesCS6D02G258600/TraesCS7A02G225400/TraesCS5B02G213900/TraesCS3A02G070500/TraesCS6B02G189800/TraesCS6B02G344900/TraesCS6B02G240200/TraesCS6B02G237400/TraesCS6B02G371500	9	BP
GO:0010112	regulation of systemic acquired resistance	8/3402	122/107890	0.0397993	0.423138	0.398081	TraesCS2D02G285300/TraesCS7B02G335500/TraesCS2A02G286700/TraesCS2B02G303600/TraesCS3A02G042700/TraesCS1B02G245800/TraesCS3B02G041200/TraesCS5B02G153300	8	BP
GO:0010104	regulation of ethylene-activated signaling pathway	5/3402	60/107890	0.0406719	0.428827	0.403433	TraesCS2A02G542700/TraesCS2B02G448100/TraesCS2D02G425700/TraesCS7A02G310500/TraesCS6B02G439600	5	BP
GO:0070297	regulation of phosphorelay signal transduction system	5/3402	60/107890	0.0406719	0.428827	0.403433	TraesCS2A02G542700/TraesCS2B02G448100/TraesCS2D02G425700/TraesCS7A02G310500/TraesCS6B02G439600	5	BP
GO:0009834	plant-type secondary cell wall biogenesis	16/3402	313/107890	0.0414817	0.430448	0.404958	TraesCS6D02G251700/TraesCS2B02G466400/TraesCS1B02G279400/TraesCS1D02G268900/TraesCS1B02G233300/TraesCS3B02G082700/TraesCS1B02G167200/TraesCS4A02G107400/TraesCS4D02G197300/TraesCS2D02G225500/TraesCS6D02G274900/TraesCS5A02G515000/TraesCS6B02G418400/TraesCS3B02G120700/TraesCS4D02G133800/TraesCS6A02G251100	16	BP
GO:0030182	neuron differentiation	22/3402	466/107890	0.0415417	0.430448	0.404958	TraesCS7A02G257800/TraesCS1B02G266200/TraesCS1B02G277400/TraesCS5B02G482400/TraesCS1B02G267800/TraesCS3B02G421200/TraesCS1B02G393700/TraesCS7A02G272600/TraesCSU02G096500/TraesCS7A02G272700/TraesCS7A02G438100/TraesCS3B02G414100/TraesCSU02G088100/TraesCS6B02G399300/TraesCS3D02G165500/TraesCS6B02G396100/TraesCS7A02G419900/TraesCS6B02G335200/TraesCS6B02G377200/TraesCS6B02G229900/TraesCS7A02G418100/Tr…	22	BP
GO:0071826	ribonucleoprotein complex subunit organization	22/3402	467/107890	0.0423498	0.430448	0.404958	TraesCS6D02G197000/TraesCS4A02G204800/TraesCS4B02G108400/TraesCS6D02G190000/TraesCS5B02G017300/TraesCS7D02G069200/TraesCS6B02G083500/TraesCS3B02G350700/TraesCS6B02G386600/TraesCS6B02G381600/TraesCS6B02G415500/TraesCS3D02G161300/TraesCS6B02G230500/TraesCS3A02G210800/TraesCS4A02G158000/TraesCS6B02G239800/TraesCS6B02G225600/TraesCS6B02G231100/TraesCS6B02G225700/TraesCS2B02G350700/TraesCS5B02G152500/…	22	BP
GO:0070816	phosphorylation of RNA polymerase II C-terminal domain	4/3402	42/107890	0.0427633	0.430448	0.404958	TraesCS4B02G115800/TraesCS4B02G116000/TraesCS6B02G382700/TraesCS6B02G362300	4	BP
GO:0046864	isoprenoid transport	3/3402	25/107890	0.0429716	0.430448	0.404958	TraesCS3D02G234300/TraesCS7B02G292700/TraesCS7D02G386600	3	BP
GO:0046865	terpenoid transport	3/3402	25/107890	0.0429716	0.430448	0.404958	TraesCS3D02G234300/TraesCS7B02G292700/TraesCS7D02G386600	3	BP
GO:0060260	regulation of transcription initiation from RNA polymerase II promoter	3/3402	25/107890	0.0429716	0.430448	0.404958	TraesCS3B02G342000/TraesCS6B02G341600/TraesCS6B02G376500	3	BP
GO:0060261	positive regulation of transcription initiation from RNA polymerase II promoter	3/3402	25/107890	0.0429716	0.430448	0.404958	TraesCS3B02G342000/TraesCS6B02G341600/TraesCS6B02G376500	3	BP
GO:0080168	abscisic acid transport	3/3402	25/107890	0.0429716	0.430448	0.404958	TraesCS3D02G234300/TraesCS7B02G292700/TraesCS7D02G386600	3	BP
GO:2000144	positive regulation of DNA-templated transcription, initiation	3/3402	25/107890	0.0429716	0.430448	0.404958	TraesCS3B02G342000/TraesCS6B02G341600/TraesCS6B02G376500	3	BP
GO:0002218	activation of innate immune response	8/3402	124/107890	0.0431261	0.430448	0.404958	TraesCS6A02G334800/TraesCS5A02G478500/TraesCS5B02G491500/TraesCS2B02G448100/TraesCS6D02G229200/TraesCS6D02G225500/TraesCS2D02G425700/TraesCS4D02G121300	8	BP
GO:0010143	cutin biosynthetic process	8/3402	124/107890	0.0431261	0.430448	0.404958	TraesCS2D02G099800/TraesCS1A02G283100/TraesCS2B02G343800/TraesCS2A02G292400/TraesCS6B02G051800/TraesCS6D02G043000/TraesCS1D02G282300/TraesCS6B02G423900	8	BP
GO:0009864	induced systemic resistance, jasmonic acid mediated signaling pathway	5/3402	61/107890	0.0431973	0.430448	0.404958	TraesCS6A02G334800/TraesCS2B02G448100/TraesCS6D02G225500/TraesCS2D02G425700/TraesCS4D02G121300	5	BP
GO:0060151	peroxisome localization	5/3402	61/107890	0.0431973	0.430448	0.404958	TraesCS5A02G382800/TraesCS6B02G431400/TraesCS3A02G209500/TraesCS6B02G367000/TraesCS6B02G403400	5	BP
GO:0046890	regulation of lipid biosynthetic process	12/3402	217/107890	0.0436657	0.433416	0.40775	TraesCS7A02G212000/TraesCS2B02G358500/TraesCS2D02G099800/TraesCS7B02G118900/TraesCS2A02G091000/TraesCS1A02G167100/TraesCS1B02G183500/TraesCS1D02G173800/TraesCS6D02G346500/TraesCS7A02G438100/TraesCS3B02G414100/TraesCS6B02G411500	12	BP
GO:0051571	positive regulation of histone H3-K4 methylation	2/3402	11/107890	0.0452541	0.447435	0.420938	TraesCS6B02G350800/TraesCS4D02G145700	2	BP
GO:0051645	Golgi localization	5/3402	62/107890	0.0458147	0.449705	0.423074	TraesCS5A02G382800/TraesCS6B02G431400/TraesCS3A02G209500/TraesCS6B02G367000/TraesCS6B02G403400	5	BP
GO:0006448	regulation of translational elongation	4/3402	43/107890	0.0460147	0.449705	0.423074	TraesCS6D02G371300/TraesCS6B02G415800/TraesCS6B02G425800/TraesCS6B02G456000	4	BP
GO:1905268	negative regulation of chromatin organization	4/3402	43/107890	0.0460147	0.449705	0.423074	TraesCS4A02G372200/TraesCS7A02G074600/TraesCS7D02G069700/TraesCS1B02G141100	4	BP
GO:0043624	cellular protein complex disassembly	13/3402	244/107890	0.0471793	0.455917	0.428919	TraesCS2D02G594500/TraesCSU02G036500/TraesCS1B02G231900/TraesCS5A02G478500/TraesCS5D02G491900/TraesCS5B02G491500/TraesCS6D02G229200/TraesCS7A02G191400/TraesCS1B02G248600/TraesCS2A02G290800/TraesCS6B02G338000/TraesCS3D02G164500/TraesCS4D02G147100	13	BP
GO:0048830	adventitious root development	6/3402	83/107890	0.0473991	0.455917	0.428919	TraesCS7B02G398100/TraesCS2A02G168900/TraesCS3B02G135800/TraesCS6B02G337300/TraesCS6B02G466700/TraesCS6B02G369300	6	BP
GO:0010811	positive regulation of cell-substrate adhesion	3/3402	26/107890	0.0474717	0.455917	0.428919	TraesCS6D02G194600/TraesCS7A02G221500/TraesCS6B02G241000	3	BP
GO:0045828	positive regulation of isoprenoid metabolic process	3/3402	26/107890	0.0474717	0.455917	0.428919	TraesCS1A02G167100/TraesCS1B02G183500/TraesCS1D02G173800	3	BP
GO:0015850	organic hydroxy compound transport	11/3402	196/107890	0.0475475	0.455917	0.428919	TraesCS7B02G201500/TraesCS3D02G234300/TraesCS7B02G292700/TraesCS7D02G386600/TraesCS4A02G016400/TraesCS5B02G106900/TraesCS5A02G102600/TraesCS2B02G430000/TraesCS5B02G155400/TraesCS5B02G155600/TraesCS6B02G456500	11	BP
GO:0002833	positive regulation of response to biotic stimulus	10/3402	173/107890	0.0484967	0.463271	0.435837	TraesCS6D02G179200/TraesCS6A02G334800/TraesCS5A02G478500/TraesCS5B02G491500/TraesCS2B02G448100/TraesCS6D02G229200/TraesCS6D02G225500/TraesCS3A02G325400/TraesCS2D02G425700/TraesCS4D02G121300	10	BP
GO:0000288	nuclear-transcribed mRNA catabolic process, deadenylation-dependent decay	11/3402	197/107890	0.0489887	0.46447	0.436965	TraesCS6B02G083500/TraesCS1B02G254600/TraesCS2B02G603600/TraesCS2D02G597200/TraesCS4B02G204800/TraesCS2A02G583000/TraesCS6B02G412000/TraesCS6B02G391400/TraesCS7B02G114200/TraesCS4B02G117300/TraesCS5B02G159400	11	BP
GO:0007007	inner mitochondrial membrane organization	4/3402	44/107890	0.0493998	0.46447	0.436965	TraesCS6D02G200200/TraesCS6D02G240500/TraesCS7D02G155900/TraesCS6B02G247500	4	BP
GO:0010105	negative regulation of ethylene-activated signaling pathway	4/3402	44/107890	0.0493998	0.46447	0.436965	TraesCS2A02G542700/TraesCS2B02G448100/TraesCS2D02G425700/TraesCS6B02G439600	4	BP
GO:0070298	negative regulation of phosphorelay signal transduction system	4/3402	44/107890	0.0493998	0.46447	0.436965	TraesCS2A02G542700/TraesCS2B02G448100/TraesCS2D02G425700/TraesCS6B02G439600	4	BP
GO:0071241	cellular response to inorganic substance	14/3402	271/107890	0.050132	0.46447	0.436965	TraesCS6D02G271900/TraesCS1D02G274800/TraesCS2A02G271700/TraesCS2B02G414800/TraesCS7A02G270500/TraesCS2D02G270300/TraesCS2B02G289900/TraesCS2D02G394200/TraesCS2A02G396400/TraesCS6B02G345800/TraesCS4B02G175100/TraesCS3D02G164500/TraesCS6B02G352000/TraesCS5B02G158800	14	BP
GO:0031056	regulation of histone modification	6/3402	85/107890	0.0521543	0.46447	0.436965	TraesCS4A02G372200/TraesCS7A02G074600/TraesCS7D02G069700/TraesCS6B02G350800/TraesCS4D02G145700/TraesCS7B02G175400	6	BP
GO:0043966	histone H3 acetylation	6/3402	85/107890	0.0521543	0.46447	0.436965	TraesCS6D02G232000/TraesCS3B02G151500/TraesCS1B02G129800/TraesCS1A02G107700/TraesCS1D02G111400/TraesCS3D02G134000	6	BP
GO:0030030	cell projection organization	18/3402	374/107890	0.0521607	0.46447	0.436965	TraesCS1B02G266200/TraesCS7A02G248000/TraesCS1B02G267800/TraesCS3B02G421200/TraesCS5B02G489100/TraesCS1B02G393700/TraesCSU02G096500/TraesCS7A02G272700/TraesCS3B02G414100/TraesCS3D02G165500/TraesCS6B02G396100/TraesCS7A02G419900/TraesCS6B02G335200/TraesCS6B02G377200/TraesCS6B02G229900/TraesCS6B02G461200/TraesCS4D02G091500/TraesCS5B02G159100	18	BP
GO:0035067	negative regulation of histone acetylation	3/3402	27/107890	0.052193	0.46447	0.436965	TraesCS4A02G372200/TraesCS7A02G074600/TraesCS7D02G069700	3	BP
GO:0097190	apoptotic signaling pathway	3/3402	27/107890	0.052193	0.46447	0.436965	TraesCS2B02G414800/TraesCS2D02G394200/TraesCS2A02G396400	3	BP
GO:1901984	negative regulation of protein acetylation	3/3402	27/107890	0.052193	0.46447	0.436965	TraesCS4A02G372200/TraesCS7A02G074600/TraesCS7D02G069700	3	BP
GO:2000757	negative regulation of peptidyl-lysine acetylation	3/3402	27/107890	0.052193	0.46447	0.436965	TraesCS4A02G372200/TraesCS7A02G074600/TraesCS7D02G069700	3	BP
GO:0017148	negative regulation of translation	15/3402	298/107890	0.0526022	0.46447	0.436965	TraesCS6D02G373400/TraesCS6D02G366500/TraesCS7A02G067600/TraesCS7D02G061700/TraesCS6A02G406200/TraesCS2D02G597200/TraesCS7D02G061800/TraesCS3A02G325500/TraesCS2A02G583000/TraesCS3B02G604900/TraesCS6B02G428600/TraesCS7B02G114200/TraesCS6B02G343900/TraesCS6B02G421000/TraesCS6B02G450900	15	BP
GO:0032984	protein-containing complex disassembly	15/3402	298/107890	0.0526022	0.46447	0.436965	TraesCS2D02G594500/TraesCSU02G036500/TraesCS1B02G231900/TraesCS5A02G478500/TraesCS5D02G491900/TraesCS5B02G491500/TraesCS6D02G229200/TraesCS7A02G191400/TraesCS1B02G248600/TraesCS2A02G290800/TraesCS6B02G386600/TraesCS6B02G338000/TraesCS3D02G164500/TraesCS4D02G147100/TraesCS2D02G228100	15	BP
GO:0001756	somitogenesis	2/3402	12/107890	0.053192	0.46447	0.436965	TraesCS6B02G350800/TraesCS6B02G405200	2	BP
GO:0010617	circadian regulation of calcium ion oscillation	2/3402	12/107890	0.053192	0.46447	0.436965	TraesCS6D02G211700/TraesCS6B02G224100	2	BP
GO:0014071	response to cycloalkane	2/3402	12/107890	0.053192	0.46447	0.436965	TraesCS6D02G211900/TraesCS6B02G413500	2	BP
GO:0015729	oxaloacetate transport	2/3402	12/107890	0.053192	0.46447	0.436965	TraesCS7A02G285000/TraesCS5B02G243600	2	BP
GO:0031154	culmination involved in sorocarp development	2/3402	12/107890	0.053192	0.46447	0.436965	TraesCS3A02G211000/TraesCS6B02G403400	2	BP
GO:0034729	histone H3-K79 methylation	2/3402	12/107890	0.053192	0.46447	0.436965	TraesCS6B02G350800/TraesCS4D02G145700	2	BP
GO:0045638	negative regulation of myeloid cell differentiation	2/3402	12/107890	0.053192	0.46447	0.436965	TraesCS6B02G350800/TraesCS4D02G145700	2	BP
GO:0045947	negative regulation of translational initiation	2/3402	12/107890	0.053192	0.46447	0.436965	TraesCS6D02G366500/TraesCS6B02G421000	2	BP
GO:0061053	somite development	2/3402	12/107890	0.053192	0.46447	0.436965	TraesCS6B02G350800/TraesCS6B02G405200	2	BP
GO:0071284	cellular response to lead ion	2/3402	12/107890	0.053192	0.46447	0.436965	TraesCS1D02G274800/TraesCS7A02G270500	2	BP
GO:1903707	negative regulation of hemopoiesis	2/3402	12/107890	0.053192	0.46447	0.436965	TraesCS6B02G350800/TraesCS4D02G145700	2	BP
GO:0034249	negative regulation of cellular amide metabolic process	15/3402	299/107890	0.0538392	0.468511	0.440767	TraesCS6D02G373400/TraesCS6D02G366500/TraesCS7A02G067600/TraesCS7D02G061700/TraesCS6A02G406200/TraesCS2D02G597200/TraesCS7D02G061800/TraesCS3A02G325500/TraesCS2A02G583000/TraesCS3B02G604900/TraesCS6B02G428600/TraesCS7B02G114200/TraesCS6B02G343900/TraesCS6B02G421000/TraesCS6B02G450900	15	BP
GO:0044247	cellular polysaccharide catabolic process	15/3402	301/107890	0.0563729	0.480699	0.452233	TraesCS4B02G344300/TraesCS2B02G370600/TraesCS7B02G104600/TraesCS7A02G197900/TraesCS7D02G201000/TraesCS4D02G339400/TraesCS5B02G132500/TraesCS6D02G291800/TraesCS5D02G140600/TraesCS2D02G351300/TraesCS5A02G513200/TraesCS2A02G352800/TraesCS4B02G173200/TraesCS3D02G167100/TraesCS2D02G220900	15	BP
GO:0009939	positive regulation of gibberellic acid mediated signaling pathway	4/3402	46/107890	0.056569	0.480699	0.452233	TraesCS1B02G265900/TraesCS2A02G143500/TraesCS6B02G429500/TraesCS3B02G068100	4	BP
GO:0010117	photoprotection	3/3402	28/107890	0.0571315	0.480699	0.452233	TraesCS5B02G406000/TraesCS5D02G411400/TraesCS7D02G280600	3	BP
GO:0010364	regulation of ethylene biosynthetic process	3/3402	28/107890	0.0571315	0.480699	0.452233	TraesCS5B02G142100/TraesCS6B02G385200/TraesCS6B02G226200	3	BP
GO:0018202	peptidyl-histidine modification	3/3402	28/107890	0.0571315	0.480699	0.452233	TraesCS6D02G371300/TraesCS6B02G415800/TraesCS6B02G425800	3	BP
GO:0019632	shikimate metabolic process	3/3402	28/107890	0.0571315	0.480699	0.452233	TraesCS6D02G284500/TraesCS7B02G089400/TraesCS6B02G333600	3	BP
GO:0031335	regulation of sulfur amino acid metabolic process	3/3402	28/107890	0.0571315	0.480699	0.452233	TraesCS5B02G142100/TraesCS6B02G385200/TraesCS6B02G226200	3	BP
GO:0090307	mitotic spindle assembly	3/3402	28/107890	0.0571315	0.480699	0.452233	TraesCS1A02G246000/TraesCS5B02G156500/TraesCS5D02G019900	3	BP
GO:1900908	regulation of olefin metabolic process	3/3402	28/107890	0.0571315	0.480699	0.452233	TraesCS5B02G142100/TraesCS6B02G385200/TraesCS6B02G226200	3	BP
GO:1900911	regulation of olefin biosynthetic process	3/3402	28/107890	0.0571315	0.480699	0.452233	TraesCS5B02G142100/TraesCS6B02G385200/TraesCS6B02G226200	3	BP
GO:0006487	protein N-linked glycosylation	20/3402	431/107890	0.0575942	0.482993	0.454391	TraesCS7A02G244100/TraesCS6D02G192500/TraesCS6D02G344600/TraesCS5B02G095800/TraesCS6D02G250200/TraesCS5D02G102100/TraesCS5A02G189400/TraesCS6B02G230900/TraesCS7A02G415500/TraesCS6B02G409700/TraesCS6B02G339600/TraesCS4B02G173000/TraesCS6B02G238000/TraesCS6B02G440200/TraesCS3A02G207000/TraesCS2B02G429200/TraesCS4D02G126400/TraesCS6B02G393900/TraesCS6B02G471700/TraesCS4D02G119400	20	BP
GO:0000184	nuclear-transcribed mRNA catabolic process, nonsense-mediated decay	7/3402	110/107890	0.0597412	0.49924	0.469676	TraesCS6D02G344400/TraesCS5D02G270400/TraesCS5B02G261300/TraesCS5A02G262800/TraesCS6B02G393700/TraesCS6B02G449100/TraesCS6B02G157100	7	BP
GO:0007596	blood coagulation	5/3402	67/107890	0.0602897	0.49924	0.469676	TraesCS6D02G213300/TraesCS3A02G205700/TraesCS5B02G155400/TraesCS5B02G155600/TraesCS5B02G159100	5	BP
GO:0007599	hemostasis	5/3402	67/107890	0.0602897	0.49924	0.469676	TraesCS6D02G213300/TraesCS3A02G205700/TraesCS5B02G155400/TraesCS5B02G155600/TraesCS5B02G159100	5	BP
GO:0022618	ribonucleoprotein complex assembly	21/3402	460/107890	0.0604819	0.49924	0.469676	TraesCS6D02G197000/TraesCS4A02G204800/TraesCS4B02G108400/TraesCS6D02G190000/TraesCS5B02G017300/TraesCS7D02G069200/TraesCS6B02G083500/TraesCS3B02G350700/TraesCS6B02G381600/TraesCS6B02G415500/TraesCS3D02G161300/TraesCS6B02G230500/TraesCS3A02G210800/TraesCS4A02G158000/TraesCS6B02G239800/TraesCS6B02G225600/TraesCS6B02G231100/TraesCS6B02G225700/TraesCS2B02G350700/TraesCS5B02G152500/TraesCS6B02G254500	21	BP
GO:0001505	regulation of neurotransmitter levels	22/3402	487/107890	0.0610102	0.49924	0.469676	TraesCS6D02G306000/TraesCS6D02G274600/TraesCS6A02G326200/TraesCS1D02G239000/TraesCS1A02G238800/TraesCS5D02G316100/TraesCS1B02G250900/TraesCS7A02G205700/TraesCS3B02G045500/TraesCS5D02G413200/TraesCS3D02G041500/TraesCS5B02G408000/TraesCS3B02G538300/TraesCS5A02G403200/TraesCS5A02G309100/TraesCS5D02G246000/TraesCS6B02G356800/TraesCS6B02G342400/TraesCS6B02G369300/TraesCS6B02G408100/TraesCS7B02G148000/…	22	BP
GO:0001560	regulation of cell growth by extracellular stimulus	2/3402	13/107890	0.0615785	0.49924	0.469676	TraesCS4A02G158000/TraesCS6B02G369300	2	BP
GO:0006127	glycerophosphate shuttle	2/3402	13/107890	0.0615785	0.49924	0.469676	TraesCS7B02G201500/TraesCS2B02G430000	2	BP
GO:0048255	mRNA stabilization	2/3402	13/107890	0.0615785	0.49924	0.469676	TraesCS4B02G204800/TraesCS7B02G114200	2	BP
GO:0051569	regulation of histone H3-K4 methylation	2/3402	13/107890	0.0615785	0.49924	0.469676	TraesCS6B02G350800/TraesCS4D02G145700	2	BP
GO:1902373	negative regulation of mRNA catabolic process	2/3402	13/107890	0.0615785	0.49924	0.469676	TraesCS4B02G204800/TraesCS7B02G114200	2	BP
GO:0009631	cold acclimation	10/3402	181/107890	0.0619946	0.49924	0.469676	TraesCS6D02G234700/TraesCS6D02G237800/TraesCS6A02G253300/TraesCS6B02G273400/TraesCS1B02G279400/TraesCS6D02G238200/TraesCS5A02G403600/TraesCS6B02G379500/TraesCS6B02G362800/TraesCS6B02G462300	10	BP
GO:0043650	dicarboxylic acid biosynthetic process	7/3402	111/107890	0.0621102	0.49924	0.469676	TraesCS7A02G278400/TraesCS6D02G284500/TraesCS7A02G276800/TraesCS1B02G229700/TraesCS7B02G089400/TraesCS6B02G333600/TraesCS3D02G167700	7	BP
GO:0001508	action potential	3/3402	29/107890	0.0622822	0.49924	0.469676	TraesCS6D02G366500/TraesCS6B02G344100/TraesCS6B02G421000	3	BP
GO:0010810	regulation of cell-substrate adhesion	3/3402	29/107890	0.0622822	0.49924	0.469676	TraesCS6D02G194600/TraesCS7A02G221500/TraesCS6B02G241000	3	BP
GO:0016106	sesquiterpenoid biosynthetic process	11/3402	206/107890	0.0632982	0.504038	0.47419	TraesCS7A02G212000/TraesCS2D02G099800/TraesCS7B02G118900/TraesCS2A02G091000/TraesCS1A02G167100/TraesCS1B02G183500/TraesCS1D02G173800/TraesCS5A02G428200/TraesCS3A02G210800/TraesCS3D02G166900/TraesCS4B02G151300	11	BP
GO:0034389	lipid droplet organization	5/3402	68/107890	0.0634623	0.504038	0.47419	TraesCS7D02G206200/TraesCS6B02G326500/TraesCS7A02G202900/TraesCS2D02G226000/TraesCS3B02G149400	5	BP
GO:0051225	spindle assembly	19/3402	410/107890	0.0635348	0.504038	0.47419	TraesCS7A02G261300/TraesCS3A02G508100/TraesCS3A02G507900/TraesCS3D02G516100/TraesCS7B02G423800/TraesCS7D02G078500/TraesCS4B02G121600/TraesCS2B02G358500/TraesCS3D02G515700/TraesCS2D02G558600/TraesCS2D02G558700/TraesCS1A02G246000/TraesCS2B02G429800/TraesCS6B02G451000/TraesCS2B02G429900/TraesCS6B02G356900/TraesCS6B02G447600/TraesCS5B02G156500/TraesCS5D02G019900	19	BP
GO:0009910	negative regulation of flower development	9/3402	158/107890	0.0636743	0.504038	0.47419	TraesCS7A02G215800/TraesCS3A02G259900/TraesCS1D02G378900/TraesCS3D02G161800/TraesCS6B02G350800/TraesCS6B02G343900/TraesCS5B02G153300/TraesCS4D02G145700/TraesCS6A02G309600	9	BP
GO:0048640	negative regulation of developmental growth	4/3402	48/107890	0.0642646	0.507132	0.4771	TraesCS7A02G271500/TraesCS3D02G163900/TraesCS3D02G164500/TraesCS5A02G312800	4	BP
GO:0001501	skeletal system development	7/3402	112/107890	0.0645356	0.507694	0.477629	TraesCS6D02G204700/TraesCS6D02G232000/TraesCS3B02G162400/TraesCS4D02G126400/TraesCS4D02G091500/TraesCS4D02G093500/TraesCS6B02G251500	7	BP
GO:0032103	positive regulation of response to external stimulus	12/3402	232/107890	0.0655482	0.514068	0.483626	TraesCS6D02G179200/TraesCS6A02G334800/TraesCS5A02G478500/TraesCS5B02G491500/TraesCS2B02G448100/TraesCS6D02G229200/TraesCS6D02G225500/TraesCS3A02G325400/TraesCS2D02G425700/TraesCS3A02G205600/TraesCS4D02G121300/TraesCS6B02G403400	12	BP
GO:0043009	chordate embryonic development	7/3402	113/107890	0.0670176	0.518346	0.48765	TraesCS4B02G109300/TraesCS4B02G204800/TraesCS6B02G350800/TraesCS6B02G366400/TraesCS6B02G405200/TraesCS6B02G470000/TraesCS4D02G126400	7	BP
GO:0002182	cytoplasmic translational elongation	3/3402	30/107890	0.0676401	0.518346	0.48765	TraesCS6D02G371300/TraesCS6B02G415800/TraesCS6B02G425800	3	BP
GO:0006878	cellular copper ion homeostasis	3/3402	30/107890	0.0676401	0.518346	0.48765	TraesCS7A02G239900/TraesCS6D02G344500/TraesCS6B02G393800	3	BP
GO:0031397	negative regulation of protein ubiquitination	3/3402	30/107890	0.0676401	0.518346	0.48765	TraesCS6B02G452700/TraesCS6B02G452500/TraesCS6B02G225400	3	BP
GO:0002253	activation of immune response	9/3402	160/107890	0.0677661	0.518346	0.48765	TraesCS6A02G334800/TraesCS5A02G478500/TraesCS5B02G491500/TraesCS2B02G448100/TraesCS6D02G229200/TraesCS6D02G225500/TraesCS2D02G425700/TraesCS7A02G419900/TraesCS4D02G121300	9	BP
GO:0019216	regulation of lipid metabolic process	20/3402	440/107890	0.0678867	0.518346	0.48765	TraesCS7A02G212000/TraesCS6D02G274600/TraesCS6D02G271900/TraesCS2B02G358500/TraesCS2D02G099800/TraesCS5D02G316100/TraesCS7B02G118900/TraesCS2A02G091000/TraesCS7A02G205700/TraesCS5D02G413200/TraesCS1A02G167100/TraesCS5B02G408000/TraesCS1B02G183500/TraesCS1D02G173800/TraesCS6D02G346500/TraesCS5A02G403200/TraesCS5A02G309100/TraesCS7A02G438100/TraesCS3B02G414100/TraesCS6B02G411500	20	BP
GO:0051261	protein depolymerization	8/3402	137/107890	0.0691929	0.518346	0.48765	TraesCS5A02G478500/TraesCS5D02G491900/TraesCS5B02G491500/TraesCS6D02G229200/TraesCS7A02G191400/TraesCS2A02G290800/TraesCS6B02G338000/TraesCS3D02G164500	8	BP
GO:0009970	cellular response to sulfate starvation	5/3402	70/107890	0.0700833	0.518346	0.48765	TraesCS1D02G223400/TraesCS4A02G043500/TraesCS1A02G221700/TraesCS1B02G234900/TraesCS5A02G514800	5	BP
GO:0071902	positive regulation of protein serine/threonine kinase activity	13/3402	260/107890	0.070365	0.518346	0.48765	TraesCS7D02G150200/TraesCS2D02G462000/TraesCS2B02G483400/TraesCS2A02G461800/TraesCS6B02G379500/TraesCS6B02G358800/TraesCS6B02G352700/TraesCS4B02G115800/TraesCS4B02G116000/TraesCS6B02G382700/TraesCS6B02G362300/TraesCS5B02G154600/TraesCS1D02G191800	13	BP
GO:0007204	positive regulation of cytosolic calcium ion concentration	2/3402	14/107890	0.0703776	0.518346	0.48765	TraesCS2D02G597400/TraesCS6B02G344100	2	BP
GO:0010289	homogalacturonan biosynthetic process	2/3402	14/107890	0.0703776	0.518346	0.48765	TraesCS6D02G297600/TraesCS6B02G348700	2	BP
GO:0010343	singlet oxygen-mediated programmed cell death	2/3402	14/107890	0.0703776	0.518346	0.48765	TraesCS6D02G211700/TraesCS6B02G224100	2	BP
GO:0010394	homogalacturonan metabolic process	2/3402	14/107890	0.0703776	0.518346	0.48765	TraesCS6D02G297600/TraesCS6B02G348700	2	BP
GO:0042450	arginine biosynthetic process via ornithine	2/3402	14/107890	0.0703776	0.518346	0.48765	TraesCS6D02G232400/TraesCS6A02G250600	2	BP
GO:0043489	RNA stabilization	2/3402	14/107890	0.0703776	0.518346	0.48765	TraesCS4B02G204800/TraesCS7B02G114200	2	BP
GO:0045226	extracellular polysaccharide biosynthetic process	2/3402	14/107890	0.0703776	0.518346	0.48765	TraesCS6D02G392800/TraesCS6B02G455100	2	BP
GO:0046379	extracellular polysaccharide metabolic process	2/3402	14/107890	0.0703776	0.518346	0.48765	TraesCS6D02G392800/TraesCS6B02G455100	2	BP
GO:0046898	response to cycloheximide	2/3402	14/107890	0.0703776	0.518346	0.48765	TraesCS6D02G211900/TraesCS6B02G413500	2	BP
GO:0060211	regulation of nuclear-transcribed mRNA poly(A) tail shortening	2/3402	14/107890	0.0703776	0.518346	0.48765	TraesCS4B02G204800/TraesCS5B02G159400	2	BP
GO:0080182	histone H3-K4 trimethylation	2/3402	14/107890	0.0703776	0.518346	0.48765	TraesCS6B02G350800/TraesCS4D02G145700	2	BP
GO:1902369	negative regulation of RNA catabolic process	2/3402	14/107890	0.0703776	0.518346	0.48765	TraesCS4B02G204800/TraesCS7B02G114200	2	BP
GO:0009809	lignin biosynthetic process	20/3402	443/107890	0.0715801	0.525679	0.494549	TraesCS6D02G230000/TraesCS6D02G203000/TraesCS7D02G341500/TraesCS2B02G466400/TraesCS7A02G240300/TraesCS3A02G229700/TraesCS6D02G353300/TraesCS6A02G232200/TraesCS5A02G213900/TraesCS5D02G073400/TraesCS7A02G350500/TraesCS5B02G202700/TraesCS5A02G163400/TraesCS3B02G612000/TraesCS1D02G176400/TraesCS2A02G384400/TraesCS6B02G406000/TraesCS6B02G449400/TraesCS5B02G155400/TraesCS5B02G155600	20	BP
GO:0006313	transposition, DNA-mediated	3/3402	31/107890	0.0731998	0.528069	0.496797	TraesCS6D02G288000/TraesCS6A02G308700/TraesCS6B02G337500	3	BP
GO:0007189	adenylate cyclase-activating G protein-coupled receptor signaling pathway	3/3402	31/107890	0.0731998	0.528069	0.496797	TraesCS5B02G345400/TraesCS4B02G173700/TraesCS6B02G229000	3	BP
GO:0019369	arachidonic acid metabolic process	3/3402	31/107890	0.0731998	0.528069	0.496797	TraesCS5D02G413200/TraesCS5B02G408000/TraesCS5A02G403200	3	BP
GO:0031057	negative regulation of histone modification	3/3402	31/107890	0.0731998	0.528069	0.496797	TraesCS4A02G372200/TraesCS7A02G074600/TraesCS7D02G069700	3	BP
GO:0045793	positive regulation of cell size	3/3402	31/107890	0.0731998	0.528069	0.496797	TraesCS1B02G247700/TraesCS6B02G235200/TraesCS6A02G189800	3	BP
GO:0006414	translational elongation	19/3402	418/107890	0.0735865	0.528069	0.496797	TraesCS6D02G348700/TraesCS6D02G371300/TraesCS1B02G273400/TraesCS1B02G269600/TraesCS4A02G363900/TraesCS4B02G102300/TraesCS2B02G561900/TraesCS2D02G399100/TraesCS7A02G419100/TraesCS6B02G234000/TraesCS6B02G415800/TraesCS6B02G399800/TraesCS6B02G402400/TraesCS6B02G425800/TraesCS6B02G238600/TraesCS6B02G367200/TraesCS6B02G456000/TraesCS6B02G224800/TraesCS5B02G373300	19	BP
GO:0006825	copper ion transport	8/3402	139/107890	0.0739038	0.528069	0.496797	TraesCS2B02G412500/TraesCS7A02G261100/TraesCS3B02G329600/TraesCS5B02G210000/TraesCS6D02G338400/TraesCS7A02G420000/TraesCS2B02G429200/TraesCS6B02G388500	8	BP
GO:0019430	removal of superoxide radicals	6/3402	93/107890	0.0739836	0.528069	0.496797	TraesCS6D02G258600/TraesCS7A02G225400/TraesCS3A02G070500/TraesCS6B02G344900/TraesCS6B02G237400/TraesCS6B02G371500	6	BP
GO:0071450	cellular response to oxygen radical	6/3402	93/107890	0.0739836	0.528069	0.496797	TraesCS6D02G258600/TraesCS7A02G225400/TraesCS3A02G070500/TraesCS6B02G344900/TraesCS6B02G237400/TraesCS6B02G371500	6	BP
GO:0071451	cellular response to superoxide	6/3402	93/107890	0.0739836	0.528069	0.496797	TraesCS6D02G258600/TraesCS7A02G225400/TraesCS3A02G070500/TraesCS6B02G344900/TraesCS6B02G237400/TraesCS6B02G371500	6	BP
GO:0006714	sesquiterpenoid metabolic process	12/3402	237/107890	0.0741974	0.528111	0.496837	TraesCS7A02G212000/TraesCS2D02G099800/TraesCS7B02G118900/TraesCS2A02G091000/TraesCS1A02G167100/TraesCS1B02G183500/TraesCS1D02G173800/TraesCS6D02G243800/TraesCS5A02G428200/TraesCS3A02G210800/TraesCS3D02G166900/TraesCS4B02G151300	12	BP
GO:0009610	response to symbiotic fungus	10/3402	188/107890	0.0756202	0.536734	0.50495	TraesCS7A02G277600/TraesCS6D02G306000/TraesCS6D02G285100/TraesCS6A02G326200/TraesCS7A02G264500/TraesCS6B02G356800/TraesCS3A02G209200/TraesCS6B02G334300/TraesCS2A02G357100/TraesCS2B02G376300	10	BP
GO:0006813	potassium ion transport	22/3402	500/107890	0.0758475	0.536848	0.505057	TraesCS7A02G209900/TraesCS6D02G181100/TraesCS6D02G273100/TraesCS7A02G242300/TraesCS1B02G402800/TraesCS5B02G381500/TraesCS4B02G319900/TraesCS4A02G298400/TraesCS5A02G492000/TraesCS5B02G396400/TraesCS2B02G305900/TraesCS2D02G252600/TraesCS5D02G401200/TraesCS7B02G425800/TraesCS4D02G210900/TraesCS2B02G271700/TraesCS2A02G251800/TraesCS2D02G287300/TraesCS5D02G188600/TraesCS6B02G382300/TraesCS6B02G432900/…	22	BP
GO:0009068	aspartate family amino acid catabolic process	5/3402	72/107890	0.0770693	0.543411	0.511231	TraesCS2A02G510800/TraesCS2B02G538700/TraesCS2B02G538600/TraesCS6B02G376200/TraesCS5A02G276200	5	BP
GO:0031098	stress-activated protein kinase signaling cascade	7/3402	117/107890	0.0775117	0.543411	0.511231	TraesCS3A02G256300/TraesCS3A02G256200/TraesCS6D02G276500/TraesCS3D02G256500/TraesCS6B02G379500/TraesCS6B02G452200/TraesCS6B02G226200	7	BP
GO:0000304	response to singlet oxygen	3/3402	32/107890	0.0789557	0.543411	0.511231	TraesCS6D02G211700/TraesCS6B02G362800/TraesCS6B02G224100	3	BP
GO:0044030	regulation of DNA methylation	3/3402	32/107890	0.0789557	0.543411	0.511231	TraesCS4A02G372200/TraesCS7A02G074600/TraesCS7D02G069700	3	BP
GO:1900150	regulation of defense response to fungus	3/3402	32/107890	0.0789557	0.543411	0.511231	TraesCS3B02G439600/TraesCS7B02G418500/TraesCS2A02G357100	3	BP
GO:0045860	positive regulation of protein kinase activity	17/3402	369/107890	0.0790129	0.543411	0.511231	TraesCS7D02G150200/TraesCS2D02G462000/TraesCS3A02G256300/TraesCS3A02G256200/TraesCS2B02G483400/TraesCS2A02G461800/TraesCS3D02G256500/TraesCS6B02G379500/TraesCS6B02G358800/TraesCS6B02G352700/TraesCS4B02G115800/TraesCS4B02G116000/TraesCS6B02G382700/TraesCS6B02G362300/TraesCS6B02G226200/TraesCS5B02G154600/TraesCS1D02G191800	17	BP
GO:0048447	sepal morphogenesis	14/3402	291/107890	0.0794559	0.543411	0.511231	TraesCS6D02G304300/TraesCS3A02G221000/TraesCS1B02G252400/TraesCS6D02G208400/TraesCS4B02G074700/TraesCS6B02G333400/TraesCS6B02G354900/TraesCS6B02G410200/TraesCS4B02G118300/TraesCS6B02G233400/TraesCS5B02G158000/TraesCS5B02G158100/TraesCS4D02G116000/TraesCS7B02G175400	14	BP
GO:0048453	sepal formation	14/3402	291/107890	0.0794559	0.543411	0.511231	TraesCS6D02G304300/TraesCS3A02G221000/TraesCS1B02G252400/TraesCS6D02G208400/TraesCS4B02G074700/TraesCS6B02G333400/TraesCS6B02G354900/TraesCS6B02G410200/TraesCS4B02G118300/TraesCS6B02G233400/TraesCS5B02G158000/TraesCS5B02G158100/TraesCS4D02G116000/TraesCS7B02G175400	14	BP
GO:0006531	aspartate metabolic process	2/3402	15/107890	0.0795548	0.543411	0.511231	TraesCS6D02G344200/TraesCS6B02G393600	2	BP
GO:0010441	guard cell development	2/3402	15/107890	0.0795548	0.543411	0.511231	TraesCS6D02G189300/TraesCS6B02G226700	2	BP
GO:0010442	guard cell morphogenesis	2/3402	15/107890	0.0795548	0.543411	0.511231	TraesCS6D02G189300/TraesCS6B02G226700	2	BP
GO:0046475	glycerophospholipid catabolic process	2/3402	15/107890	0.0795548	0.543411	0.511231	TraesCS2D02G284700/TraesCS2B02G303200	2	BP
GO:0060026	convergent extension	2/3402	15/107890	0.0795548	0.543411	0.511231	TraesCS7A02G241300/TraesCS6D02G225900	2	BP
GO:0000079	regulation of cyclin-dependent protein serine/threonine kinase activity	10/3402	190/107890	0.0798298	0.543827	0.511622	TraesCS6D02G223800/TraesCS2B02G235200/TraesCS2D02G411300/TraesCS3D02G164600/TraesCS4B02G115800/TraesCS4B02G116000/TraesCS6B02G345300/TraesCS6B02G382700/TraesCS6B02G362300/TraesCS5B02G158400	10	BP
GO:0006488	dolichol-linked oligosaccharide biosynthetic process	4/3402	52/107890	0.0811958	0.550183	0.517602	TraesCS6D02G250200/TraesCS6B02G409700/TraesCS4B02G173000/TraesCS4D02G126400	4	BP
GO:0031023	microtubule organizing center organization	4/3402	52/107890	0.0811958	0.550183	0.517602	TraesCS6D02G241100/TraesCS5B02G156500/TraesCS7B02G176600/TraesCS5D02G019900	4	BP
GO:0048445	carpel morphogenesis	6/3402	96/107890	0.0833268	0.563121	0.529774	TraesCS7A02G228500/TraesCS7A02G256400/TraesCS7A02G240900/TraesCS5B02G115100/TraesCS5B02G158100/TraesCS6B02G473500	6	BP
GO:0006862	nucleotide transport	17/3402	372/107890	0.083553	0.563151	0.529803	TraesCS6D02G186000/TraesCS6D02G198300/TraesCS3B02G492900/TraesCS1B02G240400/TraesCS3A02G454300/TraesCS5A02G115100/TraesCS3B02G441200/TraesCS5D02G125700/TraesCS4B02G100800/TraesCS3A02G325400/TraesCS3B02G441300/TraesCS3A02G206300/TraesCS6B02G224000/TraesCS4B02G120800/TraesCS6B02G349000/TraesCS6B02G234200/TraesCS4B02G119700	17	BP
GO:0048581	negative regulation of post-embryonic development	18/3402	399/107890	0.08423	0.566213	0.532683	TraesCS7A02G218600/TraesCS7A02G263500/TraesCS6B02G113100/TraesCS7A02G215800/TraesCS3A02G259900/TraesCS1D02G378900/TraesCS3D02G161800/TraesCS6B02G367800/TraesCS3A02G210100/TraesCS6B02G350800/TraesCS6B02G356400/TraesCS3D02G163900/TraesCS6B02G343900/TraesCS4D02G140800/TraesCS5B02G153300/TraesCS4D02G145700/TraesCS6A02G125700/TraesCS6A02G309600	18	BP
GO:0035065	regulation of histone acetylation	3/3402	33/107890	0.0849018	0.566235	0.532703	TraesCS4A02G372200/TraesCS7A02G074600/TraesCS7D02G069700	3	BP
GO:1901983	regulation of protein acetylation	3/3402	33/107890	0.0849018	0.566235	0.532703	TraesCS4A02G372200/TraesCS7A02G074600/TraesCS7D02G069700	3	BP
GO:2000756	regulation of peptidyl-lysine acetylation	3/3402	33/107890	0.0849018	0.566235	0.532703	TraesCS4A02G372200/TraesCS7A02G074600/TraesCS7D02G069700	3	BP
GO:0030042	actin filament depolymerization	7/3402	120/107890	0.0859752	0.570399	0.536621	TraesCS5A02G478500/TraesCS5D02G491900/TraesCS5B02G491500/TraesCS6D02G229200/TraesCS7A02G191400/TraesCS2A02G290800/TraesCS6B02G338000	7	BP
GO:0055074	calcium ion homeostasis	7/3402	120/107890	0.0859752	0.570399	0.536621	TraesCS6D02G204000/TraesCS6D02G211700/TraesCS2D02G597400/TraesCS6B02G382300/TraesCS6B02G344100/TraesCS6B02G224100/TraesCS6B02G250200	7	BP
GO:0044275	cellular carbohydrate catabolic process	21/3402	481/107890	0.0862624	0.570814	0.537012	TraesCS6D02G183900/TraesCS5D02G080200/TraesCS4B02G344300/TraesCS2B02G370600/TraesCS7A02G226000/TraesCS5A02G072700/TraesCS7B02G104600/TraesCS7A02G197900/TraesCS7D02G201000/TraesCS4D02G339400/TraesCS5B02G132500/TraesCS6D02G291800/TraesCS5D02G140600/TraesCS2D02G351300/TraesCS5A02G513200/TraesCS2A02G352800/TraesCS6B02G331600/TraesCS4B02G173200/TraesCS3D02G167100/TraesCS2D02G220900/TraesCS3B02G477300	21	BP
GO:0048359	mucilage metabolic process involved in seed coat development	8/3402	144/107890	0.0865074	0.570949	0.537138	TraesCS1B02G256100/TraesCS6D02G319900/TraesCS3A02G496400/TraesCS3B02G540800/TraesCS6B02G370300/TraesCS6B02G369400/TraesCS4B02G115200/TraesCS4D02G112900	8	BP
GO:0051438	regulation of ubiquitin-protein transferase activity	5/3402	75/107890	0.088222	0.577414	0.543221	TraesCS6D02G354500/TraesCS6B02G452700/TraesCS6B02G452500/TraesCS6B02G402400/TraesCS6B02G225400	5	BP
GO:0015759	beta-glucoside transport	2/3402	16/107890	0.0890777	0.577414	0.543221	TraesCS4A02G016400/TraesCS6B02G456500	2	BP
GO:0042948	salicin transport	2/3402	16/107890	0.0890777	0.577414	0.543221	TraesCS4A02G016400/TraesCS6B02G456500	2	BP
GO:0045898	regulation of RNA polymerase II transcription preinitiation complex assembly	2/3402	16/107890	0.0890777	0.577414	0.543221	TraesCS6B02G341600/TraesCS6B02G376500	2	BP
GO:0045899	positive regulation of RNA polymerase II transcription preinitiation complex assembly	2/3402	16/107890	0.0890777	0.577414	0.543221	TraesCS6B02G341600/TraesCS6B02G376500	2	BP
GO:0060992	response to fungicide	2/3402	16/107890	0.0890777	0.577414	0.543221	TraesCS6D02G211900/TraesCS6B02G413500	2	BP
GO:0097468	programmed cell death in response to reactive oxygen species	2/3402	16/107890	0.0890777	0.577414	0.543221	TraesCS6D02G211700/TraesCS6B02G224100	2	BP
GO:0006102	isocitrate metabolic process	3/3402	34/107890	0.091032	0.585601	0.550923	TraesCS6B02G235000/TraesCS6B02G238500/TraesCS6B02G440200	3	BP
GO:0010597	green leaf volatile biosynthetic process	3/3402	34/107890	0.091032	0.585601	0.550923	TraesCS1B02G190600/TraesCS7B02G307700/TraesCS6D02G031100	3	BP
GO:0019372	lipoxygenase pathway	3/3402	34/107890	0.091032	0.585601	0.550923	TraesCS1B02G190600/TraesCS7B02G307700/TraesCS6D02G031100	3	BP
GO:0048666	neuron development	15/3402	324/107890	0.0914676	0.586917	0.552161	TraesCS7A02G257800/TraesCS1B02G266200/TraesCS1B02G267800/TraesCS1B02G393700/TraesCS7A02G272600/TraesCSU02G096500/TraesCS7A02G272700/TraesCS3B02G414100/TraesCS3D02G165500/TraesCS6B02G396100/TraesCS7A02G419900/TraesCS6B02G335200/TraesCS6B02G377200/TraesCS6B02G229900/TraesCS5B02G159100	15	BP
GO:0031627	telomeric loop formation	5/3402	76/107890	0.0921163	0.588109	0.553282	TraesCS6B02G378200/TraesCS6B02G432500/TraesCS6B02G419100/TraesCS6B02G431500/TraesCS3A02G211500	5	BP
GO:0046885	regulation of hormone biosynthetic process	5/3402	76/107890	0.0921163	0.588109	0.553282	TraesCS6D02G241900/TraesCS5B02G142100/TraesCS6B02G411500/TraesCS6B02G385200/TraesCS6B02G226200	5	BP
GO:2000242	negative regulation of reproductive process	12/3402	247/107890	0.0935961	0.596059	0.560762	TraesCS7A02G218600/TraesCS7A02G263500/TraesCS6B02G113100/TraesCS7A02G215800/TraesCS3A02G259900/TraesCS1D02G378900/TraesCS3D02G161800/TraesCS6B02G350800/TraesCS6B02G343900/TraesCS5B02G153300/TraesCS4D02G145700/TraesCS6A02G309600	12	BP
GO:1904031	positive regulation of cyclin-dependent protein kinase activity	4/3402	55/107890	0.0951895	0.603128	0.567412	TraesCS4B02G115800/TraesCS4B02G116000/TraesCS6B02G382700/TraesCS6B02G362300	4	BP
GO:0007417	central nervous system development	10/3402	197/107890	0.0956775	0.603128	0.567412	TraesCS7A02G241300/TraesCS6D02G366500/TraesCS4B02G342900/TraesCS5B02G482400/TraesCS5A02G079300/TraesCS3B02G414100/TraesCS6B02G452200/TraesCS2B02G429300/TraesCS7A02G418100/TraesCS6B02G421000	10	BP
GO:0009608	response to symbiont	10/3402	197/107890	0.0956775	0.603128	0.567412	TraesCS7A02G277600/TraesCS6D02G306000/TraesCS6D02G285100/TraesCS6A02G326200/TraesCS7A02G264500/TraesCS6B02G356800/TraesCS3A02G209200/TraesCS6B02G334300/TraesCS2A02G357100/TraesCS2B02G376300	10	BP
GO:0009682	induced systemic resistance	9/3402	172/107890	0.0957086	0.603128	0.567412	TraesCS6A02G334800/TraesCS5B02G485700/TraesCS5D02G485500/TraesCS2B02G448100/TraesCS6D02G225500/TraesCS7A02G253800/TraesCS2D02G425700/TraesCS6D02G118700/TraesCS4D02G121300	9	BP
GO:0015837	amine transport	13/3402	274/107890	0.0958928	0.603128	0.567412	TraesCS6D02G235500/TraesCS6D02G331400/TraesCS5A02G115100/TraesCS3B02G441200/TraesCS5D02G125700/TraesCS4B02G100800/TraesCS5B02G120800/TraesCS4D02G344300/TraesCS2D02G324300/TraesCS4B02G349500/TraesCS3B02G441300/TraesCS6B02G007400/TraesCS6B02G382000	13	BP
GO:0000741	karyogamy	18/3402	407/107890	0.0967318	0.605288	0.569444	TraesCS6D02G190000/TraesCS5B02G007500/TraesCS5B02G537800/TraesCS2B02G137600/TraesCS2A02G117600/TraesCS1D02G042400/TraesCS3B02G132000/TraesCS4A02G325000/TraesCS2B02G137500/TraesCS3B02G210900/TraesCS2A02G117500/TraesCS6B02G415500/TraesCS6B02G239800/TraesCS4D02G144500/TraesCS6B02G225700/TraesCS5B02G157800/TraesCS4D02G096800/TraesCS4D02G096700	18	BP
GO:0034605	cellular response to heat	11/3402	223/107890	0.0971363	0.605288	0.569444	TraesCS3D02G510200/TraesCS7A02G210900/TraesCS7B02G117600/TraesCS1D02G310300/TraesCS6B02G083500/TraesCS1B02G322100/TraesCS6D02G248600/TraesCS1D02G072900/TraesCS3B02G314600/TraesCS6D02G309600/TraesCS6B02G228100	11	BP
GO:0007098	centrosome cycle	3/3402	35/107890	0.0973401	0.605288	0.569444	TraesCS5B02G156500/TraesCS7B02G176600/TraesCS5D02G019900	3	BP
GO:0045764	positive regulation of cellular amino acid metabolic process	3/3402	35/107890	0.0973401	0.605288	0.569444	TraesCS6D02G251700/TraesCS2D02G225500/TraesCS5B02G142100	3	BP
GO:0072503	cellular divalent inorganic cation homeostasis	9/3402	173/107890	0.0982995	0.605288	0.569444	TraesCS6D02G204000/TraesCS6D02G211700/TraesCS5B02G276500/TraesCS2D02G597400/TraesCS6B02G382300/TraesCS6B02G344100/TraesCS6B02G396200/TraesCS6B02G224100/TraesCS6B02G250200	9	BP
GO:0006103	2-oxoglutarate metabolic process	2/3402	17/107890	0.0989153	0.605288	0.569444	TraesCS6D02G344200/TraesCS6B02G393600	2	BP
GO:0042946	glucoside transport	2/3402	17/107890	0.0989153	0.605288	0.569444	TraesCS4A02G016400/TraesCS6B02G456500	2	BP
GO:0046102	inosine metabolic process	2/3402	17/107890	0.0989153	0.605288	0.569444	TraesCS2D02G130200/TraesCS7B02G176500	2	BP
GO:0071452	cellular response to singlet oxygen	2/3402	17/107890	0.0989153	0.605288	0.569444	TraesCS6D02G211700/TraesCS6B02G224100	2	BP
GO:1900151	regulation of nuclear-transcribed mRNA catabolic process, deadenylation-dependent decay	2/3402	17/107890	0.0989153	0.605288	0.569444	TraesCS4B02G204800/TraesCS5B02G159400	2	BP
GO:1901656	glycoside transport	2/3402	17/107890	0.0989153	0.605288	0.569444	TraesCS4A02G016400/TraesCS6B02G456500	2	BP
GO:0006075	(1->3)-beta-D-glucan biosynthetic process	4/3402	56/107890	0.10009	0.605288	0.569444	TraesCS6D02G406000/TraesCS7B02G048700/TraesCS6D02G405900/TraesCS6B02G468200	4	BP
GO:0006490	oligosaccharide-lipid intermediate biosynthetic process	4/3402	56/107890	0.10009	0.605288	0.569444	TraesCS6D02G250200/TraesCS6B02G409700/TraesCS4B02G173000/TraesCS4D02G126400	4	BP
GO:0046417	chorismate metabolic process	4/3402	56/107890	0.10009	0.605288	0.569444	TraesCS6D02G284500/TraesCS1B02G229700/TraesCS7B02G089400/TraesCS6B02G333600	4	BP
GO:0051568	histone H3-K4 methylation	5/3402	78/107890	0.100164	0.605288	0.569444	TraesCS6D02G232000/TraesCS6D02G297500/TraesCS6B02G350800/TraesCS6B02G348300/TraesCS4D02G145700	5	BP
GO:0010345	suberin biosynthetic process	6/3402	101/107890	0.100275	0.605288	0.569444	TraesCS6D02G227200/TraesCS2B02G425400/TraesCS1A02G283100/TraesCS6B02G051800/TraesCS6D02G043000/TraesCS1D02G282300	6	BP
GO:0051703	biological process involved in intraspecies interaction between organisms	8/3402	149/107890	0.100286	0.605288	0.569444	TraesCS1B02G241400/TraesCS5B02G331700/TraesCS6D02G265100/TraesCS7A02G253900/TraesCS2B02G513900/TraesCS7B02G150200/TraesCS3A02G211000/TraesCS6B02G403400	8	BP
GO:0010191	mucilage metabolic process	9/3402	175/107890	0.103601	0.622184	0.585339	TraesCS1B02G256100/TraesCS6D02G319900/TraesCS3A02G496400/TraesCS3B02G540800/TraesCS6B02G370300/TraesCS6B02G369400/TraesCS4B02G115200/TraesCS4D02G112900/TraesCS2D02G387100	9	BP
GO:0031124	mRNA 3'-end processing	9/3402	175/107890	0.103601	0.622184	0.585339	TraesCS2D02G342600/TraesCS6B02G083500/TraesCS1B02G254600/TraesCS6D02G349000/TraesCS2B02G603600/TraesCS2D02G597200/TraesCS4B02G204800/TraesCS2A02G583000/TraesCS7B02G114200	9	BP
GO:0045785	positive regulation of cell adhesion	3/3402	36/107890	0.10382	0.622184	0.585339	TraesCS6D02G194600/TraesCS7A02G221500/TraesCS6B02G241000	3	BP
GO:1903338	regulation of cell wall organization or biogenesis	5/3402	79/107890	0.104316	0.622771	0.585891	TraesCS2B02G466400/TraesCS1B02G288800/TraesCS6D02G274900/TraesCS5A02G515000/TraesCS1A02G279800	5	BP
GO:0015800	acidic amino acid transport	7/3402	126/107890	0.104408	0.622771	0.585891	TraesCS7A02G285000/TraesCS5A02G115100/TraesCS3B02G441200/TraesCS5D02G125700/TraesCS4B02G100800/TraesCS5B02G120800/TraesCS3B02G441300	7	BP
GO:0007169	transmembrane receptor protein tyrosine kinase signaling pathway	16/3402	358/107890	0.104932	0.624433	0.587455	TraesCS7A02G255600/TraesCS7B02G299600/TraesCS1B02G266200/TraesCS1B02G252400/TraesCS1D02G338800/TraesCS2B02G514000/TraesCS1B02G267800/TraesCS2A02G461800/TraesCS5A02G278800/TraesCS7D02G088600/TraesCS4A02G340400/TraesCS2B02G118900/TraesCS6B02G386600/TraesCS7A02G419900/TraesCS4B02G173100/TraesCS7B02G260600	16	BP
GO:0009225	nucleotide-sugar metabolic process	8/3402	151/107890	0.106122	0.627255	0.59011	TraesCS1B02G243800/TraesCS3B02G333100/TraesCS6D02G392800/TraesCS3D02G298600/TraesCS2D02G111400/TraesCS7A02G419300/TraesCS6B02G470000/TraesCS4D02G126400	8	BP
GO:0033238	regulation of cellular amine metabolic process	9/3402	176/107890	0.106312	0.627255	0.59011	TraesCS6D02G251700/TraesCS7B02G321900/TraesCS2B02G302400/TraesCS2D02G225500/TraesCS5B02G142100/TraesCS7A02G310500/TraesCS6B02G385200/TraesCS6B02G226200/TraesCS6B02G261900	9	BP
GO:0030865	cortical cytoskeleton organization	5/3402	80/107890	0.108551	0.627255	0.59011	TraesCS2A02G352800/TraesCS4B02G173200/TraesCS6B02G226200/TraesCS3D02G164500/TraesCS5B02G155000	5	BP
GO:0033674	positive regulation of kinase activity	17/3402	387/107890	0.108756	0.627255	0.59011	TraesCS7D02G150200/TraesCS2D02G462000/TraesCS3A02G256300/TraesCS3A02G256200/TraesCS2B02G483400/TraesCS2A02G461800/TraesCS3D02G256500/TraesCS6B02G379500/TraesCS6B02G358800/TraesCS6B02G352700/TraesCS4B02G115800/TraesCS4B02G116000/TraesCS6B02G382700/TraesCS6B02G362300/TraesCS6B02G226200/TraesCS5B02G154600/TraesCS1D02G191800	17	BP
GO:0010018	far-red light signaling pathway	2/3402	18/107890	0.109038	0.627255	0.59011	TraesCS6D02G219300/TraesCS6A02G236700	2	BP
GO:0015739	sialic acid transport	2/3402	18/107890	0.109038	0.627255	0.59011	TraesCS6D02G198300/TraesCS6B02G224000	2	BP
GO:0045637	regulation of myeloid cell differentiation	2/3402	18/107890	0.109038	0.627255	0.59011	TraesCS6B02G350800/TraesCS4D02G145700	2	BP
GO:0046108	uridine metabolic process	2/3402	18/107890	0.109038	0.627255	0.59011	TraesCS7B02G176500/TraesCS5D02G424700	2	BP
GO:0048700	acquisition of desiccation tolerance in seed	2/3402	18/107890	0.109038	0.627255	0.59011	TraesCS1A02G224600/TraesCS1B02G237600	2	BP
GO:0071493	cellular response to UV-B	2/3402	18/107890	0.109038	0.627255	0.59011	TraesCS4A02G204800/TraesCS4B02G108400	2	BP
GO:0072489	methylammonium transmembrane transport	2/3402	18/107890	0.109038	0.627255	0.59011	TraesCS4D02G344300/TraesCS4B02G349500	2	BP
GO:0080157	regulation of plant-type cell wall organization or biogenesis	2/3402	18/107890	0.109038	0.627255	0.59011	TraesCS1B02G288800/TraesCS1A02G279800	2	BP
GO:0097439	acquisition of desiccation tolerance	2/3402	18/107890	0.109038	0.627255	0.59011	TraesCS1A02G224600/TraesCS1B02G237600	2	BP
GO:1901679	nucleotide transmembrane transport	2/3402	18/107890	0.109038	0.627255	0.59011	TraesCS1B02G240400/TraesCS3A02G206300	2	BP
GO:0045089	positive regulation of innate immune response	8/3402	152/107890	0.109109	0.627255	0.59011	TraesCS6A02G334800/TraesCS5A02G478500/TraesCS5B02G491500/TraesCS2B02G448100/TraesCS6D02G229200/TraesCS6D02G225500/TraesCS2D02G425700/TraesCS4D02G121300	8	BP
GO:0006491	N-glycan processing	3/3402	37/107890	0.110464	0.631162	0.593785	TraesCS4A02G118200/TraesCS4D02G187500/TraesCS6B02G470000	3	BP
GO:0055070	copper ion homeostasis	3/3402	37/107890	0.110464	0.631162	0.593785	TraesCS7A02G239900/TraesCS6D02G344500/TraesCS6B02G393800	3	BP
GO:0032147	activation of protein kinase activity	13/3402	281/107890	0.110534	0.631162	0.593785	TraesCS7D02G150200/TraesCS2D02G462000/TraesCS3A02G256300/TraesCS3A02G256200/TraesCS2B02G483400/TraesCS2A02G461800/TraesCS3D02G256500/TraesCS6B02G379500/TraesCS6B02G358800/TraesCS6B02G352700/TraesCS6B02G226200/TraesCS5B02G154600/TraesCS1D02G191800	13	BP
GO:0070417	cellular response to cold	5/3402	81/107890	0.112869	0.643049	0.604968	TraesCS1D02G310300/TraesCS1B02G322100/TraesCS2D02G211100/TraesCS6D02G309600/TraesCS6B02G415500	5	BP
GO:0090332	stomatal closure	6/3402	105/107890	0.115037	0.652005	0.613395	TraesCS6D02G271900/TraesCS2B02G118900/TraesCS6B02G367800/TraesCS4B02G173700/TraesCS4D02G140800/TraesCS4D02G147600	6	BP
GO:0007143	female meiotic nuclear division	4/3402	59/107890	0.115467	0.652005	0.613395	TraesCS2B02G356200/TraesCS2A02G168900/TraesCS6B02G354700/TraesCS5B02G373300	4	BP
GO:0007205	protein kinase C-activating G protein-coupled receptor signaling pathway	4/3402	59/107890	0.115467	0.652005	0.613395	TraesCS6D02G330800/TraesCS1B02G248300/TraesCS1D02G236800/TraesCS6B02G381300	4	BP
GO:0043044	ATP-dependent chromatin remodeling	4/3402	59/107890	0.115467	0.652005	0.613395	TraesCS4A02G372200/TraesCS7A02G074600/TraesCS7D02G069700/TraesCS1A02G246000	4	BP
GO:0006207	'de novo' pyrimidine nucleobase biosynthetic process	3/3402	38/107890	0.117267	0.655385	0.616574	TraesCS2A02G161300/TraesCS2B02G187300/TraesCS5B02G154400	3	BP
GO:0031670	cellular response to nutrient	3/3402	38/107890	0.117267	0.655385	0.616574	TraesCS6D02G211700/TraesCS6B02G345700/TraesCS6B02G224100	3	BP
GO:0032352	positive regulation of hormone metabolic process	3/3402	38/107890	0.117267	0.655385	0.616574	TraesCS6D02G251700/TraesCS2D02G225500/TraesCS5B02G142100	3	BP
GO:0031589	cell-substrate adhesion	7/3402	130/107890	0.117786	0.655385	0.616574	TraesCS6D02G194600/TraesCS2A02G371600/TraesCS2B02G388800/TraesCS2D02G367900/TraesCS2D02G368000/TraesCS7A02G221500/TraesCS6B02G241000	7	BP
GO:0016572	histone phosphorylation	11/3402	232/107890	0.118708	0.655385	0.616574	TraesCS6D02G364900/TraesCS6D02G246700/TraesCS4A02G372200/TraesCS7A02G074600/TraesCS7D02G069700/TraesCS4A02G077400/TraesCS4D02G234700/TraesCS6B02G419000/TraesCS6B02G350800/TraesCS6B02G356900/TraesCS6B02G447600	11	BP
GO:0006308	DNA catabolic process	6/3402	106/107890	0.11889	0.655385	0.616574	TraesCS3B02G039500/TraesCS6D02G240300/TraesCS6A02G259200/TraesCS6B02G286500/TraesCS2D02G507900/TraesCS6B02G366400	6	BP
GO:0015768	maltose transport	2/3402	19/107890	0.119419	0.655385	0.616574	TraesCS4A02G016400/TraesCS6B02G456500	2	BP
GO:0030643	cellular phosphate ion homeostasis	2/3402	19/107890	0.119419	0.655385	0.616574	TraesCS2D02G284700/TraesCS2B02G303200	2	BP
GO:0045763	negative regulation of cellular amino acid metabolic process	2/3402	19/107890	0.119419	0.655385	0.616574	TraesCS6B02G385200/TraesCS6B02G226200	2	BP
GO:0051175	negative regulation of sulfur metabolic process	2/3402	19/107890	0.119419	0.655385	0.616574	TraesCS6B02G385200/TraesCS6B02G226200	2	BP
GO:0060191	regulation of lipase activity	2/3402	19/107890	0.119419	0.655385	0.616574	TraesCS2D02G597400/TraesCS6B02G344100	2	BP
GO:0072501	cellular divalent inorganic anion homeostasis	2/3402	19/107890	0.119419	0.655385	0.616574	TraesCS2D02G284700/TraesCS2B02G303200	2	BP
GO:0072502	cellular trivalent inorganic anion homeostasis	2/3402	19/107890	0.119419	0.655385	0.616574	TraesCS2D02G284700/TraesCS2B02G303200	2	BP
GO:0000281	mitotic cytokinesis	4/3402	60/107890	0.12081	0.660167	0.621073	TraesCS6D02G364900/TraesCS4A02G077400/TraesCS4D02G234700/TraesCS6B02G419000	4	BP
GO:0000387	spliceosomal snRNP assembly	4/3402	60/107890	0.12081	0.660167	0.621073	TraesCS6B02G415500/TraesCS6B02G230500/TraesCS6B02G231100/TraesCS2B02G350700	4	BP
GO:1904029	regulation of cyclin-dependent protein kinase activity	10/3402	207/107890	0.1213	0.661425	0.622257	TraesCS6D02G223800/TraesCS2B02G235200/TraesCS2D02G411300/TraesCS3D02G164600/TraesCS4B02G115800/TraesCS4B02G116000/TraesCS6B02G345300/TraesCS6B02G382700/TraesCS6B02G362300/TraesCS5B02G158400	10	BP
GO:0031175	neuron projection development	12/3402	260/107890	0.123017	0.669349	0.629711	TraesCS1B02G266200/TraesCS1B02G267800/TraesCS1B02G393700/TraesCSU02G096500/TraesCS3B02G414100/TraesCS3D02G165500/TraesCS6B02G396100/TraesCS7A02G419900/TraesCS6B02G335200/TraesCS6B02G377200/TraesCS6B02G229900/TraesCS5B02G159100	12	BP
GO:0016103	diterpenoid catabolic process	3/3402	39/107890	0.124222	0.673021	0.633166	TraesCS1B02G145600/TraesCS4D02G121000/TraesCS1D02G302500	3	BP
GO:0045487	gibberellin catabolic process	3/3402	39/107890	0.124222	0.673021	0.633166	TraesCS1B02G145600/TraesCS4D02G121000/TraesCS1D02G302500	3	BP
GO:0120036	plasma membrane bounded cell projection organization	14/3402	314/107890	0.124587	0.673567	0.63368	TraesCS1B02G266200/TraesCS7A02G248000/TraesCS1B02G267800/TraesCS1B02G393700/TraesCSU02G096500/TraesCS3B02G414100/TraesCS3D02G165500/TraesCS6B02G396100/TraesCS7A02G419900/TraesCS6B02G335200/TraesCS6B02G377200/TraesCS6B02G229900/TraesCS6B02G461200/TraesCS5B02G159100	14	BP
GO:0006415	translational termination	5/3402	84/107890	0.126304	0.678456	0.638279	TraesCS2D02G594500/TraesCSU02G036500/TraesCS1B02G231900/TraesCS1B02G248600/TraesCS4D02G147100	5	BP
GO:0010192	mucilage biosynthetic process	6/3402	108/107890	0.126784	0.678456	0.638279	TraesCS1B02G256100/TraesCS3A02G496400/TraesCS3B02G540800/TraesCS4B02G115200/TraesCS4D02G112900/TraesCS2D02G387100	6	BP
GO:0006446	regulation of translational initiation	8/3402	158/107890	0.127978	0.678456	0.638279	TraesCS6D02G366500/TraesCS7D02G069200/TraesCS6B02G083500/TraesCS3B02G350700/TraesCS6B02G381600/TraesCS7A02G419400/TraesCS3D02G161300/TraesCS6B02G421000	8	BP
GO:1904062	regulation of cation transmembrane transport	14/3402	316/107890	0.129092	0.678456	0.638279	TraesCS6D02G274600/TraesCS5D02G316100/TraesCS7A02G497200/TraesCS7B02G400600/TraesCS7A02G205700/TraesCS5A02G309100/TraesCS6B02G352700/TraesCS6B02G344100/TraesCS7A02G414600/TraesCS6B02G454500/TraesCS5B02G155200/TraesCS4D02G135000/TraesCS7D02G280600/TraesCS4D02G146700	14	BP
GO:0010039	response to iron ion	10/3402	210/107890	0.129658	0.678456	0.638279	TraesCS6D02G223000/TraesCS2A02G271700/TraesCS2B02G414800/TraesCS2D02G270300/TraesCS2B02G289900/TraesCS2D02G394200/TraesCS2A02G396400/TraesCS4B02G175100/TraesCS6B02G440200/TraesCS3D02G164500	10	BP
GO:0000290	deadenylation-dependent decapping of nuclear-transcribed mRNA	2/3402	20/107890	0.130031	0.678456	0.638279	TraesCS6B02G412000/TraesCS4B02G117300	2	BP
GO:0006554	lysine catabolic process	2/3402	20/107890	0.130031	0.678456	0.638279	TraesCS6B02G376200/TraesCS5A02G276200	2	BP
GO:0007141	male meiosis I	2/3402	20/107890	0.130031	0.678456	0.638279	TraesCS2B02G356200/TraesCS6B02G366400	2	BP
GO:0010086	embryonic root morphogenesis	2/3402	20/107890	0.130031	0.678456	0.638279	TraesCS2A02G521500/TraesCS6B02G342700	2	BP
GO:0019474	L-lysine catabolic process to acetyl-CoA	2/3402	20/107890	0.130031	0.678456	0.638279	TraesCS6B02G376200/TraesCS5A02G276200	2	BP
GO:0019477	L-lysine catabolic process	2/3402	20/107890	0.130031	0.678456	0.638279	TraesCS6B02G376200/TraesCS5A02G276200	2	BP
GO:0030002	cellular anion homeostasis	2/3402	20/107890	0.130031	0.678456	0.638279	TraesCS2D02G284700/TraesCS2B02G303200	2	BP
GO:0030320	cellular monovalent inorganic anion homeostasis	2/3402	20/107890	0.130031	0.678456	0.638279	TraesCS2D02G284700/TraesCS2B02G303200	2	BP
GO:0042276	error-prone translesion synthesis	2/3402	20/107890	0.130031	0.678456	0.638279	TraesCS6D02G357600/TraesCS6B02G411100	2	BP
GO:0046440	L-lysine metabolic process	2/3402	20/107890	0.130031	0.678456	0.638279	TraesCS6B02G376200/TraesCS5A02G276200	2	BP
GO:0071490	cellular response to far red light	2/3402	20/107890	0.130031	0.678456	0.638279	TraesCS6D02G219300/TraesCS6A02G236700	2	BP
GO:1901002	positive regulation of response to salt stress	2/3402	20/107890	0.130031	0.678456	0.638279	TraesCS3B02G439600/TraesCS5A02G468300	2	BP
GO:0035264	multicellular organism growth	5/3402	85/107890	0.130938	0.68179	0.641416	TraesCS5B02G406000/TraesCS5D02G411400/TraesCS3B02G190800/TraesCS7B02G114200/TraesCS3D02G163900	5	BP
GO:0071423	malate transmembrane transport	3/3402	40/107890	0.131321	0.682106	0.641713	TraesCS7A02G285000/TraesCS5B02G243600/TraesCS4D02G105400	3	BP
GO:0006074	(1->3)-beta-D-glucan metabolic process	4/3402	62/107890	0.131804	0.682106	0.641713	TraesCS6D02G406000/TraesCS7B02G048700/TraesCS6D02G405900/TraesCS6B02G468200	4	BP
GO:0043622	cortical microtubule organization	4/3402	62/107890	0.131804	0.682106	0.641713	TraesCS2A02G352800/TraesCS4B02G173200/TraesCS6B02G226200/TraesCS3D02G164500	4	BP
GO:0032990	cell part morphogenesis	11/3402	238/107890	0.134468	0.693855	0.652766	TraesCS1B02G266200/TraesCS1B02G267800/TraesCS1B02G393700/TraesCSU02G096500/TraesCS3B02G414100/TraesCS3D02G165500/TraesCS6B02G335200/TraesCS3D02G166900/TraesCS6B02G377200/TraesCS6B02G229900/TraesCS5B02G159100	11	BP
GO:0070972	protein localization to endoplasmic reticulum	8/3402	160/107890	0.13462	0.693855	0.652766	TraesCS7A02G271400/TraesCS7A02G255400/TraesCS7A02G244100/TraesCS6B02G129300/TraesCS3A02G207800/TraesCS4B02G117800/TraesCS4B02G117900/TraesCS6B02G417700	8	BP
GO:0002183	cytoplasmic translational initiation	6/3402	110/107890	0.134925	0.694019	0.652921	TraesCS6D02G366500/TraesCS7D02G069200/TraesCS3B02G350700/TraesCS6B02G381600/TraesCS3D02G161300/TraesCS6B02G421000	6	BP
GO:0009835	fruit ripening	9/3402	186/107890	0.135565	0.695899	0.654689	TraesCS6D02G305400/TraesCS2B02G414800/TraesCS3A02G325500/TraesCS2D02G394200/TraesCS2A02G396400/TraesCS6B02G355700/TraesCS6B02G356200/TraesCS6B02G355900/TraesCS6B02G355800	9	BP
GO:0046164	alcohol catabolic process	13/3402	292/107890	0.136044	0.696299	0.655065	TraesCS7A02G270200/TraesCS6D02G186500/TraesCS5D02G080200/TraesCS1B02G316500/TraesCS7A02G226000/TraesCS3A02G408700/TraesCS5A02G072700/TraesCS6D02G243800/TraesCS6B02G331600/TraesCS6B02G330300/TraesCS6B02G374700/TraesCS3B02G477300/TraesCS6D02G135800	13	BP
GO:0010119	regulation of stomatal movement	19/3402	457/107890	0.137378	0.696299	0.655065	TraesCS6D02G271900/TraesCS5B02G377900/TraesCS5A02G375700/TraesCS5B02G396400/TraesCS5D02G401200/TraesCS2B02G180000/TraesCS4D02G210900/TraesCS7A02G191400/TraesCS1A02G300200/TraesCS2D02G160200/TraesCS5D02G188600/TraesCS6B02G336500/TraesCS3A02G209200/TraesCS6B02G338000/TraesCS6B02G356400/TraesCS2B02G429200/TraesCS4D02G121300/TraesCS5B02G155200/TraesCS4D02G147600	19	BP
GO:0006528	asparagine metabolic process	4/3402	63/107890	0.13745	0.696299	0.655065	TraesCS2A02G510800/TraesCS2B02G538700/TraesCS2B02G538600/TraesCS5B02G152600	4	BP
GO:0050778	positive regulation of immune response	10/3402	213/107890	0.138316	0.696299	0.655065	TraesCS6A02G334800/TraesCS5A02G478500/TraesCS5B02G491500/TraesCS2B02G448100/TraesCS6D02G229200/TraesCS6D02G225500/TraesCS3A02G325400/TraesCS2D02G425700/TraesCS7A02G419900/TraesCS4D02G121300	10	BP
GO:0002573	myeloid leukocyte differentiation	3/3402	41/107890	0.138558	0.696299	0.655065	TraesCS1A02G391900/TraesCS1D02G400000/TraesCS1B02G420000	3	BP
GO:0006275	regulation of DNA replication	18/3402	430/107890	0.138872	0.696299	0.655065	TraesCS6D02G364900/TraesCS6D02G357600/TraesCS6D02G291000/TraesCS6D02G354500/TraesCS6D02G208400/TraesCS4A02G077400/TraesCS4D02G234700/TraesCS6B02G411100/TraesCS3D02G165900/TraesCS6B02G419000/TraesCS6B02G341400/TraesCS6B02G393100/TraesCS6B02G341900/TraesCS6B02G344300/TraesCS6B02G356900/TraesCS6B02G407600/TraesCS6A02G040800/TraesCS6B02G462700	18	BP
GO:0031400	negative regulation of protein modification process	18/3402	430/107890	0.138872	0.696299	0.655065	TraesCS4A02G372200/TraesCS6A02G037000/TraesCS1D02G338800/TraesCS7A02G074600/TraesCS7D02G069700/TraesCS6B02G127100/TraesCS4B02G177800/TraesCS6D02G083500/TraesCS6A02G099000/TraesCS1A02G417700/TraesCS6B02G386600/TraesCS6B02G452700/TraesCS6B02G452500/TraesCS6B02G345300/TraesCS6B02G235500/TraesCS6B02G225400/TraesCS5B02G159300/TraesCS6A02G309600	18	BP
GO:0006621	protein retention in ER lumen	2/3402	21/107890	0.140849	0.696299	0.655065	TraesCS7A02G271400/TraesCS6B02G417700	2	BP
GO:0009051	pentose-phosphate shunt, oxidative branch	2/3402	21/107890	0.140849	0.696299	0.655065	TraesCS7A02G270200/TraesCS6D02G135800	2	BP
GO:0014003	oligodendrocyte development	2/3402	21/107890	0.140849	0.696299	0.655065	TraesCS6D02G366500/TraesCS6B02G421000	2	BP
GO:0015713	phosphoglycerate transmembrane transport	2/3402	21/107890	0.140849	0.696299	0.655065	TraesCS2D02G226000/TraesCS3B02G149400	2	BP
GO:0015714	phosphoenolpyruvate transport	2/3402	21/107890	0.140849	0.696299	0.655065	TraesCS2D02G226000/TraesCS3B02G149400	2	BP
GO:0015717	triose phosphate transport	2/3402	21/107890	0.140849	0.696299	0.655065	TraesCS2D02G226000/TraesCS3B02G149400	2	BP
GO:0019228	neuronal action potential	2/3402	21/107890	0.140849	0.696299	0.655065	TraesCS6D02G366500/TraesCS6B02G421000	2	BP
GO:0030072	peptide hormone secretion	2/3402	21/107890	0.140849	0.696299	0.655065	TraesCS6B02G344100/TraesCS6B02G229000	2	BP
GO:0031204	posttranslational protein targeting to membrane, translocation	2/3402	21/107890	0.140849	0.696299	0.655065	TraesCS7A02G244100/TraesCS3A02G207800	2	BP
GO:0035436	triose phosphate transmembrane transport	2/3402	21/107890	0.140849	0.696299	0.655065	TraesCS2D02G226000/TraesCS3B02G149400	2	BP
GO:0048709	oligodendrocyte differentiation	2/3402	21/107890	0.140849	0.696299	0.655065	TraesCS6D02G366500/TraesCS6B02G421000	2	BP
GO:0051298	centrosome duplication	2/3402	21/107890	0.140849	0.696299	0.655065	TraesCS7B02G176600/TraesCS5D02G019900	2	BP
GO:0000413	protein peptidyl-prolyl isomerization	10/3402	214/107890	0.141268	0.696479	0.655235	TraesCS2B02G294500/TraesCS6B02G404500/TraesCS6B02G344100/TraesCS6B02G233500/TraesCS3A02G209000/TraesCS6B02G343800/TraesCS7A02G419600/TraesCS6B02G331700/TraesCS5B02G156700/TraesCS7B02G175400	10	BP
GO:0008356	asymmetric cell division	8/3402	162/107890	0.141434	0.696479	0.655235	TraesCS6D02G364900/TraesCS4A02G077400/TraesCS4D02G234700/TraesCS6B02G355600/TraesCS6B02G419000/TraesCS6B02G366900/TraesCS2A02G357100/TraesCS2B02G376300	8	BP
GO:0006465	signal peptide processing	4/3402	64/107890	0.143192	0.699711	0.658276	TraesCS5B02G345400/TraesCS6D02G355100/TraesCS7A02G225000/TraesCS6B02G408200	4	BP
GO:0010023	proanthocyanidin biosynthetic process	4/3402	64/107890	0.143192	0.699711	0.658276	TraesCS6D02G015400/TraesCS6A02G001500/TraesCS1B02G279100/TraesCS7A02G211400	4	BP
GO:0010586	miRNA metabolic process	4/3402	64/107890	0.143192	0.699711	0.658276	TraesCS2A02G168900/TraesCS3B02G135800/TraesCS6B02G411500/TraesCS6B02G466700	4	BP
GO:0032943	mononuclear cell proliferation	4/3402	64/107890	0.143192	0.699711	0.658276	TraesCS6D02G276500/TraesCS6B02G344100/TraesCS7A02G419900/TraesCS4D02G091500	4	BP
GO:0000186	activation of MAPKK activity	8/3402	163/107890	0.144904	0.704945	0.663199	TraesCS7D02G150200/TraesCS2D02G462000/TraesCS2B02G483400/TraesCS2A02G461800/TraesCS6B02G358800/TraesCS6B02G352700/TraesCS5B02G154600/TraesCS1D02G191800	8	BP
GO:0048871	multicellular organismal homeostasis	5/3402	88/107890	0.145289	0.704945	0.663199	TraesCS6B02G127100/TraesCS6D02G083500/TraesCS6A02G099000/TraesCS1A02G417700/TraesCS6B02G366400	5	BP
GO:0009229	thiamine diphosphate biosynthetic process	3/3402	42/107890	0.145927	0.704945	0.663199	TraesCS1B02G245400/TraesCS3A02G449200/TraesCS6B02G333700	3	BP
GO:0019856	pyrimidine nucleobase biosynthetic process	3/3402	42/107890	0.145927	0.704945	0.663199	TraesCS2A02G161300/TraesCS2B02G187300/TraesCS5B02G154400	3	BP
GO:0031330	negative regulation of cellular catabolic process	3/3402	42/107890	0.145927	0.704945	0.663199	TraesCS4B02G204800/TraesCS3A02G398200/TraesCS7B02G114200	3	BP
GO:0042357	thiamine diphosphate metabolic process	3/3402	42/107890	0.145927	0.704945	0.663199	TraesCS1B02G245400/TraesCS3A02G449200/TraesCS6B02G333700	3	BP
GO:0008361	regulation of cell size	20/3402	490/107890	0.147338	0.710407	0.668338	TraesCS6D02G250000/TraesCS1B02G247700/TraesCS6D02G251700/TraesCS5A02G058700/TraesCS5D02G069200/TraesCS3D02G333100/TraesCS3D02G276200/TraesCS1D02G344700/TraesCS5B02G480900/TraesCS7B02G398100/TraesCS3A02G339600/TraesCS2D02G225500/TraesCS2D02G544600/TraesCS6B02G235200/TraesCS6B02G355600/TraesCS6B02G418400/TraesCS6A02G189800/TraesCS3D02G162700/TraesCS4A02G158000/TraesCS6B02G472100	20	BP
GO:0043967	histone H4 acetylation	4/3402	65/107890	0.149026	0.717186	0.674716	TraesCS6D02G232000/TraesCS4A02G372200/TraesCS7A02G074600/TraesCS7D02G069700	4	BP
GO:0009955	adaxial/abaxial pattern specification	20/3402	491/107890	0.149316	0.717223	0.674751	TraesCS7A02G255400/TraesCS6D02G361900/TraesCS1B02G270400/TraesCS7A02G215800/TraesCS6D02G355300/TraesCS6D02G355400/TraesCS5D02G484400/TraesCS2A02G168900/TraesCS6D02G242100/TraesCS6B02G288700/TraesCS3B02G135800/TraesCS6B02G414700/TraesCS6B02G366900/TraesCS6B02G466700/TraesCS6B02G408400/TraesCS6B02G472100/TraesCS5B02G157800/TraesCS7B02G176600/TraesCS2D02G378900/TraesCS4D02G120400	20	BP
GO:0010440	stomatal lineage progression	5/3402	89/107890	0.150216	0.717749	0.675245	TraesCS7A02G262100/TraesCS6D02G223800/TraesCS2B02G101800/TraesCS2D02G411300/TraesCS6B02G345300	5	BP
GO:0006620	posttranslational protein targeting to endoplasmic reticulum membrane	2/3402	22/107890	0.15185	0.717749	0.675245	TraesCS7A02G244100/TraesCS3A02G207800	2	BP
GO:0010288	response to lead ion	2/3402	22/107890	0.15185	0.717749	0.675245	TraesCS1D02G274800/TraesCS7A02G270500	2	BP
GO:0010970	transport along microtubule	2/3402	22/107890	0.15185	0.717749	0.675245	TraesCS6B02G461200/TraesCS5B02G159100	2	BP
GO:0017157	regulation of exocytosis	2/3402	22/107890	0.15185	0.717749	0.675245	TraesCS7A02G191400/TraesCS6B02G338000	2	BP
GO:0042552	myelination	2/3402	22/107890	0.15185	0.717749	0.675245	TraesCS6D02G366500/TraesCS6B02G421000	2	BP
GO:0099111	microtubule-based transport	2/3402	22/107890	0.15185	0.717749	0.675245	TraesCS6B02G461200/TraesCS5B02G159100	2	BP
GO:0034250	positive regulation of cellular amide metabolic process	6/3402	114/107890	0.151919	0.717749	0.675245	TraesCS6D02G366500/TraesCS6B02G083500/TraesCS3A02G325400/TraesCS6B02G238900/TraesCS6B02G463000/TraesCS6B02G421000	6	BP
GO:0009765	photosynthesis, light harvesting	8/3402	165/107890	0.151967	0.717749	0.675245	TraesCS6D02G250200/TraesCS5D02G227400/TraesCS2B02G553600/TraesCS6B02G337900/TraesCS6B02G350500/TraesCS5D02G464900/TraesCS5B02G463100/TraesCS7D02G276300	8	BP
GO:0048812	neuron projection morphogenesis	10/3402	218/107890	0.153398	0.717941	0.675426	TraesCS1B02G266200/TraesCS1B02G267800/TraesCS1B02G393700/TraesCSU02G096500/TraesCS3B02G414100/TraesCS3D02G165500/TraesCS6B02G335200/TraesCS6B02G377200/TraesCS6B02G229900/TraesCS5B02G159100	10	BP
GO:0120039	plasma membrane bounded cell projection morphogenesis	10/3402	218/107890	0.153398	0.717941	0.675426	TraesCS1B02G266200/TraesCS1B02G267800/TraesCS1B02G393700/TraesCSU02G096500/TraesCS3B02G414100/TraesCS3D02G165500/TraesCS6B02G335200/TraesCS6B02G377200/TraesCS6B02G229900/TraesCS5B02G159100	10	BP
GO:0007128	meiotic prophase I	3/3402	43/107890	0.153421	0.717941	0.675426	TraesCS7A02G233700/TraesCS2B02G356200/TraesCS3D02G164600	3	BP
GO:0009806	lignan metabolic process	3/3402	43/107890	0.153421	0.717941	0.675426	TraesCS6D02G015400/TraesCS1B02G279100/TraesCS7A02G211400	3	BP
GO:0009807	lignan biosynthetic process	3/3402	43/107890	0.153421	0.717941	0.675426	TraesCS6D02G015400/TraesCS1B02G279100/TraesCS7A02G211400	3	BP
GO:0045787	positive regulation of cell cycle	11/3402	245/107890	0.1542	0.720263	0.67761	TraesCS6D02G304300/TraesCS7A02G255400/TraesCS7B02G321900/TraesCS6B02G354900/TraesCS4B02G115800/TraesCS4B02G116000/TraesCS6B02G382700/TraesCS6B02G362300/TraesCS6B02G356400/TraesCS6B02G356900/TraesCS6B02G233700	11	BP
GO:0030097	hemopoiesis	9/3402	192/107890	0.15492	0.722296	0.679523	TraesCS1A02G391900/TraesCS1D02G400000/TraesCS1B02G420000/TraesCS5D02G482600/TraesCS3D02G166200/TraesCS6B02G350800/TraesCS6B02G366400/TraesCS6B02G387300/TraesCS4D02G145700	9	BP
GO:0007140	male meiotic nuclear division	7/3402	141/107890	0.158807	0.734748	0.691238	TraesCS2B02G356200/TraesCS2A02G168900/TraesCS3D02G164600/TraesCS6B02G354700/TraesCS6B02G366400/TraesCS6B02G351900/TraesCS5B02G373300	7	BP
GO:0009954	proximal/distal pattern formation	7/3402	141/107890	0.158807	0.734748	0.691238	TraesCS1B02G270400/TraesCS4A02G362100/TraesCS2A02G168900/TraesCS3D02G394800/TraesCS3B02G135800/TraesCS6B02G466700/TraesCS4D02G120400	7	BP
GO:0050817	coagulation	5/3402	91/107890	0.160277	0.734748	0.691238	TraesCS6D02G213300/TraesCS3A02G205700/TraesCS5B02G155400/TraesCS5B02G155600/TraesCS5B02G159100	5	BP
GO:0050878	regulation of body fluid levels	5/3402	91/107890	0.160277	0.734748	0.691238	TraesCS6D02G213300/TraesCS3A02G205700/TraesCS5B02G155400/TraesCS5B02G155600/TraesCS5B02G159100	5	BP
GO:0030198	extracellular matrix organization	6/3402	116/107890	0.160756	0.734748	0.691238	TraesCS6D02G194600/TraesCS3B02G162400/TraesCS7A02G221500/TraesCS6B02G418400/TraesCS6B02G241000/TraesCS5B02G159100	6	BP
GO:0043062	extracellular structure organization	6/3402	116/107890	0.160756	0.734748	0.691238	TraesCS6D02G194600/TraesCS3B02G162400/TraesCS7A02G221500/TraesCS6B02G418400/TraesCS6B02G241000/TraesCS5B02G159100	6	BP
GO:0006012	galactose metabolic process	4/3402	67/107890	0.160959	0.734748	0.691238	TraesCS1A02G443900/TraesCS4B02G179300/TraesCS2B02G109800/TraesCS1B02G478400	4	BP
GO:0070661	leukocyte proliferation	4/3402	67/107890	0.160959	0.734748	0.691238	TraesCS6D02G276500/TraesCS6B02G344100/TraesCS7A02G419900/TraesCS4D02G091500	4	BP
GO:0032868	response to insulin	3/3402	44/107890	0.161032	0.734748	0.691238	TraesCS2D02G597400/TraesCS6B02G452200/TraesCS6B02G229000	3	BP
GO:0098764	meiosis I cell cycle phase	3/3402	44/107890	0.161032	0.734748	0.691238	TraesCS7A02G233700/TraesCS2B02G356200/TraesCS3D02G164600	3	BP
GO:0006767	water-soluble vitamin metabolic process	17/3402	413/107890	0.162265	0.734748	0.691238	TraesCS6D02G189100/TraesCS7A02G276800/TraesCS4B02G332700/TraesCS2D02G267800/TraesCS1B02G245400/TraesCS3A02G495300/TraesCS6D02G137300/TraesCS3A02G449200/TraesCS7A02G415600/TraesCS6B02G333700/TraesCS6B02G402400/TraesCS6B02G230600/TraesCS6B02G433000/TraesCS3D02G167700/TraesCS4D02G145000/TraesCS7D02G232500/TraesCS4D02G133600	17	BP
GO:0009583	detection of light stimulus	10/3402	221/107890	0.162827	0.734748	0.691238	TraesCS7A02G241300/TraesCS6D02G211700/TraesCS1B02G244300/TraesCS6D02G219300/TraesCS6A02G236700/TraesCS2A02G499700/TraesCS3A02G210100/TraesCS6B02G356400/TraesCS6B02G224100/TraesCS4D02G121300	10	BP
GO:0048858	cell projection morphogenesis	10/3402	221/107890	0.162827	0.734748	0.691238	TraesCS1B02G266200/TraesCS1B02G267800/TraesCS1B02G393700/TraesCSU02G096500/TraesCS3B02G414100/TraesCS3D02G165500/TraesCS6B02G335200/TraesCS6B02G377200/TraesCS6B02G229900/TraesCS5B02G159100	10	BP
GO:0010214	seed coat development	8/3402	168/107890	0.162865	0.734748	0.691238	TraesCS1B02G256100/TraesCS6D02G319900/TraesCS3A02G496400/TraesCS3B02G540800/TraesCS6B02G370300/TraesCS6B02G369400/TraesCS4B02G115200/TraesCS4D02G112900	8	BP
GO:0006116	NADH oxidation	2/3402	23/107890	0.163012	0.734748	0.691238	TraesCS7B02G201500/TraesCS2B02G430000	2	BP
GO:0021782	glial cell development	2/3402	23/107890	0.163012	0.734748	0.691238	TraesCS6D02G366500/TraesCS6B02G421000	2	BP
GO:0032201	telomere maintenance via semi-conservative replication	2/3402	23/107890	0.163012	0.734748	0.691238	TraesCS6B02G366400/TraesCS6B02G353100	2	BP
GO:1901141	regulation of lignin biosynthetic process	2/3402	23/107890	0.163012	0.734748	0.691238	TraesCS5B02G155400/TraesCS5B02G155600	2	BP
GO:0006270	DNA replication initiation	11/3402	248/107890	0.163085	0.734748	0.691238	TraesCS6D02G364900/TraesCS7A02G213600/TraesCS6D02G208400/TraesCS5D02G133300/TraesCS4A02G077400/TraesCS4D02G234700/TraesCS6B02G419000/TraesCS6B02G341400/TraesCS6B02G393500/TraesCS6A02G040800/TraesCS6B02G462700	11	BP
GO:0007409	axonogenesis	6/3402	117/107890	0.165255	0.739835	0.696023	TraesCS1B02G266200/TraesCS1B02G267800/TraesCSU02G096500/TraesCS6B02G335200/TraesCS6B02G377200/TraesCS5B02G159100	6	BP
GO:0061564	axon development	6/3402	117/107890	0.165255	0.739835	0.696023	TraesCS1B02G266200/TraesCS1B02G267800/TraesCSU02G096500/TraesCS6B02G335200/TraesCS6B02G377200/TraesCS5B02G159100	6	BP
GO:0072348	sulfur compound transport	6/3402	117/107890	0.165255	0.739835	0.696023	TraesCS5D02G260400/TraesCS5B02G243600/TraesCS4A02G043500/TraesCS5B02G001100/TraesCS5A02G004400/TraesCS6B02G342700	6	BP
GO:0006071	glycerol metabolic process	5/3402	92/107890	0.165408	0.739835	0.696023	TraesCS6D02G189300/TraesCS2D02G284700/TraesCS2B02G303200/TraesCS6B02G226700/TraesCS2A02G176400	5	BP
GO:0051347	positive regulation of transferase activity	20/3402	499/107890	0.16567	0.739835	0.696023	TraesCS3B02G105500/TraesCS7D02G150200/TraesCS6D02G354500/TraesCS2D02G462000/TraesCS3A02G256300/TraesCS3A02G256200/TraesCS2B02G483400/TraesCS2A02G461800/TraesCS3D02G256500/TraesCS6B02G379500/TraesCS6B02G358800/TraesCS6B02G352700/TraesCS4B02G115800/TraesCS4B02G116000/TraesCS6B02G382700/TraesCS6B02G402400/TraesCS6B02G362300/TraesCS6B02G226200/TraesCS5B02G154600/TraesCS1D02G191800	20	BP
GO:0008272	sulfate transport	4/3402	68/107890	0.167053	0.742101	0.698155	TraesCS5D02G260400/TraesCS5B02G243600/TraesCS4A02G043500/TraesCS6B02G342700	4	BP
GO:0009635	response to herbicide	4/3402	68/107890	0.167053	0.742101	0.698155	TraesCS6D02G306000/TraesCS6A02G326200/TraesCS6B02G356800/TraesCS3D02G369600	4	BP
GO:0042136	neurotransmitter biosynthetic process	4/3402	68/107890	0.167053	0.742101	0.698155	TraesCS6D02G306000/TraesCS6A02G326200/TraesCS6B02G356800/TraesCS7B02G148000	4	BP
GO:0009251	glucan catabolic process	9/3402	196/107890	0.168531	0.745413	0.701271	TraesCS2B02G370600/TraesCS7B02G104600/TraesCS7A02G197900/TraesCS7D02G201000/TraesCS6D02G291800/TraesCS2D02G351300/TraesCS5A02G513200/TraesCS2A02G352800/TraesCS4B02G173200	9	BP
GO:0048354	mucilage biosynthetic process involved in seed coat development	3/3402	45/107890	0.168754	0.745413	0.701271	TraesCS1B02G256100/TraesCS4B02G115200/TraesCS4D02G112900	3	BP
GO:0051324	prophase	3/3402	45/107890	0.168754	0.745413	0.701271	TraesCS7A02G233700/TraesCS2B02G356200/TraesCS3D02G164600	3	BP
GO:0051783	regulation of nuclear division	11/3402	250/107890	0.169145	0.745413	0.701271	TraesCS7A02G208200/TraesCS6D02G354500/TraesCS5B02G482400/TraesCS7A02G155100/TraesCS7A02G438100/TraesCS6B02G377000/TraesCS7B02G115400/TraesCS6B02G225400/TraesCS6B02G236700/TraesCS6B02G407600/TraesCS6A02G309600	11	BP
GO:0010584	pollen exine formation	10/3402	223/107890	0.169265	0.745413	0.701271	TraesCS6D02G237200/TraesCS7A02G250200/TraesCS6D02G230400/TraesCS6A02G151700/TraesCS3B02G551200/TraesCS6D02G248000/TraesCS7B02G048700/TraesCS5B02G276500/TraesCS2B02G291100/TraesCS6B02G224000	10	BP
GO:0009937	regulation of gibberellic acid mediated signaling pathway	6/3402	118/107890	0.169808	0.746507	0.7023	TraesCS1B02G265900/TraesCS3A02G347500/TraesCS6A02G146900/TraesCS2A02G143500/TraesCS6B02G429500/TraesCS3B02G068100	6	BP
GO:0007006	mitochondrial membrane organization	5/3402	93/107890	0.170602	0.747551	0.703282	TraesCS6D02G200200/TraesCS6D02G240500/TraesCS7D02G155900/TraesCS3D02G166000/TraesCS6B02G247500	5	BP
GO:0071941	nitrogen cycle metabolic process	12/3402	278/107890	0.171314	0.747551	0.703282	TraesCS6D02G306000/TraesCS6A02G326200/TraesCS3A02G418800/TraesCS5B02G001100/TraesCS6D02G260500/TraesCS5A02G004400/TraesCS1D02G340600/TraesCS6B02G356800/TraesCS3A02G206600/TraesCS3D02G166900/TraesCS7B02G113600/TraesCS5B02G153300	12	BP
GO:0009616	RNAi-mediated antiviral immune response	15/3402	361/107890	0.171516	0.747551	0.703282	TraesCS7A02G265200/TraesCS7A02G265300/TraesCS6D02G388400/TraesCS7A02G302800/TraesCS1B02G122600/TraesCS2A02G168900/TraesCS3B02G135800/TraesCS3D02G165900/TraesCS3D02G162700/TraesCS6B02G466700/TraesCS6B02G235400/TraesCS6B02G447600/TraesCS6B02G468200/TraesCS5B02G154600/TraesCS5B02G157800	15	BP
GO:0052018	modulation by symbiont of RNA levels in host	15/3402	361/107890	0.171516	0.747551	0.703282	TraesCS7A02G265200/TraesCS7A02G265300/TraesCS6D02G388400/TraesCS7A02G302800/TraesCS1B02G122600/TraesCS2A02G168900/TraesCS3B02G135800/TraesCS3D02G165900/TraesCS3D02G162700/TraesCS6B02G466700/TraesCS6B02G235400/TraesCS6B02G447600/TraesCS6B02G468200/TraesCS5B02G154600/TraesCS5B02G157800	15	BP
GO:0052249	modulation of RNA levels in other organism involved in symbiotic interaction	15/3402	361/107890	0.171516	0.747551	0.703282	TraesCS7A02G265200/TraesCS7A02G265300/TraesCS6D02G388400/TraesCS7A02G302800/TraesCS1B02G122600/TraesCS2A02G168900/TraesCS3B02G135800/TraesCS3D02G165900/TraesCS3D02G162700/TraesCS6B02G466700/TraesCS6B02G235400/TraesCS6B02G447600/TraesCS6B02G468200/TraesCS5B02G154600/TraesCS5B02G157800	15	BP
GO:0010155	regulation of proton transport	13/3402	306/107890	0.172757	0.751672	0.707159	TraesCS6D02G274600/TraesCS5D02G316100/TraesCS7A02G497200/TraesCS7B02G400600/TraesCS7A02G205700/TraesCS5A02G309100/TraesCS6B02G352700/TraesCS7A02G414600/TraesCS6B02G454500/TraesCS5B02G155200/TraesCS4D02G135000/TraesCS7D02G280600/TraesCS4D02G146700	13	BP
GO:0001541	ovarian follicle development	2/3402	24/107890	0.174314	0.752005	0.707473	TraesCS6D02G366500/TraesCS6B02G421000	2	BP
GO:0010262	somatic embryogenesis	2/3402	24/107890	0.174314	0.752005	0.707473	TraesCS6D02G199500/TraesCS2A02G350900	2	BP
GO:0015843	methylammonium transport	2/3402	24/107890	0.174314	0.752005	0.707473	TraesCS4D02G344300/TraesCS4B02G349500	2	BP
GO:0042873	aldonate transmembrane transport	2/3402	24/107890	0.174314	0.752005	0.707473	TraesCS2D02G226000/TraesCS3B02G149400	2	BP
GO:0046879	hormone secretion	2/3402	24/107890	0.174314	0.752005	0.707473	TraesCS6B02G344100/TraesCS6B02G229000	2	BP
GO:0010050	vegetative phase change	11/3402	252/107890	0.175314	0.754829	0.710129	TraesCS7A02G265200/TraesCS7A02G265300/TraesCS7A02G302800/TraesCS1B02G122600/TraesCS2A02G168900/TraesCS3B02G135800/TraesCS3D02G162700/TraesCS6B02G343800/TraesCS6B02G466700/TraesCS6B02G235400/TraesCS5B02G157800	11	BP
GO:0010332	response to gamma radiation	10/3402	225/107890	0.175824	0.754829	0.710129	TraesCS7A02G208200/TraesCS1B02G328200/TraesCS6B02G333700/TraesCS6B02G399000/TraesCS7B02G115400/TraesCS7A02G414700/TraesCS6B02G366400/TraesCS6B02G351900/TraesCS6B02G356900/TraesCS6B02G352000	10	BP
GO:0051648	vesicle localization	5/3402	94/107890	0.175859	0.754829	0.710129	TraesCS7A02G191400/TraesCS6D02G146200/TraesCS6B02G335200/TraesCS6B02G338000/TraesCS6B02G387300	5	BP
GO:0015802	basic amino acid transport	11/3402	253/107890	0.178438	0.762632	0.71747	TraesCS3B02G492900/TraesCS3A02G454300/TraesCS5A02G115100/TraesCS3B02G441200/TraesCS5D02G125700/TraesCS4B02G100800/TraesCS3A02G325400/TraesCS3B02G441300/TraesCS4B02G120800/TraesCS6B02G349000/TraesCS6B02G234200	11	BP
GO:0006476	protein deacetylation	6/3402	120/107890	0.179066	0.762632	0.71747	TraesCS6D02G297500/TraesCS7D02G088600/TraesCS4B02G096800/TraesCS2D02G534500/TraesCS6B02G348300/TraesCS7B02G261800	6	BP
GO:0034219	carbohydrate transmembrane transport	16/3402	392/107890	0.179105	0.762632	0.71747	TraesCS6D02G198300/TraesCS6D02G201900/TraesCS2B02G141000/TraesCS7A02G147300/TraesCS7A02G261100/TraesCS2D02G226000/TraesCS3B02G149400/TraesCS4B02G294500/TraesCS5B02G210000/TraesCS4A02G016400/TraesCS1B02G121200/TraesCS5B02G106900/TraesCS5A02G102600/TraesCS6B02G224000/TraesCS6B02G421800/TraesCS6B02G456500	16	BP
GO:0033045	regulation of sister chromatid segregation	7/3402	146/107890	0.179338	0.762632	0.71747	TraesCS6D02G354500/TraesCS7A02G155100/TraesCS6B02G377000/TraesCS6B02G236700/TraesCS6B02G356900/TraesCS6B02G407600/TraesCS6A02G309600	7	BP
GO:0009638	phototropism	4/3402	70/107890	0.179478	0.762632	0.71747	TraesCS6D02G211700/TraesCS6B02G237800/TraesCS5B02G155200/TraesCS4D02G120400	4	BP
GO:0032875	regulation of DNA endoreduplication	4/3402	70/107890	0.179478	0.762632	0.71747	TraesCS6D02G291000/TraesCS6D02G354500/TraesCS6B02G341900/TraesCS6B02G407600	4	BP
GO:0000963	mitochondrial RNA processing	3/3402	47/107890	0.184506	0.767685	0.722224	TraesCS6D02G206900/TraesCS3D02G163900/TraesCS6B02G253600	3	BP
GO:0048579	negative regulation of long-day photoperiodism, flowering	3/3402	47/107890	0.184506	0.767685	0.722224	TraesCS7A02G218600/TraesCS7A02G263500/TraesCS6B02G113100	3	BP
GO:0090354	regulation of auxin metabolic process	3/3402	47/107890	0.184506	0.767685	0.722224	TraesCS6D02G251700/TraesCS6D02G241900/TraesCS2D02G225500	3	BP
GO:1903008	organelle disassembly	3/3402	47/107890	0.184506	0.767685	0.722224	TraesCS6B02G386200/TraesCS6B02G388100/TraesCS6B02G366600	3	BP
GO:0030244	cellulose biosynthetic process	18/3402	451/107890	0.185136	0.767685	0.722224	TraesCS6D02G304800/TraesCS1B02G241400/TraesCS3B02G333100/TraesCS6D02G235500/TraesCS3D02G298600/TraesCS1B02G238600/TraesCS6A02G325100/TraesCS5B02G252100/TraesCS1B02G167200/TraesCS2A02G352800/TraesCS3B02G034600/TraesCS6B02G229600/TraesCS7A02G415500/TraesCS3D02G164400/TraesCS6B02G355400/TraesCS5B02G159300/TraesCS5B02G152100/TraesCS5D02G424700	18	BP
GO:0000393	spliceosomal conformational changes to generate catalytic conformation	2/3402	25/107890	0.185735	0.767685	0.722224	TraesCS6D02G197000/TraesCS3A02G210800	2	BP
GO:0007272	ensheathment of neurons	2/3402	25/107890	0.185735	0.767685	0.722224	TraesCS6D02G366500/TraesCS6B02G421000	2	BP
GO:0008366	axon ensheathment	2/3402	25/107890	0.185735	0.767685	0.722224	TraesCS6D02G366500/TraesCS6B02G421000	2	BP
GO:0033198	response to ATP	2/3402	25/107890	0.185735	0.767685	0.722224	TraesCS4D02G324800/TraesCS4B02G327800	2	BP
GO:0035437	maintenance of protein localization in endoplasmic reticulum	2/3402	25/107890	0.185735	0.767685	0.722224	TraesCS7A02G271400/TraesCS6B02G417700	2	BP
GO:0042098	T cell proliferation	2/3402	25/107890	0.185735	0.767685	0.722224	TraesCS6B02G344100/TraesCS4D02G091500	2	BP
GO:0046323	glucose import	2/3402	25/107890	0.185735	0.767685	0.722224	TraesCS5B02G106900/TraesCS5A02G102600	2	BP
GO:1903312	negative regulation of mRNA metabolic process	2/3402	25/107890	0.185735	0.767685	0.722224	TraesCS4B02G204800/TraesCS7B02G114200	2	BP
GO:0030587	sorocarp development	4/3402	71/107890	0.185803	0.767685	0.722224	TraesCS5B02G331700/TraesCS2B02G513900/TraesCS3A02G211000/TraesCS6B02G403400	4	BP
GO:0070897	transcription preinitiation complex assembly	4/3402	71/107890	0.185803	0.767685	0.722224	TraesCS7A02G262100/TraesCS6B02G341600/TraesCS6B02G376500/TraesCS6B02G361300	4	BP
GO:0090702	non-reproductive fruiting body development	4/3402	71/107890	0.185803	0.767685	0.722224	TraesCS5B02G331700/TraesCS2B02G513900/TraesCS3A02G211000/TraesCS6B02G403400	4	BP
GO:0099120	socially cooperative development	4/3402	71/107890	0.185803	0.767685	0.722224	TraesCS5B02G331700/TraesCS2B02G513900/TraesCS3A02G211000/TraesCS6B02G403400	4	BP
GO:0001934	positive regulation of protein phosphorylation	17/3402	424/107890	0.188473	0.777171	0.731149	TraesCS7D02G150200/TraesCS2D02G462000/TraesCS3A02G256300/TraesCS3A02G256200/TraesCS2B02G483400/TraesCS2A02G461800/TraesCS3D02G256500/TraesCS6B02G379500/TraesCS6B02G358800/TraesCS6B02G352700/TraesCS4B02G115800/TraesCS4B02G116000/TraesCS6B02G382700/TraesCS6B02G362300/TraesCS6B02G226200/TraesCS5B02G154600/TraesCS1D02G191800	17	BP
GO:0033559	unsaturated fatty acid metabolic process	19/3402	481/107890	0.188711	0.777171	0.731149	TraesCS6D02G260200/TraesCS6D02G274600/TraesCS6D02G271900/TraesCS7D02G088500/TraesCS4D02G195600/TraesCS5D02G316100/TraesCS4B02G194900/TraesCS7A02G205700/TraesCS5D02G413200/TraesCS5B02G408000/TraesCS5A02G403200/TraesCS5A02G309100/TraesCS6B02G432200/TraesCS7A02G413800/TraesCS6B02G447700/TraesCS6B02G369300/TraesCS2A02G590600/TraesCS5B02G153000/TraesCS5D02G424700	19	BP
GO:0006614	SRP-dependent cotranslational protein targeting to membrane	5/3402	97/107890	0.191987	0.782212	0.73589	TraesCS7A02G255400/TraesCS6B02G129300/TraesCS3A02G207800/TraesCS4B02G117800/TraesCS4B02G117900	5	BP
GO:0010337	regulation of salicylic acid metabolic process	5/3402	97/107890	0.191987	0.782212	0.73589	TraesCS6D02G179200/TraesCS5D02G380200/TraesCS4B02G120800/TraesCS6B02G234200/TraesCS5B02G153300	5	BP
GO:0019400	alditol metabolic process	5/3402	97/107890	0.191987	0.782212	0.73589	TraesCS6D02G189300/TraesCS2D02G284700/TraesCS2B02G303200/TraesCS6B02G226700/TraesCS2A02G176400	5	BP
GO:0006474	N-terminal protein amino acid acetylation	4/3402	72/107890	0.192199	0.782212	0.73589	TraesCS5D02G411300/TraesCS5A02G401100/TraesCS6B02G412200/TraesCS1A02G085500	4	BP
GO:0016115	terpenoid catabolic process	4/3402	72/107890	0.192199	0.782212	0.73589	TraesCS6D02G243800/TraesCS1B02G145600/TraesCS4D02G121000/TraesCS1D02G302500	4	BP
GO:0006636	unsaturated fatty acid biosynthetic process	18/3402	454/107890	0.192314	0.782212	0.73589	TraesCS6D02G260200/TraesCS6D02G274600/TraesCS6D02G271900/TraesCS4D02G195600/TraesCS5D02G316100/TraesCS4B02G194900/TraesCS7A02G205700/TraesCS5D02G413200/TraesCS5B02G408000/TraesCS5A02G403200/TraesCS5A02G309100/TraesCS6B02G432200/TraesCS7A02G413800/TraesCS6B02G447700/TraesCS6B02G369300/TraesCS2A02G590600/TraesCS5B02G153000/TraesCS5D02G424700	18	BP
GO:0098586	cellular response to virus	15/3402	369/107890	0.192453	0.782212	0.73589	TraesCS7A02G265200/TraesCS7A02G265300/TraesCS6D02G388400/TraesCS7A02G302800/TraesCS1B02G122600/TraesCS2A02G168900/TraesCS3B02G135800/TraesCS3D02G165900/TraesCS3D02G162700/TraesCS6B02G466700/TraesCS6B02G235400/TraesCS6B02G447600/TraesCS6B02G468200/TraesCS5B02G154600/TraesCS5B02G157800	15	BP
GO:0006349	regulation of gene expression by genetic imprinting	3/3402	48/107890	0.192522	0.782212	0.73589	TraesCS4A02G372200/TraesCS7A02G074600/TraesCS7D02G069700	3	BP
GO:0001676	long-chain fatty acid metabolic process	6/3402	123/107890	0.193321	0.782212	0.73589	TraesCS5D02G413200/TraesCS5B02G408000/TraesCS5A02G403200/TraesCS2B02G291100/TraesCS6B02G405200/TraesCS4D02G108300	6	BP
GO:0045047	protein targeting to ER	6/3402	123/107890	0.193321	0.782212	0.73589	TraesCS7A02G255400/TraesCS7A02G244100/TraesCS6B02G129300/TraesCS3A02G207800/TraesCS4B02G117800/TraesCS4B02G117900	6	BP
GO:0072599	establishment of protein localization to endoplasmic reticulum	6/3402	123/107890	0.193321	0.782212	0.73589	TraesCS7A02G255400/TraesCS7A02G244100/TraesCS6B02G129300/TraesCS3A02G207800/TraesCS4B02G117800/TraesCS4B02G117900	6	BP
GO:0051259	protein complex oligomerization	16/3402	398/107890	0.194412	0.782641	0.736294	TraesCS1B02G402800/TraesCS1B02G141700/TraesCS6B02G187600/TraesCS5B02G396400/TraesCS5D02G401200/TraesCS3D02G287100/TraesCS3D02G287000/TraesCS3B02G322100/TraesCS3B02G048800/TraesCS3B02G322000/TraesCS5D02G482700/TraesCS2D02G534500/TraesCS2B02G429300/TraesCS6B02G233800/TraesCS6B02G374100/TraesCS4D02G145600	16	BP
GO:0098581	detection of external biotic stimulus	12/3402	286/107890	0.195379	0.782641	0.736294	TraesCS7A02G264400/TraesCS6B02G175100/TraesCS6D02G136200/TraesCS2D02G462000/TraesCS6A02G146900/TraesCS5B02G445200/TraesCS7B02G418500/TraesCS2B02G483400/TraesCS2A02G461800/TraesCS7A02G508800/TraesCS7D02G497400/TraesCS4D02G106900	12	BP
GO:0071805	potassium ion transmembrane transport	13/3402	314/107890	0.195724	0.782641	0.736294	TraesCS7A02G209900/TraesCS6D02G181100/TraesCS6D02G273100/TraesCS7A02G242300/TraesCS4A02G298400/TraesCS5B02G396400/TraesCS2B02G305900/TraesCS5D02G401200/TraesCS4D02G210900/TraesCS2D02G287300/TraesCS5D02G188600/TraesCS6B02G382300/TraesCS6B02G432900	13	BP
GO:0006044	N-acetylglucosamine metabolic process	2/3402	26/107890	0.197257	0.782641	0.736294	TraesCS6B02G470000/TraesCS4D02G126400	2	BP
GO:0010271	regulation of chlorophyll catabolic process	2/3402	26/107890	0.197257	0.782641	0.736294	TraesCS7A02G212000/TraesCS7B02G118900	2	BP
GO:0046655	folic acid metabolic process	2/3402	26/107890	0.197257	0.782641	0.736294	TraesCS7A02G276800/TraesCS3D02G167700	2	BP
GO:0046656	folic acid biosynthetic process	2/3402	26/107890	0.197257	0.782641	0.736294	TraesCS7A02G276800/TraesCS3D02G167700	2	BP
GO:0048872	homeostasis of number of cells	2/3402	26/107890	0.197257	0.782641	0.736294	TraesCS4B02G109300/TraesCS6B02G366400	2	BP
GO:0070084	protein initiator methionine removal	2/3402	26/107890	0.197257	0.782641	0.736294	TraesCS6B02G352500/TraesCS6B02G352400	2	BP
GO:0071366	cellular response to indolebutyric acid stimulus	2/3402	26/107890	0.197257	0.782641	0.736294	TraesCS5B02G155400/TraesCS5B02G155600	2	BP
GO:1901404	regulation of tetrapyrrole catabolic process	2/3402	26/107890	0.197257	0.782641	0.736294	TraesCS7A02G212000/TraesCS7B02G118900	2	BP
GO:0006536	glutamate metabolic process	5/3402	98/107890	0.197475	0.782641	0.736294	TraesCS7A02G285000/TraesCS6D02G344200/TraesCS4B02G231400/TraesCS6B02G393600/TraesCS3A02G211000	5	BP
GO:0010072	primary shoot apical meristem specification	8/3402	177/107890	0.197598	0.782641	0.736294	TraesCS2A02G168900/TraesCS3B02G135800/TraesCS7B02G364600/TraesCS6B02G412000/TraesCS3A02G210100/TraesCS6B02G466700/TraesCS6B02G356900/TraesCS6B02G223700	8	BP
GO:0030071	regulation of mitotic metaphase/anaphase transition	6/3402	124/107890	0.198166	0.782641	0.736294	TraesCS6D02G354500/TraesCS7A02G155100/TraesCS6B02G377000/TraesCS6B02G236700/TraesCS6B02G407600/TraesCS6A02G309600	6	BP
GO:1902099	regulation of metaphase/anaphase transition of cell cycle	6/3402	124/107890	0.198166	0.782641	0.736294	TraesCS6D02G354500/TraesCS7A02G155100/TraesCS6B02G377000/TraesCS6B02G236700/TraesCS6B02G407600/TraesCS6A02G309600	6	BP
GO:0010077	maintenance of inflorescence meristem identity	4/3402	73/107890	0.198663	0.782641	0.736294	TraesCS1A02G199900/TraesCS7B02G158900/TraesCS3A02G432900/TraesCS6B02G343900	4	BP
GO:0030155	regulation of cell adhesion	4/3402	73/107890	0.198663	0.782641	0.736294	TraesCS6D02G194600/TraesCS7A02G221500/TraesCS6B02G241000/TraesCS6B02G366900	4	BP
GO:0009690	cytokinin metabolic process	19/3402	486/107890	0.200477	0.785491	0.738975	TraesCS6D02G257300/TraesCS6D02G285100/TraesCS1B02G247700/TraesCS7A02G256400/TraesCS6D02G196400/TraesCS1B02G239000/TraesCS5B02G381500/TraesCS1B02G328200/TraesCS3A02G259900/TraesCS5D02G378400/TraesCS5A02G368900/TraesCS3B02G344600/TraesCS1D02G378900/TraesCS6B02G235200/TraesCS6B02G413100/TraesCS6B02G334300/TraesCS6A02G189800/TraesCS6B02G227500/TraesCS2D02G378900	19	BP
GO:0010589	leaf proximal/distal pattern formation	3/3402	49/107890	0.200623	0.785491	0.738975	TraesCS2A02G168900/TraesCS3B02G135800/TraesCS6B02G466700	3	BP
GO:0034471	ncRNA 5'-end processing	3/3402	49/107890	0.200623	0.785491	0.738975	TraesCS6D02G272800/TraesCS3A02G209700/TraesCS4D02G143800	3	BP
GO:0046889	positive regulation of lipid biosynthetic process	3/3402	49/107890	0.200623	0.785491	0.738975	TraesCS1A02G167100/TraesCS1B02G183500/TraesCS1D02G173800	3	BP
GO:0009846	pollen germination	14/3402	344/107890	0.201304	0.786945	0.740344	TraesCS6D02G258600/TraesCS7A02G225400/TraesCS7A02G262100/TraesCS5A02G382800/TraesCS5D02G392200/TraesCS4A02G016400/TraesCS7B02G048700/TraesCSU02G131900/TraesCS6B02G451200/TraesCS4B02G173300/TraesCS6B02G468200/TraesCS6A02G189700/TraesCS6B02G333500/TraesCS6B02G456500	14	BP
GO:0042770	signal transduction in response to DNA damage	5/3402	99/107890	0.203017	0.792421	0.745495	TraesCS6D02G285200/TraesCS7B02G321900/TraesCS3A02G327000/TraesCS6B02G334400/TraesCS6B02G356400	5	BP
GO:0010208	pollen wall assembly	11/3402	261/107890	0.204342	0.796371	0.749211	TraesCS6D02G237200/TraesCS7A02G250200/TraesCS6D02G230400/TraesCS6A02G151700/TraesCS3B02G551200/TraesCS6D02G248000/TraesCS7B02G048700/TraesCS5B02G276500/TraesCS2B02G291100/TraesCS6B02G224000/TraesCS6B02G468200	11	BP
GO:0036065	fucosylation	4/3402	74/107890	0.205192	0.796625	0.74945	TraesCS6D02G299600/TraesCS6D02G300400/TraesCS6B02G350900/TraesCS6B02G351700	4	BP
GO:0032204	regulation of telomere maintenance	7/3402	152/107890	0.205348	0.796625	0.74945	TraesCS1B02G328200/TraesCS6B02G432500/TraesCS6B02G333700/TraesCS6B02G399000/TraesCS6B02G366400/TraesCS6B02G351900/TraesCS6B02G356900	7	BP
GO:1902275	regulation of chromatin organization	7/3402	152/107890	0.205348	0.796625	0.74945	TraesCS4A02G372200/TraesCS7A02G074600/TraesCS7D02G069700/TraesCS1B02G141100/TraesCS6B02G350800/TraesCS4D02G145700/TraesCS7B02G175400	7	BP
GO:0006814	sodium ion transport	8/3402	179/107890	0.205701	0.796779	0.749595	TraesCS7A02G285000/TraesCS7A02G242300/TraesCS4A02G298400/TraesCS5A02G225300/TraesCS5D02G232600/TraesCS5B02G223900/TraesCS4D02G146900/TraesCS4D02G147600	8	BP
GO:0006383	transcription by RNA polymerase III	6/3402	126/107890	0.207987	0.799274	0.751942	TraesCS7A02G262100/TraesCS1B02G124300/TraesCSU02G088100/TraesCS6B02G399300/TraesCS6B02G361300/TraesCS4D02G136700	6	BP
GO:0030168	platelet activation	3/3402	50/107890	0.208803	0.799274	0.751942	TraesCS3A02G205700/TraesCS5B02G155400/TraesCS5B02G155600	3	BP
GO:0071514	genetic imprinting	3/3402	50/107890	0.208803	0.799274	0.751942	TraesCS4A02G372200/TraesCS7A02G074600/TraesCS7D02G069700	3	BP
GO:0000098	sulfur amino acid catabolic process	2/3402	27/107890	0.208862	0.799274	0.751942	TraesCS6D02G332400/TraesCS6B02G354300	2	BP
GO:0001745	compound eye morphogenesis	2/3402	27/107890	0.208862	0.799274	0.751942	TraesCS6B02G335200/TraesCS6B02G377200	2	BP
GO:0010001	glial cell differentiation	2/3402	27/107890	0.208862	0.799274	0.751942	TraesCS6D02G366500/TraesCS6B02G421000	2	BP
GO:0050829	defense response to Gram-negative bacterium	2/3402	27/107890	0.208862	0.799274	0.751942	TraesCS5D02G228600/TraesCS5A02G220600	2	BP
GO:0051123	RNA polymerase II preinitiation complex assembly	2/3402	27/107890	0.208862	0.799274	0.751942	TraesCS6B02G341600/TraesCS6B02G376500	2	BP
GO:0008300	isoprenoid catabolic process	4/3402	75/107890	0.211782	0.809228	0.761307	TraesCS6D02G243800/TraesCS1B02G145600/TraesCS4D02G121000/TraesCS1D02G302500	4	BP
GO:0000038	very long-chain fatty acid metabolic process	17/3402	434/107890	0.213978	0.814993	0.76673	TraesCS6D02G194600/TraesCS6D02G274600/TraesCS7A02G221300/TraesCS1B02G272100/TraesCS5D02G316100/TraesCS6A02G260600/TraesCS6D02G241400/TraesCS7A02G205700/TraesCS4B02G039000/TraesCS7A02G221500/TraesCS5A02G309100/TraesCS6D02G071600/TraesCS6B02G287900/TraesCS6B02G241000/TraesCS6B02G238600/TraesCS6B02G230200/TraesCS6B02G473900	17	BP
GO:0007420	brain development	5/3402	101/107890	0.214252	0.814993	0.76673	TraesCS7A02G241300/TraesCS5B02G482400/TraesCS6B02G452200/TraesCS2B02G429300/TraesCS7A02G418100	5	BP
GO:0031122	cytoplasmic microtubule organization	5/3402	101/107890	0.214252	0.814993	0.76673	TraesCS2A02G352800/TraesCS4B02G173200/TraesCS6B02G226200/TraesCS3D02G164500/TraesCS5D02G019900	5	BP
GO:0009943	adaxial/abaxial axis specification	16/3402	406/107890	0.215748	0.819455	0.770929	TraesCS7A02G255400/TraesCS6D02G361900/TraesCS1B02G270400/TraesCS7A02G215800/TraesCS6D02G355300/TraesCS6D02G355400/TraesCS5D02G484400/TraesCS6D02G242100/TraesCS6B02G288700/TraesCS6B02G414700/TraesCS6B02G366900/TraesCS6B02G408400/TraesCS6B02G472100/TraesCS5B02G157800/TraesCS2D02G378900/TraesCS4D02G120400	16	BP
GO:0007231	osmosensory signaling pathway	3/3402	51/107890	0.217054	0.820737	0.772134	TraesCS4D02G324800/TraesCS4B02G327800/TraesCS6B02G342700	3	BP
GO:0045834	positive regulation of lipid metabolic process	3/3402	51/107890	0.217054	0.820737	0.772134	TraesCS1A02G167100/TraesCS1B02G183500/TraesCS1D02G173800	3	BP
GO:0070574	cadmium ion transmembrane transport	3/3402	51/107890	0.217054	0.820737	0.772134	TraesCS7A02G420000/TraesCS5B02G155400/TraesCS5B02G155600	3	BP
GO:0006206	pyrimidine nucleobase metabolic process	4/3402	76/107890	0.21843	0.823486	0.774721	TraesCS2A02G161300/TraesCS2B02G187300/TraesCS4D02G145000/TraesCS5B02G154400	4	BP
GO:0046112	nucleobase biosynthetic process	4/3402	76/107890	0.21843	0.823486	0.774721	TraesCS2A02G161300/TraesCS2B02G187300/TraesCS5B02G154400/TraesCS2D02G130200	4	BP
GO:0009785	blue light signaling pathway	5/3402	102/107890	0.219942	0.82641	0.777472	TraesCS7A02G249000/TraesCS6D02G211700/TraesCS6B02G237800/TraesCS6B02G224100/TraesCS5B02G155200	5	BP
GO:0006297	nucleotide-excision repair, DNA gap filling	2/3402	28/107890	0.220533	0.82641	0.777472	TraesCS6B02G366400/TraesCS6B02G353100	2	BP
GO:0008614	pyridoxine metabolic process	2/3402	28/107890	0.220533	0.82641	0.777472	TraesCS2D02G267800/TraesCS4D02G133600	2	BP
GO:0008615	pyridoxine biosynthetic process	2/3402	28/107890	0.220533	0.82641	0.777472	TraesCS2D02G267800/TraesCS4D02G133600	2	BP
GO:0042126	nitrate metabolic process	10/3402	238/107890	0.221157	0.82641	0.777472	TraesCS6D02G306000/TraesCS6A02G326200/TraesCS3A02G418800/TraesCS5B02G001100/TraesCS6D02G260500/TraesCS5A02G004400/TraesCS6B02G356800/TraesCS3D02G166900/TraesCS7B02G113600/TraesCS5B02G153300	10	BP
GO:0042128	nitrate assimilation	10/3402	238/107890	0.221157	0.82641	0.777472	TraesCS6D02G306000/TraesCS6A02G326200/TraesCS3A02G418800/TraesCS5B02G001100/TraesCS6D02G260500/TraesCS5A02G004400/TraesCS6B02G356800/TraesCS3D02G166900/TraesCS7B02G113600/TraesCS5B02G153300	10	BP
GO:0043406	positive regulation of MAP kinase activity	9/3402	211/107890	0.224104	0.834797	0.785362	TraesCS7D02G150200/TraesCS2D02G462000/TraesCS2B02G483400/TraesCS2A02G461800/TraesCS6B02G379500/TraesCS6B02G358800/TraesCS6B02G352700/TraesCS5B02G154600/TraesCS1D02G191800	9	BP
GO:0009582	detection of abiotic stimulus	10/3402	239/107890	0.224823	0.834797	0.785362	TraesCS7A02G241300/TraesCS6D02G211700/TraesCS1B02G244300/TraesCS6D02G219300/TraesCS6A02G236700/TraesCS2A02G499700/TraesCS3A02G210100/TraesCS6B02G356400/TraesCS6B02G224100/TraesCS4D02G121300	10	BP
GO:0009904	chloroplast accumulation movement	3/3402	52/107890	0.225372	0.834797	0.785362	TraesCS5D02G125900/TraesCS2A02G005300/TraesCS5B02G155200	3	BP
GO:0010052	guard cell differentiation	3/3402	52/107890	0.225372	0.834797	0.785362	TraesCS6D02G189300/TraesCS6B02G347500/TraesCS6B02G226700	3	BP
GO:0019674	NAD metabolic process	3/3402	52/107890	0.225372	0.834797	0.785362	TraesCS3A02G495300/TraesCS7B02G201500/TraesCS2B02G430000	3	BP
GO:2000652	regulation of secondary cell wall biogenesis	3/3402	52/107890	0.225372	0.834797	0.785362	TraesCS2B02G466400/TraesCS6D02G274900/TraesCS5A02G515000	3	BP
GO:0009691	cytokinin biosynthetic process	12/3402	296/107890	0.227453	0.841278	0.791459	TraesCS6D02G257300/TraesCS6D02G285100/TraesCS7A02G256400/TraesCS6D02G196400/TraesCS1B02G239000/TraesCS5B02G381500/TraesCS1B02G328200/TraesCS3A02G259900/TraesCS1D02G378900/TraesCS6B02G334300/TraesCS6B02G227500/TraesCS2D02G378900	12	BP
GO:0048448	stamen morphogenesis	7/3402	157/107890	0.228041	0.842227	0.792352	TraesCS1D02G405200/TraesCS3A02G246700/TraesCS3B02G551200/TraesCS3D02G244800/TraesCS1B02G425200/TraesCS1D02G404800/TraesCS1A02G396900	7	BP
GO:0007033	vacuole organization	14/3402	354/107890	0.230835	0.846096	0.795991	TraesCS7B02G142500/TraesCS2D02G226000/TraesCS3B02G149400/TraesCS2B02G603600/TraesCS2D02G597200/TraesCS2A02G583000/TraesCS6A02G001500/TraesCS6B02G391400/TraesCS6B02G386200/TraesCS6B02G238500/TraesCS7A02G416800/TraesCS6B02G387300/TraesCS6B02G374700/TraesCS6B02G366600	14	BP
GO:0006613	cotranslational protein targeting to membrane	5/3402	104/107890	0.231457	0.846096	0.795991	TraesCS7A02G255400/TraesCS6B02G129300/TraesCS3A02G207800/TraesCS4B02G117800/TraesCS4B02G117900	5	BP
GO:0015740	C4-dicarboxylate transport	4/3402	78/107890	0.231888	0.846096	0.795991	TraesCS7A02G285000/TraesCS5B02G243600/TraesCS5B02G120800/TraesCS4D02G105400	4	BP
GO:0006047	UDP-N-acetylglucosamine metabolic process	2/3402	29/107890	0.232256	0.846096	0.795991	TraesCS6B02G470000/TraesCS4D02G126400	2	BP
GO:0018023	peptidyl-lysine trimethylation	2/3402	29/107890	0.232256	0.846096	0.795991	TraesCS6B02G350800/TraesCS4D02G145700	2	BP
GO:0030705	cytoskeleton-dependent intracellular transport	2/3402	29/107890	0.232256	0.846096	0.795991	TraesCS6B02G461200/TraesCS5B02G159100	2	BP
GO:0045144	meiotic sister chromatid segregation	2/3402	29/107890	0.232256	0.846096	0.795991	TraesCS6B02G399000/TraesCS5B02G373300	2	BP
GO:0051177	meiotic sister chromatid cohesion	2/3402	29/107890	0.232256	0.846096	0.795991	TraesCS6B02G399000/TraesCS5B02G373300	2	BP
GO:0080186	developmental vegetative growth	2/3402	29/107890	0.232256	0.846096	0.795991	TraesCS6A02G334800/TraesCS7B02G101500	2	BP
GO:0051983	regulation of chromosome segregation	7/3402	158/107890	0.23268	0.846096	0.795991	TraesCS6D02G354500/TraesCS7A02G155100/TraesCS6B02G377000/TraesCS6B02G236700/TraesCS6B02G356900/TraesCS6B02G407600/TraesCS6A02G309600	7	BP
GO:0031644	regulation of nervous system process	6/3402	131/107890	0.233253	0.846096	0.795991	TraesCS6D02G234100/TraesCS7A02G225100/TraesCS6D02G349100/TraesCS7A02G196000/TraesCS1A02G021200/TraesCS2D02G533700	6	BP
GO:0009895	negative regulation of catabolic process	3/3402	53/107890	0.23375	0.846096	0.795991	TraesCS4B02G204800/TraesCS3A02G398200/TraesCS7B02G114200	3	BP
GO:0019933	cAMP-mediated signaling	3/3402	53/107890	0.23375	0.846096	0.795991	TraesCS5B02G345400/TraesCS4B02G173700/TraesCS6B02G229000	3	BP
GO:0048281	inflorescence morphogenesis	3/3402	53/107890	0.23375	0.846096	0.795991	TraesCS5B02G115100/TraesCS5B02G276500/TraesCS6B02G366900	3	BP
GO:0043647	inositol phosphate metabolic process	12/3402	298/107890	0.23411	0.846193	0.796083	TraesCS6D02G199200/TraesCS1D02G333500/TraesCS1B02G316500/TraesCS1B02G344900/TraesCS1A02G330900/TraesCS1A02G295800/TraesCS7A02G158400/TraesCS2A02G499700/TraesCS6B02G336400/TraesCS6B02G350700/TraesCS6B02G434400/TraesCS6B02G374700	12	BP
GO:0042364	water-soluble vitamin biosynthetic process	14/3402	356/107890	0.236946	0.852294	0.801823	TraesCS6D02G189100/TraesCS7A02G276800/TraesCS4B02G332700/TraesCS2D02G267800/TraesCS1B02G245400/TraesCS6D02G137300/TraesCS3A02G449200/TraesCS7A02G415600/TraesCS6B02G402400/TraesCS6B02G230600/TraesCS6B02G433000/TraesCS3D02G167700/TraesCS7D02G232500/TraesCS4D02G133600	14	BP
GO:0009226	nucleotide-sugar biosynthetic process	5/3402	105/107890	0.237278	0.852294	0.801823	TraesCS1B02G243800/TraesCS6D02G392800/TraesCS2D02G111400/TraesCS7A02G419300/TraesCS4D02G126400	5	BP
GO:0007091	metaphase/anaphase transition of mitotic cell cycle	6/3402	132/107890	0.238417	0.852294	0.801823	TraesCS6D02G354500/TraesCS7A02G155100/TraesCS6B02G377000/TraesCS6B02G236700/TraesCS6B02G407600/TraesCS6A02G309600	6	BP
GO:0010965	regulation of mitotic sister chromatid separation	6/3402	132/107890	0.238417	0.852294	0.801823	TraesCS6D02G354500/TraesCS7A02G155100/TraesCS6B02G377000/TraesCS6B02G236700/TraesCS6B02G407600/TraesCS6A02G309600	6	BP
GO:0044784	metaphase/anaphase transition of cell cycle	6/3402	132/107890	0.238417	0.852294	0.801823	TraesCS6D02G354500/TraesCS7A02G155100/TraesCS6B02G377000/TraesCS6B02G236700/TraesCS6B02G407600/TraesCS6A02G309600	6	BP
GO:0051306	mitotic sister chromatid separation	6/3402	132/107890	0.238417	0.852294	0.801823	TraesCS6D02G354500/TraesCS7A02G155100/TraesCS6B02G377000/TraesCS6B02G236700/TraesCS6B02G407600/TraesCS6A02G309600	6	BP
GO:1905818	regulation of chromosome separation	6/3402	132/107890	0.238417	0.852294	0.801823	TraesCS6D02G354500/TraesCS7A02G155100/TraesCS6B02G377000/TraesCS6B02G236700/TraesCS6B02G407600/TraesCS6A02G309600	6	BP
GO:0016045	detection of bacterium	11/3402	271/107890	0.238817	0.852294	0.801823	TraesCS6B02G175100/TraesCS6D02G136200/TraesCS2D02G462000/TraesCS6A02G146900/TraesCS5B02G445200/TraesCS7B02G418500/TraesCS2B02G483400/TraesCS2A02G461800/TraesCS7A02G508800/TraesCS7D02G497400/TraesCS4D02G106900	11	BP
GO:0098543	detection of other organism	11/3402	271/107890	0.238817	0.852294	0.801823	TraesCS6B02G175100/TraesCS6D02G136200/TraesCS2D02G462000/TraesCS6A02G146900/TraesCS5B02G445200/TraesCS7B02G418500/TraesCS2B02G483400/TraesCS2A02G461800/TraesCS7A02G508800/TraesCS7D02G497400/TraesCS4D02G106900	11	BP
GO:0042327	positive regulation of phosphorylation	17/3402	444/107890	0.24094	0.854049	0.803473	TraesCS7D02G150200/TraesCS2D02G462000/TraesCS3A02G256300/TraesCS3A02G256200/TraesCS2B02G483400/TraesCS2A02G461800/TraesCS3D02G256500/TraesCS6B02G379500/TraesCS6B02G358800/TraesCS6B02G352700/TraesCS4B02G115800/TraesCS4B02G116000/TraesCS6B02G382700/TraesCS6B02G362300/TraesCS6B02G226200/TraesCS5B02G154600/TraesCS1D02G191800	17	BP
GO:0006657	CDP-choline pathway	3/3402	54/107890	0.242182	0.854049	0.803473	TraesCS3B02G275400/TraesCS3A02G244600/TraesCS3D02G246800	3	BP
GO:0015743	malate transport	3/3402	54/107890	0.242182	0.854049	0.803473	TraesCS7A02G285000/TraesCS5B02G243600/TraesCS4D02G105400	3	BP
GO:0033240	positive regulation of cellular amine metabolic process	3/3402	54/107890	0.242182	0.854049	0.803473	TraesCS6D02G251700/TraesCS2D02G225500/TraesCS5B02G142100	3	BP
GO:0048268	clathrin coat assembly	3/3402	54/107890	0.242182	0.854049	0.803473	TraesCS6D02G354100/TraesCS6B02G407500/TraesCS5B02G152300	3	BP
GO:0031145	anaphase-promoting complex-dependent catabolic process	6/3402	133/107890	0.243616	0.854049	0.803473	TraesCS6D02G354500/TraesCS7B02G321900/TraesCS7A02G155100/TraesCS6B02G377000/TraesCS6B02G335200/TraesCS6B02G407600	6	BP
GO:0000239	pachytene	2/3402	30/107890	0.244014	0.854049	0.803473	TraesCS2B02G356200/TraesCS3D02G164600	2	BP
GO:0043157	response to cation stress	2/3402	30/107890	0.244014	0.854049	0.803473	TraesCS4A02G298400/TraesCS6B02G411500	2	BP
GO:0045038	protein import into chloroplast thylakoid membrane	2/3402	30/107890	0.244014	0.854049	0.803473	TraesCS4B02G117800/TraesCS4B02G117900	2	BP
GO:0048749	compound eye development	2/3402	30/107890	0.244014	0.854049	0.803473	TraesCS6B02G335200/TraesCS6B02G377200	2	BP
GO:0060776	simple leaf morphogenesis	2/3402	30/107890	0.244014	0.854049	0.803473	TraesCS3B02G106900/TraesCS5A02G529400	2	BP
GO:0071219	cellular response to molecule of bacterial origin	2/3402	30/107890	0.244014	0.854049	0.803473	TraesCS6B02G350800/TraesCS3D02G164500	2	BP
GO:0080110	sporopollenin biosynthetic process	2/3402	30/107890	0.244014	0.854049	0.803473	TraesCS7A02G250200/TraesCS2B02G291100	2	BP
GO:1902584	positive regulation of response to water deprivation	2/3402	30/107890	0.244014	0.854049	0.803473	TraesCS3B02G439600/TraesCS5A02G468300	2	BP
GO:0010089	xylem development	13/3402	330/107890	0.245474	0.855398	0.804742	TraesCS6D02G250800/TraesCS6D02G245400/TraesCS7B02G306500/TraesCS1B02G238600/TraesCS7A02G263100/TraesCS5A02G025200/TraesCS5D02G031600/TraesCS5A02G025300/TraesCS3B02G344600/TraesCS5A02G515000/TraesCS6B02G237800/TraesCS6B02G345300/TraesCS5B02G152100	13	BP
GO:0018208	peptidyl-proline modification	10/3402	245/107890	0.247296	0.855398	0.804742	TraesCS2B02G294500/TraesCS6B02G404500/TraesCS6B02G344100/TraesCS6B02G233500/TraesCS3A02G209000/TraesCS6B02G343800/TraesCS7A02G419600/TraesCS6B02G331700/TraesCS5B02G156700/TraesCS7B02G175400	10	BP
GO:0010411	xyloglucan metabolic process	13/3402	331/107890	0.248734	0.855398	0.804742	TraesCS6D02G181200/TraesCS7A02G210600/TraesCS6D02G392100/TraesCS6D02G248500/TraesCS5D02G038400/TraesCS6D02G299600/TraesCS6D02G300400/TraesCS7A02G063300/TraesCS1A02G443900/TraesCS1B02G478400/TraesCS6B02G350900/TraesCS6B02G454200/TraesCS7B02G327400	13	BP
GO:0016575	histone deacetylation	5/3402	107/107890	0.249038	0.855398	0.804742	TraesCS6D02G297500/TraesCS7D02G088600/TraesCS2D02G534500/TraesCS6B02G348300/TraesCS7B02G261800	5	BP
GO:0045727	positive regulation of translation	5/3402	107/107890	0.249038	0.855398	0.804742	TraesCS6D02G366500/TraesCS6B02G083500/TraesCS6B02G238900/TraesCS6B02G463000/TraesCS6B02G421000	5	BP
GO:0060322	head development	5/3402	107/107890	0.249038	0.855398	0.804742	TraesCS7A02G241300/TraesCS5B02G482400/TraesCS6B02G452200/TraesCS2B02G429300/TraesCS7A02G418100	5	BP
GO:0015868	purine ribonucleotide transport	3/3402	55/107890	0.250663	0.855398	0.804742	TraesCS6D02G186000/TraesCS3A02G206300/TraesCS4B02G119700	3	BP
GO:0016145	S-glycoside catabolic process	3/3402	55/107890	0.250663	0.855398	0.804742	TraesCS7A02G227200/TraesCS5B02G155400/TraesCS5B02G155600	3	BP
GO:0019759	glycosinolate catabolic process	3/3402	55/107890	0.250663	0.855398	0.804742	TraesCS7A02G227200/TraesCS5B02G155400/TraesCS5B02G155600	3	BP
GO:0019762	glucosinolate catabolic process	3/3402	55/107890	0.250663	0.855398	0.804742	TraesCS7A02G227200/TraesCS5B02G155400/TraesCS5B02G155600	3	BP
GO:0034644	cellular response to UV	3/3402	55/107890	0.250663	0.855398	0.804742	TraesCS4A02G204800/TraesCS4B02G108400/TraesCS2B02G553600	3	BP
GO:0006271	DNA strand elongation involved in DNA replication	4/3402	81/107890	0.252433	0.855398	0.804742	TraesCS6D02G357600/TraesCS6D02G251900/TraesCS6B02G366400/TraesCS6B02G353100	4	BP
GO:0016024	CDP-diacylglycerol biosynthetic process	4/3402	81/107890	0.252433	0.855398	0.804742	TraesCS1A02G283100/TraesCS6B02G051800/TraesCS6D02G043000/TraesCS1D02G282300	4	BP
GO:0035725	sodium ion transmembrane transport	4/3402	81/107890	0.252433	0.855398	0.804742	TraesCS7A02G242300/TraesCS4A02G298400/TraesCS4D02G146900/TraesCS4D02G147600	4	BP
GO:0046341	CDP-diacylglycerol metabolic process	4/3402	81/107890	0.252433	0.855398	0.804742	TraesCS1A02G283100/TraesCS6B02G051800/TraesCS6D02G043000/TraesCS1D02G282300	4	BP
GO:0009901	anther dehiscence	6/3402	135/107890	0.254111	0.855398	0.804742	TraesCS6D02G224700/TraesCS2D02G313400/TraesCS1A02G218600/TraesCS2B02G333600/TraesCS1B02G232100/TraesCS2A02G315100	6	BP
GO:0000422	autophagy of mitochondrion	2/3402	31/107890	0.255794	0.855398	0.804742	TraesCS6B02G386200/TraesCS6B02G366600	2	BP
GO:0018107	peptidyl-threonine phosphorylation	2/3402	31/107890	0.255794	0.855398	0.804742	TraesCS5A02G225300/TraesCS2A02G106500	2	BP
GO:0018210	peptidyl-threonine modification	2/3402	31/107890	0.255794	0.855398	0.804742	TraesCS5A02G225300/TraesCS2A02G106500	2	BP
GO:0031086	nuclear-transcribed mRNA catabolic process, deadenylation-independent decay	2/3402	31/107890	0.255794	0.855398	0.804742	TraesCS6B02G412000/TraesCS4B02G117300	2	BP
GO:0031087	deadenylation-independent decapping of nuclear-transcribed mRNA	2/3402	31/107890	0.255794	0.855398	0.804742	TraesCS6B02G412000/TraesCS4B02G117300	2	BP
GO:0042344	indole glucosinolate catabolic process	2/3402	31/107890	0.255794	0.855398	0.804742	TraesCS5B02G155400/TraesCS5B02G155600	2	BP
GO:0061726	mitochondrion disassembly	2/3402	31/107890	0.255794	0.855398	0.804742	TraesCS6B02G386200/TraesCS6B02G366600	2	BP
GO:1901654	response to ketone	2/3402	31/107890	0.255794	0.855398	0.804742	TraesCS6D02G211900/TraesCS6B02G413500	2	BP
GO:0015718	monocarboxylic acid transport	9/3402	219/107890	0.256247	0.855398	0.804742	TraesCS6D02G198300/TraesCS2D02G226000/TraesCS3B02G149400/TraesCS3D02G234300/TraesCS7B02G292700/TraesCS7D02G386600/TraesCS2D02G211100/TraesCS6B02G224000/TraesCS5B02G157900	9	BP
GO:0009585	red, far-red light phototransduction	8/3402	191/107890	0.256824	0.855398	0.804742	TraesCS7A02G241300/TraesCS1B02G244300/TraesCS6D02G219300/TraesCS6A02G236700/TraesCS2A02G499700/TraesCS3A02G210100/TraesCS6B02G356400/TraesCS4D02G121300	8	BP
GO:0033260	nuclear DNA replication	3/3402	56/107890	0.259186	0.855398	0.804742	TraesCS7A02G213600/TraesCS6B02G366400/TraesCS6B02G353100	3	BP
GO:0051051	negative regulation of transport	4/3402	82/107890	0.259365	0.855398	0.804742	TraesCS3B02G500400/TraesCS4D02G210900/TraesCS5D02G188600/TraesCS5B02G155200	4	BP
GO:0051262	protein tetramerization	6/3402	136/107890	0.259405	0.855398	0.804742	TraesCS1B02G141700/TraesCS3D02G287100/TraesCS3D02G287000/TraesCS3B02G322100/TraesCS3B02G322000/TraesCS2B02G429300	6	BP
GO:0019321	pentose metabolic process	11/3402	277/107890	0.260477	0.855398	0.804742	TraesCS7A02G253000/TraesCS1B02G243800/TraesCS2B02G190400/TraesCS2A02G164600/TraesCS2D02G111400/TraesCS2D02G171500/TraesCSU02G131900/TraesCS6B02G415700/TraesCS4B02G173300/TraesCS5D02G424700/TraesCS6D02G135800	11	BP
GO:0006475	internal protein amino acid acetylation	17/3402	451/107890	0.260594	0.855398	0.804742	TraesCS6D02G247700/TraesCS6D02G232000/TraesCS4A02G372200/TraesCS7A02G074600/TraesCS7D02G069700/TraesCS3B02G151500/TraesCS1B02G129800/TraesCS1A02G107700/TraesCS3D02G394800/TraesCS1D02G111400/TraesCS3D02G134000/TraesCS4B02G096800/TraesCS6B02G412200/TraesCS6B02G355300/TraesCS7A02G414500/TraesCS7A02G414600/TraesCS7B02G261800	17	BP
GO:0019954	asexual reproduction	5/3402	109/107890	0.260941	0.855398	0.804742	TraesCS5B02G331700/TraesCS2B02G513900/TraesCS5B02G482400/TraesCS3A02G211000/TraesCS7B02G176900	5	BP
GO:0016485	protein processing	10/3402	249/107890	0.262696	0.855398	0.804742	TraesCS6D02G239500/TraesCS6D02G232000/TraesCS5B02G345400/TraesCS6D02G355100/TraesCS1B02G233700/TraesCS7A02G225000/TraesCS6B02G388200/TraesCS6B02G343300/TraesCS6B02G408200/TraesCS6B02G335200	10	BP
GO:0009969	xyloglucan biosynthetic process	6/3402	137/107890	0.264727	0.855398	0.804742	TraesCS6D02G181200/TraesCS6D02G299600/TraesCS6D02G300400/TraesCS1A02G443900/TraesCS1B02G478400/TraesCS6B02G350900	6	BP
GO:0071483	cellular response to blue light	5/3402	110/107890	0.266941	0.855398	0.804742	TraesCS7A02G249000/TraesCS6D02G211700/TraesCS6B02G237800/TraesCS6B02G224100/TraesCS5B02G155200	5	BP
GO:0046416	D-amino acid metabolic process	2/3402	32/107890	0.267583	0.855398	0.804742	TraesCS2B02G429300/TraesCS6B02G354300	2	BP
GO:0046621	negative regulation of organ growth	2/3402	32/107890	0.267583	0.855398	0.804742	TraesCS7A02G271500/TraesCS5A02G312800	2	BP
GO:0045003	double-strand break repair via synthesis-dependent strand annealing	3/3402	57/107890	0.267746	0.855398	0.804742	TraesCS6B02G366400/TraesCS6B02G351900/TraesCS6B02G352000	3	BP
GO:0051322	anaphase	11/3402	279/107890	0.267841	0.855398	0.804742	TraesCS7A02G261300/TraesCS6D02G208400/TraesCS6B02G333400/TraesCS6B02G335200/TraesCS6B02G341400/TraesCS6B02G393100/TraesCS4B02G173500/TraesCS6B02G356900/TraesCS6B02G472100/TraesCS6B02G447600/TraesCS6B02G462700	11	BP
GO:0010305	leaf vascular tissue pattern formation	12/3402	308/107890	0.268466	0.855398	0.804742	TraesCS6D02G239600/TraesCS1B02G316500/TraesCS6D02G254100/TraesCS6D02G355300/TraesCS3B02G551200/TraesCS6D02G355400/TraesCS2A02G168900/TraesCS3B02G135800/TraesCS6B02G466700/TraesCS6B02G408400/TraesCS7B02G175400/TraesCS5B02G177600	12	BP
GO:0043410	positive regulation of MAPK cascade	9/3402	222/107890	0.268669	0.855398	0.804742	TraesCS7D02G150200/TraesCS2D02G462000/TraesCS2B02G483400/TraesCS2A02G461800/TraesCS6B02G379500/TraesCS6B02G358800/TraesCS6B02G352700/TraesCS5B02G154600/TraesCS1D02G191800	9	BP
GO:0006342	chromatin silencing	17/3402	455/107890	0.272087	0.855398	0.804742	TraesCS6D02G388400/TraesCS7A02G302800/TraesCS2B02G362300/TraesCS3A02G221000/TraesCS6D02G092000/TraesCS1B02G122600/TraesCS4B02G052900/TraesCS7D02G088600/TraesCS1B02G141100/TraesCS3D02G165900/TraesCS6B02G443800/TraesCS3A02G206600/TraesCS4B02G118300/TraesCS6B02G344300/TraesCS6B02G472100/TraesCS4D02G130100/TraesCS4D02G116000	17	BP
GO:0002521	leukocyte differentiation	5/3402	111/107890	0.272972	0.855398	0.804742	TraesCS1A02G391900/TraesCS1D02G400000/TraesCS1B02G420000/TraesCS5D02G482600/TraesCS3D02G166200	5	BP
GO:0000913	preprophase band assembly	1/3402	10/107890	0.274151	0.855398	0.804742	TraesCS5B02G155000	1	BP
GO:0001682	tRNA 5'-leader removal	1/3402	10/107890	0.274151	0.855398	0.804742	TraesCS4D02G143800	1	BP
GO:0006428	isoleucyl-tRNA aminoacylation	1/3402	10/107890	0.274151	0.855398	0.804742	TraesCS6B02G367200	1	BP
GO:0007066	female meiosis sister chromatid cohesion	1/3402	10/107890	0.274151	0.855398	0.804742	TraesCS5B02G373300	1	BP
GO:0007259	receptor signaling pathway via JAK-STAT	1/3402	10/107890	0.274151	0.855398	0.804742	TraesCS6B02G350800	1	BP
GO:0007270	neuron-neuron synaptic transmission	1/3402	10/107890	0.274151	0.855398	0.804742	TraesCS6D02G349100	1	BP
GO:0009722	detection of cytokinin stimulus	1/3402	10/107890	0.274151	0.855398	0.804742	TraesCS5A02G515000	1	BP
GO:0017198	N-terminal peptidyl-serine acetylation	1/3402	10/107890	0.274151	0.855398	0.804742	TraesCS6B02G412200	1	BP
GO:0018002	N-terminal peptidyl-glutamic acid acetylation	1/3402	10/107890	0.274151	0.855398	0.804742	TraesCS6B02G412200	1	BP
GO:0030920	peptidyl-serine acetylation	1/3402	10/107890	0.274151	0.855398	0.804742	TraesCS6B02G412200	1	BP
GO:0031054	pre-miRNA processing	1/3402	10/107890	0.274151	0.855398	0.804742	TraesCS4B02G118400	1	BP
GO:0031117	positive regulation of microtubule depolymerization	1/3402	10/107890	0.274151	0.855398	0.804742	TraesCS3D02G164500	1	BP
GO:0031440	regulation of mRNA 3'-end processing	1/3402	10/107890	0.274151	0.855398	0.804742	TraesCS4B02G204800	1	BP
GO:0032400	melanosome localization	1/3402	10/107890	0.274151	0.855398	0.804742	TraesCS6B02G387300	1	BP
GO:0032526	response to retinoic acid	1/3402	10/107890	0.274151	0.855398	0.804742	TraesCS6B02G345700	1	BP
GO:0033002	muscle cell proliferation	1/3402	10/107890	0.274151	0.855398	0.804742	TraesCS6B02G405200	1	BP
GO:0034433	steroid esterification	1/3402	10/107890	0.274151	0.855398	0.804742	TraesCS6B02G330300	1	BP
GO:0034434	sterol esterification	1/3402	10/107890	0.274151	0.855398	0.804742	TraesCS6B02G330300	1	BP
GO:0035987	endodermal cell differentiation	1/3402	10/107890	0.274151	0.855398	0.804742	TraesCS6B02G350800	1	BP
GO:0040025	vulval development	1/3402	10/107890	0.274151	0.855398	0.804742	TraesCS3D02G163900	1	BP
GO:0040027	negative regulation of vulval development	1/3402	10/107890	0.274151	0.855398	0.804742	TraesCS3D02G163900	1	BP
GO:0040028	regulation of vulval development	1/3402	10/107890	0.274151	0.855398	0.804742	TraesCS3D02G163900	1	BP
GO:0042051	compound eye photoreceptor development	1/3402	10/107890	0.274151	0.855398	0.804742	TraesCS6B02G377200	1	BP
GO:0042779	tRNA 3'-trailer cleavage	1/3402	10/107890	0.274151	0.855398	0.804742	TraesCS3D02G163900	1	BP
GO:0043276	anoikis	1/3402	10/107890	0.274151	0.855398	0.804742	TraesCS6B02G417700	1	BP
GO:0048489	synaptic vesicle transport	1/3402	10/107890	0.274151	0.855398	0.804742	TraesCS6D02G146200	1	BP
GO:0048704	embryonic skeletal system morphogenesis	1/3402	10/107890	0.274151	0.855398	0.804742	TraesCS4D02G126400	1	BP
GO:0050732	negative regulation of peptidyl-tyrosine phosphorylation	1/3402	10/107890	0.274151	0.855398	0.804742	TraesCS6B02G386600	1	BP
GO:0051875	pigment granule localization	1/3402	10/107890	0.274151	0.855398	0.804742	TraesCS6B02G387300	1	BP
GO:0061064	negative regulation of nematode larval development	1/3402	10/107890	0.274151	0.855398	0.804742	TraesCS3D02G163900	1	BP
GO:0071461	cellular response to redox state	1/3402	10/107890	0.274151	0.855398	0.804742	TraesCS7A02G270200	1	BP
GO:0071586	CAAX-box protein processing	1/3402	10/107890	0.274151	0.855398	0.804742	TraesCS6D02G239500	1	BP
GO:0080120	CAAX-box protein maturation	1/3402	10/107890	0.274151	0.855398	0.804742	TraesCS6D02G239500	1	BP
GO:0097479	synaptic vesicle localization	1/3402	10/107890	0.274151	0.855398	0.804742	TraesCS6D02G146200	1	BP
GO:0097696	receptor signaling pathway via STAT	1/3402	10/107890	0.274151	0.855398	0.804742	TraesCS6B02G350800	1	BP
GO:0099116	tRNA 5'-end processing	1/3402	10/107890	0.274151	0.855398	0.804742	TraesCS4D02G143800	1	BP
GO:1990481	mRNA pseudouridine synthesis	1/3402	10/107890	0.274151	0.855398	0.804742	TraesCS6D02G234300	1	BP
GO:2000209	regulation of anoikis	1/3402	10/107890	0.274151	0.855398	0.804742	TraesCS6B02G417700	1	BP
GO:1903706	regulation of hemopoiesis	3/3402	58/107890	0.276337	0.855398	0.804742	TraesCS5D02G482600/TraesCS6B02G350800/TraesCS4D02G145700	3	BP
GO:0006555	methionine metabolic process	18/3402	487/107890	0.279305	0.855398	0.804742	TraesCS6D02G230000/TraesCS7A02G302800/TraesCS6D02G338500/TraesCS6D02G198300/TraesCS1B02G122600/TraesCS5B02G445200/TraesCS2B02G414800/TraesCS1D02G273500/TraesCS2D02G394200/TraesCS2A02G396400/TraesCS5A02G503600/TraesCS6B02G345800/TraesCS6B02G432800/TraesCS6B02G404900/TraesCS6B02G467000/TraesCS6B02G235400/TraesCS5B02G158800/TraesCS5B02G159100	18	BP
GO:0000722	telomere maintenance via recombination	2/3402	33/107890	0.279369	0.855398	0.804742	TraesCS6B02G366400/TraesCS6B02G353100	2	BP
GO:0044782	cilium organization	2/3402	33/107890	0.279369	0.855398	0.804742	TraesCS7A02G248000/TraesCS6B02G461200	2	BP
GO:0048066	developmental pigmentation	2/3402	33/107890	0.279369	0.855398	0.804742	TraesCS6B02G387300/TraesCS4D02G126400	2	BP
GO:0006513	protein monoubiquitination	4/3402	85/107890	0.280366	0.855398	0.804742	TraesCS7B02G336300/TraesCS6B02G335200/TraesCS6B02G350800/TraesCS5B02G158800	4	BP
GO:0008156	negative regulation of DNA replication	4/3402	85/107890	0.280366	0.855398	0.804742	TraesCS6D02G291000/TraesCS6D02G354500/TraesCS6B02G341900/TraesCS6B02G407600	4	BP
GO:0048477	oogenesis	4/3402	85/107890	0.280366	0.855398	0.804742	TraesCS1B02G254600/TraesCS2B02G356200/TraesCS4A02G158000/TraesCS7B02G114200	4	BP
GO:0007088	regulation of mitotic nuclear division	7/3402	168/107890	0.28062	0.855398	0.804742	TraesCS6D02G354500/TraesCS5B02G482400/TraesCS7A02G155100/TraesCS6B02G377000/TraesCS6B02G236700/TraesCS6B02G407600/TraesCS6A02G309600	7	BP
GO:0042273	ribosomal large subunit biogenesis	11/3402	283/107890	0.282764	0.855398	0.804742	TraesCS6D02G214200/TraesCS4A02G204800/TraesCS4B02G108400/TraesCS6D02G190000/TraesCS3B02G487900/TraesCS4A02G158000/TraesCS6B02G239800/TraesCS6B02G376800/TraesCS6B02G225600/TraesCS6B02G225700/TraesCS5B02G152500	11	BP
GO:0090421	embryonic meristem initiation	8/3402	197/107890	0.283734	0.855398	0.804742	TraesCS2A02G168900/TraesCS3B02G135800/TraesCS7B02G364600/TraesCS6B02G412000/TraesCS3A02G210100/TraesCS6B02G466700/TraesCS6B02G356900/TraesCS6B02G223700	8	BP
GO:0051503	adenine nucleotide transport	3/3402	59/107890	0.284955	0.855398	0.804742	TraesCS6D02G186000/TraesCS3A02G206300/TraesCS4B02G119700	3	BP
GO:0043434	response to peptide hormone	9/3402	226/107890	0.285502	0.855398	0.804742	TraesCS6D02G366500/TraesCS1B02G194300/TraesCS2B02G244100/TraesCS1B02G194500/TraesCS2D02G597400/TraesCS6B02G452200/TraesCS6B02G429600/TraesCS6B02G229000/TraesCS6B02G421000	9	BP
GO:0033047	regulation of mitotic sister chromatid segregation	6/3402	141/107890	0.286278	0.855398	0.804742	TraesCS6D02G354500/TraesCS7A02G155100/TraesCS6B02G377000/TraesCS6B02G236700/TraesCS6B02G407600/TraesCS6A02G309600	6	BP
GO:0000084	mitotic S phase	4/3402	86/107890	0.287426	0.855398	0.804742	TraesCS7A02G213600/TraesCS7B02G321900/TraesCS6B02G366400/TraesCS6B02G353100	4	BP
GO:0006526	arginine biosynthetic process	4/3402	86/107890	0.287426	0.855398	0.804742	TraesCS6D02G232400/TraesCS6A02G250600/TraesCS3A02G206600/TraesCS5B02G154400	4	BP
GO:0051320	S phase	4/3402	86/107890	0.287426	0.855398	0.804742	TraesCS7A02G213600/TraesCS7B02G321900/TraesCS6B02G366400/TraesCS6B02G353100	4	BP
GO:0051304	chromosome separation	8/3402	198/107890	0.288289	0.855398	0.804742	TraesCS6D02G354500/TraesCS7A02G155100/TraesCS6B02G377000/TraesCS6B02G236700/TraesCS6B02G356900/TraesCS6B02G407600/TraesCS4D02G106800/TraesCS6A02G309600	8	BP
GO:1901652	response to peptide	9/3402	227/107890	0.289755	0.855398	0.804742	TraesCS6D02G366500/TraesCS1B02G194300/TraesCS2B02G244100/TraesCS1B02G194500/TraesCS2D02G597400/TraesCS6B02G452200/TraesCS6B02G429600/TraesCS6B02G229000/TraesCS6B02G421000	9	BP
GO:0006734	NADH metabolic process	2/3402	34/107890	0.29114	0.855398	0.804742	TraesCS7B02G201500/TraesCS2B02G430000	2	BP
GO:0006977	DNA damage response, signal transduction by p53 class mediator resulting in cell cycle arrest	2/3402	34/107890	0.29114	0.855398	0.804742	TraesCS7B02G321900/TraesCS6B02G356400	2	BP
GO:0007411	axon guidance	2/3402	34/107890	0.29114	0.855398	0.804742	TraesCS6B02G377200/TraesCS5B02G159100	2	BP
GO:0010338	leaf formation	2/3402	34/107890	0.29114	0.855398	0.804742	TraesCS6B02G337300/TraesCS7B02G175400	2	BP
GO:0015867	ATP transport	2/3402	34/107890	0.29114	0.855398	0.804742	TraesCS6D02G186000/TraesCS4B02G119700	2	BP
GO:0016123	xanthophyll biosynthetic process	2/3402	34/107890	0.29114	0.855398	0.804742	TraesCS6B02G432200/TraesCS3A02G208800	2	BP
GO:0071484	cellular response to light intensity	2/3402	34/107890	0.29114	0.855398	0.804742	TraesCS2B02G553600/TraesCS7D02G280600	2	BP
GO:0072395	signal transduction involved in cell cycle checkpoint	2/3402	34/107890	0.29114	0.855398	0.804742	TraesCS7B02G321900/TraesCS6B02G356400	2	BP
GO:0072401	signal transduction involved in DNA integrity checkpoint	2/3402	34/107890	0.29114	0.855398	0.804742	TraesCS7B02G321900/TraesCS6B02G356400	2	BP
GO:0072413	signal transduction involved in mitotic cell cycle checkpoint	2/3402	34/107890	0.29114	0.855398	0.804742	TraesCS7B02G321900/TraesCS6B02G356400	2	BP
GO:0072422	signal transduction involved in DNA damage checkpoint	2/3402	34/107890	0.29114	0.855398	0.804742	TraesCS7B02G321900/TraesCS6B02G356400	2	BP
GO:0072431	signal transduction involved in mitotic G1 DNA damage checkpoint	2/3402	34/107890	0.29114	0.855398	0.804742	TraesCS7B02G321900/TraesCS6B02G356400	2	BP
GO:0090358	positive regulation of tryptophan metabolic process	2/3402	34/107890	0.29114	0.855398	0.804742	TraesCS6D02G251700/TraesCS2D02G225500	2	BP
GO:1902400	intracellular signal transduction involved in G1 DNA damage checkpoint	2/3402	34/107890	0.29114	0.855398	0.804742	TraesCS7B02G321900/TraesCS6B02G356400	2	BP
GO:1902402	signal transduction involved in mitotic DNA damage checkpoint	2/3402	34/107890	0.29114	0.855398	0.804742	TraesCS7B02G321900/TraesCS6B02G356400	2	BP
GO:1902403	signal transduction involved in mitotic DNA integrity checkpoint	2/3402	34/107890	0.29114	0.855398	0.804742	TraesCS7B02G321900/TraesCS6B02G356400	2	BP
GO:0006909	phagocytosis	5/3402	114/107890	0.291227	0.855398	0.804742	TraesCS6D02G224000/TraesCS6B02G452200/TraesCS6B02G396200/TraesCS6B02G432000/TraesCS3A02G211000	5	BP
GO:0007281	germ cell development	6/3402	142/107890	0.291725	0.855398	0.804742	TraesCS1B02G254600/TraesCS2B02G356200/TraesCS6B02G335200/TraesCS4A02G158000/TraesCS7B02G114200/TraesCS3D02G163900	6	BP
GO:0046688	response to copper ion	8/3402	199/107890	0.292863	0.855398	0.804742	TraesCS6D02G322300/TraesCS3B02G048800/TraesCS6D02G338400/TraesCS2B02G429200/TraesCS6B02G374100/TraesCS3D02G164500/TraesCS6B02G388500/TraesCS4D02G145600	8	BP
GO:0072359	circulatory system development	8/3402	199/107890	0.292863	0.855398	0.804742	TraesCS1B02G270100/TraesCS5D02G334500/TraesCS3A02G166900/TraesCS2D02G597400/TraesCS6B02G350800/TraesCS6B02G366400/TraesCS6B02G405200/TraesCS1D02G393600	8	BP
GO:0072507	divalent inorganic cation homeostasis	10/3402	257/107890	0.29436	0.855398	0.804742	TraesCS6D02G204000/TraesCS6D02G211700/TraesCS5B02G276500/TraesCS2D02G597400/TraesCS6B02G382300/TraesCS6B02G344100/TraesCS7A02G420000/TraesCS6B02G396200/TraesCS6B02G224100/TraesCS6B02G250200	10	BP
GO:0001731	formation of translation preinitiation complex	4/3402	87/107890	0.29451	0.855398	0.804742	TraesCS7D02G069200/TraesCS3B02G350700/TraesCS6B02G381600/TraesCS3D02G161300	4	BP
GO:0009065	glutamine family amino acid catabolic process	4/3402	87/107890	0.29451	0.855398	0.804742	TraesCS2A02G510800/TraesCS2B02G538700/TraesCS2B02G538600/TraesCS5B02G154400	4	BP
GO:0051650	establishment of vesicle localization	4/3402	87/107890	0.29451	0.855398	0.804742	TraesCS7A02G191400/TraesCS6D02G146200/TraesCS6B02G335200/TraesCS6B02G338000	4	BP
GO:0072350	tricarboxylic acid metabolic process	4/3402	87/107890	0.29451	0.855398	0.804742	TraesCS6B02G235000/TraesCS6B02G238500/TraesCS6B02G440200/TraesCS2D02G094200	4	BP
GO:0045814	negative regulation of gene expression, epigenetic	17/3402	463/107890	0.295585	0.855398	0.804742	TraesCS6D02G388400/TraesCS7A02G302800/TraesCS2B02G362300/TraesCS3A02G221000/TraesCS6D02G092000/TraesCS1B02G122600/TraesCS4B02G052900/TraesCS7D02G088600/TraesCS1B02G141100/TraesCS3D02G165900/TraesCS6B02G443800/TraesCS3A02G206600/TraesCS4B02G118300/TraesCS6B02G344300/TraesCS6B02G472100/TraesCS4D02G130100/TraesCS4D02G116000	17	BP
GO:0000050	urea cycle	1/3402	11/107890	0.297041	0.855398	0.804742	TraesCS3A02G206600	1	BP
GO:0006148	inosine catabolic process	1/3402	11/107890	0.297041	0.855398	0.804742	TraesCS7B02G176500	1	BP
GO:0006336	DNA replication-independent nucleosome assembly	1/3402	11/107890	0.297041	0.855398	0.804742	TraesCS1A02G246000	1	BP
GO:0007063	regulation of sister chromatid cohesion	1/3402	11/107890	0.297041	0.855398	0.804742	TraesCS6B02G356900	1	BP
GO:0009401	phosphoenolpyruvate-dependent sugar phosphotransferase system	1/3402	11/107890	0.297041	0.855398	0.804742	TraesCS1B02G121200	1	BP
GO:0010376	stomatal complex formation	1/3402	11/107890	0.297041	0.855398	0.804742	TraesCS2A02G357100	1	BP
GO:0010569	regulation of double-strand break repair via homologous recombination	1/3402	11/107890	0.297041	0.855398	0.804742	TraesCS7A02G302800	1	BP
GO:0010602	regulation of 1-aminocyclopropane-1-carboxylate metabolic process	1/3402	11/107890	0.297041	0.855398	0.804742	TraesCS7A02G310500	1	BP
GO:0016480	negative regulation of transcription by RNA polymerase III	1/3402	11/107890	0.297041	0.855398	0.804742	TraesCS4D02G136700	1	BP
GO:0018200	peptidyl-glutamic acid modification	1/3402	11/107890	0.297041	0.855398	0.804742	TraesCS6B02G412200	1	BP
GO:0033514	L-lysine catabolic process to acetyl-CoA via L-pipecolate	1/3402	11/107890	0.297041	0.855398	0.804742	TraesCS5A02G276200	1	BP
GO:0051409	response to nitrosative stress	1/3402	11/107890	0.297041	0.855398	0.804742	TraesCS6B02G425700	1	BP
GO:0051881	regulation of mitochondrial membrane potential	1/3402	11/107890	0.297041	0.855398	0.804742	TraesCS6B02G343800	1	BP
GO:0061062	regulation of nematode larval development	1/3402	11/107890	0.297041	0.855398	0.804742	TraesCS3D02G163900	1	BP
GO:0080165	callose deposition in phloem sieve plate	1/3402	11/107890	0.297041	0.855398	0.804742	TraesCS6D02G403800	1	BP
GO:1901881	positive regulation of protein depolymerization	1/3402	11/107890	0.297041	0.855398	0.804742	TraesCS3D02G164500	1	BP
GO:1901976	regulation of cell cycle checkpoint	1/3402	11/107890	0.297041	0.855398	0.804742	TraesCS6B02G236700	1	BP
GO:0009900	dehiscence	6/3402	143/107890	0.297192	0.855398	0.804742	TraesCS6D02G224700/TraesCS2D02G313400/TraesCS1A02G218600/TraesCS2B02G333600/TraesCS1B02G232100/TraesCS2A02G315100	6	BP
GO:0010193	response to ozone	10/3402	258/107890	0.298389	0.855398	0.804742	TraesCS1B02G241400/TraesCS6D02G235500/TraesCS3D02G499700/TraesCS3D02G234300/TraesCS7B02G292700/TraesCS7D02G386600/TraesCS3A02G492600/TraesCS6B02G229600/TraesCS3D02G165700/TraesCS4D02G121300	10	BP
GO:0051329	mitotic interphase	17/3402	464/107890	0.298566	0.855398	0.804742	TraesCS6D02G386100/TraesCS7A02G213600/TraesCS7A02G241300/TraesCS7A02G261300/TraesCS6D02G196400/TraesCS3B02G487900/TraesCS6D02G375800/TraesCS7B02G321900/TraesCS6B02G375500/TraesCS6B02G391200/TraesCS6B02G440500/TraesCS6B02G230500/TraesCS6B02G350800/TraesCS6B02G366400/TraesCS6B02G353100/TraesCS6B02G444700/TraesCS6B02G471600	17	BP
GO:0015791	polyol transport	4/3402	88/107890	0.301615	0.855398	0.804742	TraesCS7B02G201500/TraesCS5B02G106900/TraesCS5A02G102600/TraesCS2B02G430000	4	BP
GO:0010380	regulation of chlorophyll biosynthetic process	3/3402	61/107890	0.30225	0.855398	0.804742	TraesCS7A02G212000/TraesCS7B02G118900/TraesCS6B02G233800	3	BP
GO:0042762	regulation of sulfur metabolic process	3/3402	61/107890	0.30225	0.855398	0.804742	TraesCS5B02G142100/TraesCS6B02G385200/TraesCS6B02G226200	3	BP
GO:0008340	determination of adult lifespan	6/3402	144/107890	0.302679	0.855398	0.804742	TraesCS5B02G485700/TraesCS5D02G485500/TraesCS6D02G118700/TraesCS6B02G224000/TraesCS7B02G114200/TraesCS6B02G239500	6	BP
GO:0048667	cell morphogenesis involved in neuron differentiation	6/3402	144/107890	0.302679	0.855398	0.804742	TraesCS1B02G266200/TraesCS1B02G267800/TraesCSU02G096500/TraesCS6B02G335200/TraesCS6B02G377200/TraesCS5B02G159100	6	BP
GO:0005513	detection of calcium ion	2/3402	35/107890	0.302886	0.855398	0.804742	TraesCS5A02G382800/TraesCS5D02G392200	2	BP
GO:0006471	protein ADP-ribosylation	2/3402	35/107890	0.302886	0.855398	0.804742	TraesCS7A02G284000/TraesCS7A02G414700	2	BP
GO:0015866	ADP transport	2/3402	35/107890	0.302886	0.855398	0.804742	TraesCS3A02G206300/TraesCS4B02G119700	2	BP
GO:0030259	lipid glycosylation	2/3402	35/107890	0.302886	0.855398	0.804742	TraesCS6B02G404700/TraesCS4D02G099600	2	BP
GO:1901568	fatty acid derivative metabolic process	14/3402	377/107890	0.304558	0.855398	0.804742	TraesCS6D02G274600/TraesCS7D02G088500/TraesCS5D02G316100/TraesCS5A02G137700/TraesCS1B02G190600/TraesCS7A02G205700/TraesCS5D02G413200/TraesCS5B02G408000/TraesCS7B02G307700/TraesCS5A02G403200/TraesCS5A02G309100/TraesCS2B02G291100/TraesCS6D02G031100/TraesCS6B02G423900	14	BP
GO:0009110	vitamin biosynthetic process	18/3402	496/107890	0.305157	0.855398	0.804742	TraesCS6D02G245200/TraesCS6D02G189100/TraesCS7A02G276800/TraesCS4B02G332700/TraesCS2D02G267800/TraesCS1B02G245400/TraesCS3A02G495300/TraesCS6D02G137300/TraesCS3A02G449200/TraesCS7A02G415600/TraesCS6B02G336300/TraesCS6B02G402400/TraesCS6B02G230600/TraesCS6B02G433000/TraesCS3D02G167700/TraesCS6B02G369300/TraesCS7D02G232500/TraesCS4D02G133600	18	BP
GO:0035601	protein deacylation	6/3402	145/107890	0.308184	0.855398	0.804742	TraesCS6D02G297500/TraesCS7D02G088600/TraesCS4B02G096800/TraesCS2D02G534500/TraesCS6B02G348300/TraesCS7B02G261800	6	BP
GO:0098732	macromolecule deacylation	6/3402	145/107890	0.308184	0.855398	0.804742	TraesCS6D02G297500/TraesCS7D02G088600/TraesCS4B02G096800/TraesCS2D02G534500/TraesCS6B02G348300/TraesCS7B02G261800	6	BP
GO:0000054	ribosomal subunit export from nucleus	4/3402	89/107890	0.30874	0.855398	0.804742	TraesCS2D02G594500/TraesCS3B02G487900/TraesCSU02G036500/TraesCS1B02G231900	4	BP
GO:0010325	raffinose family oligosaccharide biosynthetic process	4/3402	89/107890	0.30874	0.855398	0.804742	TraesCS1B02G265900/TraesCS2A02G143500/TraesCS6B02G429500/TraesCS3B02G068100	4	BP
GO:0033750	ribosome localization	4/3402	89/107890	0.30874	0.855398	0.804742	TraesCS2D02G594500/TraesCS3B02G487900/TraesCSU02G036500/TraesCS1B02G231900	4	BP
GO:0045471	response to ethanol	4/3402	89/107890	0.30874	0.855398	0.804742	TraesCS6D02G322300/TraesCS3B02G048800/TraesCS6B02G374100/TraesCS4D02G145600	4	BP
GO:0051325	interphase	17/3402	468/107890	0.310582	0.855398	0.804742	TraesCS6D02G386100/TraesCS7A02G213600/TraesCS7A02G241300/TraesCS7A02G261300/TraesCS6D02G196400/TraesCS3B02G487900/TraesCS6D02G375800/TraesCS7B02G321900/TraesCS6B02G375500/TraesCS6B02G391200/TraesCS6B02G440500/TraesCS6B02G230500/TraesCS6B02G350800/TraesCS6B02G366400/TraesCS6B02G353100/TraesCS6B02G444700/TraesCS6B02G471600	17	BP
GO:0002683	negative regulation of immune system process	3/3402	62/107890	0.310917	0.855398	0.804742	TraesCS6B02G350800/TraesCS5B02G153300/TraesCS4D02G145700	3	BP
GO:0002758	innate immune response-activating signal transduction	3/3402	62/107890	0.310917	0.855398	0.804742	TraesCS5A02G478500/TraesCS5B02G491500/TraesCS6D02G229200	3	BP
GO:0006002	fructose 6-phosphate metabolic process	3/3402	62/107890	0.310917	0.855398	0.804742	TraesCS7A02G226000/TraesCS5A02G072700/TraesCS4D02G126400	3	BP
GO:0030582	reproductive fruiting body development	3/3402	62/107890	0.310917	0.855398	0.804742	TraesCS5B02G331700/TraesCS3A02G211000/TraesCS6B02G403400	3	BP
GO:0075259	spore-bearing structure development	3/3402	62/107890	0.310917	0.855398	0.804742	TraesCS5B02G331700/TraesCS3A02G211000/TraesCS6B02G403400	3	BP
GO:1901463	regulation of tetrapyrrole biosynthetic process	3/3402	62/107890	0.310917	0.855398	0.804742	TraesCS7A02G212000/TraesCS7B02G118900/TraesCS6B02G233800	3	BP
GO:0009405	pathogenesis	6/3402	146/107890	0.313706	0.855398	0.804742	TraesCS7A02G253900/TraesCS7B02G150200/TraesCS6D02G248600/TraesCS4B02G348300/TraesCS6B02G241600/TraesCS7B02G261800	6	BP
GO:0046520	sphingoid biosynthetic process	6/3402	146/107890	0.313706	0.855398	0.804742	TraesCS7A02G255400/TraesCS7A02G464900/TraesCS5A02G503600/TraesCS5D02G199900/TraesCS6B02G335400/TraesCS6B02G241000	6	BP
GO:0019751	polyol metabolic process	18/3402	499/107890	0.31393	0.855398	0.804742	TraesCS6D02G199200/TraesCS6D02G189300/TraesCS1D02G333500/TraesCS1B02G316500/TraesCS1B02G344900/TraesCS1A02G330900/TraesCS1A02G295800/TraesCS7A02G158400/TraesCS2D02G284700/TraesCS2A02G499700/TraesCS2B02G303200/TraesCS6B02G336400/TraesCS6B02G350700/TraesCS6B02G348200/TraesCS6B02G434400/TraesCS6B02G226700/TraesCS6B02G374700/TraesCS2A02G176400	18	BP
GO:0001523	retinoid metabolic process	2/3402	36/107890	0.314596	0.855398	0.804742	TraesCS6B02G425700/TraesCS4D02G093500	2	BP
GO:0032106	positive regulation of response to extracellular stimulus	2/3402	36/107890	0.314596	0.855398	0.804742	TraesCS3A02G205600/TraesCS6B02G403400	2	BP
GO:0032109	positive regulation of response to nutrient levels	2/3402	36/107890	0.314596	0.855398	0.804742	TraesCS3A02G205600/TraesCS6B02G403400	2	BP
GO:0046131	pyrimidine ribonucleoside metabolic process	2/3402	36/107890	0.314596	0.855398	0.804742	TraesCS7B02G176500/TraesCS5D02G424700	2	BP
GO:0090355	positive regulation of auxin metabolic process	2/3402	36/107890	0.314596	0.855398	0.804742	TraesCS6D02G251700/TraesCS2D02G225500	2	BP
GO:0090357	regulation of tryptophan metabolic process	2/3402	36/107890	0.314596	0.855398	0.804742	TraesCS6D02G251700/TraesCS2D02G225500	2	BP
GO:1901000	regulation of response to salt stress	2/3402	36/107890	0.314596	0.855398	0.804742	TraesCS3B02G439600/TraesCS5A02G468300	2	BP
GO:0090329	regulation of DNA-dependent DNA replication	4/3402	90/107890	0.315881	0.855398	0.804742	TraesCS6D02G291000/TraesCS6D02G354500/TraesCS6B02G341900/TraesCS6B02G407600	4	BP
GO:0006914	autophagy	16/3402	440/107890	0.316222	0.855398	0.804742	TraesCS6D02G240800/TraesCS6D02G220800/TraesCS1D02G072900/TraesCS4D02G210900/TraesCS3A02G398200/TraesCSU02G190400/TraesCS7A02G310500/TraesCS6B02G443700/TraesCS6B02G439800/TraesCS6B02G386200/TraesCS6B02G396200/TraesCS7B02G115500/TraesCS6B02G366600/TraesCS6B02G237600/TraesCS5B02G154800/TraesCS5B02G155700	16	BP
GO:0061919	process utilizing autophagic mechanism	16/3402	440/107890	0.316222	0.855398	0.804742	TraesCS6D02G240800/TraesCS6D02G220800/TraesCS1D02G072900/TraesCS4D02G210900/TraesCS3A02G398200/TraesCSU02G190400/TraesCS7A02G310500/TraesCS6B02G443700/TraesCS6B02G439800/TraesCS6B02G386200/TraesCS6B02G396200/TraesCS7B02G115500/TraesCS6B02G366600/TraesCS6B02G237600/TraesCS5B02G154800/TraesCS5B02G155700	16	BP
GO:0010102	lateral root morphogenesis	13/3402	351/107890	0.3169	0.855398	0.804742	TraesCS7A02G207400/TraesCS5A02G058700/TraesCS5D02G069200/TraesCS6B02G399500/TraesCS6B02G345800/TraesCS6B02G451200/TraesCS6B02G385200/TraesCS3D02G162700/TraesCS7B02G114400/TraesCS6B02G226200/TraesCS6B02G227700/TraesCS4B02G115200/TraesCS4D02G112900	13	BP
GO:0000350	generation of catalytic spliceosome for second transesterification step	1/3402	12/107890	0.319209	0.855398	0.804742	TraesCS6D02G197000	1	BP
GO:0000733	DNA strand renaturation	1/3402	12/107890	0.319209	0.855398	0.804742	TraesCS4D02G133500	1	BP
GO:0002103	endonucleolytic cleavage of tetracistronic rRNA transcript (SSU-rRNA, LSU-rRNA, 4.5S-rRNA, 5S-rRNA)	1/3402	12/107890	0.319209	0.855398	0.804742	TraesCS6B02G344700	1	BP
GO:0006434	seryl-tRNA aminoacylation	1/3402	12/107890	0.319209	0.855398	0.804742	TraesCS6B02G365000	1	BP
GO:0006577	amino-acid betaine metabolic process	1/3402	12/107890	0.319209	0.855398	0.804742	TraesCS6B02G408100	1	BP
GO:0006578	amino-acid betaine biosynthetic process	1/3402	12/107890	0.319209	0.855398	0.804742	TraesCS6B02G408100	1	BP
GO:0006741	NADP biosynthetic process	1/3402	12/107890	0.319209	0.855398	0.804742	TraesCS3A02G495300	1	BP
GO:0009093	cysteine catabolic process	1/3402	12/107890	0.319209	0.855398	0.804742	TraesCS6B02G354300	1	BP
GO:0010273	detoxification of copper ion	1/3402	12/107890	0.319209	0.855398	0.804742	TraesCS2B02G429200	1	BP
GO:0010507	negative regulation of autophagy	1/3402	12/107890	0.319209	0.855398	0.804742	TraesCS3A02G398200	1	BP
GO:0010518	positive regulation of phospholipase activity	1/3402	12/107890	0.319209	0.855398	0.804742	TraesCS2D02G597400	1	BP
GO:0015825	L-serine transport	1/3402	12/107890	0.319209	0.855398	0.804742	TraesCS6B02G386500	1	BP
GO:0019285	glycine betaine biosynthetic process from choline	1/3402	12/107890	0.319209	0.855398	0.804742	TraesCS6B02G408100	1	BP
GO:0031455	glycine betaine metabolic process	1/3402	12/107890	0.319209	0.855398	0.804742	TraesCS6B02G408100	1	BP
GO:0031456	glycine betaine biosynthetic process	1/3402	12/107890	0.319209	0.855398	0.804742	TraesCS6B02G408100	1	BP
GO:0031936	negative regulation of chromatin silencing	1/3402	12/107890	0.319209	0.855398	0.804742	TraesCS1B02G141100	1	BP
GO:0032329	serine transport	1/3402	12/107890	0.319209	0.855398	0.804742	TraesCS6B02G386500	1	BP
GO:0033189	response to vitamin A	1/3402	12/107890	0.319209	0.855398	0.804742	TraesCS6B02G345700	1	BP
GO:0045048	protein insertion into ER membrane	1/3402	12/107890	0.319209	0.855398	0.804742	TraesCS6A02G228600	1	BP
GO:0048496	maintenance of animal organ identity	1/3402	12/107890	0.319209	0.855398	0.804742	TraesCS5B02G115100	1	BP
GO:0050670	regulation of lymphocyte proliferation	1/3402	12/107890	0.319209	0.855398	0.804742	TraesCS4D02G091500	1	BP
GO:0060027	convergent extension involved in gastrulation	1/3402	12/107890	0.319209	0.855398	0.804742	TraesCS6D02G225900	1	BP
GO:0060193	positive regulation of lipase activity	1/3402	12/107890	0.319209	0.855398	0.804742	TraesCS2D02G597400	1	BP
GO:0071222	cellular response to lipopolysaccharide	1/3402	12/107890	0.319209	0.855398	0.804742	TraesCS6B02G350800	1	BP
GO:0071722	detoxification of arsenic-containing substance	1/3402	12/107890	0.319209	0.855398	0.804742	TraesCS6B02G336000	1	BP
GO:0090352	regulation of nitrate assimilation	1/3402	12/107890	0.319209	0.855398	0.804742	TraesCS5B02G153300	1	BP
GO:0090391	granum assembly	1/3402	12/107890	0.319209	0.855398	0.804742	TraesCS3A02G210000	1	BP
GO:1902884	positive regulation of response to oxidative stress	1/3402	12/107890	0.319209	0.855398	0.804742	TraesCS6B02G371500	1	BP
GO:1903314	regulation of nitrogen cycle metabolic process	1/3402	12/107890	0.319209	0.855398	0.804742	TraesCS5B02G153300	1	BP
GO:0010259	multicellular organism aging	6/3402	147/107890	0.319243	0.855398	0.804742	TraesCS5B02G485700/TraesCS5D02G485500/TraesCS6D02G118700/TraesCS6B02G224000/TraesCS7B02G114200/TraesCS6B02G239500	6	BP
GO:0045010	actin nucleation	16/3402	441/107890	0.319366	0.855398	0.804742	TraesCS6D02G189300/TraesCS6D02G194100/TraesCS6D02G291400/TraesCS7A02G215800/TraesCS7A02G518700/TraesCS6A02G312000/TraesCS2A02G168900/TraesCS5A02G515000/TraesCS3B02G135800/TraesCS6B02G240500/TraesCS3A02G210100/TraesCS6B02G226700/TraesCS6B02G432000/TraesCS7A02G414500/TraesCS6B02G466700/TraesCS4B02G173500	16	BP
GO:0000746	conjugation	3/3402	63/107890	0.31959	0.855398	0.804742	TraesCS4D02G198600/TraesCS2D02G558700/TraesCS4A02G158000	3	BP
GO:0009903	chloroplast avoidance movement	3/3402	63/107890	0.31959	0.855398	0.804742	TraesCS5D02G125900/TraesCS2A02G005300/TraesCS5B02G155200	3	BP
GO:0010101	post-embryonic root morphogenesis	13/3402	352/107890	0.320432	0.855398	0.804742	TraesCS7A02G207400/TraesCS5A02G058700/TraesCS5D02G069200/TraesCS6B02G399500/TraesCS6B02G345800/TraesCS6B02G451200/TraesCS6B02G385200/TraesCS3D02G162700/TraesCS7B02G114400/TraesCS6B02G226200/TraesCS6B02G227700/TraesCS4B02G115200/TraesCS4D02G112900	13	BP
GO:0000245	spliceosomal complex assembly	5/3402	119/107890	0.322079	0.855398	0.804742	TraesCS6D02G197000/TraesCS5B02G017300/TraesCS6B02G415500/TraesCS6B02G230500/TraesCS6B02G231100	5	BP
GO:0010562	positive regulation of phosphorus metabolic process	17/3402	472/107890	0.322732	0.855398	0.804742	TraesCS7D02G150200/TraesCS2D02G462000/TraesCS3A02G256300/TraesCS3A02G256200/TraesCS2B02G483400/TraesCS2A02G461800/TraesCS3D02G256500/TraesCS6B02G379500/TraesCS6B02G358800/TraesCS6B02G352700/TraesCS4B02G115800/TraesCS4B02G116000/TraesCS6B02G382700/TraesCS6B02G362300/TraesCS6B02G226200/TraesCS5B02G154600/TraesCS1D02G191800	17	BP
GO:0045937	positive regulation of phosphate metabolic process	17/3402	472/107890	0.322732	0.855398	0.804742	TraesCS7D02G150200/TraesCS2D02G462000/TraesCS3A02G256300/TraesCS3A02G256200/TraesCS2B02G483400/TraesCS2A02G461800/TraesCS3D02G256500/TraesCS6B02G379500/TraesCS6B02G358800/TraesCS6B02G352700/TraesCS4B02G115800/TraesCS4B02G116000/TraesCS6B02G382700/TraesCS6B02G362300/TraesCS6B02G226200/TraesCS5B02G154600/TraesCS1D02G191800	17	BP
GO:0048508	embryonic meristem development	10/3402	264/107890	0.32284	0.855398	0.804742	TraesCS1B02G316500/TraesCS2A02G168900/TraesCS3B02G135800/TraesCS7B02G364600/TraesCS6B02G412000/TraesCS6B02G425900/TraesCS3A02G210100/TraesCS6B02G466700/TraesCS6B02G356900/TraesCS6B02G223700	10	BP
GO:0002757	immune response-activating signal transduction	4/3402	91/107890	0.323035	0.855398	0.804742	TraesCS5A02G478500/TraesCS5B02G491500/TraesCS6D02G229200/TraesCS7A02G419900	4	BP
GO:0022616	DNA strand elongation	4/3402	91/107890	0.323035	0.855398	0.804742	TraesCS6D02G357600/TraesCS6D02G251900/TraesCS6B02G366400/TraesCS6B02G353100	4	BP
GO:0034314	Arp2/3 complex-mediated actin nucleation	4/3402	91/107890	0.323035	0.855398	0.804742	TraesCS6D02G194100/TraesCS7A02G518700/TraesCS6B02G240500/TraesCS6B02G432000	4	BP
GO:0042455	ribonucleoside biosynthetic process	4/3402	91/107890	0.323035	0.855398	0.804742	TraesCS6D02G392800/TraesCS6B02G455100/TraesCS2D02G130200/TraesCS5D02G424700	4	BP
GO:0043247	telomere maintenance in response to DNA damage	6/3402	148/107890	0.324795	0.855398	0.804742	TraesCS1B02G328200/TraesCS6B02G333700/TraesCS6B02G399000/TraesCS6B02G366400/TraesCS6B02G351900/TraesCS6B02G356900	6	BP
GO:0000085	mitotic G2 phase	11/3402	294/107890	0.324946	0.855398	0.804742	TraesCS6D02G386100/TraesCS7A02G241300/TraesCS6D02G196400/TraesCS3B02G487900/TraesCS6D02G375800/TraesCS6B02G391200/TraesCS6B02G440500/TraesCS6B02G230500/TraesCS6B02G350800/TraesCS6B02G444700/TraesCS6B02G471600	11	BP
GO:0031123	RNA 3'-end processing	11/3402	294/107890	0.324946	0.855398	0.804742	TraesCS2D02G342600/TraesCS6B02G083500/TraesCS1B02G254600/TraesCS6D02G349000/TraesCS2B02G603600/TraesCS2D02G597200/TraesCS4B02G204800/TraesCS2A02G583000/TraesCS7B02G114200/TraesCS3D02G163900/TraesCS1A02G324600	11	BP
GO:0051319	G2 phase	11/3402	294/107890	0.324946	0.855398	0.804742	TraesCS6D02G386100/TraesCS7A02G241300/TraesCS6D02G196400/TraesCS3B02G487900/TraesCS6D02G375800/TraesCS6B02G391200/TraesCS6B02G440500/TraesCS6B02G230500/TraesCS6B02G350800/TraesCS6B02G444700/TraesCS6B02G471600	11	BP
GO:0007602	phototransduction	8/3402	206/107890	0.325321	0.855398	0.804742	TraesCS7A02G241300/TraesCS1B02G244300/TraesCS6D02G219300/TraesCS6A02G236700/TraesCS2A02G499700/TraesCS3A02G210100/TraesCS6B02G356400/TraesCS4D02G121300	8	BP
GO:0006376	mRNA splice site selection	2/3402	37/107890	0.32626	0.855398	0.804742	TraesCS6D02G197000/TraesCS6B02G231100	2	BP
GO:0008585	female gonad development	2/3402	37/107890	0.32626	0.855398	0.804742	TraesCS6D02G366500/TraesCS6B02G421000	2	BP
GO:0019985	translesion synthesis	2/3402	37/107890	0.32626	0.855398	0.804742	TraesCS6D02G357600/TraesCS6B02G411100	2	BP
GO:0043433	negative regulation of DNA-binding transcription factor activity	2/3402	37/107890	0.32626	0.855398	0.804742	TraesCS6B02G462100/TraesCS6B02G447600	2	BP
GO:0048592	eye morphogenesis	2/3402	37/107890	0.32626	0.855398	0.804742	TraesCS6B02G335200/TraesCS6B02G377200	2	BP
GO:0050808	synapse organization	2/3402	37/107890	0.32626	0.855398	0.804742	TraesCS6B02G377200/TraesCS4D02G126400	2	BP
GO:0051216	cartilage development	2/3402	37/107890	0.32626	0.855398	0.804742	TraesCS3B02G162400/TraesCS4D02G126400	2	BP
GO:0061448	connective tissue development	2/3402	37/107890	0.32626	0.855398	0.804742	TraesCS3B02G162400/TraesCS4D02G126400	2	BP
GO:0055062	phosphate ion homeostasis	3/3402	64/107890	0.328265	0.855398	0.804742	TraesCS2D02G284700/TraesCS2B02G303200/TraesCS2B02G430000	3	BP
GO:0072506	trivalent inorganic anion homeostasis	3/3402	64/107890	0.328265	0.855398	0.804742	TraesCS2D02G284700/TraesCS2B02G303200/TraesCS2B02G430000	3	BP
GO:0030838	positive regulation of actin filament polymerization	16/3402	444/107890	0.328847	0.855398	0.804742	TraesCS6D02G189300/TraesCS6D02G194100/TraesCS6D02G291400/TraesCS7A02G215800/TraesCS7A02G518700/TraesCS6A02G312000/TraesCS2A02G168900/TraesCS5A02G515000/TraesCS3B02G135800/TraesCS6B02G240500/TraesCS3A02G210100/TraesCS6B02G226700/TraesCS6B02G432000/TraesCS7A02G414500/TraesCS6B02G466700/TraesCS4B02G173500	16	BP
GO:0006388	tRNA splicing, via endonucleolytic cleavage and ligation	4/3402	92/107890	0.3302	0.855398	0.804742	TraesCS1B02G215400/TraesCS1D02G204400/TraesCS3D02G163900/TraesCS4D02G141600	4	BP
GO:0007507	heart development	4/3402	92/107890	0.3302	0.855398	0.804742	TraesCS3A02G166900/TraesCS6B02G350800/TraesCS6B02G366400/TraesCS1D02G393600	4	BP
GO:0044273	sulfur compound catabolic process	9/3402	237/107890	0.333079	0.855398	0.804742	TraesCS7A02G227200/TraesCS6D02G332400/TraesCS6B02G337600/TraesCS6B02G235000/TraesCS6B02G238500/TraesCS6B02G440200/TraesCS6B02G354300/TraesCS5B02G155400/TraesCS5B02G155600	9	BP
GO:0016573	histone acetylation	16/3402	446/107890	0.335204	0.855398	0.804742	TraesCS6D02G247700/TraesCS6D02G232000/TraesCS4A02G372200/TraesCS7A02G074600/TraesCS7D02G069700/TraesCS3B02G151500/TraesCS1B02G129800/TraesCS1A02G107700/TraesCS3D02G394800/TraesCS1D02G111400/TraesCS3D02G134000/TraesCS4B02G096800/TraesCS6B02G355300/TraesCS7A02G414500/TraesCS7A02G414600/TraesCS7B02G261800	16	BP
GO:0018393	internal peptidyl-lysine acetylation	16/3402	446/107890	0.335204	0.855398	0.804742	TraesCS6D02G247700/TraesCS6D02G232000/TraesCS4A02G372200/TraesCS7A02G074600/TraesCS7D02G069700/TraesCS3B02G151500/TraesCS1B02G129800/TraesCS1A02G107700/TraesCS3D02G394800/TraesCS1D02G111400/TraesCS3D02G134000/TraesCS4B02G096800/TraesCS6B02G355300/TraesCS7A02G414500/TraesCS7A02G414600/TraesCS7B02G261800	16	BP
GO:0018394	peptidyl-lysine acetylation	16/3402	446/107890	0.335204	0.855398	0.804742	TraesCS6D02G247700/TraesCS6D02G232000/TraesCS4A02G372200/TraesCS7A02G074600/TraesCS7D02G069700/TraesCS3B02G151500/TraesCS1B02G129800/TraesCS1A02G107700/TraesCS3D02G394800/TraesCS1D02G111400/TraesCS3D02G134000/TraesCS4B02G096800/TraesCS6B02G355300/TraesCS7A02G414500/TraesCS7A02G414600/TraesCS7B02G261800	16	BP
GO:0006561	proline biosynthetic process	3/3402	65/107890	0.336938	0.855398	0.804742	TraesCS6D02G232400/TraesCS6A02G250600/TraesCS2A02G091000	3	BP
GO:0007135	meiosis II	3/3402	65/107890	0.336938	0.855398	0.804742	TraesCS3D02G164600/TraesCS6B02G399000/TraesCS5B02G373300	3	BP
GO:0009173	pyrimidine ribonucleoside monophosphate metabolic process	3/3402	65/107890	0.336938	0.855398	0.804742	TraesCS2B02G187300/TraesCS7A02G553600/TraesCS3A02G206600	3	BP
GO:0061983	meiosis II cell cycle process	3/3402	65/107890	0.336938	0.855398	0.804742	TraesCS3D02G164600/TraesCS6B02G399000/TraesCS5B02G373300	3	BP
GO:0072505	divalent inorganic anion homeostasis	3/3402	65/107890	0.336938	0.855398	0.804742	TraesCS2D02G284700/TraesCS2B02G303200/TraesCS2B02G430000	3	BP
GO:0007029	endoplasmic reticulum organization	4/3402	93/107890	0.337373	0.855398	0.804742	TraesCS6D02G213300/TraesCS6A02G228600/TraesCS3B02G162400/TraesCS1B02G393700	4	BP
GO:1901879	regulation of protein depolymerization	4/3402	93/107890	0.337373	0.855398	0.804742	TraesCS7A02G191400/TraesCS2A02G290800/TraesCS6B02G338000/TraesCS3D02G164500	4	BP
GO:0032508	DNA duplex unwinding	9/3402	238/107890	0.337478	0.855398	0.804742	TraesCS6D02G235600/TraesCS4A02G372200/TraesCS6D02G251900/TraesCS7A02G074600/TraesCS7D02G069700/TraesCS6B02G371000/TraesCS6B02G393500/TraesCS4D02G133500/TraesCS6B02G271400	9	BP
GO:0001889	liver development	2/3402	38/107890	0.337871	0.855398	0.804742	TraesCS5A02G137700/TraesCS3B02G162400	2	BP
GO:0002098	tRNA wobble uridine modification	2/3402	38/107890	0.337871	0.855398	0.804742	TraesCS6D02G282700/TraesCS6B02G333000	2	BP
GO:0006359	regulation of transcription by RNA polymerase III	2/3402	38/107890	0.337871	0.855398	0.804742	TraesCS6B02G361300/TraesCS4D02G136700	2	BP
GO:0030330	DNA damage response, signal transduction by p53 class mediator	2/3402	38/107890	0.337871	0.855398	0.804742	TraesCS7B02G321900/TraesCS6B02G356400	2	BP
GO:0046545	development of primary female sexual characteristics	2/3402	38/107890	0.337871	0.855398	0.804742	TraesCS6D02G366500/TraesCS6B02G421000	2	BP
GO:0061008	hepaticobiliary system development	2/3402	38/107890	0.337871	0.855398	0.804742	TraesCS5A02G137700/TraesCS3B02G162400	2	BP
GO:0001706	endoderm formation	1/3402	13/107890	0.340678	0.855398	0.804742	TraesCS6B02G350800	1	BP
GO:0006212	uracil catabolic process	1/3402	13/107890	0.340678	0.855398	0.804742	TraesCS4D02G145000	1	BP
GO:0006616	SRP-dependent cotranslational protein targeting to membrane, translocation	1/3402	13/107890	0.340678	0.855398	0.804742	TraesCS3A02G207800	1	BP
GO:0009413	response to flooding	1/3402	13/107890	0.340678	0.855398	0.804742	TraesCS5B02G142100	1	BP
GO:0010098	suspensor development	1/3402	13/107890	0.340678	0.855398	0.804742	TraesCS3A02G418800	1	BP
GO:0010517	regulation of phospholipase activity	1/3402	13/107890	0.340678	0.855398	0.804742	TraesCS2D02G597400	1	BP
GO:0010600	regulation of auxin biosynthetic process	1/3402	13/107890	0.340678	0.855398	0.804742	TraesCS6D02G241900	1	BP
GO:0015880	coenzyme A transport	1/3402	13/107890	0.340678	0.855398	0.804742	TraesCS3A02G206300	1	BP
GO:0016107	sesquiterpenoid catabolic process	1/3402	13/107890	0.340678	0.855398	0.804742	TraesCS6D02G243800	1	BP
GO:0019676	ammonia assimilation cycle	1/3402	13/107890	0.340678	0.855398	0.804742	TraesCS7A02G285000	1	BP
GO:0030242	autophagy of peroxisome	1/3402	13/107890	0.340678	0.855398	0.804742	TraesCS7B02G115500	1	BP
GO:0032006	regulation of TOR signaling	1/3402	13/107890	0.340678	0.855398	0.804742	TraesCS6B02G405200	1	BP
GO:0032790	ribosome disassembly	1/3402	13/107890	0.340678	0.855398	0.804742	TraesCS6B02G388100	1	BP
GO:0035349	coenzyme A transmembrane transport	1/3402	13/107890	0.340678	0.855398	0.804742	TraesCS3A02G206300	1	BP
GO:0042949	arbutin transport	1/3402	13/107890	0.340678	0.855398	0.804742	TraesCS4A02G016400	1	BP
GO:0043132	NAD transport	1/3402	13/107890	0.340678	0.855398	0.804742	TraesCS1B02G240400	1	BP
GO:0043290	apocarotenoid catabolic process	1/3402	13/107890	0.340678	0.855398	0.804742	TraesCS6D02G243800	1	BP
GO:0046331	lateral inhibition	1/3402	13/107890	0.340678	0.855398	0.804742	TraesCS3D02G163900	1	BP
GO:0046345	abscisic acid catabolic process	1/3402	13/107890	0.340678	0.855398	0.804742	TraesCS6D02G243800	1	BP
GO:0060173	limb development	1/3402	13/107890	0.340678	0.855398	0.804742	TraesCS6D02G213300	1	BP
GO:0060969	negative regulation of gene silencing	1/3402	13/107890	0.340678	0.855398	0.804742	TraesCS1B02G141100	1	BP
GO:0070291	N-acylethanolamine metabolic process	1/3402	13/107890	0.340678	0.855398	0.804742	TraesCS4D02G108100	1	BP
GO:0071106	adenosine 3',5'-bisphosphate transmembrane transport	1/3402	13/107890	0.340678	0.855398	0.804742	TraesCS3A02G206300	1	BP
GO:1990169	stress response to copper ion	1/3402	13/107890	0.340678	0.855398	0.804742	TraesCS2B02G429200	1	BP
GO:0044057	regulation of system process	8/3402	210/107890	0.344148	0.860015	0.809086	TraesCS6D02G234100/TraesCS7A02G225100/TraesCS6D02G349100/TraesCS7A02G196000/TraesCS1A02G021200/TraesCS2D02G533700/TraesCS6B02G344100/TraesCS6B02G451000	8	BP
GO:0015696	ammonium transport	12/3402	329/107890	0.34515	0.860015	0.809086	TraesCS6D02G394500/TraesCS3B02G492900/TraesCS3A02G454300/TraesCS5A02G115100/TraesCS3B02G441200/TraesCS5D02G125700/TraesCS4B02G100800/TraesCS3A02G325400/TraesCS3B02G441300/TraesCS4B02G120800/TraesCS6B02G349000/TraesCS6B02G234200	12	BP
GO:0007188	adenylate cyclase-modulating G protein-coupled receptor signaling pathway	3/3402	66/107890	0.345604	0.860015	0.809086	TraesCS5B02G345400/TraesCS4B02G173700/TraesCS6B02G229000	3	BP
GO:0015865	purine nucleotide transport	3/3402	66/107890	0.345604	0.860015	0.809086	TraesCS6D02G186000/TraesCS3A02G206300/TraesCS4B02G119700	3	BP
GO:0046496	nicotinamide nucleotide metabolic process	3/3402	66/107890	0.345604	0.860015	0.809086	TraesCS7A02G278400/TraesCS3A02G495300/TraesCS3B02G350200	3	BP
GO:0030522	intracellular receptor signaling pathway	6/3402	152/107890	0.34712	0.860015	0.809086	TraesCS7A02G249000/TraesCS6D02G211700/TraesCS6B02G345700/TraesCS6B02G237800/TraesCS6B02G224100/TraesCS5B02G155200	6	BP
GO:0000967	rRNA 5'-end processing	2/3402	39/107890	0.34942	0.860015	0.809086	TraesCS6D02G272800/TraesCS3A02G209700	2	BP
GO:0031571	mitotic G1 DNA damage checkpoint	2/3402	39/107890	0.34942	0.860015	0.809086	TraesCS7B02G321900/TraesCS6B02G356400	2	BP
GO:0044783	G1 DNA damage checkpoint	2/3402	39/107890	0.34942	0.860015	0.809086	TraesCS7B02G321900/TraesCS6B02G356400	2	BP
GO:0044819	mitotic G1/S transition checkpoint	2/3402	39/107890	0.34942	0.860015	0.809086	TraesCS7B02G321900/TraesCS6B02G356400	2	BP
GO:0072595	maintenance of protein localization in organelle	2/3402	39/107890	0.34942	0.860015	0.809086	TraesCS7A02G271400/TraesCS6B02G417700	2	BP
GO:1902807	negative regulation of cell cycle G1/S phase transition	2/3402	39/107890	0.34942	0.860015	0.809086	TraesCS7B02G321900/TraesCS6B02G356400	2	BP
GO:1903530	regulation of secretion by cell	2/3402	39/107890	0.34942	0.860015	0.809086	TraesCS7A02G191400/TraesCS6B02G338000	2	BP
GO:2000134	negative regulation of G1/S transition of mitotic cell cycle	2/3402	39/107890	0.34942	0.860015	0.809086	TraesCS7B02G321900/TraesCS6B02G356400	2	BP
GO:0048768	root hair cell tip growth	4/3402	95/107890	0.351732	0.860015	0.809086	TraesCS6B02G451200/TraesCS6B02G431400/TraesCS3A02G209500/TraesCS6B02G367000	4	BP
GO:0046519	sphingoid metabolic process	6/3402	153/107890	0.352724	0.860015	0.809086	TraesCS7A02G255400/TraesCS7A02G464900/TraesCS5A02G503600/TraesCS5D02G199900/TraesCS6B02G335400/TraesCS6B02G241000	6	BP
GO:0072524	pyridine-containing compound metabolic process	6/3402	153/107890	0.352724	0.860015	0.809086	TraesCS7A02G278400/TraesCS2D02G267800/TraesCS3A02G495300/TraesCS3B02G350200/TraesCS4D02G145000/TraesCS4D02G133600	6	BP
GO:0030148	sphingolipid biosynthetic process	8/3402	212/107890	0.353618	0.860015	0.809086	TraesCS7A02G255400/TraesCS7A02G464900/TraesCS4B02G039000/TraesCS5A02G503600/TraesCS5D02G199900/TraesCS6B02G335400/TraesCS6B02G241000/TraesCS3A02G207900	8	BP
GO:0042451	purine nucleoside biosynthetic process	3/3402	67/107890	0.35426	0.860015	0.809086	TraesCS6D02G392800/TraesCS6B02G455100/TraesCS2D02G130200	3	BP
GO:0046129	purine ribonucleoside biosynthetic process	3/3402	67/107890	0.35426	0.860015	0.809086	TraesCS6D02G392800/TraesCS6B02G455100/TraesCS2D02G130200	3	BP
GO:0071732	cellular response to nitric oxide	3/3402	67/107890	0.35426	0.860015	0.809086	TraesCS2A02G271700/TraesCS2D02G270300/TraesCS2B02G289900	3	BP
GO:0000723	telomere maintenance	14/3402	392/107890	0.355774	0.860015	0.809086	TraesCS6D02G092000/TraesCS1B02G328200/TraesCS6B02G311300/TraesCS6B02G378200/TraesCS6B02G432500/TraesCS6B02G419100/TraesCS6B02G333700/TraesCS6B02G431500/TraesCS6B02G399000/TraesCS6B02G366400/TraesCS6B02G353100/TraesCS6B02G351900/TraesCS6B02G356900/TraesCS3A02G211500	14	BP
GO:0042060	wound healing	8/3402	213/107890	0.358364	0.860015	0.809086	TraesCS6D02G213300/TraesCS3A02G283800/TraesCS3D02G283700/TraesCS3B02G317500/TraesCS3A02G205700/TraesCS5B02G155400/TraesCS5B02G155600/TraesCS5B02G159100	8	BP
GO:0009410	response to xenobiotic stimulus	11/3402	303/107890	0.360391	0.860015	0.809086	TraesCS6D02G291000/TraesCS6D02G392800/TraesCS3B02G411300/TraesCS4B02G050800/TraesCS1D02G404800/TraesCS2B02G429300/TraesCS7B02G114300/TraesCS6B02G341900/TraesCS4B02G175800/TraesCS3A02G131900/TraesCS6B02G455100	11	BP
GO:0007286	spermatid development	2/3402	40/107890	0.360898	0.860015	0.809086	TraesCS2B02G356200/TraesCS6B02G335200	2	BP
GO:0046654	tetrahydrofolate biosynthetic process	2/3402	40/107890	0.360898	0.860015	0.809086	TraesCS7A02G276800/TraesCS3D02G167700	2	BP
GO:0048515	spermatid differentiation	2/3402	40/107890	0.360898	0.860015	0.809086	TraesCS2B02G356200/TraesCS6B02G335200	2	BP
GO:0048705	skeletal system morphogenesis	2/3402	40/107890	0.360898	0.860015	0.809086	TraesCS4D02G126400/TraesCS4D02G093500	2	BP
GO:0097485	neuron projection guidance	2/3402	40/107890	0.360898	0.860015	0.809086	TraesCS6B02G377200/TraesCS5B02G159100	2	BP
GO:1904668	positive regulation of ubiquitin protein ligase activity	2/3402	40/107890	0.360898	0.860015	0.809086	TraesCS6D02G354500/TraesCS6B02G402400	2	BP
GO:0010227	floral organ abscission	7/3402	184/107890	0.361356	0.860015	0.809086	TraesCS7A02G215800/TraesCS4D02G329400/TraesCS4A02G362100/TraesCS3D02G394800/TraesCS6B02G379500/TraesCS6B02G223700/TraesCS4D02G120400	7	BP
GO:0002240	response to molecule of oomycetes origin	1/3402	14/107890	0.36147	0.860015	0.809086	TraesCS7A02G310500	1	BP
GO:0007565	female pregnancy	1/3402	14/107890	0.36147	0.860015	0.809086	TraesCS4D02G091500	1	BP
GO:0008217	regulation of blood pressure	1/3402	14/107890	0.36147	0.860015	0.809086	TraesCS6B02G425700	1	BP
GO:0009202	deoxyribonucleoside triphosphate biosynthetic process	1/3402	14/107890	0.36147	0.860015	0.809086	TraesCS6B02G410800	1	BP
GO:0009432	SOS response	1/3402	14/107890	0.36147	0.860015	0.809086	TraesCS6B02G371000	1	BP
GO:0010438	cellular response to sulfur starvation	1/3402	14/107890	0.36147	0.860015	0.809086	TraesCS4B02G281800	1	BP
GO:0015720	allantoin transport	1/3402	14/107890	0.36147	0.860015	0.809086	TraesCS7D02G466900	1	BP
GO:0015855	pyrimidine nucleobase transport	1/3402	14/107890	0.36147	0.860015	0.809086	TraesCS7D02G466900	1	BP
GO:0015857	uracil transport	1/3402	14/107890	0.36147	0.860015	0.809086	TraesCS7D02G466900	1	BP
GO:0032490	detection of molecule of bacterial origin	1/3402	14/107890	0.36147	0.860015	0.809086	TraesCS7A02G264400	1	BP
GO:0032494	response to peptidoglycan	1/3402	14/107890	0.36147	0.860015	0.809086	TraesCS7A02G264400	1	BP
GO:0032499	detection of peptidoglycan	1/3402	14/107890	0.36147	0.860015	0.809086	TraesCS7A02G264400	1	BP
GO:0033059	cellular pigmentation	1/3402	14/107890	0.36147	0.860015	0.809086	TraesCS6B02G387300	1	BP
GO:0042058	regulation of epidermal growth factor receptor signaling pathway	1/3402	14/107890	0.36147	0.860015	0.809086	TraesCS6B02G386600	1	BP
GO:0042059	negative regulation of epidermal growth factor receptor signaling pathway	1/3402	14/107890	0.36147	0.860015	0.809086	TraesCS6B02G386600	1	BP
GO:0042906	xanthine transport	1/3402	14/107890	0.36147	0.860015	0.809086	TraesCS7D02G466900	1	BP
GO:0043277	apoptotic cell clearance	1/3402	14/107890	0.36147	0.860015	0.809086	TraesCS6B02G396200	1	BP
GO:0046874	quinolinate metabolic process	1/3402	14/107890	0.36147	0.860015	0.809086	TraesCS7A02G278400	1	BP
GO:0048838	release of seed from dormancy	1/3402	14/107890	0.36147	0.860015	0.809086	TraesCS6D02G243800	1	BP
GO:0050920	regulation of chemotaxis	1/3402	14/107890	0.36147	0.860015	0.809086	TraesCS2D02G597400	1	BP
GO:0070981	L-asparagine biosynthetic process	1/3402	14/107890	0.36147	0.860015	0.809086	TraesCS5B02G152600	1	BP
GO:0070982	L-asparagine metabolic process	1/3402	14/107890	0.36147	0.860015	0.809086	TraesCS5B02G152600	1	BP
GO:0097438	exit from dormancy	1/3402	14/107890	0.36147	0.860015	0.809086	TraesCS6D02G243800	1	BP
GO:1901184	regulation of ERBB signaling pathway	1/3402	14/107890	0.36147	0.860015	0.809086	TraesCS6B02G386600	1	BP
GO:1901185	negative regulation of ERBB signaling pathway	1/3402	14/107890	0.36147	0.860015	0.809086	TraesCS6B02G386600	1	BP
GO:0080001	mucilage extrusion from seed coat	3/3402	68/107890	0.3629	0.862318	0.811253	TraesCS6D02G319900/TraesCS6B02G370300/TraesCS6B02G369400	3	BP
GO:0006112	energy reserve metabolic process	8/3402	214/107890	0.363117	0.862318	0.811253	TraesCS6D02G211500/TraesCS5B02G132500/TraesCS5D02G140600/TraesCS4B02G179300/TraesCS2B02G109800/TraesCS6B02G336400/TraesCS3A02G211000/TraesCS4D02G126400	8	BP
GO:2001251	negative regulation of chromosome organization	6/3402	155/107890	0.363952	0.862918	0.811818	TraesCS4A02G372200/TraesCS7A02G074600/TraesCS7D02G069700/TraesCS1B02G141100/TraesCS6B02G236700/TraesCS6A02G309600	6	BP
GO:0032392	DNA geometric change	9/3402	244/107890	0.364049	0.862918	0.811818	TraesCS6D02G235600/TraesCS4A02G372200/TraesCS6D02G251900/TraesCS7A02G074600/TraesCS7D02G069700/TraesCS6B02G371000/TraesCS6B02G393500/TraesCS4D02G133500/TraesCS6B02G271400	9	BP
GO:0001944	vasculature development	4/3402	97/107890	0.366094	0.865614	0.814354	TraesCS1B02G270100/TraesCS5D02G334500/TraesCS2D02G597400/TraesCS6B02G405200	4	BP
GO:0051445	regulation of meiotic cell cycle	4/3402	97/107890	0.366094	0.865614	0.814354	TraesCS7A02G208200/TraesCS3D02G164600/TraesCS7B02G115400/TraesCS6B02G233700	4	BP
GO:0032200	telomere organization	14/3402	395/107890	0.366208	0.865614	0.814354	TraesCS6D02G092000/TraesCS1B02G328200/TraesCS6B02G311300/TraesCS6B02G378200/TraesCS6B02G432500/TraesCS6B02G419100/TraesCS6B02G333700/TraesCS6B02G431500/TraesCS6B02G399000/TraesCS6B02G366400/TraesCS6B02G353100/TraesCS6B02G351900/TraesCS6B02G356900/TraesCS3A02G211500	14	BP
GO:1902533	positive regulation of intracellular signal transduction	11/3402	305/107890	0.368346	0.868701	0.817258	TraesCS7D02G150200/TraesCS2D02G462000/TraesCS2B02G483400/TraesCS2A02G461800/TraesCS6B02G379500/TraesCS6B02G358800/TraesCS6B02G352700/TraesCS6B02G228600/TraesCS6B02G456300/TraesCS5B02G154600/TraesCS1D02G191800	11	BP
GO:0031503	protein-containing complex localization	15/3402	426/107890	0.368573	0.868701	0.817258	TraesCS2D02G594500/TraesCS3B02G487900/TraesCS6B02G083500/TraesCSU02G036500/TraesCS1B02G231900/TraesCS7A02G215800/TraesCS1A02G246000/TraesCS6B02G391200/TraesCS6B02G239100/TraesCS6B02G363200/TraesCS6B02G337900/TraesCS6B02G456000/TraesCS6B02G461200/TraesCS6B02G373300/TraesCS6A02G309600	15	BP
GO:0006821	chloride transport	3/3402	69/107890	0.371521	0.868701	0.817258	TraesCS6D02G264100/TraesCS6B02G419400/TraesCS6A02G190200	3	BP
GO:0030641	regulation of cellular pH	3/3402	69/107890	0.371521	0.868701	0.817258	TraesCS7A02G242300/TraesCS3A02G210400/TraesCS4D02G147600	3	BP
GO:0051453	regulation of intracellular pH	3/3402	69/107890	0.371521	0.868701	0.817258	TraesCS7A02G242300/TraesCS3A02G210400/TraesCS4D02G147600	3	BP
GO:0006591	ornithine metabolic process	2/3402	41/107890	0.372301	0.868701	0.817258	TraesCS6D02G232400/TraesCS6A02G250600	2	BP
GO:0031929	TOR signaling	2/3402	41/107890	0.372301	0.868701	0.817258	TraesCS6B02G241500/TraesCS6B02G405200	2	BP
GO:0035282	segmentation	2/3402	41/107890	0.372301	0.868701	0.817258	TraesCS6B02G350800/TraesCS6B02G405200	2	BP
GO:0042063	gliogenesis	2/3402	41/107890	0.372301	0.868701	0.817258	TraesCS6D02G366500/TraesCS6B02G421000	2	BP
GO:0042822	pyridoxal phosphate metabolic process	2/3402	41/107890	0.372301	0.868701	0.817258	TraesCS2D02G267800/TraesCS4D02G133600	2	BP
GO:0042823	pyridoxal phosphate biosynthetic process	2/3402	41/107890	0.372301	0.868701	0.817258	TraesCS2D02G267800/TraesCS4D02G133600	2	BP
GO:0044804	autophagy of nucleus	2/3402	41/107890	0.372301	0.868701	0.817258	TraesCS6B02G386200/TraesCS6B02G366600	2	BP
GO:0046660	female sex differentiation	2/3402	41/107890	0.372301	0.868701	0.817258	TraesCS6D02G366500/TraesCS6B02G421000	2	BP
GO:0071786	endoplasmic reticulum tubular network organization	2/3402	41/107890	0.372301	0.868701	0.817258	TraesCS6D02G213300/TraesCS1B02G393700	2	BP
GO:0006298	mismatch repair	4/3402	98/107890	0.373269	0.868874	0.817421	TraesCS6D02G357600/TraesCS1B02G328200/TraesCS6B02G235600/TraesCS6B02G235900	4	BP
GO:0009960	endosperm development	4/3402	98/107890	0.373269	0.868874	0.817421	TraesCS6B02G335200/TraesCS6B02G356900/TraesCS6B02G455400/TraesCS5D02G181400	4	BP
GO:0051348	negative regulation of transferase activity	13/3402	367/107890	0.37436	0.868874	0.817421	TraesCS6A02G037000/TraesCS1D02G338800/TraesCS6B02G127100/TraesCS4B02G177800/TraesCS6D02G083500/TraesCS6A02G099000/TraesCS1A02G417700/TraesCS6B02G386600/TraesCS6B02G452700/TraesCS6B02G452500/TraesCS6B02G345300/TraesCS6B02G225400/TraesCS5B02G159300	13	BP
GO:0043401	steroid hormone mediated signaling pathway	12/3402	337/107890	0.375418	0.868874	0.817421	TraesCS1B02G262200/TraesCS1B02G255700/TraesCS2B02G463300/TraesCS3B02G551200/TraesCS7A02G220700/TraesCS2A02G521500/TraesCS5B02G388900/TraesCS3B02G525200/TraesCS6B02G388600/TraesCS6B02G343900/TraesCS6B02G223700/TraesCS6B02G240900	12	BP
GO:0070588	calcium ion transmembrane transport	5/3402	128/107890	0.378315	0.868874	0.817421	TraesCS6D02G204000/TraesCS5B02G276500/TraesCSU02G140000/TraesCS6B02G344100/TraesCS6B02G250200	5	BP
GO:0048439	flower morphogenesis	12/3402	338/107890	0.379225	0.868874	0.817421	TraesCS6D02G361900/TraesCS6D02G208400/TraesCS4A02G362100/TraesCS2A02G168900/TraesCS3D02G394800/TraesCS3B02G135800/TraesCS6B02G414700/TraesCS3D02G162700/TraesCS6B02G466700/TraesCS6B02G472100/TraesCS2D02G378900/TraesCS4D02G120400	12	BP
GO:0006772	thiamine metabolic process	3/3402	70/107890	0.38012	0.868874	0.817421	TraesCS1B02G245400/TraesCS3A02G449200/TraesCS6B02G333700	3	BP
GO:0007369	gastrulation	3/3402	70/107890	0.38012	0.868874	0.817421	TraesCS6D02G225900/TraesCS4B02G348300/TraesCS6B02G350800	3	BP
GO:0042723	thiamine-containing compound metabolic process	3/3402	70/107890	0.38012	0.868874	0.817421	TraesCS1B02G245400/TraesCS3A02G449200/TraesCS6B02G333700	3	BP
GO:0001751	compound eye photoreceptor cell differentiation	1/3402	15/107890	0.381607	0.868874	0.817421	TraesCS6B02G377200	1	BP
GO:0007028	cytoplasm organization	1/3402	15/107890	0.381607	0.868874	0.817421	TraesCS4B02G109300	1	BP
GO:0009831	plant-type cell wall modification involved in multidimensional cell growth	1/3402	15/107890	0.381607	0.868874	0.817421	TraesCS3D02G164400	1	BP
GO:0010113	negative regulation of systemic acquired resistance	1/3402	15/107890	0.381607	0.868874	0.817421	TraesCS5B02G153300	1	BP
GO:0015746	citrate transport	1/3402	15/107890	0.381607	0.868874	0.817421	TraesCS1B02G315900	1	BP
GO:0031114	regulation of microtubule depolymerization	1/3402	15/107890	0.381607	0.868874	0.817421	TraesCS3D02G164500	1	BP
GO:0032491	detection of molecule of fungal origin	1/3402	15/107890	0.381607	0.868874	0.817421	TraesCS7A02G264400	1	BP
GO:0034086	maintenance of sister chromatid cohesion	1/3402	15/107890	0.381607	0.868874	0.817421	TraesCS6B02G399000	1	BP
GO:0034497	protein localization to phagophore assembly site	1/3402	15/107890	0.381607	0.868874	0.817421	TraesCS6B02G386200	1	BP
GO:0048312	intracellular distribution of mitochondria	1/3402	15/107890	0.381607	0.868874	0.817421	TraesCS6B02G387400	1	BP
GO:0048706	embryonic skeletal system development	1/3402	15/107890	0.381607	0.868874	0.817421	TraesCS4D02G126400	1	BP
GO:0050686	negative regulation of mRNA processing	1/3402	15/107890	0.381607	0.868874	0.817421	TraesCS4B02G204800	1	BP
GO:0070278	extracellular matrix constituent secretion	1/3402	15/107890	0.381607	0.868874	0.817421	TraesCS3B02G162400	1	BP
GO:0070920	regulation of production of small RNA involved in gene silencing by RNA	1/3402	15/107890	0.381607	0.868874	0.817421	TraesCS3D02G165900	1	BP
GO:0071277	cellular response to calcium ion	1/3402	15/107890	0.381607	0.868874	0.817421	TraesCS6D02G271900	1	BP
GO:1901004	ubiquinone-6 metabolic process	1/3402	15/107890	0.381607	0.868874	0.817421	TraesCS6B02G430100	1	BP
GO:1901006	ubiquinone-6 biosynthetic process	1/3402	15/107890	0.381607	0.868874	0.817421	TraesCS6B02G430100	1	BP
GO:1902476	chloride transmembrane transport	1/3402	15/107890	0.381607	0.868874	0.817421	TraesCS6A02G190200	1	BP
GO:0009303	rRNA transcription	2/3402	42/107890	0.383619	0.871479	0.819871	TraesCS6D02G325000/TraesCS6B02G376100	2	BP
GO:0003333	amino acid transmembrane transport	14/3402	400/107890	0.383695	0.871479	0.819871	TraesCS7A02G285000/TraesCS6D02G226700/TraesCS6D02G235500/TraesCS6D02G331400/TraesCS5A02G115100/TraesCS3B02G441200/TraesCS5D02G125700/TraesCS4B02G100800/TraesCS5B02G120800/TraesCS2D02G324300/TraesCS7A02G464900/TraesCS2D02G211100/TraesCS3B02G441300/TraesCS6B02G382000	14	BP
GO:0048598	embryonic morphogenesis	13/3402	370/107890	0.385301	0.871479	0.819871	TraesCS6D02G213300/TraesCS6D02G239600/TraesCS1B02G316500/TraesCS6D02G254100/TraesCS5B02G482400/TraesCS6D02G225900/TraesCS2A02G521500/TraesCS4B02G348300/TraesCS6B02G337300/TraesCS6B02G342700/TraesCS6B02G350800/TraesCS4D02G126400/TraesCS5B02G177600	13	BP
GO:0006312	mitotic recombination	9/3402	249/107890	0.386357	0.871479	0.819871	TraesCS7A02G255400/TraesCS6D02G341400/TraesCS1B02G328200/TraesCS6B02G239100/TraesCS6B02G366400/TraesCS6B02G353100/TraesCS6B02G356900/TraesCS5B02G155000/TraesCS5B02G156700	9	BP
GO:0048534	hematopoietic or lymphoid organ development	9/3402	249/107890	0.386357	0.871479	0.819871	TraesCS1A02G391900/TraesCS1D02G400000/TraesCS1B02G420000/TraesCS5D02G482600/TraesCS3D02G166200/TraesCS6B02G350800/TraesCS6B02G366400/TraesCS6B02G387300/TraesCS4D02G145700	9	BP
GO:0007190	activation of adenylate cyclase activity	7/3402	189/107890	0.387074	0.871479	0.819871	TraesCS5B02G345400/TraesCS2B02G131200/TraesCS2A02G112500/TraesCS6B02G452200/TraesCS6B02G451000/TraesCS4B02G173700/TraesCS6B02G229000	7	BP
GO:0007044	cell-substrate junction assembly	4/3402	100/107890	0.387597	0.871479	0.819871	TraesCS2A02G371600/TraesCS2B02G388800/TraesCS2D02G367900/TraesCS2D02G368000	4	BP
GO:0048041	focal adhesion assembly	4/3402	100/107890	0.387597	0.871479	0.819871	TraesCS2A02G371600/TraesCS2B02G388800/TraesCS2D02G367900/TraesCS2D02G368000	4	BP
GO:0071428	rRNA-containing ribonucleoprotein complex export from nucleus	4/3402	100/107890	0.387597	0.871479	0.819871	TraesCS2D02G594500/TraesCS3B02G487900/TraesCSU02G036500/TraesCS1B02G231900	4	BP
GO:0150115	cell-substrate junction organization	4/3402	100/107890	0.387597	0.871479	0.819871	TraesCS2A02G371600/TraesCS2B02G388800/TraesCS2D02G367900/TraesCS2D02G368000	4	BP
GO:1902905	positive regulation of supramolecular fiber organization	17/3402	493/107890	0.388181	0.871479	0.819871	TraesCS6D02G189300/TraesCS6D02G194100/TraesCS6D02G291400/TraesCS7A02G215800/TraesCS7A02G518700/TraesCS6A02G312000/TraesCS2A02G168900/TraesCS5A02G515000/TraesCS3B02G135800/TraesCS6B02G240500/TraesCS3A02G210100/TraesCS6B02G226700/TraesCS6B02G432000/TraesCS7A02G414500/TraesCS6B02G466700/TraesCS4B02G173500/TraesCS3D02G164500	17	BP
GO:0001568	blood vessel development	3/3402	71/107890	0.388693	0.871479	0.819871	TraesCS1B02G270100/TraesCS5D02G334500/TraesCS6B02G405200	3	BP
GO:0019935	cyclic-nucleotide-mediated signaling	3/3402	71/107890	0.388693	0.871479	0.819871	TraesCS5B02G345400/TraesCS4B02G173700/TraesCS6B02G229000	3	BP
GO:0042110	T cell activation	3/3402	71/107890	0.388693	0.871479	0.819871	TraesCS5D02G482600/TraesCS6B02G344100/TraesCS4D02G091500	3	BP
GO:0034755	iron ion transmembrane transport	5/3402	130/107890	0.390835	0.871479	0.819871	TraesCS2D02G594500/TraesCSU02G036500/TraesCS1B02G231900/TraesCS6D02G223000/TraesCS7A02G420900	5	BP
GO:0070192	chromosome organization involved in meiotic cell cycle	12/3402	342/107890	0.39449	0.871479	0.819871	TraesCS7A02G255400/TraesCS7A02G233700/TraesCS7A02G233900/TraesCS6D02G341400/TraesCS2B02G356200/TraesCS1B02G328200/TraesCS6B02G333700/TraesCS6B02G399000/TraesCS6B02G366400/TraesCS6B02G351900/TraesCS6B02G356900/TraesCS5B02G373300	12	BP
GO:0007160	cell-matrix adhesion	4/3402	101/107890	0.394745	0.871479	0.819871	TraesCS2A02G371600/TraesCS2B02G388800/TraesCS2D02G367900/TraesCS2D02G368000	4	BP
GO:0051249	regulation of lymphocyte activation	4/3402	101/107890	0.394745	0.871479	0.819871	TraesCS2D02G597400/TraesCS5D02G482600/TraesCS6B02G452200/TraesCS4D02G091500	4	BP
GO:0072525	pyridine-containing compound biosynthetic process	4/3402	101/107890	0.394745	0.871479	0.819871	TraesCS7A02G278400/TraesCS2D02G267800/TraesCS3A02G495300/TraesCS4D02G133600	4	BP
GO:0002097	tRNA wobble base modification	2/3402	43/107890	0.394848	0.871479	0.819871	TraesCS6D02G282700/TraesCS6B02G333000	2	BP
GO:0006122	mitochondrial electron transport, ubiquinol to cytochrome c	2/3402	43/107890	0.394848	0.871479	0.819871	TraesCS7A02G278100/TraesCS7B02G175500	2	BP
GO:0033273	response to vitamin	2/3402	43/107890	0.394848	0.871479	0.819871	TraesCS6A02G334800/TraesCS6B02G345700	2	BP
GO:0071158	positive regulation of cell cycle arrest	2/3402	43/107890	0.394848	0.871479	0.819871	TraesCS7B02G321900/TraesCS6B02G356400	2	BP
GO:0072331	signal transduction by p53 class mediator	2/3402	43/107890	0.394848	0.871479	0.819871	TraesCS7B02G321900/TraesCS6B02G356400	2	BP
GO:0110154	RNA decapping	2/3402	43/107890	0.394848	0.871479	0.819871	TraesCS6B02G412000/TraesCS4B02G117300	2	BP
GO:0110156	methylguanosine-cap decapping	2/3402	43/107890	0.394848	0.871479	0.819871	TraesCS6B02G412000/TraesCS4B02G117300	2	BP
GO:0051168	nuclear export	16/3402	465/107890	0.396728	0.871479	0.819871	TraesCS2D02G594500/TraesCS3B02G487900/TraesCS6B02G083500/TraesCSU02G036500/TraesCS1B02G231900/TraesCS7A02G215800/TraesCS5D02G482800/TraesCS5B02G095700/TraesCS6B02G391200/TraesCS6B02G239100/TraesCS6B02G363200/TraesCS6B02G337900/TraesCS4B02G173400/TraesCS6B02G456000/TraesCS6B02G373300/TraesCS6A02G309600	16	BP
GO:0042761	very long-chain fatty acid biosynthetic process	5/3402	131/107890	0.397088	0.871479	0.819871	TraesCS6D02G194600/TraesCS7A02G221300/TraesCS4B02G039000/TraesCS7A02G221500/TraesCS6B02G241000	5	BP
GO:0006949	syncytium formation	3/3402	72/107890	0.397236	0.871479	0.819871	TraesCS1A02G300200/TraesCS6B02G336500/TraesCS6B02G427000	3	BP
GO:0046653	tetrahydrofolate metabolic process	3/3402	72/107890	0.397236	0.871479	0.819871	TraesCS7A02G276800/TraesCS3D02G167700/TraesCS5A02G276200	3	BP
GO:0005977	glycogen metabolic process	7/3402	191/107890	0.397376	0.871479	0.819871	TraesCS6D02G211500/TraesCS5B02G132500/TraesCS5D02G140600/TraesCS4B02G179300/TraesCS2B02G109800/TraesCS6B02G336400/TraesCS3A02G211000	7	BP
GO:0051495	positive regulation of cytoskeleton organization	17/3402	496/107890	0.397687	0.871479	0.819871	TraesCS6D02G189300/TraesCS6D02G194100/TraesCS6D02G291400/TraesCS7A02G215800/TraesCS7A02G518700/TraesCS6A02G312000/TraesCS2A02G168900/TraesCS5A02G515000/TraesCS3B02G135800/TraesCS6B02G240500/TraesCS3A02G210100/TraesCS6B02G226700/TraesCS6B02G432000/TraesCS7A02G414500/TraesCS6B02G466700/TraesCS4B02G173500/TraesCS3D02G164500	17	BP
GO:0045489	pectin biosynthetic process	6/3402	161/107890	0.397698	0.871479	0.819871	TraesCS6D02G297600/TraesCS6D02G258100/TraesCS7A02G225100/TraesCS1B02G238600/TraesCS6B02G348700/TraesCS5B02G152100	6	BP
GO:0071383	cellular response to steroid hormone stimulus	12/3402	343/107890	0.398314	0.871479	0.819871	TraesCS1B02G262200/TraesCS1B02G255700/TraesCS2B02G463300/TraesCS3B02G551200/TraesCS7A02G220700/TraesCS2A02G521500/TraesCS5B02G388900/TraesCS3B02G525200/TraesCS6B02G388600/TraesCS6B02G343900/TraesCS6B02G223700/TraesCS6B02G240900	12	BP
GO:0000718	nucleotide-excision repair, DNA damage removal	1/3402	16/107890	0.401109	0.871479	0.819871	TraesCS6B02G366400	1	BP
GO:0006208	pyrimidine nucleobase catabolic process	1/3402	16/107890	0.401109	0.871479	0.819871	TraesCS4D02G145000	1	BP
GO:0007492	endoderm development	1/3402	16/107890	0.401109	0.871479	0.819871	TraesCS6B02G350800	1	BP
GO:0010031	circumnutation	1/3402	16/107890	0.401109	0.871479	0.819871	TraesCS6B02G341700	1	BP
GO:0015744	succinate transport	1/3402	16/107890	0.401109	0.871479	0.819871	TraesCS5B02G243600	1	BP
GO:0019441	tryptophan catabolic process to kynurenine	1/3402	16/107890	0.401109	0.871479	0.819871	TraesCS5B02G158200	1	BP
GO:0019860	uracil metabolic process	1/3402	16/107890	0.401109	0.871479	0.819871	TraesCS4D02G145000	1	BP
GO:0043270	positive regulation of ion transport	1/3402	16/107890	0.401109	0.871479	0.819871	TraesCS5B02G156800	1	BP
GO:0043279	response to alkaloid	1/3402	16/107890	0.401109	0.871479	0.819871	TraesCS2B02G429300	1	BP
GO:0043392	negative regulation of DNA binding	1/3402	16/107890	0.401109	0.871479	0.819871	TraesCS6D02G276500	1	BP
GO:0044349	DNA excision	1/3402	16/107890	0.401109	0.871479	0.819871	TraesCS6B02G366400	1	BP
GO:0048482	plant ovule morphogenesis	1/3402	16/107890	0.401109	0.871479	0.819871	TraesCS5B02G115100	1	BP
GO:0048762	mesenchymal cell differentiation	1/3402	16/107890	0.401109	0.871479	0.819871	TraesCS6B02G350800	1	BP
GO:0051100	negative regulation of binding	1/3402	16/107890	0.401109	0.871479	0.819871	TraesCS6D02G276500	1	BP
GO:0070189	kynurenine metabolic process	1/3402	16/107890	0.401109	0.871479	0.819871	TraesCS5B02G158200	1	BP
GO:0071422	succinate transmembrane transport	1/3402	16/107890	0.401109	0.871479	0.819871	TraesCS5B02G243600	1	BP
GO:0071486	cellular response to high light intensity	1/3402	16/107890	0.401109	0.871479	0.819871	TraesCS2B02G553600	1	BP
GO:0080141	regulation of jasmonic acid biosynthetic process	1/3402	16/107890	0.401109	0.871479	0.819871	TraesCS6B02G411500	1	BP
GO:1900426	positive regulation of defense response to bacterium	1/3402	16/107890	0.401109	0.871479	0.819871	TraesCS6D02G179200	1	BP
GO:0007018	microtubule-based movement	14/3402	405/107890	0.401271	0.871479	0.819871	TraesCS6B02G139400/TraesCS6D02G365200/TraesCS1B02G256100/TraesCS3D02G038700/TraesCS5B02G222200/TraesCS6B02G466400/TraesCS6B02G417400/TraesCS6B02G415600/TraesCS6B02G365300/TraesCS6B02G461200/TraesCS5B02G156500/TraesCS5B02G159100/TraesCS3D02G183100/TraesCS4D02G147500	14	BP
GO:0009163	nucleoside biosynthetic process	4/3402	102/107890	0.40188	0.872056	0.820414	TraesCS6D02G392800/TraesCS6B02G455100/TraesCS2D02G130200/TraesCS5D02G424700	4	BP
GO:0006887	exocytosis	15/3402	436/107890	0.402373	0.872381	0.82072	TraesCS7A02G253000/TraesCS7A02G208500/TraesCS2A02G540900/TraesCS4B02G106200/TraesCS7A02G191400/TraesCS6D02G146200/TraesCS7B02G325100/TraesCS3D02G165300/TraesCS3A02G205700/TraesCS6B02G338000/TraesCS6B02G432000/TraesCS6B02G387300/TraesCS4B02G115200/TraesCS6B02G333500/TraesCS4D02G112900	15	BP
GO:0010927	cellular component assembly involved in morphogenesis	11/3402	314/107890	0.404352	0.87498	0.823165	TraesCS6D02G237200/TraesCS7A02G250200/TraesCS6D02G230400/TraesCS6A02G151700/TraesCS3B02G551200/TraesCS6D02G248000/TraesCS7B02G048700/TraesCS5B02G276500/TraesCS2B02G291100/TraesCS6B02G224000/TraesCS6B02G468200	11	BP
GO:0043408	regulation of MAPK cascade	11/3402	314/107890	0.404352	0.87498	0.823165	TraesCS7D02G150200/TraesCS2D02G462000/TraesCS6D02G276500/TraesCS2B02G483400/TraesCS2A02G461800/TraesCS6B02G379500/TraesCS6B02G358800/TraesCS6B02G352700/TraesCS6B02G235500/TraesCS5B02G154600/TraesCS1D02G191800	11	BP
GO:0090056	regulation of chlorophyll metabolic process	3/3402	73/107890	0.405747	0.87498	0.823165	TraesCS7A02G212000/TraesCS7B02G118900/TraesCS6B02G233800	3	BP
GO:0019079	viral genome replication	2/3402	44/107890	0.405983	0.87498	0.823165	TraesCS6D02G240800/TraesCS2D02G496900	2	BP
GO:0031099	regeneration	2/3402	44/107890	0.405983	0.87498	0.823165	TraesCS6D02G199500/TraesCS2A02G350900	2	BP
GO:0072529	pyrimidine-containing compound catabolic process	2/3402	44/107890	0.405983	0.87498	0.823165	TraesCS4D02G145000/TraesCS7B02G176500	2	BP
GO:1900055	regulation of leaf senescence	2/3402	44/107890	0.405983	0.87498	0.823165	TraesCS6D02G220700/TraesCS7B02G101500	2	BP
GO:1903409	reactive oxygen species biosynthetic process	10/3402	284/107890	0.406559	0.875479	0.823635	TraesCS6D02G306000/TraesCS6A02G326200/TraesCS4A02G315000/TraesCS6B02G356800/TraesCS6B02G415700/TraesCS6B02G436400/TraesCS6B02G376200/TraesCS1D02G088700/TraesCS6B02G270400/TraesCS4D02G133700	10	BP
GO:0010417	glucuronoxylan biosynthetic process	3/3402	74/107890	0.414221	0.876919	0.824989	TraesCS3B02G082700/TraesCS4A02G107400/TraesCS4D02G197300	3	BP
GO:0018105	peptidyl-serine phosphorylation	3/3402	74/107890	0.414221	0.876919	0.824989	TraesCS5A02G225300/TraesCS2A02G106500/TraesCS6B02G413500	3	BP
GO:0055083	monovalent inorganic anion homeostasis	3/3402	74/107890	0.414221	0.876919	0.824989	TraesCS2D02G284700/TraesCS2B02G303200/TraesCS2B02G430000	3	BP
GO:1902532	negative regulation of intracellular signal transduction	6/3402	164/107890	0.414551	0.876919	0.824989	TraesCS2A02G542700/TraesCS2B02G448100/TraesCS2D02G425700/TraesCS6B02G439600/TraesCS6B02G335200/TraesCS6B02G235500	6	BP
GO:0002684	positive regulation of immune system process	10/3402	286/107890	0.415013	0.876919	0.824989	TraesCS6A02G334800/TraesCS5A02G478500/TraesCS5B02G491500/TraesCS2B02G448100/TraesCS6D02G229200/TraesCS6D02G225500/TraesCS3A02G325400/TraesCS2D02G425700/TraesCS7A02G419900/TraesCS4D02G121300	10	BP
GO:0018209	peptidyl-serine modification	4/3402	104/107890	0.416101	0.876919	0.824989	TraesCS5A02G225300/TraesCS2A02G106500/TraesCS6B02G413500/TraesCS6B02G412200	4	BP
GO:0009092	homoserine metabolic process	2/3402	45/107890	0.417016	0.876919	0.824989	TraesCS6B02G467000/TraesCS5B02G158700	2	BP
GO:0010100	negative regulation of photomorphogenesis	2/3402	45/107890	0.417016	0.876919	0.824989	TraesCS3A02G210100/TraesCS6B02G356400	2	BP
GO:0010375	stomatal complex patterning	2/3402	45/107890	0.417016	0.876919	0.824989	TraesCS6B02G379500/TraesCS2A02G357100	2	BP
GO:0046651	lymphocyte proliferation	2/3402	45/107890	0.417016	0.876919	0.824989	TraesCS6B02G344100/TraesCS4D02G091500	2	BP
GO:0051026	chiasma assembly	2/3402	45/107890	0.417016	0.876919	0.824989	TraesCS1B02G328200/TraesCS6B02G366400	2	BP
GO:0062014	negative regulation of small molecule metabolic process	2/3402	45/107890	0.417016	0.876919	0.824989	TraesCS6B02G385200/TraesCS6B02G226200	2	BP
GO:0000022	mitotic spindle elongation	1/3402	17/107890	0.419996	0.876919	0.824989	TraesCS7B02G176600	1	BP
GO:0002576	platelet degranulation	1/3402	17/107890	0.419996	0.876919	0.824989	TraesCS3A02G205700	1	BP
GO:0006919	activation of cysteine-type endopeptidase activity involved in apoptotic process	1/3402	17/107890	0.419996	0.876919	0.824989	TraesCS6B02G335200	1	BP
GO:0007019	microtubule depolymerization	1/3402	17/107890	0.419996	0.876919	0.824989	TraesCS3D02G164500	1	BP
GO:0010387	COP9 signalosome assembly	1/3402	17/107890	0.419996	0.876919	0.824989	TraesCS7A02G241300	1	BP
GO:0010618	aerenchyma formation	1/3402	17/107890	0.419996	0.876919	0.824989	TraesCS7A02G310500	1	BP
GO:0015712	hexose phosphate transport	1/3402	17/107890	0.419996	0.876919	0.824989	TraesCS2D02G226000	1	BP
GO:0015760	glucose-6-phosphate transport	1/3402	17/107890	0.419996	0.876919	0.824989	TraesCS2D02G226000	1	BP
GO:0016120	carotene biosynthetic process	1/3402	17/107890	0.419996	0.876919	0.824989	TraesCS3A02G208800	1	BP
GO:0019408	dolichol biosynthetic process	1/3402	17/107890	0.419996	0.876919	0.824989	TraesCS6B02G352400	1	BP
GO:0031120	snRNA pseudouridine synthesis	1/3402	17/107890	0.419996	0.876919	0.824989	TraesCS6D02G204400	1	BP
GO:0040031	snRNA modification	1/3402	17/107890	0.419996	0.876919	0.824989	TraesCS6D02G204400	1	BP
GO:0042461	photoreceptor cell development	1/3402	17/107890	0.419996	0.876919	0.824989	TraesCS6B02G377200	1	BP
GO:0042462	eye photoreceptor cell development	1/3402	17/107890	0.419996	0.876919	0.824989	TraesCS6B02G377200	1	BP
GO:0043280	positive regulation of cysteine-type endopeptidase activity involved in apoptotic process	1/3402	17/107890	0.419996	0.876919	0.824989	TraesCS6B02G335200	1	BP
GO:0043617	cellular response to sucrose starvation	1/3402	17/107890	0.419996	0.876919	0.824989	TraesCS5B02G152600	1	BP
GO:0045053	protein retention in Golgi apparatus	1/3402	17/107890	0.419996	0.876919	0.824989	TraesCS6B02G224600	1	BP
GO:0046085	adenosine metabolic process	1/3402	17/107890	0.419996	0.876919	0.824989	TraesCS2D02G130200	1	BP
GO:0050779	RNA destabilization	1/3402	17/107890	0.419996	0.876919	0.824989	TraesCS7B02G114200	1	BP
GO:0061157	mRNA destabilization	1/3402	17/107890	0.419996	0.876919	0.824989	TraesCS7B02G114200	1	BP
GO:0072531	pyrimidine-containing compound transmembrane transport	1/3402	17/107890	0.419996	0.876919	0.824989	TraesCS7D02G466900	1	BP
GO:0080140	regulation of jasmonic acid metabolic process	1/3402	17/107890	0.419996	0.876919	0.824989	TraesCS6B02G411500	1	BP
GO:0097202	activation of cysteine-type endopeptidase activity	1/3402	17/107890	0.419996	0.876919	0.824989	TraesCS6B02G335200	1	BP
GO:0097428	protein maturation by iron-sulfur cluster transfer	1/3402	17/107890	0.419996	0.876919	0.824989	TraesCS6B02G224200	1	BP
GO:2001056	positive regulation of cysteine-type endopeptidase activity	1/3402	17/107890	0.419996	0.876919	0.824989	TraesCS6B02G335200	1	BP
GO:0010189	vitamin E biosynthetic process	3/3402	75/107890	0.422656	0.879581	0.827494	TraesCS6D02G245200/TraesCS6B02G336300/TraesCS6B02G369300	3	BP
GO:0040035	hermaphrodite genitalia development	3/3402	75/107890	0.422656	0.879581	0.827494	TraesCS6D02G190000/TraesCS6B02G225700/TraesCS4D02G128200	3	BP
GO:0061013	regulation of mRNA catabolic process	3/3402	75/107890	0.422656	0.879581	0.827494	TraesCS4B02G204800/TraesCS7B02G114200/TraesCS5B02G159400	3	BP
GO:0080170	hydrogen peroxide transmembrane transport	3/3402	75/107890	0.422656	0.879581	0.827494	TraesCS7A02G215700/TraesCS4D02G344300/TraesCS4B02G349500	3	BP
GO:0005978	glycogen biosynthetic process	4/3402	105/107890	0.423183	0.879958	0.827848	TraesCS6D02G211500/TraesCS4B02G179300/TraesCS2B02G109800/TraesCS6B02G336400	4	BP
GO:0007178	transmembrane receptor protein serine/threonine kinase signaling pathway	13/3402	381/107890	0.425618	0.883637	0.831309	TraesCS2A02G371600/TraesCS2B02G388800/TraesCS2D02G367900/TraesCS6D02G092000/TraesCS6A02G406200/TraesCS2D02G462000/TraesCS2D02G368000/TraesCS6D02G225900/TraesCS2B02G483400/TraesCS2A02G461800/TraesCS2D02G597400/TraesCS5D02G482600/TraesCS6B02G223700	13	BP
GO:0034330	cell junction organization	6/3402	166/107890	0.425757	0.883637	0.831309	TraesCS2A02G371600/TraesCS2B02G388800/TraesCS2D02G367900/TraesCS2D02G368000/TraesCS6B02G377200/TraesCS4D02G126400	6	BP
GO:0009200	deoxyribonucleoside triphosphate metabolic process	2/3402	46/107890	0.427945	0.883637	0.831309	TraesCS6B02G410800/TraesCS6B02G381500	2	BP
GO:0043666	regulation of phosphoprotein phosphatase activity	2/3402	46/107890	0.427945	0.883637	0.831309	TraesCS7D02G364600/TraesCS3A02G210300	2	BP
GO:0042692	muscle cell differentiation	5/3402	136/107890	0.42823	0.883637	0.831309	TraesCS3B02G414100/TraesCS6B02G452800/TraesCS3D02G166900/TraesCS4D02G126400/TraesCS5B02G156800	5	BP
GO:0000291	nuclear-transcribed mRNA catabolic process, exonucleolytic	3/3402	76/107890	0.431049	0.883637	0.831309	TraesCS2D02G597200/TraesCS2A02G583000/TraesCS6B02G349400	3	BP
GO:1901401	regulation of tetrapyrrole metabolic process	3/3402	76/107890	0.431049	0.883637	0.831309	TraesCS7A02G212000/TraesCS7B02G118900/TraesCS6B02G233800	3	BP
GO:0016998	cell wall macromolecule catabolic process	11/3402	321/107890	0.432448	0.883637	0.831309	TraesCS7A02G264400/TraesCS6D02G240100/TraesCS6D02G307700/TraesCS6D02G199500/TraesCS2A02G350900/TraesCS3A02G471900/TraesCS6B02G197000/TraesCS1D02G392100/TraesCS3D02G467300/TraesCS6B02G359500/TraesCS6B02G359300	11	BP
GO:0008406	gonad development	5/3402	137/107890	0.434423	0.883637	0.831309	TraesCS6D02G366500/TraesCS6D02G190000/TraesCS6B02G225700/TraesCS6B02G421000/TraesCS4D02G128200	5	BP
GO:2000070	regulation of response to water deprivation	4/3402	107/107890	0.437281	0.883637	0.831309	TraesCS3B02G439600/TraesCS5A02G468300/TraesCS5D02G378400/TraesCS5B02G153300	4	BP
GO:0000389	mRNA 3'-splice site recognition	1/3402	18/107890	0.438288	0.883637	0.831309	TraesCS6D02G197000	1	BP
GO:0006045	N-acetylglucosamine biosynthetic process	1/3402	18/107890	0.438288	0.883637	0.831309	TraesCS4D02G126400	1	BP
GO:0006751	glutathione catabolic process	1/3402	18/107890	0.438288	0.883637	0.831309	TraesCS6B02G337600	1	BP
GO:0007631	feeding behavior	1/3402	18/107890	0.438288	0.883637	0.831309	TraesCS6D02G131200	1	BP
GO:0010390	histone monoubiquitination	1/3402	18/107890	0.438288	0.883637	0.831309	TraesCS6B02G350800	1	BP
GO:0016539	intein-mediated protein splicing	1/3402	18/107890	0.438288	0.883637	0.831309	TraesCS6D02G232000	1	BP
GO:0016540	protein autoprocessing	1/3402	18/107890	0.438288	0.883637	0.831309	TraesCS1B02G233700	1	BP
GO:0030908	protein splicing	1/3402	18/107890	0.438288	0.883637	0.831309	TraesCS6D02G232000	1	BP
GO:0034484	raffinose catabolic process	1/3402	18/107890	0.438288	0.883637	0.831309	TraesCS3D02G116400	1	BP
GO:0034724	DNA replication-independent nucleosome organization	1/3402	18/107890	0.438288	0.883637	0.831309	TraesCS1A02G246000	1	BP
GO:0035337	fatty-acyl-CoA metabolic process	1/3402	18/107890	0.438288	0.883637	0.831309	TraesCS2B02G291100	1	BP
GO:0043096	purine nucleobase salvage	1/3402	18/107890	0.438288	0.883637	0.831309	TraesCS2D02G130200	1	BP
GO:0045055	regulated exocytosis	1/3402	18/107890	0.438288	0.883637	0.831309	TraesCS3A02G205700	1	BP
GO:0051101	regulation of DNA binding	1/3402	18/107890	0.438288	0.883637	0.831309	TraesCS6D02G276500	1	BP
GO:0051446	positive regulation of meiotic cell cycle	1/3402	18/107890	0.438288	0.883637	0.831309	TraesCS6B02G233700	1	BP
GO:0051984	positive regulation of chromosome segregation	1/3402	18/107890	0.438288	0.883637	0.831309	TraesCS6B02G356900	1	BP
GO:0060003	copper ion export	1/3402	18/107890	0.438288	0.883637	0.831309	TraesCS2B02G429200	1	BP
GO:0080064	4,4-dimethyl-9beta,19-cyclopropylsterol oxidation	1/3402	18/107890	0.438288	0.883637	0.831309	TraesCS5A02G503600	1	BP
GO:0080065	4-alpha-methyl-delta7-sterol oxidation	1/3402	18/107890	0.438288	0.883637	0.831309	TraesCS5A02G503600	1	BP
GO:1901031	regulation of response to reactive oxygen species	1/3402	18/107890	0.438288	0.883637	0.831309	TraesCS6B02G371500	1	BP
GO:1901073	glucosamine-containing compound biosynthetic process	1/3402	18/107890	0.438288	0.883637	0.831309	TraesCS4D02G126400	1	BP
GO:2000121	regulation of removal of superoxide radicals	1/3402	18/107890	0.438288	0.883637	0.831309	TraesCS6B02G371500	1	BP
GO:0008015	blood circulation	2/3402	47/107890	0.438765	0.883637	0.831309	TraesCS6B02G344100/TraesCS6B02G425700	2	BP
GO:0010215	cellulose microfibril organization	2/3402	47/107890	0.438765	0.883637	0.831309	TraesCS6B02G418400/TraesCS5B02G159100	2	BP
GO:0060966	regulation of gene silencing by RNA	2/3402	47/107890	0.438765	0.883637	0.831309	TraesCS7B02G142500/TraesCS3D02G165900	2	BP
GO:0080026	response to indolebutyric acid	2/3402	47/107890	0.438765	0.883637	0.831309	TraesCS5B02G155400/TraesCS5B02G155600	2	BP
GO:0090333	regulation of stomatal closure	2/3402	47/107890	0.438765	0.883637	0.831309	TraesCS6D02G271900/TraesCS4D02G147600	2	BP
GO:0006560	proline metabolic process	3/3402	77/107890	0.439397	0.883637	0.831309	TraesCS6D02G232400/TraesCS6A02G250600/TraesCS2A02G091000	3	BP
GO:0009129	pyrimidine nucleoside monophosphate metabolic process	3/3402	77/107890	0.439397	0.883637	0.831309	TraesCS2B02G187300/TraesCS7A02G553600/TraesCS3A02G206600	3	BP
GO:0042360	vitamin E metabolic process	3/3402	77/107890	0.439397	0.883637	0.831309	TraesCS6D02G245200/TraesCS6B02G336300/TraesCS6B02G369300	3	BP
GO:0002520	immune system development	9/3402	261/107890	0.440045	0.883637	0.831309	TraesCS1A02G391900/TraesCS1D02G400000/TraesCS1B02G420000/TraesCS5D02G482600/TraesCS3D02G166200/TraesCS6B02G350800/TraesCS6B02G366400/TraesCS6B02G387300/TraesCS4D02G145700	9	BP
GO:0007129	homologous chromosome pairing at meiosis	10/3402	292/107890	0.440354	0.883637	0.831309	TraesCS7A02G255400/TraesCS7A02G233700/TraesCS7A02G233900/TraesCS6D02G341400/TraesCS2B02G356200/TraesCS1B02G328200/TraesCS6B02G333700/TraesCS6B02G366400/TraesCS6B02G351900/TraesCS6B02G356900	10	BP
GO:0010093	specification of floral organ identity	5/3402	138/107890	0.440601	0.883637	0.831309	TraesCS7A02G260600/TraesCS1B02G275000/TraesCS2B02G343800/TraesCS7A02G413700/TraesCS2D02G324800	5	BP
GO:0034308	primary alcohol metabolic process	5/3402	138/107890	0.440601	0.883637	0.831309	TraesCS7B02G201500/TraesCS2B02G430000/TraesCS6B02G425700/TraesCS4D02G108100/TraesCS4D02G093500	5	BP
GO:0061640	cytoskeleton-dependent cytokinesis	5/3402	138/107890	0.440601	0.883637	0.831309	TraesCS6D02G364900/TraesCS3A02G118300/TraesCS4A02G077400/TraesCS4D02G234700/TraesCS6B02G419000	5	BP
GO:0009798	axis specification	16/3402	479/107890	0.44273	0.88696	0.834436	TraesCS7A02G255400/TraesCS6D02G361900/TraesCS1B02G270400/TraesCS7A02G215800/TraesCS6D02G355300/TraesCS6D02G355400/TraesCS5D02G484400/TraesCS6D02G242100/TraesCS6B02G288700/TraesCS6B02G414700/TraesCS6B02G366900/TraesCS6B02G408400/TraesCS6B02G472100/TraesCS5B02G157800/TraesCS2D02G378900/TraesCS4D02G120400	16	BP
GO:0030004	cellular monovalent inorganic cation homeostasis	5/3402	139/107890	0.446764	0.88696	0.834436	TraesCS7A02G242300/TraesCS5B02G396400/TraesCS5D02G401200/TraesCS3A02G210400/TraesCS4D02G147600	5	BP
GO:0090701	specification of plant organ identity	5/3402	139/107890	0.446764	0.88696	0.834436	TraesCS7A02G260600/TraesCS1B02G275000/TraesCS2B02G343800/TraesCS7A02G413700/TraesCS2D02G324800	5	BP
GO:1902170	cellular response to reactive nitrogen species	5/3402	139/107890	0.446764	0.88696	0.834436	TraesCS2A02G271700/TraesCS2D02G270300/TraesCS2B02G289900/TraesCS6B02G345800/TraesCS5B02G158800	5	BP
GO:0009944	polarity specification of adaxial/abaxial axis	13/3402	387/107890	0.44763	0.88696	0.834436	TraesCS7A02G255400/TraesCS6D02G361900/TraesCS1B02G270400/TraesCS7A02G215800/TraesCS5D02G484400/TraesCS6D02G242100/TraesCS6B02G288700/TraesCS6B02G414700/TraesCS6B02G366900/TraesCS6B02G472100/TraesCS5B02G157800/TraesCS2D02G378900/TraesCS4D02G120400	13	BP
GO:0030834	regulation of actin filament depolymerization	3/3402	78/107890	0.447697	0.88696	0.834436	TraesCS7A02G191400/TraesCS2A02G290800/TraesCS6B02G338000	3	BP
GO:0000747	conjugation with cellular fusion	2/3402	48/107890	0.449471	0.88696	0.834436	TraesCS2D02G558700/TraesCS4A02G158000	2	BP
GO:0006283	transcription-coupled nucleotide-excision repair	2/3402	48/107890	0.449471	0.88696	0.834436	TraesCS6B02G366400/TraesCS6B02G353100	2	BP
GO:0030104	water homeostasis	2/3402	48/107890	0.449471	0.88696	0.834436	TraesCS4D02G344300/TraesCS4B02G349500	2	BP
GO:0030583	myxococcal fruiting body development	2/3402	48/107890	0.449471	0.88696	0.834436	TraesCS5B02G331700/TraesCS3A02G211000	2	BP
GO:0040014	regulation of multicellular organism growth	2/3402	48/107890	0.449471	0.88696	0.834436	TraesCS7B02G114200/TraesCS3D02G163900	2	BP
GO:0042816	vitamin B6 metabolic process	2/3402	48/107890	0.449471	0.88696	0.834436	TraesCS2D02G267800/TraesCS4D02G133600	2	BP
GO:0042819	vitamin B6 biosynthetic process	2/3402	48/107890	0.449471	0.88696	0.834436	TraesCS2D02G267800/TraesCS4D02G133600	2	BP
GO:0052325	cell wall pectin biosynthetic process	2/3402	48/107890	0.449471	0.88696	0.834436	TraesCS6D02G297600/TraesCS6B02G348700	2	BP
GO:0006606	protein import into nucleus	13/3402	388/107890	0.451294	0.88696	0.834436	TraesCS5B02G051300/TraesCS6D02G288900/TraesCS3A02G325400/TraesCSU02G140000/TraesCS6B02G391200/TraesCS6B02G381600/TraesCS6B02G339300/TraesCS6B02G337900/TraesCS6A02G190000/TraesCS6B02G456000/TraesCS6B02G339400/TraesCS6B02G373300/TraesCS6A02G309600	13	BP
GO:0042326	negative regulation of phosphorylation	12/3402	357/107890	0.451908	0.88696	0.834436	TraesCS1B02G255700/TraesCS6A02G037000/TraesCS1D02G338800/TraesCS6B02G127100/TraesCS4B02G177800/TraesCS6D02G083500/TraesCS6A02G099000/TraesCS1A02G417700/TraesCS6B02G386600/TraesCS6B02G345300/TraesCS6B02G235500/TraesCS5B02G159300	12	BP
GO:0032273	positive regulation of protein polymerization	16/3402	482/107890	0.452591	0.88696	0.834436	TraesCS6D02G189300/TraesCS6D02G194100/TraesCS6D02G291400/TraesCS7A02G215800/TraesCS7A02G518700/TraesCS6A02G312000/TraesCS2A02G168900/TraesCS5A02G515000/TraesCS3B02G135800/TraesCS6B02G240500/TraesCS3A02G210100/TraesCS6B02G226700/TraesCS6B02G432000/TraesCS7A02G414500/TraesCS6B02G466700/TraesCS4B02G173500	16	BP
GO:0032483	regulation of Rab protein signal transduction	3/3402	79/107890	0.455947	0.88696	0.834436	TraesCS6D02G204700/TraesCS6B02G415900/TraesCS6B02G377200	3	BP
GO:0045292	mRNA cis splicing, via spliceosome	3/3402	79/107890	0.455947	0.88696	0.834436	TraesCS6D02G244900/TraesCS3A02G210800/TraesCS6B02G231100	3	BP
GO:0003016	respiratory system process	1/3402	19/107890	0.456003	0.88696	0.834436	TraesCS6B02G425700	1	BP
GO:0006121	mitochondrial electron transport, succinate to ubiquinone	1/3402	19/107890	0.456003	0.88696	0.834436	TraesCS7D02G553100	1	BP
GO:0006937	regulation of muscle contraction	1/3402	19/107890	0.456003	0.88696	0.834436	TraesCS6B02G344100	1	BP
GO:0007114	cell budding	1/3402	19/107890	0.456003	0.88696	0.834436	TraesCS5B02G482400	1	BP
GO:0009994	oocyte differentiation	1/3402	19/107890	0.456003	0.88696	0.834436	TraesCS2B02G356200	1	BP
GO:0030073	insulin secretion	1/3402	19/107890	0.456003	0.88696	0.834436	TraesCS6B02G344100	1	BP
GO:0032944	regulation of mononuclear cell proliferation	1/3402	19/107890	0.456003	0.88696	0.834436	TraesCS4D02G091500	1	BP
GO:0033530	raffinose metabolic process	1/3402	19/107890	0.456003	0.88696	0.834436	TraesCS3D02G116400	1	BP
GO:0035674	tricarboxylic acid transmembrane transport	1/3402	19/107890	0.456003	0.88696	0.834436	TraesCS1B02G315900	1	BP
GO:0043901	negative regulation of multi-organism process	1/3402	19/107890	0.456003	0.88696	0.834436	TraesCS5B02G153300	1	BP
GO:0046133	pyrimidine ribonucleoside catabolic process	1/3402	19/107890	0.456003	0.88696	0.834436	TraesCS7B02G176500	1	BP
GO:0048497	maintenance of floral organ identity	1/3402	19/107890	0.456003	0.88696	0.834436	TraesCS5B02G115100	1	BP
GO:0048562	embryonic organ morphogenesis	1/3402	19/107890	0.456003	0.88696	0.834436	TraesCS4D02G126400	1	BP
GO:0048599	oocyte development	1/3402	19/107890	0.456003	0.88696	0.834436	TraesCS2B02G356200	1	BP
GO:0051231	spindle elongation	1/3402	19/107890	0.456003	0.88696	0.834436	TraesCS7B02G176600	1	BP
GO:0060485	mesenchyme development	1/3402	19/107890	0.456003	0.88696	0.834436	TraesCS6B02G350800	1	BP
GO:0061687	detoxification of inorganic compound	1/3402	19/107890	0.456003	0.88696	0.834436	TraesCS2B02G429200	1	BP
GO:0071329	cellular response to sucrose stimulus	1/3402	19/107890	0.456003	0.88696	0.834436	TraesCS6B02G342700	1	BP
GO:0071480	cellular response to gamma radiation	1/3402	19/107890	0.456003	0.88696	0.834436	TraesCS6B02G352000	1	BP
GO:0090700	maintenance of plant organ identity	1/3402	19/107890	0.456003	0.88696	0.834436	TraesCS5B02G115100	1	BP
GO:0010212	response to ionizing radiation	11/3402	327/107890	0.456477	0.88696	0.834436	TraesCS7A02G208200/TraesCS1B02G328200/TraesCS6B02G354700/TraesCS6B02G333700/TraesCS6B02G399000/TraesCS7B02G115400/TraesCS7A02G414700/TraesCS6B02G366400/TraesCS6B02G351900/TraesCS6B02G356900/TraesCS6B02G352000	11	BP
GO:0046685	response to arsenic-containing substance	10/3402	296/107890	0.457194	0.88696	0.834436	TraesCS7A02G215700/TraesCS7A02G245800/TraesCS7B02G398100/TraesCS6D02G322300/TraesCS3B02G048800/TraesCS6B02G336000/TraesCS6B02G374100/TraesCS6B02G408100/TraesCS4D02G145600/TraesCS6B02G011300	10	BP
GO:0002694	regulation of leukocyte activation	4/3402	110/107890	0.458234	0.88696	0.834436	TraesCS2D02G597400/TraesCS5D02G482600/TraesCS6B02G452200/TraesCS4D02G091500	4	BP
GO:0002790	peptide secretion	4/3402	110/107890	0.458234	0.88696	0.834436	TraesCS6B02G344100/TraesCS6B02G396200/TraesCS6B02G229000/TraesCS5B02G157500	4	BP
GO:0060968	regulation of gene silencing	4/3402	110/107890	0.458234	0.88696	0.834436	TraesCS7B02G142500/TraesCS1B02G141100/TraesCS3D02G165900/TraesCS6A02G309600	4	BP
GO:0006370	7-methylguanosine mRNA capping	2/3402	49/107890	0.46006	0.88696	0.834436	TraesCS4B02G115800/TraesCS4B02G116000	2	BP
GO:0010483	pollen tube reception	2/3402	49/107890	0.46006	0.88696	0.834436	TraesCS1B02G241400/TraesCS6D02G265100	2	BP
GO:0015840	urea transport	2/3402	49/107890	0.46006	0.88696	0.834436	TraesCS4D02G344300/TraesCS4B02G349500	2	BP
GO:0016358	dendrite development	2/3402	49/107890	0.46006	0.88696	0.834436	TraesCS7A02G419900/TraesCS6B02G335200	2	BP
GO:0050863	regulation of T cell activation	2/3402	49/107890	0.46006	0.88696	0.834436	TraesCS5D02G482600/TraesCS4D02G091500	2	BP
GO:0071918	urea transmembrane transport	2/3402	49/107890	0.46006	0.88696	0.834436	TraesCS4D02G344300/TraesCS4B02G349500	2	BP
GO:1900377	negative regulation of secondary metabolite biosynthetic process	2/3402	49/107890	0.46006	0.88696	0.834436	TraesCS7D02G272400/TraesCS7A02G272100	2	BP
GO:0065001	specification of axis polarity	13/3402	391/107890	0.462271	0.887959	0.835376	TraesCS7A02G255400/TraesCS6D02G361900/TraesCS1B02G270400/TraesCS7A02G215800/TraesCS5D02G484400/TraesCS6D02G242100/TraesCS6B02G288700/TraesCS6B02G414700/TraesCS6B02G366900/TraesCS6B02G472100/TraesCS5B02G157800/TraesCS2D02G378900/TraesCS4D02G120400	13	BP
GO:0045596	negative regulation of cell differentiation	12/3402	360/107890	0.463353	0.887959	0.835376	TraesCS7A02G260600/TraesCS1A02G199900/TraesCS7A02G215800/TraesCS7B02G158900/TraesCS3A02G432900/TraesCS5B02G115100/TraesCS2A02G168900/TraesCS3B02G135800/TraesCS6B02G350800/TraesCS6B02G466700/TraesCS6B02G343900/TraesCS4D02G145700	12	BP
GO:0009064	glutamine family amino acid metabolic process	15/3402	454/107890	0.463566	0.887959	0.835376	TraesCS7A02G285000/TraesCS6D02G344200/TraesCS6D02G232400/TraesCS6A02G250600/TraesCS2A02G091000/TraesCS2A02G510800/TraesCS4B02G231400/TraesCS2B02G538700/TraesCS2B02G538600/TraesCS3A02G206600/TraesCS6B02G393600/TraesCS3A02G211000/TraesCS4D02G126400/TraesCS5B02G152600/TraesCS5B02G154400	15	BP
GO:0006901	vesicle coating	3/3402	80/107890	0.464145	0.887959	0.835376	TraesCS6D02G354100/TraesCS6B02G407500/TraesCS6B02G335200	3	BP
GO:0007338	single fertilization	3/3402	80/107890	0.464145	0.887959	0.835376	TraesCS1B02G241400/TraesCS6D02G265100/TraesCS5B02G276500	3	BP
GO:0000724	double-strand break repair via homologous recombination	12/3402	361/107890	0.467161	0.887959	0.835376	TraesCS6D02G304300/TraesCS7A02G213600/TraesCS7A02G302800/TraesCS6D02G235600/TraesCS6B02G354900/TraesCS3D02G165900/TraesCS6B02G366400/TraesCS6B02G351900/TraesCS6B02G352000/TraesCS6B02G462700/TraesCS4D02G133500/TraesCS6B02G271400	12	BP
GO:0009911	positive regulation of flower development	11/3402	330/107890	0.468443	0.887959	0.835376	TraesCS6D02G297500/TraesCS6D02G211700/TraesCS1A02G199900/TraesCS6B02G113100/TraesCS3B02G551200/TraesCS7B02G158900/TraesCS3A02G432900/TraesCS6B02G237800/TraesCS6B02G335200/TraesCS6B02G348300/TraesCS6B02G270400	11	BP
GO:0019048	modulation by virus of host process	7/3402	205/107890	0.469049	0.887959	0.835376	TraesCS2A02G168900/TraesCS3B02G135800/TraesCS5B02G426500/TraesCS6D02G091700/TraesCS6B02G412000/TraesCS6B02G466700/TraesCS3D02G164500	7	BP
GO:0071166	ribonucleoprotein complex localization	13/3402	393/107890	0.469573	0.887959	0.835376	TraesCS2D02G594500/TraesCS3B02G487900/TraesCS6B02G083500/TraesCSU02G036500/TraesCS1B02G231900/TraesCS7A02G215800/TraesCS6B02G391200/TraesCS6B02G239100/TraesCS6B02G363200/TraesCS6B02G337900/TraesCS6B02G456000/TraesCS6B02G373300/TraesCS6A02G309600	13	BP
GO:0071426	ribonucleoprotein complex export from nucleus	13/3402	393/107890	0.469573	0.887959	0.835376	TraesCS2D02G594500/TraesCS3B02G487900/TraesCS6B02G083500/TraesCSU02G036500/TraesCS1B02G231900/TraesCS7A02G215800/TraesCS6B02G391200/TraesCS6B02G239100/TraesCS6B02G363200/TraesCS6B02G337900/TraesCS6B02G456000/TraesCS6B02G373300/TraesCS6A02G309600	13	BP
GO:0010082	regulation of root meristem growth	2/3402	50/107890	0.470529	0.887959	0.835376	TraesCS7A02G215800/TraesCS7B02G175400	2	BP
GO:0019359	nicotinamide nucleotide biosynthetic process	2/3402	50/107890	0.470529	0.887959	0.835376	TraesCS7A02G278400/TraesCS3A02G495300	2	BP
GO:0047484	regulation of response to osmotic stress	2/3402	50/107890	0.470529	0.887959	0.835376	TraesCS3B02G439600/TraesCS5A02G468300	2	BP
GO:0051046	regulation of secretion	2/3402	50/107890	0.470529	0.887959	0.835376	TraesCS7A02G191400/TraesCS6B02G338000	2	BP
GO:0061615	glycolytic process through fructose-6-phosphate	2/3402	50/107890	0.470529	0.887959	0.835376	TraesCS7A02G226000/TraesCS5A02G072700	2	BP
GO:0140014	mitotic nuclear division	14/3402	425/107890	0.471748	0.887959	0.835376	TraesCS7D02G057500/TraesCS6D02G354500/TraesCS5B02G482400/TraesCS3A02G118300/TraesCS7A02G155100/TraesCS1A02G246000/TraesCS6B02G377000/TraesCS6B02G341400/TraesCS6B02G236700/TraesCS6B02G407600/TraesCS5B02G156500/TraesCS7B02G176600/TraesCS5D02G019900/TraesCS6A02G309600	14	BP
GO:0002239	response to oomycetes	4/3402	112/107890	0.472053	0.887959	0.835376	TraesCS7A02G214400/TraesCS7A02G270200/TraesCS4D02G341800/TraesCS7A02G310500	4	BP
GO:0052546	cell wall pectin metabolic process	8/3402	237/107890	0.472601	0.887959	0.835376	TraesCS5B02G051300/TraesCS6D02G189300/TraesCS6D02G297600/TraesCS3A02G325500/TraesCS6B02G348700/TraesCS6B02G226700/TraesCS5B02G155400/TraesCS5B02G155600	8	BP
GO:0001704	formation of primary germ layer	1/3402	20/107890	0.473159	0.887959	0.835376	TraesCS6B02G350800	1	BP
GO:0002700	regulation of production of molecular mediator of immune response	1/3402	20/107890	0.473159	0.887959	0.835376	TraesCS3A02G325400	1	BP
GO:0006011	UDP-glucose metabolic process	1/3402	20/107890	0.473159	0.887959	0.835376	TraesCS7A02G419300	1	BP
GO:0007035	vacuolar acidification	1/3402	20/107890	0.473159	0.887959	0.835376	TraesCS3A02G210400	1	BP
GO:0007528	neuromuscular junction development	1/3402	20/107890	0.473159	0.887959	0.835376	TraesCS4D02G126400	1	BP
GO:0019585	glucuronate metabolic process	1/3402	20/107890	0.473159	0.887959	0.835376	TraesCS7A02G419300	1	BP
GO:0019695	choline metabolic process	1/3402	20/107890	0.473159	0.887959	0.835376	TraesCS6B02G408100	1	BP
GO:0035024	negative regulation of Rho protein signal transduction	1/3402	20/107890	0.473159	0.887959	0.835376	TraesCS6B02G335200	1	BP
GO:0042780	tRNA 3'-end processing	1/3402	20/107890	0.473159	0.887959	0.835376	TraesCS3D02G163900	1	BP
GO:0043112	receptor metabolic process	1/3402	20/107890	0.473159	0.887959	0.835376	TraesCS6B02G417700	1	BP
GO:0045022	early endosome to late endosome transport	1/3402	20/107890	0.473159	0.887959	0.835376	TraesCS6B02G396200	1	BP
GO:0046134	pyrimidine nucleoside biosynthetic process	1/3402	20/107890	0.473159	0.887959	0.835376	TraesCS5D02G424700	1	BP
GO:0048530	fruit morphogenesis	1/3402	20/107890	0.473159	0.887959	0.835376	TraesCS3B02G163900	1	BP
GO:0061014	positive regulation of mRNA catabolic process	1/3402	20/107890	0.473159	0.887959	0.835376	TraesCS7B02G114200	1	BP
GO:0071324	cellular response to disaccharide stimulus	1/3402	20/107890	0.473159	0.887959	0.835376	TraesCS6B02G342700	1	BP
GO:0097501	stress response to metal ion	1/3402	20/107890	0.473159	0.887959	0.835376	TraesCS2B02G429200	1	BP
GO:0098927	vesicle-mediated transport between endosomal compartments	1/3402	20/107890	0.473159	0.887959	0.835376	TraesCS6B02G396200	1	BP
GO:2000779	regulation of double-strand break repair	1/3402	20/107890	0.473159	0.887959	0.835376	TraesCS7A02G302800	1	BP
GO:0009742	brassinosteroid mediated signaling pathway	10/3402	300/107890	0.473956	0.888799	0.836165	TraesCS1B02G262200/TraesCS1B02G255700/TraesCS2B02G463300/TraesCS3B02G551200/TraesCS2A02G521500/TraesCS5B02G388900/TraesCS3B02G525200/TraesCS6B02G388600/TraesCS6B02G343900/TraesCS6B02G223700	10	BP
GO:0009112	nucleobase metabolic process	5/3402	144/107890	0.477289	0.890702	0.837956	TraesCS2A02G161300/TraesCS2B02G187300/TraesCS4D02G145000/TraesCS5B02G154400/TraesCS2D02G130200	5	BP
GO:0052652	cyclic purine nucleotide metabolic process	5/3402	144/107890	0.477289	0.890702	0.837956	TraesCS5B02G345400/TraesCS7D02G150200/TraesCS4B02G173700/TraesCS6B02G229000/TraesCS6B02G456300	5	BP
GO:0001775	cell activation	9/3402	270/107890	0.479987	0.890702	0.837956	TraesCS3B02G421200/TraesCS2D02G597400/TraesCS5D02G482600/TraesCS6B02G452200/TraesCS3A02G205700/TraesCS6B02G344100/TraesCS5B02G155400/TraesCS5B02G155600/TraesCS4D02G091500	9	BP
GO:0032482	Rab protein signal transduction	3/3402	82/107890	0.480373	0.890702	0.837956	TraesCS6D02G204700/TraesCS6B02G415900/TraesCS6B02G377200	3	BP
GO:0015801	aromatic amino acid transport	2/3402	51/107890	0.480875	0.890702	0.837956	TraesCS6D02G235500/TraesCS5B02G120800	2	BP
GO:0023061	signal release	2/3402	51/107890	0.480875	0.890702	0.837956	TraesCS6B02G344100/TraesCS6B02G229000	2	BP
GO:0042724	thiamine-containing compound biosynthetic process	2/3402	51/107890	0.480875	0.890702	0.837956	TraesCS1B02G245400/TraesCS3A02G449200	2	BP
GO:0046683	response to organophosphorus	2/3402	51/107890	0.480875	0.890702	0.837956	TraesCS4D02G324800/TraesCS4B02G327800	2	BP
GO:0140253	cell-cell fusion	2/3402	51/107890	0.480875	0.890702	0.837956	TraesCS2D02G558700/TraesCS4A02G158000	2	BP
GO:0052543	callose deposition in cell wall	10/3402	302/107890	0.482299	0.890702	0.837956	TraesCS2D02G462000/TraesCS5B02G445200/TraesCS2B02G483400/TraesCS2A02G461800/TraesCS7B02G048700/TraesCS6B02G236600/TraesCS6B02G343900/TraesCS6B02G468200/TraesCS5B02G155400/TraesCS5B02G155600	10	BP
GO:0009081	branched-chain amino acid metabolic process	5/3402	145/107890	0.483328	0.890702	0.837956	TraesCS6B02G455600/TraesCS7A02G419900/TraesCS3A02G205100/TraesCS3D02G167700/TraesCS5B02G154500	5	BP
GO:0016055	Wnt signaling pathway	5/3402	145/107890	0.483328	0.890702	0.837956	TraesCS4B02G348300/TraesCS7A02G419900/TraesCS6B02G350800/TraesCS4D02G145700/TraesCS4D02G093500	5	BP
GO:0050865	regulation of cell activation	5/3402	145/107890	0.483328	0.890702	0.837956	TraesCS3B02G421200/TraesCS2D02G597400/TraesCS5D02G482600/TraesCS6B02G452200/TraesCS4D02G091500	5	BP
GO:0198738	cell-cell signaling by wnt	5/3402	145/107890	0.483328	0.890702	0.837956	TraesCS4B02G348300/TraesCS7A02G419900/TraesCS6B02G350800/TraesCS4D02G145700/TraesCS4D02G093500	5	BP
GO:0051052	regulation of DNA metabolic process	11/3402	334/107890	0.484327	0.890702	0.837956	TraesCS7A02G302800/TraesCS4A02G372200/TraesCS1B02G328200/TraesCS7A02G074600/TraesCS7D02G069700/TraesCS6B02G432500/TraesCS6B02G333700/TraesCS6B02G399000/TraesCS6B02G366400/TraesCS6B02G351900/TraesCS6B02G356900	11	BP
GO:0000082	G1/S transition of mitotic cell cycle	4/3402	114/107890	0.485738	0.890702	0.837956	TraesCS7A02G213600/TraesCS7B02G321900/TraesCS6B02G366400/TraesCS6B02G356400	4	BP
GO:0040010	positive regulation of growth rate	4/3402	114/107890	0.485738	0.890702	0.837956	TraesCS6D02G190000/TraesCS6B02G239500/TraesCS3D02G163900/TraesCS6B02G225700	4	BP
GO:0045143	homologous chromosome segregation	10/3402	303/107890	0.48646	0.890702	0.837956	TraesCS7A02G255400/TraesCS7A02G233700/TraesCS7A02G233900/TraesCS6D02G341400/TraesCS2B02G356200/TraesCS1B02G328200/TraesCS6B02G333700/TraesCS6B02G366400/TraesCS6B02G351900/TraesCS6B02G356900	10	BP
GO:0006553	lysine metabolic process	3/3402	83/107890	0.4884	0.890702	0.837956	TraesCS4D02G125600/TraesCS6B02G376200/TraesCS5A02G276200	3	BP
GO:0006842	tricarboxylic acid transport	1/3402	21/107890	0.489774	0.890702	0.837956	TraesCS1B02G315900	1	BP
GO:0009823	cytokinin catabolic process	1/3402	21/107890	0.489774	0.890702	0.837956	TraesCS3B02G344600	1	BP
GO:0010148	transpiration	1/3402	21/107890	0.489774	0.890702	0.837956	TraesCS6B02G366900	1	BP
GO:0010275	NAD(P)H dehydrogenase complex assembly	1/3402	21/107890	0.489774	0.890702	0.837956	TraesCS3B02G333700	1	BP
GO:0010950	positive regulation of endopeptidase activity	1/3402	21/107890	0.489774	0.890702	0.837956	TraesCS6B02G335200	1	BP
GO:0015671	oxygen transport	1/3402	21/107890	0.489774	0.890702	0.837956	TraesCS1D02G340600	1	BP
GO:0015810	aspartate transmembrane transport	1/3402	21/107890	0.489774	0.890702	0.837956	TraesCS5B02G120800	1	BP
GO:0015827	tryptophan transport	1/3402	21/107890	0.489774	0.890702	0.837956	TraesCS5B02G120800	1	BP
GO:0016094	polyprenol biosynthetic process	1/3402	21/107890	0.489774	0.890702	0.837956	TraesCS6B02G352400	1	BP
GO:0032025	response to cobalt ion	1/3402	21/107890	0.489774	0.890702	0.837956	TraesCS7A02G420000	1	BP
GO:0036092	phosphatidylinositol-3-phosphate biosynthetic process	1/3402	21/107890	0.489774	0.890702	0.837956	TraesCS6B02G374700	1	BP
GO:0044205	'de novo' UMP biosynthetic process	1/3402	21/107890	0.489774	0.890702	0.837956	TraesCS3A02G206600	1	BP
GO:0045736	negative regulation of cyclin-dependent protein serine/threonine kinase activity	1/3402	21/107890	0.489774	0.890702	0.837956	TraesCS6B02G345300	1	BP
GO:0048311	mitochondrion distribution	1/3402	21/107890	0.489774	0.890702	0.837956	TraesCS6B02G387400	1	BP
GO:0072347	response to anesthetic	1/3402	21/107890	0.489774	0.890702	0.837956	TraesCS2B02G429300	1	BP
GO:0080160	selenate transport	1/3402	21/107890	0.489774	0.890702	0.837956	TraesCS4A02G043500	1	BP
GO:1904030	negative regulation of cyclin-dependent protein kinase activity	1/3402	21/107890	0.489774	0.890702	0.837956	TraesCS6B02G345300	1	BP
GO:0009685	gibberellin metabolic process	12/3402	367/107890	0.48991	0.890702	0.837956	TraesCS6D02G213100/TraesCS6B02G175100/TraesCS6D02G136200/TraesCS6A02G146900/TraesCS4B02G050800/TraesCS7B02G418500/TraesCS7A02G508800/TraesCS7D02G497400/TraesCS1B02G145600/TraesCS6B02G366900/TraesCS4D02G121000/TraesCS1D02G302500	12	BP
GO:0048864	stem cell development	10/3402	304/107890	0.490613	0.890702	0.837956	TraesCS7A02G260600/TraesCS1A02G199900/TraesCS7A02G215800/TraesCS7B02G158900/TraesCS3A02G432900/TraesCS2A02G168900/TraesCS3B02G135800/TraesCS6B02G350800/TraesCS6B02G466700/TraesCS6B02G343900	10	BP
GO:0015750	pentose transmembrane transport	2/3402	52/107890	0.491095	0.890702	0.837956	TraesCS5B02G106900/TraesCS5A02G102600	2	BP
GO:0015752	D-ribose transmembrane transport	2/3402	52/107890	0.491095	0.890702	0.837956	TraesCS5B02G106900/TraesCS5A02G102600	2	BP
GO:0015753	D-xylose transmembrane transport	2/3402	52/107890	0.491095	0.890702	0.837956	TraesCS5B02G106900/TraesCS5A02G102600	2	BP
GO:0015795	sorbitol transport	2/3402	52/107890	0.491095	0.890702	0.837956	TraesCS5B02G106900/TraesCS5A02G102600	2	BP
GO:0015797	mannitol transport	2/3402	52/107890	0.491095	0.890702	0.837956	TraesCS5B02G106900/TraesCS5A02G102600	2	BP
GO:0040020	regulation of meiotic nuclear division	2/3402	52/107890	0.491095	0.890702	0.837956	TraesCS7A02G208200/TraesCS7B02G115400	2	BP
GO:0048015	phosphatidylinositol-mediated signaling	2/3402	52/107890	0.491095	0.890702	0.837956	TraesCS7A02G218500/TraesCS6D02G249400	2	BP
GO:0051443	positive regulation of ubiquitin-protein transferase activity	2/3402	52/107890	0.491095	0.890702	0.837956	TraesCS6D02G354500/TraesCS6B02G402400	2	BP
GO:0052386	cell wall thickening	10/3402	305/107890	0.494757	0.896378	0.843296	TraesCS2D02G462000/TraesCS5B02G445200/TraesCS2B02G483400/TraesCS2A02G461800/TraesCS7B02G048700/TraesCS6B02G236600/TraesCS6B02G343900/TraesCS6B02G468200/TraesCS5B02G155400/TraesCS5B02G155600	10	BP
GO:0045137	development of primary sexual characteristics	5/3402	147/107890	0.495332	0.896378	0.843296	TraesCS6D02G366500/TraesCS6D02G190000/TraesCS6B02G225700/TraesCS6B02G421000/TraesCS4D02G128200	5	BP
GO:0007265	Ras protein signal transduction	11/3402	337/107890	0.496173	0.896378	0.843296	TraesCS6D02G204700/TraesCS1B02G266200/TraesCS6A02G395400/TraesCS6B02G414700/TraesCS6B02G335200/TraesCS3D02G166900/TraesCS6B02G228600/TraesCS4B02G175500/TraesCS6B02G415900/TraesCS6B02G377200/TraesCS6B02G456300	11	BP
GO:0001701	in utero embryonic development	3/3402	84/107890	0.496365	0.896378	0.843296	TraesCS4B02G109300/TraesCS6B02G366400/TraesCS6B02G470000	3	BP
GO:0015691	cadmium ion transport	3/3402	84/107890	0.496365	0.896378	0.843296	TraesCS7A02G420000/TraesCS5B02G155400/TraesCS5B02G155600	3	BP
GO:0048545	response to steroid hormone	13/3402	401/107890	0.49861	0.896378	0.843296	TraesCS1B02G262200/TraesCS1B02G255700/TraesCS2B02G463300/TraesCS3B02G551200/TraesCS7A02G220700/TraesCS2A02G521500/TraesCS5B02G388900/TraesCS3B02G525200/TraesCS6B02G432600/TraesCS6B02G388600/TraesCS6B02G343900/TraesCS6B02G223700/TraesCS6B02G240900	13	BP
GO:0044843	cell cycle G1/S phase transition	4/3402	116/107890	0.499277	0.896378	0.843296	TraesCS7A02G213600/TraesCS7B02G321900/TraesCS6B02G366400/TraesCS6B02G356400	4	BP
GO:0007173	epidermal growth factor receptor signaling pathway	2/3402	53/107890	0.501187	0.896378	0.843296	TraesCS7D02G088600/TraesCS6B02G386600	2	BP
GO:0008295	spermidine biosynthetic process	2/3402	53/107890	0.501187	0.896378	0.843296	TraesCS7A02G265200/TraesCS7A02G265300	2	BP
GO:0010833	telomere maintenance via telomere lengthening	2/3402	53/107890	0.501187	0.896378	0.843296	TraesCS6B02G366400/TraesCS6B02G353100	2	BP
GO:0019363	pyridine nucleotide biosynthetic process	2/3402	53/107890	0.501187	0.896378	0.843296	TraesCS7A02G278400/TraesCS3A02G495300	2	BP
GO:0038127	ERBB signaling pathway	2/3402	53/107890	0.501187	0.896378	0.843296	TraesCS7D02G088600/TraesCS6B02G386600	2	BP
GO:1905114	cell surface receptor signaling pathway involved in cell-cell signaling	5/3402	148/107890	0.501295	0.896378	0.843296	TraesCS4B02G348300/TraesCS7A02G419900/TraesCS6B02G350800/TraesCS4D02G145700/TraesCS4D02G093500	5	BP
GO:0044786	cell cycle DNA replication	11/3402	339/107890	0.504033	0.896378	0.843296	TraesCS7A02G213600/TraesCS6D02G291000/TraesCS6D02G354500/TraesCS6B02G345300/TraesCS6B02G366400/TraesCS6B02G341900/TraesCS6B02G353100/TraesCS6B02G356900/TraesCS6B02G407600/TraesCS6B02G233700/TraesCS5D02G181400	11	BP
GO:0001754	eye photoreceptor cell differentiation	1/3402	22/107890	0.505866	0.896378	0.843296	TraesCS6B02G377200	1	BP
GO:0006545	glycine biosynthetic process	1/3402	22/107890	0.505866	0.896378	0.843296	TraesCS7B02G148000	1	BP
GO:0006646	phosphatidylethanolamine biosynthetic process	1/3402	22/107890	0.505866	0.896378	0.843296	TraesCS1B02G233700	1	BP
GO:0007076	mitotic chromosome condensation	1/3402	22/107890	0.505866	0.896378	0.843296	TraesCS6B02G341400	1	BP
GO:0009399	nitrogen fixation	1/3402	22/107890	0.505866	0.896378	0.843296	TraesCS1D02G340600	1	BP
GO:0010184	cytokinin transport	1/3402	22/107890	0.505866	0.896378	0.843296	TraesCS3D02G267700	1	BP
GO:0010265	SCF complex assembly	1/3402	22/107890	0.505866	0.896378	0.843296	TraesCS3B02G068100	1	BP
GO:0015669	gas transport	1/3402	22/107890	0.505866	0.896378	0.843296	TraesCS1D02G340600	1	BP
GO:0019627	urea metabolic process	1/3402	22/107890	0.505866	0.896378	0.843296	TraesCS3A02G206600	1	BP
GO:0034067	protein localization to Golgi apparatus	1/3402	22/107890	0.505866	0.896378	0.843296	TraesCS6B02G224600	1	BP
GO:0034214	protein hexamerization	1/3402	22/107890	0.505866	0.896378	0.843296	TraesCS6B02G233800	1	BP
GO:0040018	positive regulation of multicellular organism growth	1/3402	22/107890	0.505866	0.896378	0.843296	TraesCS7B02G114200	1	BP
GO:0045039	protein insertion into mitochondrial inner membrane	1/3402	22/107890	0.505866	0.896378	0.843296	TraesCS6D02G240500	1	BP
GO:0046135	pyrimidine nucleoside catabolic process	1/3402	22/107890	0.505866	0.896378	0.843296	TraesCS7B02G176500	1	BP
GO:0046337	phosphatidylethanolamine metabolic process	1/3402	22/107890	0.505866	0.896378	0.843296	TraesCS1B02G233700	1	BP
GO:0046530	photoreceptor cell differentiation	1/3402	22/107890	0.505866	0.896378	0.843296	TraesCS6B02G377200	1	BP
GO:0048564	photosystem I assembly	1/3402	22/107890	0.505866	0.896378	0.843296	TraesCS6D02G244900	1	BP
GO:0090257	regulation of muscle system process	1/3402	22/107890	0.505866	0.896378	0.843296	TraesCS6B02G344100	1	BP
GO:1900407	regulation of cellular response to oxidative stress	1/3402	22/107890	0.505866	0.896378	0.843296	TraesCS6B02G371500	1	BP
GO:0034504	protein localization to nucleus	13/3402	404/107890	0.509408	0.90014	0.846835	TraesCS5B02G051300/TraesCS6D02G288900/TraesCS3A02G325400/TraesCSU02G140000/TraesCS6B02G391200/TraesCS6B02G381600/TraesCS6B02G339300/TraesCS6B02G337900/TraesCS6A02G190000/TraesCS6B02G456000/TraesCS6B02G339400/TraesCS6B02G373300/TraesCS6A02G309600	13	BP
GO:0010161	red light signaling pathway	2/3402	54/107890	0.511149	0.90014	0.846835	TraesCS7A02G497200/TraesCS7B02G400600	2	BP
GO:0014074	response to purine-containing compound	2/3402	54/107890	0.511149	0.90014	0.846835	TraesCS4D02G324800/TraesCS4B02G327800	2	BP
GO:0016973	poly(A)+ mRNA export from nucleus	2/3402	54/107890	0.511149	0.90014	0.846835	TraesCS6B02G239100/TraesCS6A02G309600	2	BP
GO:0042776	mitochondrial ATP synthesis coupled proton transport	2/3402	54/107890	0.511149	0.90014	0.846835	TraesCS7A02G278100/TraesCS7B02G175500	2	BP
GO:0043928	exonucleolytic catabolism of deadenylated mRNA	2/3402	54/107890	0.511149	0.90014	0.846835	TraesCS2D02G597200/TraesCS2A02G583000	2	BP
GO:0098781	ncRNA transcription	2/3402	54/107890	0.511149	0.90014	0.846835	TraesCS6D02G325000/TraesCS6B02G376100	2	BP
GO:0046839	phospholipid dephosphorylation	3/3402	86/107890	0.512105	0.90014	0.846835	TraesCS7A02G255500/TraesCS1B02G316500/TraesCS3A02G242700	3	BP
GO:0048806	genitalia development	3/3402	86/107890	0.512105	0.90014	0.846835	TraesCS6D02G190000/TraesCS6B02G225700/TraesCS4D02G128200	3	BP
GO:0016482	cytosolic transport	4/3402	118/107890	0.512659	0.90014	0.846835	TraesCS6D02G181400/TraesCS6B02G443700/TraesCS6B02G396200/TraesCS6B02G377200	4	BP
GO:0040009	regulation of growth rate	4/3402	118/107890	0.512659	0.90014	0.846835	TraesCS6D02G190000/TraesCS6B02G239500/TraesCS3D02G163900/TraesCS6B02G225700	4	BP
GO:0051260	protein homooligomerization	8/3402	246/107890	0.514484	0.90014	0.846835	TraesCS1B02G402800/TraesCS1B02G141700/TraesCS6B02G187600/TraesCS5B02G396400/TraesCS5D02G401200/TraesCS3B02G048800/TraesCS2B02G429300/TraesCS6B02G374100	8	BP
GO:0006171	cAMP biosynthetic process	4/3402	119/107890	0.519288	0.90014	0.846835	TraesCS5B02G345400/TraesCS4B02G173700/TraesCS6B02G229000/TraesCS6B02G456300	4	BP
GO:0007052	mitotic spindle organization	4/3402	119/107890	0.519288	0.90014	0.846835	TraesCS1A02G246000/TraesCS5B02G156500/TraesCS7B02G176600/TraesCS5D02G019900	4	BP
GO:0090092	regulation of transmembrane receptor protein serine/threonine kinase signaling pathway	3/3402	87/107890	0.519877	0.90014	0.846835	TraesCS6D02G092000/TraesCS6A02G406200/TraesCS2D02G597400	3	BP
GO:0090502	RNA phosphodiester bond hydrolysis, endonucleolytic	15/3402	471/107890	0.520677	0.90014	0.846835	TraesCS6D02G272800/TraesCS7A02G261300/TraesCS6D02G188100/TraesCS6D02G320200/TraesCS6A02G339600/TraesCS3A02G398200/TraesCS6A02G035500/TraesCS6B02G440500/TraesCS3A02G209700/TraesCS4B02G118400/TraesCS6B02G344700/TraesCS3D02G163900/TraesCS6B02G231600/TraesCS4D02G141600/TraesCS4D02G143800	15	BP
GO:0006213	pyrimidine nucleoside metabolic process	2/3402	55/107890	0.520979	0.90014	0.846835	TraesCS7B02G176500/TraesCS5D02G424700	2	BP
GO:0030509	BMP signaling pathway	2/3402	55/107890	0.520979	0.90014	0.846835	TraesCS6D02G225900/TraesCS5D02G482600	2	BP
GO:0046487	glyoxylate metabolic process	2/3402	55/107890	0.520979	0.90014	0.846835	TraesCS6B02G364700/TraesCS6B02G440200	2	BP
GO:0048017	inositol lipid-mediated signaling	2/3402	55/107890	0.520979	0.90014	0.846835	TraesCS7A02G218500/TraesCS6D02G249400	2	BP
GO:0051307	meiotic chromosome separation	2/3402	55/107890	0.520979	0.90014	0.846835	TraesCS6B02G356900/TraesCS4D02G106800	2	BP
GO:0071772	response to BMP	2/3402	55/107890	0.520979	0.90014	0.846835	TraesCS6D02G225900/TraesCS5D02G482600	2	BP
GO:0071773	cellular response to BMP stimulus	2/3402	55/107890	0.520979	0.90014	0.846835	TraesCS6D02G225900/TraesCS5D02G482600	2	BP
GO:0090596	sensory organ morphogenesis	2/3402	55/107890	0.520979	0.90014	0.846835	TraesCS6B02G335200/TraesCS6B02G377200	2	BP
GO:1901642	nucleoside transmembrane transport	2/3402	55/107890	0.520979	0.90014	0.846835	TraesCS6B02G382100/TraesCS3D02G267700	2	BP
GO:1904659	glucose transmembrane transport	2/3402	55/107890	0.520979	0.90014	0.846835	TraesCS5B02G106900/TraesCS5A02G102600	2	BP
GO:0006048	UDP-N-acetylglucosamine biosynthetic process	1/3402	23/107890	0.52145	0.90014	0.846835	TraesCS4D02G126400	1	BP
GO:0006063	uronic acid metabolic process	1/3402	23/107890	0.52145	0.90014	0.846835	TraesCS7A02G419300	1	BP
GO:0010188	response to microbial phytotoxin	1/3402	23/107890	0.52145	0.90014	0.846835	TraesCS3D02G165700	1	BP
GO:0010198	synergid death	1/3402	23/107890	0.52145	0.90014	0.846835	TraesCS6D02G265100	1	BP
GO:0010452	histone H3-K36 methylation	1/3402	23/107890	0.52145	0.90014	0.846835	TraesCS4D02G145700	1	BP
GO:0015012	heparan sulfate proteoglycan biosynthetic process	1/3402	23/107890	0.52145	0.90014	0.846835	TraesCS3A02G207900	1	BP
GO:0019478	D-amino acid catabolic process	1/3402	23/107890	0.52145	0.90014	0.846835	TraesCS6B02G354300	1	BP
GO:0031638	zymogen activation	1/3402	23/107890	0.52145	0.90014	0.846835	TraesCS6B02G335200	1	BP
GO:0043984	histone H4-K16 acetylation	1/3402	23/107890	0.52145	0.90014	0.846835	TraesCS6D02G232000	1	BP
GO:0046516	hypusine metabolic process	1/3402	23/107890	0.52145	0.90014	0.846835	TraesCS6B02G439300	1	BP
GO:0070663	regulation of leukocyte proliferation	1/3402	23/107890	0.52145	0.90014	0.846835	TraesCS4D02G091500	1	BP
GO:2000379	positive regulation of reactive oxygen species metabolic process	1/3402	23/107890	0.52145	0.90014	0.846835	TraesCS6B02G371500	1	BP
GO:0009838	abscission	10/3402	312/107890	0.523506	0.901291	0.847918	TraesCS7A02G215800/TraesCS4D02G329400/TraesCS4A02G362100/TraesCS3D02G394800/TraesCS1D02G369400/TraesCS7A02G438100/TraesCS6B02G379500/TraesCS6B02G418400/TraesCS6B02G223700/TraesCS4D02G120400	10	BP
GO:0071367	cellular response to brassinosteroid stimulus	10/3402	312/107890	0.523506	0.901291	0.847918	TraesCS1B02G262200/TraesCS1B02G255700/TraesCS2B02G463300/TraesCS3B02G551200/TraesCS2A02G521500/TraesCS5B02G388900/TraesCS3B02G525200/TraesCS6B02G388600/TraesCS6B02G343900/TraesCS6B02G223700	10	BP
GO:0009071	serine family amino acid catabolic process	11/3402	344/107890	0.523534	0.901291	0.847918	TraesCS6D02G274600/TraesCS5D02G316100/TraesCS7A02G205700/TraesCS5D02G413200/TraesCS5B02G408000/TraesCS5A02G403200/TraesCS5A02G309100/TraesCS6B02G342400/TraesCS6B02G369300/TraesCS6B02G354300/TraesCS5D02G424700	11	BP
GO:0043405	regulation of MAP kinase activity	9/3402	280/107890	0.523536	0.901291	0.847918	TraesCS7D02G150200/TraesCS2D02G462000/TraesCS2B02G483400/TraesCS2A02G461800/TraesCS6B02G379500/TraesCS6B02G358800/TraesCS6B02G352700/TraesCS5B02G154600/TraesCS1D02G191800	9	BP
GO:0046578	regulation of Ras protein signal transduction	7/3402	217/107890	0.528745	0.908671	0.854861	TraesCS6D02G204700/TraesCS6B02G335200/TraesCS6B02G228600/TraesCS4B02G175500/TraesCS6B02G415900/TraesCS6B02G377200/TraesCS6B02G456300	7	BP
GO:0009190	cyclic nucleotide biosynthetic process	6/3402	185/107890	0.529529	0.908671	0.854861	TraesCS5B02G345400/TraesCS7D02G150200/TraesCS2A02G120500/TraesCS4B02G173700/TraesCS6B02G229000/TraesCS6B02G456300	6	BP
GO:0019755	one-carbon compound transport	2/3402	56/107890	0.530675	0.908671	0.854861	TraesCS4D02G344300/TraesCS4B02G349500	2	BP
GO:0048514	blood vessel morphogenesis	2/3402	56/107890	0.530675	0.908671	0.854861	TraesCS1B02G270100/TraesCS6B02G405200	2	BP
GO:0048639	positive regulation of developmental growth	2/3402	56/107890	0.530675	0.908671	0.854861	TraesCS6B02G411500/TraesCS7B02G114200	2	BP
GO:0071491	cellular response to red light	2/3402	56/107890	0.530675	0.908671	0.854861	TraesCS7A02G497200/TraesCS7B02G400600	2	BP
GO:0051170	import into nucleus	14/3402	442/107890	0.530684	0.908671	0.854861	TraesCS5B02G051300/TraesCS7A02G264000/TraesCS6D02G288900/TraesCS3A02G325400/TraesCSU02G140000/TraesCS6B02G391200/TraesCS6B02G381600/TraesCS6B02G339300/TraesCS6B02G337900/TraesCS6A02G190000/TraesCS6B02G456000/TraesCS6B02G339400/TraesCS6B02G373300/TraesCS6A02G309600	14	BP
GO:1901990	regulation of mitotic cell cycle phase transition	14/3402	442/107890	0.530684	0.908671	0.854861	TraesCS6D02G354500/TraesCS7B02G321900/TraesCS7A02G155100/TraesCS6B02G377000/TraesCS6B02G341400/TraesCS6B02G393100/TraesCS6B02G236700/TraesCS6B02G344300/TraesCS6B02G356400/TraesCS6B02G356900/TraesCS6B02G407600/TraesCS6B02G462700/TraesCS5B02G156900/TraesCS6A02G309600	14	BP
GO:0034406	cell wall beta-glucan metabolic process	6/3402	186/107890	0.534792	0.911944	0.85794	TraesCS5B02G051300/TraesCS6D02G189300/TraesCS3A02G325500/TraesCS6B02G226700/TraesCS5B02G155400/TraesCS5B02G155600	6	BP
GO:0052541	plant-type cell wall cellulose metabolic process	6/3402	186/107890	0.534792	0.911944	0.85794	TraesCS5B02G051300/TraesCS6D02G189300/TraesCS3A02G325500/TraesCS6B02G226700/TraesCS5B02G155400/TraesCS5B02G155600	6	BP
GO:0008612	peptidyl-lysine modification to peptidyl-hypusine	1/3402	24/107890	0.536543	0.911944	0.85794	TraesCS6B02G439300	1	BP
GO:0010469	regulation of signaling receptor activity	1/3402	24/107890	0.536543	0.911944	0.85794	TraesCS6B02G386600	1	BP
GO:0019464	glycine decarboxylation via glycine cleavage system	1/3402	24/107890	0.536543	0.911944	0.85794	TraesCS6B02G342400	1	BP
GO:0042547	cell wall modification involved in multidimensional cell growth	1/3402	24/107890	0.536543	0.911944	0.85794	TraesCS3D02G164400	1	BP
GO:0045851	pH reduction	1/3402	24/107890	0.536543	0.911944	0.85794	TraesCS3A02G210400	1	BP
GO:0046580	negative regulation of Ras protein signal transduction	1/3402	24/107890	0.536543	0.911944	0.85794	TraesCS6B02G335200	1	BP
GO:0051058	negative regulation of small GTPase mediated signal transduction	1/3402	24/107890	0.536543	0.911944	0.85794	TraesCS6B02G335200	1	BP
GO:0051452	intracellular pH reduction	1/3402	24/107890	0.536543	0.911944	0.85794	TraesCS3A02G210400	1	BP
GO:0051924	regulation of calcium ion transport	1/3402	24/107890	0.536543	0.911944	0.85794	TraesCS6B02G344100	1	BP
GO:0060249	anatomical structure homeostasis	14/3402	444/107890	0.537497	0.912955	0.858892	TraesCS6D02G092000/TraesCS1B02G328200/TraesCS6B02G311300/TraesCS6B02G378200/TraesCS6B02G432500/TraesCS6B02G419100/TraesCS6B02G333700/TraesCS6B02G431500/TraesCS6B02G399000/TraesCS6B02G366400/TraesCS6B02G353100/TraesCS6B02G351900/TraesCS6B02G356900/TraesCS3A02G211500	14	BP
GO:0000725	recombinational repair	12/3402	380/107890	0.538367	0.913822	0.859707	TraesCS6D02G304300/TraesCS7A02G213600/TraesCS7A02G302800/TraesCS6D02G235600/TraesCS6B02G354900/TraesCS3D02G165900/TraesCS6B02G366400/TraesCS6B02G351900/TraesCS6B02G352000/TraesCS6B02G462700/TraesCS4D02G133500/TraesCS6B02G271400	12	BP
GO:0001933	negative regulation of protein phosphorylation	11/3402	348/107890	0.53896	0.913941	0.859819	TraesCS6A02G037000/TraesCS1D02G338800/TraesCS6B02G127100/TraesCS4B02G177800/TraesCS6D02G083500/TraesCS6A02G099000/TraesCS1A02G417700/TraesCS6B02G386600/TraesCS6B02G345300/TraesCS6B02G235500/TraesCS5B02G159300	11	BP
GO:0009704	de-etiolation	6/3402	187/107890	0.54003	0.913941	0.859819	TraesCS6D02G271900/TraesCS1B02G194300/TraesCS2B02G244100/TraesCS1B02G194500/TraesCS6B02G429600/TraesCS4B02G151300	6	BP
GO:0009452	7-methylguanosine RNA capping	2/3402	57/107890	0.540236	0.913941	0.859819	TraesCS4B02G115800/TraesCS4B02G116000	2	BP
GO:0036260	RNA capping	2/3402	57/107890	0.540236	0.913941	0.859819	TraesCS4B02G115800/TraesCS4B02G116000	2	BP
GO:0042219	cellular modified amino acid catabolic process	2/3402	57/107890	0.540236	0.913941	0.859819	TraesCS6D02G332400/TraesCS6B02G337600	2	BP
GO:1901987	regulation of cell cycle phase transition	14/3402	445/107890	0.540892	0.914163	0.860028	TraesCS6D02G354500/TraesCS7B02G321900/TraesCS7A02G155100/TraesCS6B02G377000/TraesCS6B02G341400/TraesCS6B02G393100/TraesCS6B02G236700/TraesCS6B02G344300/TraesCS6B02G356400/TraesCS6B02G356900/TraesCS6B02G407600/TraesCS6B02G462700/TraesCS5B02G156900/TraesCS6A02G309600	14	BP
GO:0003013	circulatory system process	5/3402	155/107890	0.54221	0.914163	0.860028	TraesCS3B02G551200/TraesCS5B02G001100/TraesCS5A02G004400/TraesCS6B02G344100/TraesCS6B02G425700	5	BP
GO:0046649	lymphocyte activation	5/3402	155/107890	0.54221	0.914163	0.860028	TraesCS2D02G597400/TraesCS5D02G482600/TraesCS6B02G452200/TraesCS6B02G344100/TraesCS4D02G091500	5	BP
GO:0001817	regulation of cytokine production	6/3402	188/107890	0.545242	0.914163	0.860028	TraesCS6A02G406200/TraesCS7D02G390100/TraesCS3A02G166900/TraesCS6B02G452200/TraesCS7A02G418100/TraesCS4D02G091500	6	BP
GO:1901699	cellular response to nitrogen compound	7/3402	221/107890	0.548072	0.914163	0.860028	TraesCS2A02G271700/TraesCS2D02G270300/TraesCS2B02G289900/TraesCS6B02G345800/TraesCS5B02G158800/TraesCS5B02G155400/TraesCS5B02G155600	7	BP
GO:0000447	endonucleolytic cleavage in ITS1 to separate SSU-rRNA from 5.8S rRNA and LSU-rRNA from tricistronic rRNA transcript (SSU-rRNA, 5.8S rRNA, LSU-rRNA)	2/3402	58/107890	0.549661	0.914163	0.860028	TraesCS6D02G272800/TraesCS3A02G209700	2	BP
GO:0015757	galactose transmembrane transport	2/3402	58/107890	0.549661	0.914163	0.860028	TraesCS5B02G106900/TraesCS5A02G102600	2	BP
GO:0015936	coenzyme A metabolic process	2/3402	58/107890	0.549661	0.914163	0.860028	TraesCS7A02G248800/TraesCS7B02G142500	2	BP
GO:0016073	snRNA metabolic process	2/3402	58/107890	0.549661	0.914163	0.860028	TraesCS6D02G204400/TraesCS1A02G324600	2	BP
GO:0046184	aldehyde biosynthetic process	2/3402	58/107890	0.549661	0.914163	0.860028	TraesCS2D02G267800/TraesCS4D02G133600	2	BP
GO:0071668	plant-type cell wall assembly	2/3402	58/107890	0.549661	0.914163	0.860028	TraesCS6B02G418400/TraesCS5B02G159100	2	BP
GO:0002229	defense response to oomycetes	3/3402	91/107890	0.550268	0.914163	0.860028	TraesCS7A02G214400/TraesCS7A02G270200/TraesCS4D02G341800	3	BP
GO:0006656	phosphatidylcholine biosynthetic process	3/3402	91/107890	0.550268	0.914163	0.860028	TraesCS3B02G275400/TraesCS3A02G244600/TraesCS3D02G246800	3	BP
GO:0052889	9,9'-di-cis-zeta-carotene desaturation to 7,9,7',9'-tetra-cis-lycopene	3/3402	91/107890	0.550268	0.914163	0.860028	TraesCS4D02G008000/TraesCS4B02G006600/TraesCS5D02G171800	3	BP
GO:0006544	glycine metabolic process	11/3402	351/107890	0.550414	0.914163	0.860028	TraesCS6D02G274600/TraesCS5D02G316100/TraesCS7A02G205700/TraesCS5D02G413200/TraesCS5B02G408000/TraesCS5A02G403200/TraesCS5A02G309100/TraesCS6B02G342400/TraesCS6B02G369300/TraesCS7B02G148000/TraesCS5D02G424700	11	BP
GO:0000710	meiotic mismatch repair	1/3402	25/107890	0.55116	0.914163	0.860028	TraesCS1B02G328200	1	BP
GO:0006182	cGMP biosynthetic process	1/3402	25/107890	0.55116	0.914163	0.860028	TraesCS7D02G150200	1	BP
GO:0015838	amino-acid betaine transport	1/3402	25/107890	0.55116	0.914163	0.860028	TraesCS2D02G211100	1	BP
GO:0015879	carnitine transport	1/3402	25/107890	0.55116	0.914163	0.860028	TraesCS2D02G211100	1	BP
GO:0016560	protein import into peroxisome matrix, docking	1/3402	25/107890	0.55116	0.914163	0.860028	TraesCS5D02G432800	1	BP
GO:0032872	regulation of stress-activated MAPK cascade	1/3402	25/107890	0.55116	0.914163	0.860028	TraesCS6D02G276500	1	BP
GO:0035051	cardiocyte differentiation	1/3402	25/107890	0.55116	0.914163	0.860028	TraesCS1D02G393600	1	BP
GO:0045168	cell-cell signaling involved in cell fate commitment	1/3402	25/107890	0.55116	0.914163	0.860028	TraesCS3D02G163900	1	BP
GO:0046328	regulation of JNK cascade	1/3402	25/107890	0.55116	0.914163	0.860028	TraesCS6D02G276500	1	BP
GO:0046349	amino sugar biosynthetic process	1/3402	25/107890	0.55116	0.914163	0.860028	TraesCS4D02G126400	1	BP
GO:0046836	glycolipid transport	1/3402	25/107890	0.55116	0.914163	0.860028	TraesCS6D02G209500	1	BP
GO:0051512	positive regulation of unidimensional cell growth	1/3402	25/107890	0.55116	0.914163	0.860028	TraesCS6B02G411500	1	BP
GO:0060048	cardiac muscle contraction	1/3402	25/107890	0.55116	0.914163	0.860028	TraesCS6B02G344100	1	BP
GO:0060964	regulation of gene silencing by miRNA	1/3402	25/107890	0.55116	0.914163	0.860028	TraesCS7B02G142500	1	BP
GO:1902882	regulation of response to oxidative stress	1/3402	25/107890	0.55116	0.914163	0.860028	TraesCS6B02G371500	1	BP
GO:0009073	aromatic amino acid family biosynthetic process	12/3402	384/107890	0.552973	0.914635	0.860472	TraesCS6D02G284500/TraesCS6D02G252200/TraesCS7B02G208700/TraesCS1B02G229700/TraesCS5B02G445200/TraesCS7B02G089400/TraesCS2B02G308500/TraesCS6B02G388100/TraesCS6B02G333600/TraesCS6B02G447700/TraesCS2A02G590600/TraesCS7B02G176100	12	BP
GO:0009086	methionine biosynthetic process	14/3402	450/107890	0.557742	0.914635	0.860472	TraesCS7A02G302800/TraesCS6D02G338500/TraesCS6D02G198300/TraesCS1B02G122600/TraesCS5B02G445200/TraesCS1D02G273500/TraesCS5A02G503600/TraesCS6B02G345800/TraesCS6B02G432800/TraesCS6B02G404900/TraesCS6B02G467000/TraesCS6B02G235400/TraesCS5B02G158800/TraesCS5B02G159100	14	BP
GO:0048863	stem cell differentiation	11/3402	353/107890	0.557991	0.914635	0.860472	TraesCS7A02G260600/TraesCS1A02G199900/TraesCS7A02G215800/TraesCS1B02G230900/TraesCS7B02G158900/TraesCS3A02G432900/TraesCS2A02G168900/TraesCS3B02G135800/TraesCS6B02G350800/TraesCS6B02G466700/TraesCS6B02G343900	11	BP
GO:0035384	thioester biosynthetic process	4/3402	125/107890	0.55812	0.914635	0.860472	TraesCS7A02G278500/TraesCS2B02G291100/TraesCS6B02G431000/TraesCS6B02G342000	4	BP
GO:0048510	regulation of timing of transition from vegetative to reproductive phase	4/3402	125/107890	0.55812	0.914635	0.860472	TraesCS1A02G199900/TraesCS3A02G432900/TraesCS2A02G521500/TraesCS6B02G343900	4	BP
GO:0071616	acyl-CoA biosynthetic process	4/3402	125/107890	0.55812	0.914635	0.860472	TraesCS7A02G278500/TraesCS2B02G291100/TraesCS6B02G431000/TraesCS6B02G342000	4	BP
GO:0007444	imaginal disc development	2/3402	59/107890	0.558949	0.914635	0.860472	TraesCS6B02G335200/TraesCS4A02G158000	2	BP
GO:0016122	xanthophyll metabolic process	2/3402	59/107890	0.558949	0.914635	0.860472	TraesCS6B02G432200/TraesCS3A02G208800	2	BP
GO:0030031	cell projection assembly	2/3402	59/107890	0.558949	0.914635	0.860472	TraesCS7A02G248000/TraesCS5B02G489100	2	BP
GO:0000478	endonucleolytic cleavage involved in rRNA processing	4/3402	126/107890	0.564426	0.914635	0.860472	TraesCS6D02G272800/TraesCS6B02G440500/TraesCS3A02G209700/TraesCS6B02G344700	4	BP
GO:0006744	ubiquinone biosynthetic process	4/3402	126/107890	0.564426	0.914635	0.860472	TraesCS6D02G284500/TraesCS7B02G089400/TraesCS6B02G430100/TraesCS6B02G333600	4	BP
GO:0006083	acetate metabolic process	1/3402	26/107890	0.565316	0.914635	0.860472	TraesCS6B02G431000	1	BP
GO:0006356	regulation of transcription by RNA polymerase I	1/3402	26/107890	0.565316	0.914635	0.860472	TraesCS4B02G109300	1	BP
GO:0006552	leucine catabolic process	1/3402	26/107890	0.565316	0.914635	0.860472	TraesCS6B02G455600	1	BP
GO:0006572	tyrosine catabolic process	1/3402	26/107890	0.565316	0.914635	0.860472	TraesCS6B02G369300	1	BP
GO:0010046	response to mycotoxin	1/3402	26/107890	0.565316	0.914635	0.860472	TraesCS4D02G121300	1	BP
GO:0031155	regulation of reproductive fruiting body development	1/3402	26/107890	0.565316	0.914635	0.860472	TraesCS6B02G403400	1	BP
GO:0031156	regulation of sorocarp development	1/3402	26/107890	0.565316	0.914635	0.860472	TraesCS6B02G403400	1	BP
GO:0035023	regulation of Rho protein signal transduction	1/3402	26/107890	0.565316	0.914635	0.860472	TraesCS6B02G335200	1	BP
GO:0043243	positive regulation of protein-containing complex disassembly	1/3402	26/107890	0.565316	0.914635	0.860472	TraesCS3D02G164500	1	BP
GO:0044211	CTP salvage	1/3402	26/107890	0.565316	0.914635	0.860472	TraesCS7A02G553600	1	BP
GO:0046080	dUTP metabolic process	1/3402	26/107890	0.565316	0.914635	0.860472	TraesCS6B02G381500	1	BP
GO:0048813	dendrite morphogenesis	1/3402	26/107890	0.565316	0.914635	0.860472	TraesCS6B02G335200	1	BP
GO:0070302	regulation of stress-activated protein kinase signaling cascade	1/3402	26/107890	0.565316	0.914635	0.860472	TraesCS6D02G276500	1	BP
GO:0075260	regulation of spore-bearing organ development	1/3402	26/107890	0.565316	0.914635	0.860472	TraesCS6B02G403400	1	BP
GO:0098657	import into cell	1/3402	26/107890	0.565316	0.914635	0.860472	TraesCS4D02G147600	1	BP
GO:0098739	import across plasma membrane	1/3402	26/107890	0.565316	0.914635	0.860472	TraesCS4D02G147600	1	BP
GO:1900056	negative regulation of leaf senescence	1/3402	26/107890	0.565316	0.914635	0.860472	TraesCS7B02G101500	1	BP
GO:0051028	mRNA transport	12/3402	388/107890	0.567405	0.914635	0.860472	TraesCS6B02G083500/TraesCS7A02G215800/TraesCS3B02G162400/TraesCS4B02G204800/TraesCS6B02G391200/TraesCS6B02G239100/TraesCS6B02G363200/TraesCS6B02G337900/TraesCS4B02G173400/TraesCS6B02G456000/TraesCS6B02G373300/TraesCS6A02G309600	12	BP
GO:0003012	muscle system process	2/3402	60/107890	0.568099	0.914635	0.860472	TraesCS6B02G344100/TraesCS6B02G396100	2	BP
GO:0006782	protoporphyrinogen IX biosynthetic process	2/3402	60/107890	0.568099	0.914635	0.860472	TraesCS1B02G258200/TraesCS7A02G415000	2	BP
GO:0006904	vesicle docking involved in exocytosis	2/3402	60/107890	0.568099	0.914635	0.860472	TraesCS6B02G387300/TraesCS4D02G112900	2	BP
GO:0009262	deoxyribonucleotide metabolic process	2/3402	60/107890	0.568099	0.914635	0.860472	TraesCS6B02G410800/TraesCS6B02G381500	2	BP
GO:0009268	response to pH	2/3402	60/107890	0.568099	0.914635	0.860472	TraesCS2B02G124100/TraesCS2A02G106500	2	BP
GO:0043488	regulation of mRNA stability	2/3402	60/107890	0.568099	0.914635	0.860472	TraesCS4B02G204800/TraesCS7B02G114200	2	BP
GO:0046501	protoporphyrinogen IX metabolic process	2/3402	60/107890	0.568099	0.914635	0.860472	TraesCS1B02G258200/TraesCS7A02G415000	2	BP
GO:2000045	regulation of G1/S transition of mitotic cell cycle	2/3402	60/107890	0.568099	0.914635	0.860472	TraesCS7B02G321900/TraesCS6B02G356400	2	BP
GO:0016444	somatic cell DNA recombination	4/3402	127/107890	0.570682	0.914635	0.860472	TraesCS3D02G165900/TraesCS6B02G366400/TraesCS6B02G351900/TraesCS6B02G462700	4	BP
GO:0048506	regulation of timing of meristematic phase transition	4/3402	127/107890	0.570682	0.914635	0.860472	TraesCS1A02G199900/TraesCS3A02G432900/TraesCS2A02G521500/TraesCS6B02G343900	4	BP
GO:0071216	cellular response to biotic stimulus	4/3402	127/107890	0.570682	0.914635	0.860472	TraesCS4B02G120800/TraesCS6B02G350800/TraesCS6B02G234200/TraesCS3D02G164500	4	BP
GO:0071345	cellular response to cytokine stimulus	4/3402	127/107890	0.570682	0.914635	0.860472	TraesCS6A02G406200/TraesCS3B02G551200/TraesCS5A02G515000/TraesCS6B02G350800	4	BP
GO:1902652	secondary alcohol metabolic process	4/3402	127/107890	0.570682	0.914635	0.860472	TraesCS5A02G356300/TraesCS6B02G235000/TraesCS6B02G238500/TraesCS6B02G440200	4	BP
GO:0035196	production of miRNAs involved in gene silencing by miRNA	14/3402	454/107890	0.571058	0.914635	0.860472	TraesCS6D02G388400/TraesCS3B02G487900/TraesCS2A02G168900/TraesCS3B02G135800/TraesCS3D02G165900/TraesCS4B02G117800/TraesCS6B02G350800/TraesCS4B02G118400/TraesCS6B02G466700/TraesCS4B02G117900/TraesCS6B02G447600/TraesCS6B02G468200/TraesCS6B02G449300/TraesCS5B02G154600	14	BP
GO:0030488	tRNA methylation	3/3402	94/107890	0.572299	0.914635	0.860472	TraesCS6D02G282700/TraesCS6B02G333000/TraesCS7A02G414100	3	BP
GO:0031540	regulation of anthocyanin biosynthetic process	3/3402	94/107890	0.572299	0.914635	0.860472	TraesCS7D02G463000/TraesCS6B02G366900/TraesCS6B02G258800	3	BP
GO:0018108	peptidyl-tyrosine phosphorylation	9/3402	292/107890	0.574039	0.914635	0.860472	TraesCS4B02G121600/TraesCS2B02G358500/TraesCS3D02G076100/TraesCS4A02G191600/TraesCS6B02G386600/TraesCS2B02G429800/TraesCS6B02G439800/TraesCS6B02G451000/TraesCS2B02G429900	9	BP
GO:0006611	protein export from nucleus	13/3402	423/107890	0.576109	0.914635	0.860472	TraesCS2D02G594500/TraesCS3B02G487900/TraesCS6B02G083500/TraesCSU02G036500/TraesCS1B02G231900/TraesCS7A02G215800/TraesCS6B02G391200/TraesCS6B02G239100/TraesCS6B02G363200/TraesCS6B02G337900/TraesCS6B02G456000/TraesCS6B02G373300/TraesCS6A02G309600	13	BP
GO:0006525	arginine metabolic process	4/3402	128/107890	0.576888	0.914635	0.860472	TraesCS6D02G232400/TraesCS6A02G250600/TraesCS3A02G206600/TraesCS5B02G154400	4	BP
GO:0010921	regulation of phosphatase activity	2/3402	61/107890	0.577111	0.914635	0.860472	TraesCS7D02G364600/TraesCS3A02G210300	2	BP
GO:0015798	myo-inositol transport	2/3402	61/107890	0.577111	0.914635	0.860472	TraesCS5B02G106900/TraesCS5A02G102600	2	BP
GO:0017085	response to insecticide	2/3402	61/107890	0.577111	0.914635	0.860472	TraesCS4D02G324800/TraesCS4B02G327800	2	BP
GO:0030100	regulation of endocytosis	2/3402	61/107890	0.577111	0.914635	0.860472	TraesCS6B02G452200/TraesCS6B02G230400	2	BP
GO:0140029	exocytic process	2/3402	61/107890	0.577111	0.914635	0.860472	TraesCS6B02G387300/TraesCS4D02G112900	2	BP
GO:0019915	lipid storage	12/3402	391/107890	0.578107	0.914635	0.860472	TraesCS6D02G388400/TraesCS7D02G206200/TraesCS6B02G326500/TraesCS1A02G224600/TraesCS7A02G202900/TraesCS1D02G273500/TraesCS6D02G273600/TraesCS4D02G210900/TraesCS7A02G207800/TraesCS6B02G366400/TraesCS6B02G356900/TraesCS7B02G114700	12	BP
GO:0018212	peptidyl-tyrosine modification	9/3402	293/107890	0.578142	0.914635	0.860472	TraesCS4B02G121600/TraesCS2B02G358500/TraesCS3D02G076100/TraesCS4A02G191600/TraesCS6B02G386600/TraesCS2B02G429800/TraesCS6B02G439800/TraesCS6B02G451000/TraesCS2B02G429900	9	BP
GO:0003015	heart process	1/3402	27/107890	0.579026	0.914635	0.860472	TraesCS6B02G344100	1	BP
GO:0006384	transcription initiation from RNA polymerase III promoter	1/3402	27/107890	0.579026	0.914635	0.860472	TraesCS6B02G361300	1	BP
GO:0008016	regulation of heart contraction	1/3402	27/107890	0.579026	0.914635	0.860472	TraesCS6B02G344100	1	BP
GO:0009235	cobalamin metabolic process	1/3402	27/107890	0.579026	0.914635	0.860472	TraesCS6B02G402400	1	BP
GO:0009236	cobalamin biosynthetic process	1/3402	27/107890	0.579026	0.914635	0.860472	TraesCS6B02G402400	1	BP
GO:0009643	photosynthetic acclimation	1/3402	27/107890	0.579026	0.914635	0.860472	TraesCS2D02G226000	1	BP
GO:0010021	amylopectin biosynthetic process	1/3402	27/107890	0.579026	0.914635	0.860472	TraesCS6B02G336400	1	BP
GO:0015885	5-formyltetrahydrofolate transport	1/3402	27/107890	0.579026	0.914635	0.860472	TraesCS1B02G254500	1	BP
GO:0019287	isopentenyl diphosphate biosynthetic process, mevalonate pathway	1/3402	27/107890	0.579026	0.914635	0.860472	TraesCS7B02G142500	1	BP
GO:0030166	proteoglycan biosynthetic process	1/3402	27/107890	0.579026	0.914635	0.860472	TraesCS3A02G207900	1	BP
GO:0031990	mRNA export from nucleus in response to heat stress	1/3402	27/107890	0.579026	0.914635	0.860472	TraesCS6B02G083500	1	BP
GO:0050667	homocysteine metabolic process	1/3402	27/107890	0.579026	0.914635	0.860472	TraesCS1B02G199600	1	BP
GO:0060047	heart contraction	1/3402	27/107890	0.579026	0.914635	0.860472	TraesCS6B02G344100	1	BP
GO:0080163	regulation of protein serine/threonine phosphatase activity	1/3402	27/107890	0.579026	0.914635	0.860472	TraesCS7D02G364600	1	BP
GO:1901334	lactone metabolic process	1/3402	27/107890	0.579026	0.914635	0.860472	TraesCS4B02G151300	1	BP
GO:1901336	lactone biosynthetic process	1/3402	27/107890	0.579026	0.914635	0.860472	TraesCS4B02G151300	1	BP
GO:1901600	strigolactone metabolic process	1/3402	27/107890	0.579026	0.914635	0.860472	TraesCS4B02G151300	1	BP
GO:1901601	strigolactone biosynthetic process	1/3402	27/107890	0.579026	0.914635	0.860472	TraesCS4B02G151300	1	BP
GO:1903522	regulation of blood circulation	1/3402	27/107890	0.579026	0.914635	0.860472	TraesCS6B02G344100	1	BP
GO:1905622	negative regulation of leaf development	1/3402	27/107890	0.579026	0.914635	0.860472	TraesCS7B02G101500	1	BP
GO:2000896	amylopectin metabolic process	1/3402	27/107890	0.579026	0.914635	0.860472	TraesCS6B02G336400	1	BP
GO:0007187	G protein-coupled receptor signaling pathway, coupled to cyclic nucleotide second messenger	3/3402	95/107890	0.579491	0.914635	0.860472	TraesCS5B02G345400/TraesCS4B02G173700/TraesCS6B02G229000	3	BP
GO:0006405	RNA export from nucleus	13/3402	424/107890	0.579521	0.914635	0.860472	TraesCS2D02G594500/TraesCS3B02G487900/TraesCS6B02G083500/TraesCSU02G036500/TraesCS1B02G231900/TraesCS7A02G215800/TraesCS6B02G391200/TraesCS6B02G239100/TraesCS6B02G363200/TraesCS6B02G337900/TraesCS6B02G456000/TraesCS6B02G373300/TraesCS6A02G309600	13	BP
GO:0016032	viral process	15/3402	490/107890	0.582365	0.91508	0.860891	TraesCS6D02G240800/TraesCS6D02G220800/TraesCS2D02G496900/TraesCS2A02G168900/TraesCS1B02G471900/TraesCS3B02G135800/TraesCS5B02G426500/TraesCS5D02G482700/TraesCS6D02G091700/TraesCS2D02G534500/TraesCS6B02G412000/TraesCS3A02G210100/TraesCS6B02G466700/TraesCS3D02G164500/TraesCS6B02G254500	15	BP
GO:0010268	brassinosteroid homeostasis	4/3402	129/107890	0.583042	0.91508	0.860891	TraesCS1B02G264400/TraesCS5B02G414200/TraesCS2D02G157800/TraesCS3B02G551200	4	BP
GO:0043065	positive regulation of apoptotic process	4/3402	129/107890	0.583042	0.91508	0.860891	TraesCS5D02G334500/TraesCS3B02G421200/TraesCS6B02G335200/TraesCS4D02G093500	4	BP
GO:0042793	plastid transcription	7/3402	229/107890	0.585658	0.91508	0.860891	TraesCS6D02G325000/TraesCS6B02G376100/TraesCS6B02G233800/TraesCS6B02G349300/TraesCS6B02G344700/TraesCS1B02G445200/TraesCS4D02G147100	7	BP
GO:0071156	regulation of cell cycle arrest	8/3402	262/107890	0.585827	0.91508	0.860891	TraesCS7A02G213600/TraesCS7A02G208200/TraesCS7B02G321900/TraesCS7B02G115400/TraesCS6B02G366400/TraesCS6B02G353100/TraesCS6B02G334400/TraesCS6B02G356400	8	BP
GO:0007000	nucleolus organization	2/3402	62/107890	0.585984	0.91508	0.860891	TraesCS4B02G109300/TraesCS6B02G447600	2	BP
GO:0015858	nucleoside transport	2/3402	62/107890	0.585984	0.91508	0.860891	TraesCS6B02G382100/TraesCS3D02G267700	2	BP
GO:0033239	negative regulation of cellular amine metabolic process	2/3402	62/107890	0.585984	0.91508	0.860891	TraesCS6B02G385200/TraesCS6B02G226200	2	BP
GO:0043487	regulation of RNA stability	2/3402	62/107890	0.585984	0.91508	0.860891	TraesCS4B02G204800/TraesCS7B02G114200	2	BP
GO:0071456	cellular response to hypoxia	2/3402	62/107890	0.585984	0.91508	0.860891	TraesCS4A02G311000/TraesCS3B02G314600	2	BP
GO:0008360	regulation of cell shape	5/3402	163/107890	0.586935	0.91508	0.860891	TraesCS3A02G283800/TraesCS7B02G048700/TraesCS3D02G283700/TraesCS6B02G340000/TraesCS6B02G468200	5	BP
GO:0035195	gene silencing by miRNA	15/3402	492/107890	0.588676	0.91508	0.860891	TraesCS6D02G388400/TraesCS3B02G487900/TraesCS7B02G142500/TraesCS2A02G168900/TraesCS3B02G135800/TraesCS3D02G165900/TraesCS4B02G117800/TraesCS6B02G350800/TraesCS4B02G118400/TraesCS6B02G466700/TraesCS4B02G117900/TraesCS6B02G447600/TraesCS6B02G468200/TraesCS6B02G449300/TraesCS5B02G154600	15	BP
GO:0009958	positive gravitropism	6/3402	197/107890	0.590894	0.91508	0.860891	TraesCS6D02G250000/TraesCS7B02G398100/TraesCS6B02G337300/TraesCS6B02G237800/TraesCS6B02G451200/TraesCS6B02G340100	6	BP
GO:0006269	DNA replication, synthesis of RNA primer	1/3402	28/107890	0.592304	0.91508	0.860891	TraesCS7A02G251000	1	BP
GO:0006729	tetrahydrobiopterin biosynthetic process	1/3402	28/107890	0.592304	0.91508	0.860891	TraesCS6B02G348200	1	BP
GO:0006848	pyruvate transport	1/3402	28/107890	0.592304	0.91508	0.860891	TraesCS5B02G157900	1	BP
GO:0008653	lipopolysaccharide metabolic process	1/3402	28/107890	0.592304	0.91508	0.860891	TraesCS7A02G419200	1	BP
GO:0009088	threonine biosynthetic process	1/3402	28/107890	0.592304	0.91508	0.860891	TraesCS6B02G467000	1	BP
GO:0009103	lipopolysaccharide biosynthetic process	1/3402	28/107890	0.592304	0.91508	0.860891	TraesCS7A02G419200	1	BP
GO:0010587	miRNA catabolic process	1/3402	28/107890	0.592304	0.91508	0.860891	TraesCS6B02G411500	1	BP
GO:0018126	protein hydroxylation	1/3402	28/107890	0.592304	0.91508	0.860891	TraesCS6B02G365100	1	BP
GO:0031032	actomyosin structure organization	1/3402	28/107890	0.592304	0.91508	0.860891	TraesCS6B02G335200	1	BP
GO:0046146	tetrahydrobiopterin metabolic process	1/3402	28/107890	0.592304	0.91508	0.860891	TraesCS6B02G348200	1	BP
GO:0050769	positive regulation of neurogenesis	1/3402	28/107890	0.592304	0.91508	0.860891	TraesCS6B02G345700	1	BP
GO:1901475	pyruvate transmembrane transport	1/3402	28/107890	0.592304	0.91508	0.860891	TraesCS5B02G157900	1	BP
GO:0048586	regulation of long-day photoperiodism, flowering	3/3402	97/107890	0.593644	0.91508	0.860891	TraesCS7A02G218600/TraesCS7A02G263500/TraesCS6B02G113100	3	BP
GO:0007094	mitotic spindle assembly checkpoint	2/3402	63/107890	0.594718	0.91508	0.860891	TraesCS6B02G236700/TraesCS6A02G309600	2	BP
GO:0010065	primary meristem tissue development	2/3402	63/107890	0.594718	0.91508	0.860891	TraesCS1B02G316500/TraesCS6B02G425900	2	BP
GO:0046856	phosphatidylinositol dephosphorylation	2/3402	63/107890	0.594718	0.91508	0.860891	TraesCS7A02G255500/TraesCS1B02G316500	2	BP
GO:0071174	mitotic spindle checkpoint	2/3402	63/107890	0.594718	0.91508	0.860891	TraesCS6B02G236700/TraesCS6A02G309600	2	BP
GO:1902806	regulation of cell cycle G1/S phase transition	2/3402	63/107890	0.594718	0.91508	0.860891	TraesCS7B02G321900/TraesCS6B02G356400	2	BP
GO:0051056	regulation of small GTPase mediated signal transduction	7/3402	231/107890	0.594811	0.91508	0.860891	TraesCS6D02G204700/TraesCS6B02G335200/TraesCS6B02G228600/TraesCS4B02G175500/TraesCS6B02G415900/TraesCS6B02G377200/TraesCS6B02G456300	7	BP
GO:0016119	carotene metabolic process	4/3402	131/107890	0.595192	0.91508	0.860891	TraesCS4D02G008000/TraesCS4B02G006600/TraesCS3A02G208800/TraesCS5D02G171800	4	BP
GO:0043244	regulation of protein-containing complex disassembly	4/3402	131/107890	0.595192	0.91508	0.860891	TraesCS7A02G191400/TraesCS2A02G290800/TraesCS6B02G338000/TraesCS3D02G164500	4	BP
GO:0046058	cAMP metabolic process	4/3402	131/107890	0.595192	0.91508	0.860891	TraesCS5B02G345400/TraesCS4B02G173700/TraesCS6B02G229000/TraesCS6B02G456300	4	BP
GO:0042330	taxis	6/3402	198/107890	0.595816	0.91508	0.860891	TraesCS6D02G265100/TraesCS2D02G597400/TraesCS6A02G132700/TraesCS6B02G377200/TraesCS3A02G211000/TraesCS5B02G159100	6	BP
GO:0052482	defense response by cell wall thickening	6/3402	198/107890	0.595816	0.91508	0.860891	TraesCS2D02G462000/TraesCS5B02G445200/TraesCS2B02G483400/TraesCS2A02G461800/TraesCS5B02G155400/TraesCS5B02G155600	6	BP
GO:0052544	defense response by callose deposition in cell wall	6/3402	198/107890	0.595816	0.91508	0.860891	TraesCS2D02G462000/TraesCS5B02G445200/TraesCS2B02G483400/TraesCS2A02G461800/TraesCS5B02G155400/TraesCS5B02G155600	6	BP
GO:0019827	stem cell population maintenance	10/3402	331/107890	0.598436	0.91508	0.860891	TraesCS7A02G260600/TraesCS1A02G199900/TraesCS7A02G215800/TraesCS7B02G158900/TraesCS3A02G432900/TraesCS2A02G168900/TraesCS3B02G135800/TraesCS6B02G350800/TraesCS6B02G466700/TraesCS6B02G343900	10	BP
GO:0098727	maintenance of cell number	10/3402	331/107890	0.598436	0.91508	0.860891	TraesCS7A02G260600/TraesCS1A02G199900/TraesCS7A02G215800/TraesCS7B02G158900/TraesCS3A02G432900/TraesCS2A02G168900/TraesCS3B02G135800/TraesCS6B02G350800/TraesCS6B02G466700/TraesCS6B02G343900	10	BP
GO:0006367	transcription initiation from RNA polymerase II promoter	8/3402	265/107890	0.598643	0.91508	0.860891	TraesCS6B02G083500/TraesCS3D02G355800/TraesCS6D02G250200/TraesCS3B02G394500/TraesCS3B02G342000/TraesCS6B02G345700/TraesCS6B02G341600/TraesCS6B02G376500	8	BP
GO:0015807	L-amino acid transport	3/3402	98/107890	0.600603	0.91508	0.860891	TraesCS7A02G285000/TraesCS6D02G226700/TraesCS6B02G386500	3	BP
GO:0030433	ubiquitin-dependent ERAD pathway	4/3402	132/107890	0.601188	0.91508	0.860891	TraesCS7A02G274800/TraesCS6B02G341600/TraesCS6B02G376500/TraesCS6B02G339600	4	BP
GO:0080022	primary root development	4/3402	132/107890	0.601188	0.91508	0.860891	TraesCS6B02G452700/TraesCS6B02G452500/TraesCS6B02G345800/TraesCS5B02G158800	4	BP
GO:0006469	negative regulation of protein kinase activity	10/3402	332/107890	0.602226	0.91508	0.860891	TraesCS6A02G037000/TraesCS1D02G338800/TraesCS6B02G127100/TraesCS4B02G177800/TraesCS6D02G083500/TraesCS6A02G099000/TraesCS1A02G417700/TraesCS6B02G386600/TraesCS6B02G345300/TraesCS5B02G159300	10	BP
GO:0006546	glycine catabolic process	10/3402	332/107890	0.602226	0.91508	0.860891	TraesCS6D02G274600/TraesCS5D02G316100/TraesCS7A02G205700/TraesCS5D02G413200/TraesCS5B02G408000/TraesCS5A02G403200/TraesCS5A02G309100/TraesCS6B02G342400/TraesCS6B02G369300/TraesCS5D02G424700	10	BP
GO:2000243	positive regulation of reproductive process	13/3402	431/107890	0.603076	0.91508	0.860891	TraesCS6D02G297500/TraesCS6D02G211700/TraesCS1A02G199900/TraesCS6B02G113100/TraesCS3B02G551200/TraesCS7B02G158900/TraesCS3A02G432900/TraesCS6B02G237800/TraesCS6B02G335200/TraesCS6B02G233700/TraesCS6B02G348300/TraesCS6B02G403400/TraesCS6B02G270400	13	BP
GO:0000045	autophagosome assembly	2/3402	64/107890	0.603313	0.91508	0.860891	TraesCS6B02G386200/TraesCS6B02G366600	2	BP
GO:0006222	UMP biosynthetic process	2/3402	64/107890	0.603313	0.91508	0.860891	TraesCS7A02G553600/TraesCS3A02G206600	2	BP
GO:0009174	pyrimidine ribonucleoside monophosphate biosynthetic process	2/3402	64/107890	0.603313	0.91508	0.860891	TraesCS7A02G553600/TraesCS3A02G206600	2	BP
GO:0046049	UMP metabolic process	2/3402	64/107890	0.603313	0.91508	0.860891	TraesCS7A02G553600/TraesCS3A02G206600	2	BP
GO:0071173	spindle assembly checkpoint	2/3402	64/107890	0.603313	0.91508	0.860891	TraesCS6B02G236700/TraesCS6A02G309600	2	BP
GO:0072530	purine-containing compound transmembrane transport	2/3402	64/107890	0.603313	0.91508	0.860891	TraesCS3A02G206300/TraesCS3D02G267700	2	BP
GO:0000730	DNA recombinase assembly	1/3402	29/107890	0.605163	0.91508	0.860891	TraesCS6B02G366400	1	BP
GO:0006999	nuclear pore organization	1/3402	29/107890	0.605163	0.91508	0.860891	TraesCS6D02G241100	1	BP
GO:0009211	pyrimidine deoxyribonucleoside triphosphate metabolic process	1/3402	29/107890	0.605163	0.91508	0.860891	TraesCS6B02G381500	1	BP
GO:0009729	detection of brassinosteroid stimulus	1/3402	29/107890	0.605163	0.91508	0.860891	TraesCS3B02G551200	1	BP
GO:0010196	nonphotochemical quenching	1/3402	29/107890	0.605163	0.91508	0.860891	TraesCS3A02G210000	1	BP
GO:0010199	organ boundary specification between lateral organs and the meristem	1/3402	29/107890	0.605163	0.91508	0.860891	TraesCS3B02G163900	1	BP
GO:0042572	retinol metabolic process	1/3402	29/107890	0.605163	0.91508	0.860891	TraesCS4D02G093500	1	BP
GO:0043982	histone H4-K8 acetylation	1/3402	29/107890	0.605163	0.91508	0.860891	TraesCS6D02G232000	1	BP
GO:0046068	cGMP metabolic process	1/3402	29/107890	0.605163	0.91508	0.860891	TraesCS7D02G150200	1	BP
GO:0046786	viral replication complex formation and maintenance	1/3402	29/107890	0.605163	0.91508	0.860891	TraesCS6D02G240800	1	BP
GO:0051085	chaperone cofactor-dependent protein refolding	1/3402	29/107890	0.605163	0.91508	0.860891	TraesCS6B02G371500	1	BP
GO:0090735	DNA repair complex assembly	1/3402	29/107890	0.605163	0.91508	0.860891	TraesCS6B02G366400	1	BP
GO:1900424	regulation of defense response to bacterium	1/3402	29/107890	0.605163	0.91508	0.860891	TraesCS6D02G179200	1	BP
GO:1990066	energy quenching	1/3402	29/107890	0.605163	0.91508	0.860891	TraesCS3A02G210000	1	BP
GO:0001816	cytokine production	6/3402	200/107890	0.605566	0.91508	0.860891	TraesCS6A02G406200/TraesCS7D02G390100/TraesCS3A02G166900/TraesCS6B02G452200/TraesCS7A02G418100/TraesCS4D02G091500	6	BP
GO:0033673	negative regulation of kinase activity	10/3402	333/107890	0.605999	0.91508	0.860891	TraesCS6A02G037000/TraesCS1D02G338800/TraesCS6B02G127100/TraesCS4B02G177800/TraesCS6D02G083500/TraesCS6A02G099000/TraesCS1A02G417700/TraesCS6B02G386600/TraesCS6B02G345300/TraesCS5B02G159300	10	BP
GO:0010092	specification of animal organ identity	4/3402	133/107890	0.607129	0.91508	0.860891	TraesCS7A02G260600/TraesCS2B02G343800/TraesCS7A02G413700/TraesCS2D02G324800	4	BP
GO:1902850	microtubule cytoskeleton organization involved in mitosis	4/3402	133/107890	0.607129	0.91508	0.860891	TraesCS1A02G246000/TraesCS5B02G156500/TraesCS7B02G176600/TraesCS5D02G019900	4	BP
GO:0010232	vascular transport	3/3402	99/107890	0.607483	0.91508	0.860891	TraesCS3B02G551200/TraesCS5B02G001100/TraesCS5A02G004400	3	BP
GO:0010233	phloem transport	3/3402	99/107890	0.607483	0.91508	0.860891	TraesCS3B02G551200/TraesCS5B02G001100/TraesCS5A02G004400	3	BP
GO:0019362	pyridine nucleotide metabolic process	3/3402	99/107890	0.607483	0.91508	0.860891	TraesCS7A02G278400/TraesCS3A02G495300/TraesCS3B02G350200	3	BP
GO:0042362	fat-soluble vitamin biosynthetic process	3/3402	99/107890	0.607483	0.91508	0.860891	TraesCS6D02G245200/TraesCS6B02G336300/TraesCS6B02G369300	3	BP
GO:0045321	leukocyte activation	5/3402	167/107890	0.608378	0.91508	0.860891	TraesCS2D02G597400/TraesCS5D02G482600/TraesCS6B02G452200/TraesCS6B02G344100/TraesCS4D02G091500	5	BP
GO:0000070	mitotic sister chromatid segregation	9/3402	301/107890	0.610297	0.91508	0.860891	TraesCS7D02G057500/TraesCS6D02G354500/TraesCS7A02G155100/TraesCS6B02G377000/TraesCS6B02G341400/TraesCS6B02G236700/TraesCS6B02G407600/TraesCS7B02G176600/TraesCS6A02G309600	9	BP
GO:0016099	monoterpenoid biosynthetic process	2/3402	65/107890	0.61177	0.91508	0.860891	TraesCS2B02G559600/TraesCS2A02G546600	2	BP
GO:1905037	autophagosome organization	2/3402	65/107890	0.61177	0.91508	0.860891	TraesCS6B02G386200/TraesCS6B02G366600	2	BP
GO:0032507	maintenance of protein location in cell	4/3402	134/107890	0.613016	0.91508	0.860891	TraesCS7A02G271400/TraesCS6B02G417700/TraesCS6B02G224600/TraesCS5B02G155000	4	BP
GO:0034329	cell junction assembly	4/3402	134/107890	0.613016	0.91508	0.860891	TraesCS2A02G371600/TraesCS2B02G388800/TraesCS2D02G367900/TraesCS2D02G368000	4	BP
GO:0007548	sex differentiation	5/3402	168/107890	0.613638	0.91508	0.860891	TraesCS6D02G366500/TraesCS6D02G190000/TraesCS6B02G225700/TraesCS6B02G421000/TraesCS4D02G128200	5	BP
GO:0007050	cell cycle arrest	9/3402	302/107890	0.614229	0.91508	0.860891	TraesCS7A02G213600/TraesCS7A02G208200/TraesCS7B02G321900/TraesCS7B02G115400/TraesCS6B02G366400/TraesCS6B02G353100/TraesCS6B02G334400/TraesCS6B02G356400/TraesCS5B02G159300	9	BP
GO:0051302	regulation of cell division	7/3402	236/107890	0.61723	0.91508	0.860891	TraesCS2B02G190400/TraesCS6D02G354500/TraesCS2A02G164600/TraesCS2D02G171500/TraesCS6B02G366900/TraesCS6B02G407600/TraesCS6B02G233700	7	BP
GO:0000472	endonucleolytic cleavage to generate mature 5'-end of SSU-rRNA from (SSU-rRNA, 5.8S rRNA, LSU-rRNA)	1/3402	30/107890	0.617616	0.91508	0.860891	TraesCS3A02G209700	1	BP
GO:0000480	endonucleolytic cleavage in 5'-ETS of tricistronic rRNA transcript (SSU-rRNA, 5.8S rRNA, LSU-rRNA)	1/3402	30/107890	0.617616	0.91508	0.860891	TraesCS3A02G209700	1	BP
GO:0001822	kidney development	1/3402	30/107890	0.617616	0.91508	0.860891	TraesCS5B02G155100	1	BP
GO:0006941	striated muscle contraction	1/3402	30/107890	0.617616	0.91508	0.860891	TraesCS6B02G344100	1	BP
GO:0009052	pentose-phosphate shunt, non-oxidative branch	1/3402	30/107890	0.617616	0.91508	0.860891	TraesCS5D02G424700	1	BP
GO:0009094	L-phenylalanine biosynthetic process	1/3402	30/107890	0.617616	0.91508	0.860891	TraesCS2B02G308500	1	BP
GO:0009645	response to low light intensity stimulus	1/3402	30/107890	0.617616	0.91508	0.860891	TraesCS6B02G350500	1	BP
GO:0009953	dorsal/ventral pattern formation	1/3402	30/107890	0.617616	0.91508	0.860891	TraesCS7A02G241300	1	BP
GO:0010952	positive regulation of peptidase activity	1/3402	30/107890	0.617616	0.91508	0.860891	TraesCS6B02G335200	1	BP
GO:0033523	histone H2B ubiquitination	1/3402	30/107890	0.617616	0.91508	0.860891	TraesCS6B02G350800	1	BP
GO:0035445	borate transmembrane transport	1/3402	30/107890	0.617616	0.91508	0.860891	TraesCS3D02G127300	1	BP
GO:0036465	synaptic vesicle recycling	1/3402	30/107890	0.617616	0.91508	0.860891	TraesCS6B02G342500	1	BP
GO:0045338	farnesyl diphosphate metabolic process	1/3402	30/107890	0.617616	0.91508	0.860891	TraesCS3D02G021600	1	BP
GO:0046713	borate transport	1/3402	30/107890	0.617616	0.91508	0.860891	TraesCS3D02G127300	1	BP
GO:0048488	synaptic vesicle endocytosis	1/3402	30/107890	0.617616	0.91508	0.860891	TraesCS6B02G342500	1	BP
GO:0050730	regulation of peptidyl-tyrosine phosphorylation	1/3402	30/107890	0.617616	0.91508	0.860891	TraesCS6B02G386600	1	BP
GO:0080029	cellular response to boron-containing substance levels	1/3402	30/107890	0.617616	0.91508	0.860891	TraesCS3D02G127300	1	BP
GO:0080113	regulation of seed growth	1/3402	30/107890	0.617616	0.91508	0.860891	TraesCS6B02G334600	1	BP
GO:0140238	presynaptic endocytosis	1/3402	30/107890	0.617616	0.91508	0.860891	TraesCS6B02G342500	1	BP
GO:1902223	erythrose 4-phosphate/phosphoenolpyruvate family amino acid biosynthetic process	1/3402	30/107890	0.617616	0.91508	0.860891	TraesCS2B02G308500	1	BP
GO:2000037	regulation of stomatal complex patterning	1/3402	30/107890	0.617616	0.91508	0.860891	TraesCS6B02G379500	1	BP
GO:0006743	ubiquinone metabolic process	4/3402	135/107890	0.618848	0.916071	0.861823	TraesCS6D02G284500/TraesCS7B02G089400/TraesCS6B02G430100/TraesCS6B02G333600	4	BP
GO:0009938	negative regulation of gibberellic acid mediated signaling pathway	2/3402	66/107890	0.620087	0.916071	0.861823	TraesCS3A02G347500/TraesCS6A02G146900	2	BP
GO:0030261	chromosome condensation	2/3402	66/107890	0.620087	0.916071	0.861823	TraesCS7D02G057500/TraesCS6B02G341400	2	BP
GO:0043331	response to dsRNA	2/3402	66/107890	0.620087	0.916071	0.861823	TraesCS6B02G347100/TraesCS1A02G321600	2	BP
GO:1900865	chloroplast RNA modification	2/3402	66/107890	0.620087	0.916071	0.861823	TraesCS7A02G265000/TraesCS6B02G344700	2	BP
GO:0016139	glycoside catabolic process	3/3402	101/107890	0.621005	0.91636	0.862095	TraesCS6D02G183900/TraesCS5B02G155400/TraesCS5B02G155600	3	BP
GO:0055075	potassium ion homeostasis	3/3402	101/107890	0.621005	0.91636	0.862095	TraesCS5B02G396400/TraesCS5D02G401200/TraesCS4D02G147600	3	BP
GO:0006835	dicarboxylic acid transport	5/3402	170/107890	0.62403	0.91691	0.862613	TraesCS7A02G285000/TraesCS1B02G254500/TraesCS5B02G243600/TraesCS5B02G120800/TraesCS4D02G105400	5	BP
GO:0045324	late endosome to vacuole transport	4/3402	136/107890	0.624625	0.91691	0.862613	TraesCS4D02G044800/TraesCS6B02G350700/TraesCS6B02G239500/TraesCS6B02G369900	4	BP
GO:0051790	short-chain fatty acid biosynthetic process	12/3402	405/107890	0.626477	0.91691	0.862613	TraesCS7A02G302800/TraesCS6D02G338500/TraesCS6D02G198300/TraesCS1B02G122600/TraesCS5B02G445200/TraesCS1D02G273500/TraesCS5A02G503600/TraesCS6B02G345800/TraesCS6B02G432800/TraesCS6B02G467000/TraesCS6B02G235400/TraesCS5B02G158800	12	BP
GO:0007249	I-kappaB kinase/NF-kappaB signaling	2/3402	67/107890	0.628267	0.91691	0.862613	TraesCS6B02G452200/TraesCS6B02G449300	2	BP
GO:0010076	maintenance of floral meristem identity	2/3402	67/107890	0.628267	0.91691	0.862613	TraesCS7A02G260600/TraesCS6B02G343900	2	BP
GO:0015700	arsenite transport	2/3402	67/107890	0.628267	0.91691	0.862613	TraesCS7A02G215700/TraesCS6B02G336000	2	BP
GO:0032104	regulation of response to extracellular stimulus	2/3402	67/107890	0.628267	0.91691	0.862613	TraesCS3A02G205600/TraesCS6B02G403400	2	BP
GO:0032107	regulation of response to nutrient levels	2/3402	67/107890	0.628267	0.91691	0.862613	TraesCS3A02G205600/TraesCS6B02G403400	2	BP
GO:0006273	lagging strand elongation	1/3402	31/107890	0.629677	0.91691	0.862613	TraesCS6D02G251900	1	BP
GO:0007266	Rho protein signal transduction	1/3402	31/107890	0.629677	0.91691	0.862613	TraesCS6B02G335200	1	BP
GO:0009263	deoxyribonucleotide biosynthetic process	1/3402	31/107890	0.629677	0.91691	0.862613	TraesCS6B02G410800	1	BP
GO:0014902	myotube differentiation	1/3402	31/107890	0.629677	0.91691	0.862613	TraesCS4D02G126400	1	BP
GO:0014904	myotube cell development	1/3402	31/107890	0.629677	0.91691	0.862613	TraesCS4D02G126400	1	BP
GO:0015813	L-glutamate transmembrane transport	1/3402	31/107890	0.629677	0.91691	0.862613	TraesCS7A02G285000	1	BP
GO:0030201	heparan sulfate proteoglycan metabolic process	1/3402	31/107890	0.629677	0.91691	0.862613	TraesCS3A02G207900	1	BP
GO:0031119	tRNA pseudouridine synthesis	1/3402	31/107890	0.629677	0.91691	0.862613	TraesCS6D02G234300	1	BP
GO:0032260	response to jasmonic acid stimulus involved in jasmonic acid and ethylene-dependent systemic resistance	1/3402	31/107890	0.629677	0.91691	0.862613	TraesCS6B02G358000	1	BP
GO:0034508	centromere complex assembly	1/3402	31/107890	0.629677	0.91691	0.862613	TraesCS1A02G246000	1	BP
GO:0048741	skeletal muscle fiber development	1/3402	31/107890	0.629677	0.91691	0.862613	TraesCS4D02G126400	1	BP
GO:0050867	positive regulation of cell activation	1/3402	31/107890	0.629677	0.91691	0.862613	TraesCS3B02G421200	1	BP
GO:0080112	seed growth	1/3402	31/107890	0.629677	0.91691	0.862613	TraesCS6B02G334600	1	BP
GO:0099003	vesicle-mediated transport in synapse	1/3402	31/107890	0.629677	0.91691	0.862613	TraesCS6B02G342500	1	BP
GO:0099504	synaptic vesicle cycle	1/3402	31/107890	0.629677	0.91691	0.862613	TraesCS6B02G342500	1	BP
GO:2000028	regulation of photoperiodism, flowering	4/3402	137/107890	0.630345	0.917106	0.862797	TraesCS7A02G218600/TraesCS7A02G263500/TraesCS6B02G113100/TraesCS7B02G101500	4	BP
GO:0002164	larval development	10/3402	340/107890	0.631906	0.917106	0.862797	TraesCS6D02G190000/TraesCS6D02G256000/TraesCS5B02G187200/TraesCS4B02G218100/TraesCS6B02G224000/TraesCS4A02G158000/TraesCS6B02G396200/TraesCS6B02G239500/TraesCS3D02G163900/TraesCS6B02G225700	10	BP
GO:0009880	embryonic pattern specification	7/3402	240/107890	0.634667	0.917106	0.862797	TraesCS2A02G168900/TraesCS3B02G135800/TraesCS6B02G432800/TraesCS3A02G210100/TraesCS6B02G466700/TraesCS6B02G356900/TraesCS6B02G223700	7	BP
GO:0010048	vernalization response	8/3402	274/107890	0.635852	0.917106	0.862797	TraesCS6D02G250000/TraesCS6D02G388400/TraesCS1A02G199900/TraesCS7B02G158900/TraesCS3A02G432900/TraesCS2A02G292400/TraesCS2B02G308500/TraesCS6B02G254500	8	BP
GO:0006900	vesicle budding from membrane	4/3402	138/107890	0.636009	0.917106	0.862797	TraesCS6D02G354100/TraesCS6B02G407500/TraesCS6B02G335200/TraesCS6B02G239500	4	BP
GO:0000731	DNA synthesis involved in DNA repair	2/3402	68/107890	0.636308	0.917106	0.862797	TraesCS6D02G357600/TraesCS6B02G411100	2	BP
GO:0002478	antigen processing and presentation of exogenous peptide antigen	2/3402	68/107890	0.636308	0.917106	0.862797	TraesCS7B02G321900/TraesCS5B02G159100	2	BP
GO:0010506	regulation of autophagy	2/3402	68/107890	0.636308	0.917106	0.862797	TraesCS1D02G072900/TraesCS3A02G398200	2	BP
GO:0016098	monoterpenoid metabolic process	2/3402	68/107890	0.636308	0.917106	0.862797	TraesCS2B02G559600/TraesCS2A02G546600	2	BP
GO:0019882	antigen processing and presentation	2/3402	68/107890	0.636308	0.917106	0.862797	TraesCS7B02G321900/TraesCS5B02G159100	2	BP
GO:0019884	antigen processing and presentation of exogenous antigen	2/3402	68/107890	0.636308	0.917106	0.862797	TraesCS7B02G321900/TraesCS5B02G159100	2	BP
GO:0030007	cellular potassium ion homeostasis	2/3402	68/107890	0.636308	0.917106	0.862797	TraesCS5B02G396400/TraesCS5D02G401200	2	BP
GO:0031577	spindle checkpoint	2/3402	68/107890	0.636308	0.917106	0.862797	TraesCS6B02G236700/TraesCS6A02G309600	2	BP
GO:0036294	cellular response to decreased oxygen levels	2/3402	68/107890	0.636308	0.917106	0.862797	TraesCS4A02G311000/TraesCS3B02G314600	2	BP
GO:0048002	antigen processing and presentation of peptide antigen	2/3402	68/107890	0.636308	0.917106	0.862797	TraesCS7B02G321900/TraesCS5B02G159100	2	BP
GO:0051146	striated muscle cell differentiation	2/3402	68/107890	0.636308	0.917106	0.862797	TraesCS3B02G414100/TraesCS4D02G126400	2	BP
GO:0070726	cell wall assembly	2/3402	68/107890	0.636308	0.917106	0.862797	TraesCS6B02G418400/TraesCS5B02G159100	2	BP
GO:0071453	cellular response to oxygen levels	2/3402	68/107890	0.636308	0.917106	0.862797	TraesCS4A02G311000/TraesCS3B02G314600	2	BP
GO:0031425	chloroplast RNA processing	8/3402	275/107890	0.639866	0.921249	0.866694	TraesCS6D02G247900/TraesCS6D02G191000/TraesCS7A02G242100/TraesCS6D02G307000/TraesCS6B02G236000/TraesCS4B02G120700/TraesCS6B02G433400/TraesCS6B02G224800	8	BP
GO:0006406	mRNA export from nucleus	9/3402	309/107890	0.641167	0.921249	0.866694	TraesCS6B02G083500/TraesCS7A02G215800/TraesCS6B02G391200/TraesCS6B02G239100/TraesCS6B02G363200/TraesCS6B02G337900/TraesCS6B02G456000/TraesCS6B02G373300/TraesCS6A02G309600	9	BP
GO:0071427	mRNA-containing ribonucleoprotein complex export from nucleus	9/3402	309/107890	0.641167	0.921249	0.866694	TraesCS6B02G083500/TraesCS7A02G215800/TraesCS6B02G391200/TraesCS6B02G239100/TraesCS6B02G363200/TraesCS6B02G337900/TraesCS6B02G456000/TraesCS6B02G373300/TraesCS6A02G309600	9	BP
GO:0019348	dolichol metabolic process	1/3402	32/107890	0.641357	0.921249	0.866694	TraesCS6B02G352400	1	BP
GO:0034427	nuclear-transcribed mRNA catabolic process, exonucleolytic, 3'-5'	1/3402	32/107890	0.641357	0.921249	0.866694	TraesCS6B02G349400	1	BP
GO:0048747	muscle fiber development	1/3402	32/107890	0.641357	0.921249	0.866694	TraesCS4D02G126400	1	BP
GO:0042439	ethanolamine-containing compound metabolic process	6/3402	208/107890	0.643233	0.92342	0.868737	TraesCS3B02G275400/TraesCS3A02G244600/TraesCS3D02G246800/TraesCS4D02G328400/TraesCS6B02G408100/TraesCS4D02G108100	6	BP
GO:0015793	glycerol transport	2/3402	69/107890	0.644212	0.923783	0.869078	TraesCS5B02G106900/TraesCS5A02G102600	2	BP
GO:0046620	regulation of organ growth	2/3402	69/107890	0.644212	0.923783	0.869078	TraesCS7A02G271500/TraesCS5A02G312800	2	BP
GO:0010207	photosystem II assembly	13/3402	445/107890	0.648272	0.923918	0.869205	TraesCS6D02G271900/TraesCS7A02G276000/TraesCS6D02G309400/TraesCS6B02G342400/TraesCS6B02G344700/TraesCS6B02G454500/TraesCS6B02G350500/TraesCS1B02G445200/TraesCS2A02G590600/TraesCS4D02G286200/TraesCS4D02G164500/TraesCS4A02G190400/TraesCS3B02G333700	13	BP
GO:0019253	reductive pentose-phosphate cycle	2/3402	70/107890	0.651979	0.923918	0.869205	TraesCS2D02G065100/TraesCS5D02G424700	2	BP
GO:0042638	exogen	2/3402	70/107890	0.651979	0.923918	0.869205	TraesCS7B02G321900/TraesCS5B02G159100	2	BP
GO:0044851	hair cycle phase	2/3402	70/107890	0.651979	0.923918	0.869205	TraesCS7B02G321900/TraesCS5B02G159100	2	BP
GO:0048820	hair follicle maturation	2/3402	70/107890	0.651979	0.923918	0.869205	TraesCS7B02G321900/TraesCS5B02G159100	2	BP
GO:0051084	'de novo' posttranslational protein folding	2/3402	70/107890	0.651979	0.923918	0.869205	TraesCS1B02G227600/TraesCS6B02G371500	2	BP
GO:0071836	nectar secretion	2/3402	70/107890	0.651979	0.923918	0.869205	TraesCS2B02G594900/TraesCS4D02G350500	2	BP
GO:0002479	antigen processing and presentation of exogenous peptide antigen via MHC class I, TAP-dependent	1/3402	33/107890	0.652669	0.923918	0.869205	TraesCS7B02G321900	1	BP
GO:0007032	endosome organization	1/3402	33/107890	0.652669	0.923918	0.869205	TraesCS6B02G239500	1	BP
GO:0009710	tropane alkaloid biosynthetic process	1/3402	33/107890	0.652669	0.923918	0.869205	TraesCS3D02G396900	1	BP
GO:0009828	plant-type cell wall loosening	1/3402	33/107890	0.652669	0.923918	0.869205	TraesCS1A02G300200	1	BP
GO:0010036	response to boron-containing substance	1/3402	33/107890	0.652669	0.923918	0.869205	TraesCS3D02G127300	1	BP
GO:0010165	response to X-ray	1/3402	33/107890	0.652669	0.923918	0.869205	TraesCS6B02G354700	1	BP
GO:0031053	primary miRNA processing	1/3402	33/107890	0.652669	0.923918	0.869205	TraesCS4B02G118400	1	BP
GO:0034472	snRNA 3'-end processing	1/3402	33/107890	0.652669	0.923918	0.869205	TraesCS1A02G324600	1	BP
GO:0043101	purine-containing compound salvage	1/3402	33/107890	0.652669	0.923918	0.869205	TraesCS2D02G130200	1	BP
GO:0043981	histone H4-K5 acetylation	1/3402	33/107890	0.652669	0.923918	0.869205	TraesCS6D02G232000	1	BP
GO:0045332	phospholipid translocation	1/3402	33/107890	0.652669	0.923918	0.869205	TraesCS7A02G231600	1	BP
GO:0046448	tropane alkaloid metabolic process	1/3402	33/107890	0.652669	0.923918	0.869205	TraesCS3D02G396900	1	BP
GO:0051353	positive regulation of oxidoreductase activity	1/3402	33/107890	0.652669	0.923918	0.869205	TraesCS6B02G371500	1	BP
GO:0051962	positive regulation of nervous system development	1/3402	33/107890	0.652669	0.923918	0.869205	TraesCS6B02G345700	1	BP
GO:0071333	cellular response to glucose stimulus	1/3402	33/107890	0.652669	0.923918	0.869205	TraesCS4B02G174900	1	BP
GO:0072001	renal system development	1/3402	33/107890	0.652669	0.923918	0.869205	TraesCS5B02G155100	1	BP
GO:0045036	protein targeting to chloroplast	8/3402	280/107890	0.659554	0.927896	0.872947	TraesCS6D02G341400/TraesCS6B02G239000/TraesCS4B02G117800/TraesCS6B02G233800/TraesCS6B02G386400/TraesCS6B02G388100/TraesCS4B02G117900/TraesCS7B02G176100	8	BP
GO:0072596	establishment of protein localization to chloroplast	8/3402	280/107890	0.659554	0.927896	0.872947	TraesCS6D02G341400/TraesCS6B02G239000/TraesCS4B02G117800/TraesCS6B02G233800/TraesCS6B02G386400/TraesCS6B02G388100/TraesCS4B02G117900/TraesCS7B02G176100	8	BP
GO:0009306	protein secretion	3/3402	107/107890	0.659629	0.927896	0.872947	TraesCS6B02G344100/TraesCS6B02G396200/TraesCS5B02G157500	3	BP
GO:0035592	establishment of protein localization to extracellular region	3/3402	107/107890	0.659629	0.927896	0.872947	TraesCS6B02G344100/TraesCS6B02G396200/TraesCS5B02G157500	3	BP
GO:0071559	response to transforming growth factor beta	3/3402	107/107890	0.659629	0.927896	0.872947	TraesCS6D02G092000/TraesCS2D02G597400/TraesCS4D02G093500	3	BP
GO:0071560	cellular response to transforming growth factor beta stimulus	3/3402	107/107890	0.659629	0.927896	0.872947	TraesCS6D02G092000/TraesCS2D02G597400/TraesCS4D02G093500	3	BP
GO:0071692	protein localization to extracellular region	3/3402	107/107890	0.659629	0.927896	0.872947	TraesCS6B02G344100/TraesCS6B02G396200/TraesCS5B02G157500	3	BP
GO:0010311	lateral root formation	6/3402	212/107890	0.66123	0.927896	0.872947	TraesCS6B02G399500/TraesCS6B02G345800/TraesCS6B02G451200/TraesCS6B02G385200/TraesCS6B02G226200/TraesCS6B02G227700	6	BP
GO:0072598	protein localization to chloroplast	8/3402	281/107890	0.663414	0.927896	0.872947	TraesCS6D02G341400/TraesCS6B02G239000/TraesCS4B02G117800/TraesCS6B02G233800/TraesCS6B02G386400/TraesCS6B02G388100/TraesCS4B02G117900/TraesCS7B02G176100	8	BP
GO:0007349	cellularization	1/3402	34/107890	0.663625	0.927896	0.872947	TraesCS6B02G335200	1	BP
GO:0009113	purine nucleobase biosynthetic process	1/3402	34/107890	0.663625	0.927896	0.872947	TraesCS2D02G130200	1	BP
GO:0010138	pyrimidine ribonucleotide salvage	1/3402	34/107890	0.663625	0.927896	0.872947	TraesCS7A02G553600	1	BP
GO:0030497	fatty acid elongation	1/3402	34/107890	0.663625	0.927896	0.872947	TraesCS4B02G039000	1	BP
GO:0032262	pyrimidine nucleotide salvage	1/3402	34/107890	0.663625	0.927896	0.872947	TraesCS7A02G553600	1	BP
GO:0043470	regulation of carbohydrate catabolic process	1/3402	34/107890	0.663625	0.927896	0.872947	TraesCS6B02G331600	1	BP
GO:0043471	regulation of cellular carbohydrate catabolic process	1/3402	34/107890	0.663625	0.927896	0.872947	TraesCS6B02G331600	1	BP
GO:0044206	UMP salvage	1/3402	34/107890	0.663625	0.927896	0.872947	TraesCS7A02G553600	1	BP
GO:0046113	nucleobase catabolic process	1/3402	34/107890	0.663625	0.927896	0.872947	TraesCS4D02G145000	1	BP
GO:0061512	protein localization to cilium	1/3402	34/107890	0.663625	0.927896	0.872947	TraesCS6B02G461200	1	BP
GO:0071326	cellular response to monosaccharide stimulus	1/3402	34/107890	0.663625	0.927896	0.872947	TraesCS4B02G174900	1	BP
GO:0071331	cellular response to hexose stimulus	1/3402	34/107890	0.663625	0.927896	0.872947	TraesCS4B02G174900	1	BP
GO:0008285	negative regulation of cell population proliferation	5/3402	178/107890	0.663878	0.927896	0.872947	TraesCS7A02G207400/TraesCS2D02G597400/TraesCS3A02G209700/TraesCS7B02G114400/TraesCS6B02G351700	5	BP
GO:0048826	cotyledon morphogenesis	5/3402	178/107890	0.663878	0.927896	0.872947	TraesCS6D02G239600/TraesCS1B02G316500/TraesCS6D02G254100/TraesCS6B02G337300/TraesCS5B02G177600	5	BP
GO:0006086	acetyl-CoA biosynthetic process from pyruvate	2/3402	72/107890	0.667107	0.931069	0.875933	TraesCS7A02G278500/TraesCS6B02G342000	2	BP
GO:0071249	cellular response to nitrate	2/3402	72/107890	0.667107	0.931069	0.875933	TraesCS6B02G345800/TraesCS5B02G158800	2	BP
GO:0010948	negative regulation of cell cycle process	8/3402	282/107890	0.667248	0.931069	0.875933	TraesCS6D02G291000/TraesCS6D02G354500/TraesCS7B02G321900/TraesCS6B02G236700/TraesCS6B02G341900/TraesCS6B02G356400/TraesCS6B02G407600/TraesCS6A02G309600	8	BP
GO:0009084	glutamine family amino acid biosynthetic process	5/3402	179/107890	0.66866	0.931428	0.87627	TraesCS6D02G232400/TraesCS6A02G250600/TraesCS2A02G091000/TraesCS3A02G206600/TraesCS5B02G154400	5	BP
GO:0042558	pteridine-containing compound metabolic process	5/3402	179/107890	0.66866	0.931428	0.87627	TraesCS7A02G276800/TraesCS6B02G348200/TraesCS3D02G167700/TraesCS6B02G230200/TraesCS5A02G276200	5	BP
GO:0009106	lipoate metabolic process	9/3402	317/107890	0.670634	0.931428	0.87627	TraesCS6D02G274600/TraesCS5D02G316100/TraesCS7A02G205700/TraesCS5D02G413200/TraesCS5B02G408000/TraesCS5A02G403200/TraesCS5A02G309100/TraesCS6B02G369300/TraesCS5D02G424700	9	BP
GO:0042023	DNA endoreduplication	8/3402	283/107890	0.671055	0.931428	0.87627	TraesCS6D02G291000/TraesCS6D02G354500/TraesCS6B02G345300/TraesCS6B02G341900/TraesCS6B02G356900/TraesCS6B02G407600/TraesCS6B02G233700/TraesCS5D02G181400	8	BP
GO:0003018	vascular process in circulatory system	3/3402	109/107890	0.671852	0.931428	0.87627	TraesCS3B02G551200/TraesCS5B02G001100/TraesCS5A02G004400	3	BP
GO:0006760	folic acid-containing compound metabolic process	4/3402	145/107890	0.674053	0.931428	0.87627	TraesCS7A02G276800/TraesCS3D02G167700/TraesCS6B02G230200/TraesCS5A02G276200	4	BP
GO:0010109	regulation of photosynthesis	4/3402	145/107890	0.674053	0.931428	0.87627	TraesCS2D02G226000/TraesCS3B02G149400/TraesCS5B02G426500/TraesCS3A02G209200	4	BP
GO:0001894	tissue homeostasis	1/3402	35/107890	0.674235	0.931428	0.87627	TraesCS6B02G366400	1	BP
GO:0002495	antigen processing and presentation of peptide antigen via MHC class II	1/3402	35/107890	0.674235	0.931428	0.87627	TraesCS5B02G159100	1	BP
GO:0002504	antigen processing and presentation of peptide or polysaccharide antigen via MHC class II	1/3402	35/107890	0.674235	0.931428	0.87627	TraesCS5B02G159100	1	BP
GO:0009219	pyrimidine deoxyribonucleotide metabolic process	1/3402	35/107890	0.674235	0.931428	0.87627	TraesCS6B02G381500	1	BP
GO:0009768	photosynthesis, light harvesting in photosystem I	1/3402	35/107890	0.674235	0.931428	0.87627	TraesCS6B02G350500	1	BP
GO:0016574	histone ubiquitination	1/3402	35/107890	0.674235	0.931428	0.87627	TraesCS6B02G350800	1	BP
GO:0019886	antigen processing and presentation of exogenous peptide antigen via MHC class II	1/3402	35/107890	0.674235	0.931428	0.87627	TraesCS5B02G159100	1	BP
GO:0090691	formation of plant organ boundary	1/3402	35/107890	0.674235	0.931428	0.87627	TraesCS3B02G163900	1	BP
GO:1902358	sulfate transmembrane transport	1/3402	35/107890	0.674235	0.931428	0.87627	TraesCS5D02G260400	1	BP
GO:2000027	regulation of animal organ morphogenesis	1/3402	35/107890	0.674235	0.931428	0.87627	TraesCS6B02G366900	1	BP
GO:0009556	microsporogenesis	6/3402	215/107890	0.674349	0.931428	0.87627	TraesCS7B02G048700/TraesCS3D02G164600/TraesCS6B02G236600/TraesCS6B02G343900/TraesCS6B02G223700/TraesCS6B02G468200	6	BP
GO:0019685	photosynthesis, dark reaction	2/3402	73/107890	0.67447	0.931428	0.87627	TraesCS2D02G065100/TraesCS5D02G424700	2	BP
GO:0031640	killing of cells of other organism	12/3402	420/107890	0.675014	0.931674	0.876502	TraesCS1A02G050800/TraesCS5B02G485700/TraesCS1A02G050600/TraesCS5D02G485500/TraesCS4D02G321000/TraesCS5D02G334900/TraesCS1D02G012000/TraesCS7A02G253800/TraesCS7D02G074200/TraesCS7B02G244000/TraesCS3A02G325500/TraesCS6D02G118700	12	BP
GO:0010187	negative regulation of seed germination	3/3402	110/107890	0.677842	0.932622	0.877394	TraesCS6B02G367800/TraesCS4D02G140800/TraesCS6A02G125700	3	BP
GO:0016925	protein sumoylation	3/3402	110/107890	0.677842	0.932622	0.877394	TraesCS3D02G359600/TraesCS5B02G153300/TraesCS6A02G309600	3	BP
GO:0042559	pteridine-containing compound biosynthetic process	3/3402	110/107890	0.677842	0.932622	0.877394	TraesCS7A02G276800/TraesCS6B02G348200/TraesCS3D02G167700	3	BP
GO:0006805	xenobiotic metabolic process	2/3402	74/107890	0.681699	0.932622	0.877394	TraesCS6D02G392800/TraesCS6B02G455100	2	BP
GO:0010449	root meristem growth	2/3402	74/107890	0.681699	0.932622	0.877394	TraesCS7A02G215800/TraesCS7B02G175400	2	BP
GO:0042343	indole glucosinolate metabolic process	2/3402	74/107890	0.681699	0.932622	0.877394	TraesCS5B02G155400/TraesCS5B02G155600	2	BP
GO:0046503	glycerolipid catabolic process	2/3402	74/107890	0.681699	0.932622	0.877394	TraesCS2D02G284700/TraesCS2B02G303200	2	BP
GO:0019221	cytokine-mediated signaling pathway	3/3402	111/107890	0.683749	0.932622	0.877394	TraesCS6A02G406200/TraesCS3B02G551200/TraesCS6B02G350800	3	BP
GO:0035434	copper ion transmembrane transport	3/3402	111/107890	0.683749	0.932622	0.877394	TraesCS5B02G210000/TraesCS7A02G420000/TraesCS2B02G429200	3	BP
GO:0042135	neurotransmitter catabolic process	10/3402	355/107890	0.684219	0.932622	0.877394	TraesCS6D02G274600/TraesCS5D02G316100/TraesCS7A02G205700/TraesCS5D02G413200/TraesCS5B02G408000/TraesCS5A02G403200/TraesCS5A02G309100/TraesCS6B02G342400/TraesCS6B02G369300/TraesCS5D02G424700	10	BP
GO:0009902	chloroplast relocation	12/3402	423/107890	0.684272	0.932622	0.877394	TraesCS6D02G186300/TraesCS2A02G190700/TraesCS5D02G125900/TraesCS2A02G005300/TraesCS6B02G410200/TraesCS6B02G223400/TraesCS6B02G233800/TraesCS6B02G344700/TraesCS1B02G445200/TraesCS2A02G590600/TraesCS5B02G155200/TraesCS4D02G147100	12	BP
GO:0051667	establishment of plastid localization	12/3402	423/107890	0.684272	0.932622	0.877394	TraesCS6D02G186300/TraesCS2A02G190700/TraesCS5D02G125900/TraesCS2A02G005300/TraesCS6B02G410200/TraesCS6B02G223400/TraesCS6B02G233800/TraesCS6B02G344700/TraesCS1B02G445200/TraesCS2A02G590600/TraesCS5B02G155200/TraesCS4D02G147100	12	BP
GO:0034097	response to cytokine	4/3402	147/107890	0.684401	0.932622	0.877394	TraesCS6A02G406200/TraesCS3B02G551200/TraesCS5A02G515000/TraesCS6B02G350800	4	BP
GO:0007254	JNK cascade	1/3402	36/107890	0.68451	0.932622	0.877394	TraesCS6D02G276500	1	BP
GO:0010185	regulation of cellular defense response	1/3402	36/107890	0.68451	0.932622	0.877394	TraesCS6B02G235200	1	BP
GO:0034204	lipid translocation	1/3402	36/107890	0.68451	0.932622	0.877394	TraesCS7A02G231600	1	BP
GO:0042304	regulation of fatty acid biosynthetic process	1/3402	36/107890	0.68451	0.932622	0.877394	TraesCS6B02G411500	1	BP
GO:0043171	peptide catabolic process	1/3402	36/107890	0.68451	0.932622	0.877394	TraesCS6B02G337600	1	BP
GO:0043486	histone exchange	1/3402	36/107890	0.68451	0.932622	0.877394	TraesCS1A02G246000	1	BP
GO:0044000	movement in host	1/3402	36/107890	0.68451	0.932622	0.877394	TraesCS1B02G471900	1	BP
GO:0045580	regulation of T cell differentiation	1/3402	36/107890	0.68451	0.932622	0.877394	TraesCS5D02G482600	1	BP
GO:0046739	transport of virus in multicellular host	1/3402	36/107890	0.68451	0.932622	0.877394	TraesCS1B02G471900	1	BP
GO:0051403	stress-activated MAPK cascade	1/3402	36/107890	0.68451	0.932622	0.877394	TraesCS6D02G276500	1	BP
GO:1905421	regulation of plant organ morphogenesis	1/3402	36/107890	0.68451	0.932622	0.877394	TraesCS5B02G388900	1	BP
GO:0019750	chloroplast localization	12/3402	424/107890	0.687323	0.933682	0.878391	TraesCS6D02G186300/TraesCS2A02G190700/TraesCS5D02G125900/TraesCS2A02G005300/TraesCS6B02G410200/TraesCS6B02G223400/TraesCS6B02G233800/TraesCS6B02G344700/TraesCS1B02G445200/TraesCS2A02G590600/TraesCS5B02G155200/TraesCS4D02G147100	12	BP
GO:0042147	retrograde transport, endosome to Golgi	2/3402	75/107890	0.688796	0.933682	0.878391	TraesCS6D02G181400/TraesCS6B02G377200	2	BP
GO:0051289	protein homotetramerization	2/3402	75/107890	0.688796	0.933682	0.878391	TraesCS1B02G141700/TraesCS2B02G429300	2	BP
GO:0071466	cellular response to xenobiotic stimulus	2/3402	75/107890	0.688796	0.933682	0.878391	TraesCS6D02G392800/TraesCS6B02G455100	2	BP
GO:0006626	protein targeting to mitochondrion	12/3402	426/107890	0.693372	0.933682	0.878391	TraesCS6D02G272800/TraesCS6D02G214000/TraesCS6D02G240500/TraesCS7A02G240900/TraesCS6D02G375800/TraesCS6D02G341400/TraesCS6B02G391200/TraesCS6B02G435000/TraesCS6B02G349000/TraesCS6B02G230500/TraesCS4B02G175300/TraesCS5D02G019900	12	BP
GO:0051644	plastid localization	12/3402	426/107890	0.693372	0.933682	0.878391	TraesCS6D02G186300/TraesCS2A02G190700/TraesCS5D02G125900/TraesCS2A02G005300/TraesCS6B02G410200/TraesCS6B02G223400/TraesCS6B02G233800/TraesCS6B02G344700/TraesCS1B02G445200/TraesCS2A02G590600/TraesCS5B02G155200/TraesCS4D02G147100	12	BP
GO:0070585	protein localization to mitochondrion	12/3402	426/107890	0.693372	0.933682	0.878391	TraesCS6D02G272800/TraesCS6D02G214000/TraesCS6D02G240500/TraesCS7A02G240900/TraesCS6D02G375800/TraesCS6D02G341400/TraesCS6B02G391200/TraesCS6B02G435000/TraesCS6B02G349000/TraesCS6B02G230500/TraesCS4B02G175300/TraesCS5D02G019900	12	BP
GO:0072655	establishment of protein localization to mitochondrion	12/3402	426/107890	0.693372	0.933682	0.878391	TraesCS6D02G272800/TraesCS6D02G214000/TraesCS6D02G240500/TraesCS7A02G240900/TraesCS6D02G375800/TraesCS6D02G341400/TraesCS6B02G391200/TraesCS6B02G435000/TraesCS6B02G349000/TraesCS6B02G230500/TraesCS4B02G175300/TraesCS5D02G019900	12	BP
GO:0006024	glycosaminoglycan biosynthetic process	1/3402	37/107890	0.694461	0.933682	0.878391	TraesCS3A02G207900	1	BP
GO:0007472	wing disc morphogenesis	1/3402	37/107890	0.694461	0.933682	0.878391	TraesCS6B02G335200	1	BP
GO:0007476	imaginal disc-derived wing morphogenesis	1/3402	37/107890	0.694461	0.933682	0.878391	TraesCS6B02G335200	1	BP
GO:0009957	epidermal cell fate specification	1/3402	37/107890	0.694461	0.933682	0.878391	TraesCS6B02G393100	1	BP
GO:0030217	T cell differentiation	1/3402	37/107890	0.694461	0.933682	0.878391	TraesCS5D02G482600	1	BP
GO:0030417	nicotianamine metabolic process	1/3402	37/107890	0.694461	0.933682	0.878391	TraesCS2D02G094200	1	BP
GO:0030418	nicotianamine biosynthetic process	1/3402	37/107890	0.694461	0.933682	0.878391	TraesCS2D02G094200	1	BP
GO:0040017	positive regulation of locomotion	1/3402	37/107890	0.694461	0.933682	0.878391	TraesCS6B02G396200	1	BP
GO:0048207	vesicle targeting, rough ER to cis-Golgi	1/3402	37/107890	0.694461	0.933682	0.878391	TraesCS6B02G335200	1	BP
GO:0048208	COPII vesicle coating	1/3402	37/107890	0.694461	0.933682	0.878391	TraesCS6B02G335200	1	BP
GO:0055123	digestive system development	1/3402	37/107890	0.694461	0.933682	0.878391	TraesCS3B02G162400	1	BP
GO:0072351	tricarboxylic acid biosynthetic process	1/3402	37/107890	0.694461	0.933682	0.878391	TraesCS2D02G094200	1	BP
GO:1903313	positive regulation of mRNA metabolic process	1/3402	37/107890	0.694461	0.933682	0.878391	TraesCS7B02G114200	1	BP
GO:0006085	acetyl-CoA biosynthetic process	3/3402	113/107890	0.695321	0.933682	0.878391	TraesCS7A02G278500/TraesCS6B02G431000/TraesCS6B02G342000	3	BP
GO:0009130	pyrimidine nucleoside monophosphate biosynthetic process	2/3402	76/107890	0.695762	0.933682	0.878391	TraesCS7A02G553600/TraesCS3A02G206600	2	BP
GO:0010183	pollen tube guidance	2/3402	76/107890	0.695762	0.933682	0.878391	TraesCS6D02G265100/TraesCS6A02G132700	2	BP
GO:0001906	cell killing	12/3402	427/107890	0.69637	0.933682	0.878391	TraesCS1A02G050800/TraesCS5B02G485700/TraesCS1A02G050600/TraesCS5D02G485500/TraesCS4D02G321000/TraesCS5D02G334900/TraesCS1D02G012000/TraesCS7A02G253800/TraesCS7D02G074200/TraesCS7B02G244000/TraesCS3A02G325500/TraesCS6D02G118700	12	BP
GO:0140053	mitochondrial gene expression	5/3402	185/107890	0.696403	0.933682	0.878391	TraesCS6D02G206900/TraesCS7A02G228500/TraesCS6B02G239600/TraesCS3D02G163900/TraesCS6B02G253600	5	BP
GO:0000075	cell cycle checkpoint	10/3402	359/107890	0.69738	0.933682	0.878391	TraesCS7A02G213600/TraesCS7A02G208200/TraesCS7B02G321900/TraesCS7B02G115400/TraesCS6B02G366400/TraesCS6B02G236700/TraesCS6B02G353100/TraesCS6B02G334400/TraesCS6B02G356400/TraesCS6A02G309600	10	BP
GO:0010267	production of ta-siRNAs involved in RNA interference	10/3402	359/107890	0.69738	0.933682	0.878391	TraesCS6D02G388400/TraesCS2A02G168900/TraesCS3B02G135800/TraesCS3D02G165900/TraesCS4B02G117800/TraesCS6B02G466700/TraesCS4B02G117900/TraesCS6B02G447600/TraesCS6B02G468200/TraesCS5B02G154600	10	BP
GO:0042436	indole-containing compound catabolic process	14/3402	496/107890	0.699412	0.933682	0.878391	TraesCS5B02G445200/TraesCS5D02G413200/TraesCS5B02G408000/TraesCS7D02G364600/TraesCS5A02G403200/TraesCS6D02G031100/TraesCS6B02G379500/TraesCS7A02G416300/TraesCS6B02G425700/TraesCS5B02G158200/TraesCS6B02G369300/TraesCS5B02G155400/TraesCS5B02G155600/TraesCS5D02G424700	14	BP
GO:0045185	maintenance of protein location	4/3402	150/107890	0.699484	0.933682	0.878391	TraesCS7A02G271400/TraesCS6B02G417700/TraesCS6B02G224600/TraesCS5B02G155000	4	BP
GO:0046246	terpene biosynthetic process	4/3402	150/107890	0.699484	0.933682	0.878391	TraesCS3D02G021600/TraesCS2A02G091000/TraesCS2A02G123000/TraesCS3A02G208800	4	BP
GO:0018298	protein-chromophore linkage	5/3402	186/107890	0.700868	0.933682	0.878391	TraesCS6D02G250200/TraesCS6B02G350500/TraesCS5D02G464900/TraesCS5B02G463100/TraesCS7D02G276300	5	BP
GO:0017015	regulation of transforming growth factor beta receptor signaling pathway	2/3402	77/107890	0.702598	0.933682	0.878391	TraesCS6D02G092000/TraesCS2D02G597400	2	BP
GO:0034661	ncRNA catabolic process	2/3402	77/107890	0.702598	0.933682	0.878391	TraesCS3A02G398200/TraesCS6B02G411500	2	BP
GO:0048829	root cap development	2/3402	77/107890	0.702598	0.933682	0.878391	TraesCS7D02G463000/TraesCS6B02G258800	2	BP
GO:1903844	regulation of cellular response to transforming growth factor beta stimulus	2/3402	77/107890	0.702598	0.933682	0.878391	TraesCS6D02G092000/TraesCS2D02G597400	2	BP
GO:0050665	hydrogen peroxide biosynthetic process	7/3402	257/107890	0.703443	0.933682	0.878391	TraesCS4A02G315000/TraesCS6B02G415700/TraesCS6B02G436400/TraesCS6B02G376200/TraesCS1D02G088700/TraesCS6B02G270400/TraesCS4D02G133700	7	BP
GO:0045927	positive regulation of growth	6/3402	222/107890	0.703665	0.933682	0.878391	TraesCS6D02G190000/TraesCS6B02G411500/TraesCS7B02G114200/TraesCS6B02G239500/TraesCS3D02G163900/TraesCS6B02G225700	6	BP
GO:0006665	sphingolipid metabolic process	10/3402	361/107890	0.703831	0.933682	0.878391	TraesCS7A02G255400/TraesCS7A02G464900/TraesCS4B02G039000/TraesCS5A02G503600/TraesCS5D02G199900/TraesCS6B02G335400/TraesCS6B02G241000/TraesCS4B02G119500/TraesCS3A02G207900/TraesCS4D02G117800	10	BP
GO:0000055	ribosomal large subunit export from nucleus	1/3402	38/107890	0.704099	0.933682	0.878391	TraesCS3B02G487900	1	BP
GO:0006880	intracellular sequestering of iron ion	1/3402	38/107890	0.704099	0.933682	0.878391	TraesCS7A02G420900	1	BP
GO:0009435	NAD biosynthetic process	1/3402	38/107890	0.704099	0.933682	0.878391	TraesCS7A02G278400	1	BP
GO:0032544	plastid translation	1/3402	38/107890	0.704099	0.933682	0.878391	TraesCS4D02G147100	1	BP
GO:0043618	regulation of transcription from RNA polymerase II promoter in response to stress	1/3402	38/107890	0.704099	0.933682	0.878391	TraesCS6B02G398500	1	BP
GO:0051013	microtubule severing	1/3402	38/107890	0.704099	0.933682	0.878391	TraesCS6B02G460300	1	BP
GO:0060147	regulation of posttranscriptional gene silencing	1/3402	38/107890	0.704099	0.933682	0.878391	TraesCS7B02G142500	1	BP
GO:0090114	COPII-coated vesicle budding	1/3402	38/107890	0.704099	0.933682	0.878391	TraesCS6B02G335200	1	BP
GO:0097577	sequestering of iron ion	1/3402	38/107890	0.704099	0.933682	0.878391	TraesCS7A02G420900	1	BP
GO:1902475	L-alpha-amino acid transmembrane transport	1/3402	38/107890	0.704099	0.933682	0.878391	TraesCS7A02G285000	1	BP
GO:0051674	localization of cell	8/3402	292/107890	0.704111	0.933682	0.878391	TraesCS5D02G334500/TraesCS3B02G421200/TraesCS6A02G395400/TraesCS2D02G533700/TraesCS2D02G597400/TraesCS6B02G335200/TraesCS3D02G166900/TraesCS7B02G260700	8	BP
GO:0000469	cleavage involved in rRNA processing	4/3402	151/107890	0.704395	0.933682	0.878391	TraesCS6D02G272800/TraesCS6B02G440500/TraesCS3A02G209700/TraesCS6B02G344700	4	BP
GO:0036503	ERAD pathway	4/3402	151/107890	0.704395	0.933682	0.878391	TraesCS7A02G274800/TraesCS6B02G341600/TraesCS6B02G376500/TraesCS6B02G339600	4	BP
GO:0008645	hexose transmembrane transport	3/3402	115/107890	0.706569	0.934765	0.87941	TraesCS2B02G141000/TraesCS5B02G106900/TraesCS5A02G102600	3	BP
GO:0010942	positive regulation of cell death	7/3402	258/107890	0.707208	0.934765	0.87941	TraesCS7A02G215800/TraesCS5D02G334500/TraesCS3B02G421200/TraesCS6D02G246100/TraesCS3D02G166000/TraesCS6B02G335200/TraesCS4D02G093500	7	BP
GO:0002119	nematode larval development	9/3402	328/107890	0.708707	0.934765	0.87941	TraesCS6D02G190000/TraesCS6D02G256000/TraesCS5B02G187200/TraesCS4B02G218100/TraesCS6B02G224000/TraesCS6B02G396200/TraesCS6B02G239500/TraesCS3D02G163900/TraesCS6B02G225700	9	BP
GO:0033500	carbohydrate homeostasis	4/3402	152/107890	0.709247	0.934765	0.87941	TraesCS4D02G324800/TraesCS4B02G327800/TraesCS6B02G342700/TraesCS4B02G174900	4	BP
GO:0006596	polyamine biosynthetic process	2/3402	78/107890	0.709306	0.934765	0.87941	TraesCS7A02G265200/TraesCS7A02G265300	2	BP
GO:0010582	floral meristem determinacy	2/3402	78/107890	0.709306	0.934765	0.87941	TraesCS6B02G343800/TraesCS6B02G343900	2	BP
GO:0050918	positive chemotaxis	2/3402	78/107890	0.709306	0.934765	0.87941	TraesCS6D02G265100/TraesCS6A02G132700	2	BP
GO:0071417	cellular response to organonitrogen compound	2/3402	78/107890	0.709306	0.934765	0.87941	TraesCS5B02G155400/TraesCS5B02G155600	2	BP
GO:0016926	protein desumoylation	9/3402	329/107890	0.712023	0.934765	0.87941	TraesCS4A02G315000/TraesCS6B02G415700/TraesCS6B02G333700/TraesCS6B02G436400/TraesCS4A02G157500/TraesCS6B02G376200/TraesCS1D02G088700/TraesCS6B02G270400/TraesCS4D02G133700	9	BP
GO:0006661	phosphatidylinositol biosynthetic process	13/3402	467/107890	0.713361	0.934765	0.87941	TraesCS6D02G186000/TraesCS6D02G209500/TraesCS6D02G338500/TraesCS1A02G246000/TraesCS1B02G233700/TraesCS5A02G079300/TraesCS4A02G297800/TraesCS6B02G371600/TraesCS6B02G424700/TraesCS6B02G374700/TraesCS6B02G366600/TraesCS4B02G244100/TraesCS3D02G461900	13	BP
GO:0016226	iron-sulfur cluster assembly	13/3402	467/107890	0.713361	0.934765	0.87941	TraesCS6D02G274600/TraesCS5D02G316100/TraesCS5D02G269400/TraesCS5A02G262200/TraesCS7A02G205700/TraesCS5B02G260200/TraesCS5A02G309100/TraesCS6B02G386400/TraesCS6B02G388100/TraesCS6B02G224200/TraesCS6B02G365700/TraesCS7B02G176100/TraesCS4A02G411000	13	BP
GO:0031163	metallo-sulfur cluster assembly	13/3402	467/107890	0.713361	0.934765	0.87941	TraesCS6D02G274600/TraesCS5D02G316100/TraesCS5D02G269400/TraesCS5A02G262200/TraesCS7A02G205700/TraesCS5B02G260200/TraesCS5A02G309100/TraesCS6B02G386400/TraesCS6B02G388100/TraesCS6B02G224200/TraesCS6B02G365700/TraesCS7B02G176100/TraesCS4A02G411000	13	BP
GO:0009095	aromatic amino acid family biosynthetic process, prephenate pathway	1/3402	39/107890	0.713433	0.934765	0.87941	TraesCS2B02G308500	1	BP
GO:0030178	negative regulation of Wnt signaling pathway	1/3402	39/107890	0.713433	0.934765	0.87941	TraesCS4D02G093500	1	BP
GO:0045761	regulation of adenylate cyclase activity	1/3402	39/107890	0.713433	0.934765	0.87941	TraesCS4B02G106200	1	BP
GO:0045824	negative regulation of innate immune response	1/3402	39/107890	0.713433	0.934765	0.87941	TraesCS5B02G153300	1	BP
GO:0051204	protein insertion into mitochondrial membrane	1/3402	39/107890	0.713433	0.934765	0.87941	TraesCS6D02G240500	1	BP
GO:0055002	striated muscle cell development	1/3402	39/107890	0.713433	0.934765	0.87941	TraesCS4D02G126400	1	BP
GO:0070933	histone H4 deacetylation	1/3402	39/107890	0.713433	0.934765	0.87941	TraesCS7B02G261800	1	BP
GO:0090151	establishment of protein localization to mitochondrial membrane	1/3402	39/107890	0.713433	0.934765	0.87941	TraesCS6D02G240500	1	BP
GO:0097164	ammonium ion metabolic process	1/3402	39/107890	0.713433	0.934765	0.87941	TraesCS6B02G408100	1	BP
GO:0010264	myo-inositol hexakisphosphate biosynthetic process	5/3402	189/107890	0.713986	0.934765	0.87941	TraesCS6D02G199200/TraesCS1A02G295800/TraesCS2A02G499700/TraesCS6B02G336400/TraesCS6B02G434400	5	BP
GO:0033517	myo-inositol hexakisphosphate metabolic process	5/3402	189/107890	0.713986	0.934765	0.87941	TraesCS6D02G199200/TraesCS1A02G295800/TraesCS2A02G499700/TraesCS6B02G336400/TraesCS6B02G434400	5	BP
GO:0019058	viral life cycle	4/3402	153/107890	0.714041	0.934765	0.87941	TraesCS6D02G240800/TraesCS2D02G496900/TraesCS2D02G534500/TraesCS6B02G254500	4	BP
GO:0016236	macroautophagy	2/3402	79/107890	0.715887	0.936217	0.880776	TraesCS6B02G386200/TraesCS6B02G366600	2	BP
GO:0030150	protein import into mitochondrial matrix	2/3402	79/107890	0.715887	0.936217	0.880776	TraesCS6D02G375800/TraesCS6B02G435000	2	BP
GO:0070848	response to growth factor	5/3402	190/107890	0.718267	0.938364	0.882795	TraesCS6D02G092000/TraesCS6D02G225900/TraesCS2D02G597400/TraesCS5D02G482600/TraesCS4D02G093500	5	BP
GO:0071363	cellular response to growth factor stimulus	5/3402	190/107890	0.718267	0.938364	0.882795	TraesCS6D02G092000/TraesCS6D02G225900/TraesCS2D02G597400/TraesCS5D02G482600/TraesCS4D02G093500	5	BP
GO:0030422	production of siRNA involved in RNA interference	13/3402	469/107890	0.718888	0.938692	0.883105	TraesCS6D02G388400/TraesCS3B02G487900/TraesCS2A02G168900/TraesCS3B02G135800/TraesCS3D02G165900/TraesCS4B02G117800/TraesCS6B02G350800/TraesCS4B02G118400/TraesCS6B02G466700/TraesCS4B02G117900/TraesCS6B02G447600/TraesCS6B02G468200/TraesCS5B02G154600	13	BP
GO:0010020	chloroplast fission	2/3402	80/107890	0.722342	0.939026	0.883419	TraesCS6B02G470900/TraesCS6A02G418400	2	BP
GO:0090287	regulation of cellular response to growth factor stimulus	2/3402	80/107890	0.722342	0.939026	0.883419	TraesCS6D02G092000/TraesCS2D02G597400	2	BP
GO:0002699	positive regulation of immune effector process	1/3402	40/107890	0.722472	0.939026	0.883419	TraesCS3A02G325400	1	BP
GO:0006968	cellular defense response	1/3402	40/107890	0.722472	0.939026	0.883419	TraesCS6B02G235200	1	BP
GO:0033385	geranylgeranyl diphosphate metabolic process	1/3402	40/107890	0.722472	0.939026	0.883419	TraesCS6B02G336300	1	BP
GO:0035120	post-embryonic appendage morphogenesis	1/3402	40/107890	0.722472	0.939026	0.883419	TraesCS6B02G335200	1	BP
GO:0045619	regulation of lymphocyte differentiation	1/3402	40/107890	0.722472	0.939026	0.883419	TraesCS5D02G482600	1	BP
GO:0070932	histone H3 deacetylation	1/3402	40/107890	0.722472	0.939026	0.883419	TraesCS7B02G261800	1	BP
GO:0009740	gibberellic acid mediated signaling pathway	12/3402	436/107890	0.722543	0.939026	0.883419	TraesCS1B02G265900/TraesCS3A02G347500/TraesCS6A02G146900/TraesCS4B02G050800/TraesCS2A02G143500/TraesCS7A02G191400/TraesCS6D02G213700/TraesCS6B02G429500/TraesCS6B02G366900/TraesCS6B02G338000/TraesCS3D02G161900/TraesCS3B02G068100	12	BP
GO:0046356	acetyl-CoA catabolic process	3/3402	118/107890	0.72284	0.939026	0.883419	TraesCS6B02G235000/TraesCS6B02G238500/TraesCS6B02G440200	3	BP
GO:0010476	gibberellin mediated signaling pathway	12/3402	437/107890	0.72536	0.941764	0.885994	TraesCS1B02G265900/TraesCS3A02G347500/TraesCS6A02G146900/TraesCS4B02G050800/TraesCS2A02G143500/TraesCS7A02G191400/TraesCS6D02G213700/TraesCS6B02G429500/TraesCS6B02G366900/TraesCS6B02G338000/TraesCS3D02G161900/TraesCS3B02G068100	12	BP
GO:0040034	regulation of development, heterochronic	4/3402	156/107890	0.728073	0.941764	0.885994	TraesCS1A02G199900/TraesCS3A02G432900/TraesCS2A02G521500/TraesCS6B02G343900	4	BP
GO:0009641	shade avoidance	3/3402	119/107890	0.728104	0.941764	0.885994	TraesCS7B02G306500/TraesCS6B02G345800/TraesCS6B02G356400	3	BP
GO:0061077	chaperone-mediated protein folding	3/3402	119/107890	0.728104	0.941764	0.885994	TraesCS5B02G468800/TraesCS6B02G371500/TraesCS6B02G331700	3	BP
GO:0007179	transforming growth factor beta receptor signaling pathway	2/3402	81/107890	0.728673	0.941764	0.885994	TraesCS6D02G092000/TraesCS2D02G597400	2	BP
GO:0008216	spermidine metabolic process	2/3402	81/107890	0.728673	0.941764	0.885994	TraesCS7A02G265200/TraesCS7A02G265300	2	BP
GO:0010639	negative regulation of organelle organization	7/3402	264/107890	0.729125	0.941764	0.885994	TraesCS4A02G372200/TraesCS7A02G074600/TraesCS7D02G069700/TraesCS1B02G141100/TraesCS2A02G290800/TraesCS6B02G236700/TraesCS6A02G309600	7	BP
GO:0006935	chemotaxis	5/3402	193/107890	0.730835	0.941764	0.885994	TraesCS6D02G265100/TraesCS2D02G597400/TraesCS6A02G132700/TraesCS6B02G377200/TraesCS5B02G159100	5	BP
GO:0032958	inositol phosphate biosynthetic process	5/3402	193/107890	0.730835	0.941764	0.885994	TraesCS6D02G199200/TraesCS1A02G295800/TraesCS2A02G499700/TraesCS6B02G336400/TraesCS6B02G434400	5	BP
GO:0006529	asparagine biosynthetic process	1/3402	41/107890	0.731226	0.941764	0.885994	TraesCS5B02G152600	1	BP
GO:0007519	skeletal muscle tissue development	1/3402	41/107890	0.731226	0.941764	0.885994	TraesCS4D02G126400	1	BP
GO:0010206	photosystem II repair	1/3402	41/107890	0.731226	0.941764	0.885994	TraesCS6B02G337900	1	BP
GO:0015884	folic acid transport	1/3402	41/107890	0.731226	0.941764	0.885994	TraesCS1B02G254500	1	BP
GO:0016180	snRNA processing	1/3402	41/107890	0.731226	0.941764	0.885994	TraesCS1A02G324600	1	BP
GO:0090322	regulation of superoxide metabolic process	1/3402	41/107890	0.731226	0.941764	0.885994	TraesCS6B02G371500	1	BP
GO:0051129	negative regulation of cellular component organization	8/3402	300/107890	0.731618	0.941764	0.885994	TraesCS4A02G372200/TraesCS7A02G074600/TraesCS7D02G069700/TraesCS1B02G141100/TraesCS2A02G290800/TraesCS6B02G236700/TraesCS3D02G164500/TraesCS6A02G309600	8	BP
GO:0051554	flavonol metabolic process	8/3402	300/107890	0.731618	0.941764	0.885994	TraesCS7D02G341500/TraesCS3A02G351400/TraesCS4A02G311000/TraesCS3D02G345600/TraesCS3B02G383900/TraesCS7D02G272400/TraesCS3B02G612000/TraesCS6B02G449400	8	BP
GO:0051555	flavonol biosynthetic process	8/3402	300/107890	0.731618	0.941764	0.885994	TraesCS7D02G341500/TraesCS3A02G351400/TraesCS4A02G311000/TraesCS3D02G345600/TraesCS3B02G383900/TraesCS7D02G272400/TraesCS3B02G612000/TraesCS6B02G449400	8	BP
GO:0060416	response to growth hormone	4/3402	157/107890	0.732634	0.94204	0.886254	TraesCS1B02G194300/TraesCS2B02G244100/TraesCS1B02G194500/TraesCS6B02G429600	4	BP
GO:0045862	positive regulation of proteolysis	3/3402	120/107890	0.733289	0.94204	0.886254	TraesCS6B02G341600/TraesCS6B02G335200/TraesCS5B02G153700	3	BP
GO:0071370	cellular response to gibberellin stimulus	12/3402	440/107890	0.7337	0.94204	0.886254	TraesCS1B02G265900/TraesCS3A02G347500/TraesCS6A02G146900/TraesCS4B02G050800/TraesCS2A02G143500/TraesCS7A02G191400/TraesCS6D02G213700/TraesCS6B02G429500/TraesCS6B02G366900/TraesCS6B02G338000/TraesCS3D02G161900/TraesCS3B02G068100	12	BP
GO:0009647	skotomorphogenesis	2/3402	82/107890	0.73488	0.94204	0.886254	TraesCS3B02G551200/TraesCS6B02G356400	2	BP
GO:0009187	cyclic nucleotide metabolic process	6/3402	230/107890	0.734916	0.94204	0.886254	TraesCS5B02G345400/TraesCS7D02G150200/TraesCS2A02G120500/TraesCS4B02G173700/TraesCS6B02G229000/TraesCS6B02G456300	6	BP
GO:0060627	regulation of vesicle-mediated transport	5/3402	194/107890	0.734933	0.94204	0.886254	TraesCS7A02G191400/TraesCS6B02G452200/TraesCS6B02G338000/TraesCS6B02G415900/TraesCS6B02G230400	5	BP
GO:0010540	basipetal auxin transport	4/3402	158/107890	0.737137	0.94204	0.886254	TraesCS6D02G250000/TraesCS5B02G223800/TraesCS6B02G237800/TraesCS4D02G113100	4	BP
GO:0035239	tube morphogenesis	3/3402	121/107890	0.738396	0.94204	0.886254	TraesCS1B02G270100/TraesCS6B02G335200/TraesCS6B02G405200	3	BP
GO:0048236	plant-type sporogenesis	6/3402	231/107890	0.738652	0.94204	0.886254	TraesCS7B02G048700/TraesCS3D02G164600/TraesCS6B02G236600/TraesCS6B02G343900/TraesCS6B02G223700/TraesCS6B02G468200	6	BP
GO:0051651	maintenance of location in cell	6/3402	231/107890	0.738652	0.94204	0.886254	TraesCS7A02G271400/TraesCS6B02G344100/TraesCS7A02G420900/TraesCS6B02G417700/TraesCS6B02G224600/TraesCS5B02G155000	6	BP
GO:0000077	DNA damage checkpoint	5/3402	195/107890	0.738985	0.94204	0.886254	TraesCS7A02G208200/TraesCS7B02G321900/TraesCS7B02G115400/TraesCS6B02G334400/TraesCS6B02G356400	5	BP
GO:0042214	terpene metabolic process	7/3402	267/107890	0.739649	0.94204	0.886254	TraesCS3D02G021600/TraesCS2A02G091000/TraesCS2A02G123000/TraesCS4D02G008000/TraesCS4B02G006600/TraesCS3A02G208800/TraesCS5D02G171800	7	BP
GO:0000105	histidine biosynthetic process	1/3402	42/107890	0.739705	0.94204	0.886254	TraesCS6D02G252200	1	BP
GO:0007601	visual perception	1/3402	42/107890	0.739705	0.94204	0.886254	TraesCS4D02G093500	1	BP
GO:0030203	glycosaminoglycan metabolic process	1/3402	42/107890	0.739705	0.94204	0.886254	TraesCS3A02G207900	1	BP
GO:0034453	microtubule anchoring	1/3402	42/107890	0.739705	0.94204	0.886254	TraesCS5B02G155000	1	BP
GO:0043281	regulation of cysteine-type endopeptidase activity involved in apoptotic process	1/3402	42/107890	0.739705	0.94204	0.886254	TraesCS6B02G335200	1	BP
GO:0048577	negative regulation of short-day photoperiodism, flowering	1/3402	42/107890	0.739705	0.94204	0.886254	TraesCS6B02G113100	1	BP
GO:0050953	sensory perception of light stimulus	1/3402	42/107890	0.739705	0.94204	0.886254	TraesCS4D02G093500	1	BP
GO:0071479	cellular response to ionizing radiation	1/3402	42/107890	0.739705	0.94204	0.886254	TraesCS6B02G352000	1	BP
GO:0097035	regulation of membrane lipid distribution	1/3402	42/107890	0.739705	0.94204	0.886254	TraesCS7A02G231600	1	BP
GO:0010022	meristem determinacy	2/3402	83/107890	0.740966	0.94204	0.886254	TraesCS6B02G343800/TraesCS6B02G343900	2	BP
GO:0040012	regulation of locomotion	2/3402	83/107890	0.740966	0.94204	0.886254	TraesCS2D02G597400/TraesCS6B02G396200	2	BP
GO:0051050	positive regulation of transport	2/3402	83/107890	0.740966	0.94204	0.886254	TraesCS4D02G054100/TraesCS5B02G156800	2	BP
[truncated: 578 more rows]
