# Supplementary material for: A Multi-Omics Approach for Rapid Identification of Large Genomic Lesions at the Wheat Dense Spike (wds) Locus
Source: Front Plant Sci. 2022 Apr 13;13:850302. doi: 10.3389/fpls.2022.850302 (PMC9043957; doi:10.3389/fpls.2022.850302)
Supplement: Supplementary file 17 [file Table_13.xlsx]

## Sheet: Sheet1
Supplementary Table 13 GO enrichment result of DEGs at the W6 stage
ID	Description	GeneRatio	BgRatio	pvalue	p.adjust	qvalue	geneID	Count	Term_type
GO:0009765	photosynthesis, light harvesting	17/2398	165/107890	1.99834e-07	0.000271872	0.000253823	TraesCS5B02G463000/TraesCS5A02G454200/TraesCS1B02G388200/TraesCS5D02G464700/TraesCS7B02G103400/TraesCS6B02G337900/TraesCS5B02G462900/TraesCS1D02G375100/TraesCS5B02G462800/TraesCSU02G167700/TraesCS5B02G463100/TraesCS1B02G433300/TraesCS1B02G388300/TraesCS1B02G388500/TraesCS7B02G103300/TraesCS6B02G350500/TraesCS1D02G375000	17	BP
GO:0080110	sporopollenin biosynthetic process	8/2398	30/107890	2.22755e-07	0.000271872	0.000253823	TraesCS2B02G291100/TraesCS1D02G157500/TraesCS3D02G033300/TraesCS4A02G019400/TraesCS4D02G283400/TraesCS2A02G272900/TraesCS5A02G002900/TraesCS3B02G036600	8	BP
GO:2000022	regulation of jasmonic acid mediated signaling pathway	11/2398	82/107890	2.10578e-06	0.0017134	0.00159966	TraesCS7B02G108300/TraesCS2D02G285300/TraesCS7B02G108400/TraesCS7A02G201600/TraesCS7B02G108000/TraesCS3A02G351400/TraesCS7D02G204600/TraesCS7D02G204500/TraesCS4A02G008000/TraesCS4B02G296900/TraesCS7D02G204700	11	BP
GO:0010584	pollen exine formation	18/2398	223/107890	3.19476e-06	0.0019496	0.00182017	TraesCS6B02G224000/TraesCS2B02G291100/TraesCS1D02G157500/TraesCS4B02G283200/TraesCS4D02G282000/TraesCS4A02G089000/TraesCS3D02G033300/TraesCS4A02G019400/TraesCS4D02G283400/TraesCS2A02G272900/TraesCS7A02G378500/TraesCS5A02G002900/TraesCS4A02G020500/TraesCS3B02G036600/TraesCS6D02G187100/TraesCS7A02G254400/TraesCS6D02G230400/TraesCS7D02G147700	18	BP
GO:0018298	protein-chromophore linkage	16/2398	186/107890	4.91189e-06	0.00239798	0.00223879	TraesCS5B02G463000/TraesCS5A02G454200/TraesCS1B02G388200/TraesCS5D02G464700/TraesCS7B02G103400/TraesCS5B02G462900/TraesCS1D02G375100/TraesCS5B02G462800/TraesCSU02G167700/TraesCS5B02G463100/TraesCS1B02G433300/TraesCS1B02G388300/TraesCS1B02G388500/TraesCS7B02G103300/TraesCS6B02G350500/TraesCS1D02G375000	16	BP
GO:0010208	pollen wall assembly	19/2398	261/107890	7.74544e-06	0.0031511	0.00294191	TraesCS6B02G224000/TraesCS6B02G468200/TraesCS2B02G291100/TraesCS1D02G157500/TraesCS4B02G283200/TraesCS4D02G282000/TraesCS4A02G089000/TraesCS3D02G033300/TraesCS4A02G019400/TraesCS4D02G283400/TraesCS2A02G272900/TraesCS7A02G378500/TraesCS5A02G002900/TraesCS4A02G020500/TraesCS3B02G036600/TraesCS6D02G187100/TraesCS7A02G254400/TraesCS6D02G230400/TraesCS7D02G147700	19	BP
GO:0046688	response to copper ion	15/2398	199/107890	4.53872e-05	0.0158272	0.0147764	TraesCS4D02G145600/TraesCS6B02G374100/TraesCS3D02G164500/TraesCS2B02G429200/TraesCS6B02G388500/TraesCS4D02G145500/TraesCS3D02G114800/TraesCS3D02G115200/TraesCS5D02G156500/TraesCS3A02G112900/TraesCS3D02G115000/TraesCS3D02G114700/TraesCS6B02G450100/TraesCS3A02G113100/TraesCS6D02G338400	15	BP
GO:1904667	negative regulation of ubiquitin protein ligase activity	4/2398	11/107890	7.08915e-05	0.0216308	0.0201948	TraesCS6B02G225400/TraesCS6B02G452500/TraesCS6B02G452700/TraesCS6D02G391200	4	BP
GO:0010927	cellular component assembly involved in morphogenesis	19/2398	314/107890	9.67335e-05	0.0262363	0.0244945	TraesCS6B02G224000/TraesCS6B02G468200/TraesCS2B02G291100/TraesCS1D02G157500/TraesCS4B02G283200/TraesCS4D02G282000/TraesCS4A02G089000/TraesCS3D02G033300/TraesCS4A02G019400/TraesCS4D02G283400/TraesCS2A02G272900/TraesCS7A02G378500/TraesCS5A02G002900/TraesCS4A02G020500/TraesCS3B02G036600/TraesCS6D02G187100/TraesCS7A02G254400/TraesCS6D02G230400/TraesCS7D02G147700	19	BP
GO:0009768	photosynthesis, light harvesting in photosystem I	6/2398	35/107890	0.000111854	0.0273035	0.0254909	TraesCS1B02G388200/TraesCS5D02G464700/TraesCS5B02G462800/TraesCSU02G167700/TraesCS1B02G433300/TraesCS6B02G350500	6	BP
GO:0045471	response to ethanol	9/2398	89/107890	0.000167947	0.0372691	0.0347948	TraesCS4D02G145600/TraesCS6B02G374100/TraesCS4D02G145500/TraesCS3D02G114800/TraesCS3D02G115200/TraesCS3A02G112900/TraesCS3D02G115000/TraesCS3D02G114700/TraesCS3A02G113100	9	BP
GO:0032784	regulation of DNA-templated transcription, elongation	8/2398	78/107890	0.000347504	0.0706882	0.0659954	TraesCS4D02G145700/TraesCS4B02G116000/TraesCS6B02G350800/TraesCS6B02G355400/TraesCS4B02G115800/TraesCS6B02G363200/TraesCS6D02G304800/TraesCS3B02G342000	8	BP
GO:0046685	response to arsenic-containing substance	17/2398	296/107890	0.000401354	0.075362	0.0703589	TraesCS6B02G408100/TraesCS6B02G336000/TraesCS4D02G145600/TraesCS6B02G374100/TraesCS5B02G500700/TraesCS4D02G145500/TraesCSU02G041600/TraesCS3D02G114800/TraesCS3D02G115200/TraesCS3A02G112900/TraesCS2D02G033200/TraesCS3D02G115000/TraesCS3D02G114700/TraesCS3A02G113100/TraesCS7A02G215700/TraesCS7D02G478800/TraesCS1B02G220600	17	BP
GO:0034243	regulation of transcription elongation from RNA polymerase II promoter	7/2398	63/107890	0.00049583	0.0773463	0.0722114	TraesCS4D02G145700/TraesCS4B02G116000/TraesCS6B02G350800/TraesCS6B02G355400/TraesCS4B02G115800/TraesCS6D02G304800/TraesCS3B02G342000	7	BP
GO:0035384	thioester biosynthetic process	10/2398	125/107890	0.000506981	0.0773463	0.0722114	TraesCS6B02G431000/TraesCS6B02G342000/TraesCS2B02G291100/TraesCS4B02G283200/TraesCS4D02G282000/TraesCS2A02G272900/TraesCS7A02G389300/TraesCS7D02G385300/TraesCS4A02G020500/TraesCS5B02G238300	10	BP
GO:0071616	acyl-CoA biosynthetic process	10/2398	125/107890	0.000506981	0.0773463	0.0722114	TraesCS6B02G431000/TraesCS6B02G342000/TraesCS2B02G291100/TraesCS4B02G283200/TraesCS4D02G282000/TraesCS2A02G272900/TraesCS7A02G389300/TraesCS7D02G385300/TraesCS4A02G020500/TraesCS5B02G238300	10	BP
GO:0032943	mononuclear cell proliferation	7/2398	64/107890	0.00054613	0.0784178	0.0732118	TraesCS6B02G344100/TraesCS4D02G091500/TraesCS7A02G419900/TraesCS6B02G326600/TraesCS7A02G092700/TraesCS6D02G276500/TraesCS7A02G262700	7	BP
GO:0035337	fatty-acyl-CoA metabolic process	4/2398	18/107890	0.000580453	0.0787158	0.0734901	TraesCS2B02G291100/TraesCS2A02G272900/TraesCS7A02G389300/TraesCS4A02G020500	4	BP
GO:0070661	leukocyte proliferation	7/2398	67/107890	0.000721752	0.086126	0.0804083	TraesCS6B02G344100/TraesCS4D02G091500/TraesCS7A02G419900/TraesCS6B02G326600/TraesCS7A02G092700/TraesCS6D02G276500/TraesCS7A02G262700	7	BP
GO:0072507	divalent inorganic cation homeostasis	15/2398	257/107890	0.000726503	0.086126	0.0804083	TraesCS6B02G224100/TraesCS6B02G344100/TraesCS6B02G250200/TraesCS6B02G382300/TraesCS4D02G125800/TraesCS6B02G396200/TraesCS7A02G420000/TraesCS7A02G419500/TraesCS6B02G382500/TraesCS6D02G204000/TraesCS7A02G254400/TraesCS6D02G331700/TraesCS6D02G345900/TraesCS2D02G597400/TraesCS5B02G509400	15	BP
GO:0006874	cellular calcium ion homeostasis	8/2398	89/107890	0.0008449	0.086126	0.0804083	TraesCS6B02G224100/TraesCS6B02G344100/TraesCS6B02G250200/TraesCS6B02G382300/TraesCS6B02G382500/TraesCS6D02G204000/TraesCS6D02G331700/TraesCS2D02G597400	8	BP
GO:0006554	lysine catabolic process	4/2398	20/107890	0.000887065	0.086126	0.0804083	TraesCS5D02G283600/TraesCS5A02G276200/TraesCS6B02G376200/TraesCS6D02G325100	4	BP
GO:0019474	L-lysine catabolic process to acetyl-CoA	4/2398	20/107890	0.000887065	0.086126	0.0804083	TraesCS5D02G283600/TraesCS5A02G276200/TraesCS6B02G376200/TraesCS6D02G325100	4	BP
GO:0019477	L-lysine catabolic process	4/2398	20/107890	0.000887065	0.086126	0.0804083	TraesCS5D02G283600/TraesCS5A02G276200/TraesCS6B02G376200/TraesCS6D02G325100	4	BP
GO:0046440	L-lysine metabolic process	4/2398	20/107890	0.000887065	0.086126	0.0804083	TraesCS5D02G283600/TraesCS5A02G276200/TraesCS6B02G376200/TraesCS6D02G325100	4	BP
GO:1904666	regulation of ubiquitin protein ligase activity	6/2398	51/107890	0.00091736	0.086126	0.0804083	TraesCS6B02G225400/TraesCS6B02G452500/TraesCS6B02G402400/TraesCS6B02G452700/TraesCS6D02G391200/TraesCS6D02G354500	6	BP
GO:0015866	ADP transport	5/2398	35/107890	0.00100655	0.0909992	0.0849579	TraesCS3A02G206300/TraesCS5D02G144500/TraesCS5B02G146800/TraesCS4D02G118000/TraesCS4A02G195500	5	BP
GO:0006086	acetyl-CoA biosynthetic process from pyruvate	7/2398	72/107890	0.00111087	0.0921377	0.0860208	TraesCS6B02G342000/TraesCS4B02G283200/TraesCS4D02G282000/TraesCS7A02G389300/TraesCS7D02G385300/TraesCS4A02G020500/TraesCS5B02G238300	7	BP
GO:0031060	regulation of histone methylation	6/2398	54/107890	0.00124341	0.0921377	0.0860208	TraesCS4D02G145700/TraesCS6B02G350800/TraesCS7B02G175400/TraesCS6D02G196000/TraesCS4A02G372200/TraesCS7A02G074600	6	BP
GO:0032786	positive regulation of DNA-templated transcription, elongation	6/2398	54/107890	0.00124341	0.0921377	0.0860208	TraesCS4D02G145700/TraesCS6B02G350800/TraesCS6B02G355400/TraesCS6B02G363200/TraesCS6D02G304800/TraesCS3B02G342000	6	BP
GO:0033866	nucleoside bisphosphate biosynthetic process	11/2398	165/107890	0.00124561	0.0921377	0.0860208	TraesCS6B02G431000/TraesCS6B02G342000/TraesCS2B02G291100/TraesCS4B02G283200/TraesCS4D02G282000/TraesCS2A02G272900/TraesCS7A02G389300/TraesCS7D02G385300/TraesCS4A02G020500/TraesCS6D02G219600/TraesCS5B02G238300	11	BP
GO:0034030	ribonucleoside bisphosphate biosynthetic process	11/2398	165/107890	0.00124561	0.0921377	0.0860208	TraesCS6B02G431000/TraesCS6B02G342000/TraesCS2B02G291100/TraesCS4B02G283200/TraesCS4D02G282000/TraesCS2A02G272900/TraesCS7A02G389300/TraesCS7D02G385300/TraesCS4A02G020500/TraesCS6D02G219600/TraesCS5B02G238300	11	BP
GO:0034033	purine nucleoside bisphosphate biosynthetic process	11/2398	165/107890	0.00124561	0.0921377	0.0860208	TraesCS6B02G431000/TraesCS6B02G342000/TraesCS2B02G291100/TraesCS4B02G283200/TraesCS4D02G282000/TraesCS2A02G272900/TraesCS7A02G389300/TraesCS7D02G385300/TraesCS4A02G020500/TraesCS6D02G219600/TraesCS5B02G238300	11	BP
GO:0055074	calcium ion homeostasis	9/2398	120/107890	0.00150077	0.107231	0.100112	TraesCS6B02G224100/TraesCS6B02G344100/TraesCS6B02G250200/TraesCS6B02G382300/TraesCS6B02G382500/TraesCS6D02G204000/TraesCS6D02G331700/TraesCS2D02G597400/TraesCS5B02G509400	9	BP
GO:0051444	negative regulation of ubiquitin-protein transferase activity	4/2398	23/107890	0.00153752	0.107231	0.100112	TraesCS6B02G225400/TraesCS6B02G452500/TraesCS6B02G452700/TraesCS6D02G391200	4	BP
GO:0009081	branched-chain amino acid metabolic process	10/2398	145/107890	0.00158502	0.107473	0.100338	TraesCS5B02G154500/TraesCS7A02G419900/TraesCS3D02G167700/TraesCS3A02G205100/TraesCS6B02G455600/TraesCS6D02G201500/TraesCS6D02G225800/TraesCS6D02G393200/TraesCS6B02G326600/TraesCS3B02G119800	10	BP
GO:0010332	response to gamma radiation	13/2398	225/107890	0.00174138	0.110414	0.103084	TraesCS6B02G356900/TraesCS6B02G366400/TraesCS6B02G333700/TraesCS6B02G351900/TraesCS6B02G399000/TraesCS7A02G414700/TraesCS7B02G115400/TraesCS6B02G352000/TraesCS6B02G351800/TraesCS6D02G196000/TraesCS6D02G300900/TraesCS7A02G208200/TraesCS1B02G328200	13	BP
GO:0072503	cellular divalent inorganic cation homeostasis	11/2398	173/107890	0.00181686	0.110414	0.103084	TraesCS6B02G224100/TraesCS6B02G344100/TraesCS6B02G250200/TraesCS6B02G382300/TraesCS6B02G396200/TraesCS6B02G382500/TraesCS6D02G204000/TraesCS7A02G254400/TraesCS6D02G331700/TraesCS6D02G345900/TraesCS2D02G597400	11	BP
GO:0006771	riboflavin metabolic process	5/2398	40/107890	0.00186164	0.110414	0.103084	TraesCS6B02G433000/TraesCS6B02G230600/TraesCS7A02G415600/TraesCS6D02G378500/TraesCS4B02G332700	5	BP
GO:0009231	riboflavin biosynthetic process	5/2398	40/107890	0.00186164	0.110414	0.103084	TraesCS6B02G433000/TraesCS6B02G230600/TraesCS7A02G415600/TraesCS6D02G378500/TraesCS4B02G332700	5	BP
GO:0048442	sepal development	16/2398	312/107890	0.00189978	0.110414	0.103084	TraesCS4D02G116000/TraesCS5B02G158000/TraesCS5B02G158100/TraesCS6B02G354900/TraesCS6B02G333400/TraesCS6B02G233400/TraesCS6B02G410200/TraesCS4B02G118300/TraesCS7B02G175400/TraesCS6D02G304300/TraesCS6D02G284300/TraesCS6D02G356500/TraesCS7A02G249600/TraesCS6D02G208400/TraesCS6D02G212700/TraesCS3A02G434900	16	BP
GO:0048464	flower calyx development	16/2398	312/107890	0.00189978	0.110414	0.103084	TraesCS4D02G116000/TraesCS5B02G158000/TraesCS5B02G158100/TraesCS6B02G354900/TraesCS6B02G333400/TraesCS6B02G233400/TraesCS6B02G410200/TraesCS4B02G118300/TraesCS7B02G175400/TraesCS6D02G304300/TraesCS6D02G284300/TraesCS6D02G356500/TraesCS7A02G249600/TraesCS6D02G208400/TraesCS6D02G212700/TraesCS3A02G434900	16	BP
GO:0048510	regulation of timing of transition from vegetative to reproductive phase	9/2398	125/107890	0.00198979	0.112955	0.105456	TraesCS4A02G409200/TraesCS6B02G343900/TraesCS1A02G199900/TraesCS3A02G432900/TraesCS3D02G427900/TraesCS3A02G434900/TraesCS4D02G279300/TraesCS7A02G115400/TraesCS7B02G080300	9	BP
GO:0042727	flavin-containing compound biosynthetic process	5/2398	41/107890	0.00208179	0.113985	0.106418	TraesCS6B02G433000/TraesCS6B02G230600/TraesCS7A02G415600/TraesCS6D02G378500/TraesCS4B02G332700	5	BP
GO:0006383	transcription by RNA polymerase III	9/2398	126/107890	0.00210132	0.113985	0.106418	TraesCS4D02G136700/TraesCSU02G088100/TraesCS6B02G361300/TraesCS6B02G399300/TraesCS6D02G213900/TraesCS6D02G309500/TraesCS6D02G236300/TraesCS4B02G071600/TraesCS1B02G124300	9	BP
GO:0048506	regulation of timing of meristematic phase transition	9/2398	127/107890	0.00221778	0.117687	0.109874	TraesCS4A02G409200/TraesCS6B02G343900/TraesCS1A02G199900/TraesCS3A02G432900/TraesCS3D02G427900/TraesCS3A02G434900/TraesCS4D02G279300/TraesCS7A02G115400/TraesCS7B02G080300	9	BP
GO:0010152	pollen maturation	9/2398	129/107890	0.00246606	0.128078	0.119575	TraesCS6B02G223700/TraesCS5B02G158800/TraesCS6B02G345800/TraesCS6B02G364000/TraesCS7A02G378500/TraesCS6D02G249400/TraesCS6D02G224700/TraesCS1B02G232100/TraesCS3A02G130300	9	BP
GO:0009270	response to humidity	3/2398	13/107890	0.00265398	0.132211	0.123434	TraesCS6A02G189800/TraesCS6B02G235200/TraesCS6D02G057900	3	BP
GO:0051569	regulation of histone H3-K4 methylation	3/2398	13/107890	0.00265398	0.132211	0.123434	TraesCS4D02G145700/TraesCS6B02G350800/TraesCS6D02G196000	3	BP
GO:0042726	flavin-containing compound metabolic process	5/2398	44/107890	0.00285604	0.139432	0.130175	TraesCS6B02G433000/TraesCS6B02G230600/TraesCS7A02G415600/TraesCS6D02G378500/TraesCS4B02G332700	5	BP
GO:0000413	protein peptidyl-prolyl isomerization	12/2398	214/107890	0.0032749	0.156746	0.14634	TraesCS6B02G343800/TraesCS5B02G156700/TraesCS6B02G344100/TraesCS3A02G209000/TraesCS6B02G404500/TraesCS6B02G233500/TraesCS7B02G175400/TraesCS7A02G419600/TraesCS6B02G331700/TraesCS2D02G276000/TraesCS7A02G257100/TraesCS7A02G279300	12	BP
GO:0015865	purine nucleotide transport	6/2398	66/107890	0.00349355	0.163995	0.153108	TraesCS3A02G206300/TraesCS5D02G144500/TraesCS5B02G146800/TraesCS4D02G118000/TraesCS4A02G195500/TraesCS6D02G262700	6	BP
GO:0045787	positive regulation of cell cycle	13/2398	245/107890	0.00362859	0.164731	0.153795	TraesCS6B02G233700/TraesCS4B02G116000/TraesCS6B02G362300/TraesCS6B02G356900/TraesCS6B02G354900/TraesCS4B02G115800/TraesCS6B02G382700/TraesCS6B02G356400/TraesCS4D02G123200/TraesCS7D02G312700/TraesCS6D02G304300/TraesCS7A02G255400/TraesCS7B02G321900	13	BP
GO:0000079	regulation of cyclin-dependent protein serine/threonine kinase activity	11/2398	190/107890	0.00374336	0.164731	0.153795	TraesCS5B02G158400/TraesCS4B02G116000/TraesCS6B02G362300/TraesCS6B02G345300/TraesCS4B02G115800/TraesCS6B02G382700/TraesCS3D02G164600/TraesCS6B02G352100/TraesCS2B02G235200/TraesCS5B02G140300/TraesCS2B02G410000	11	BP
GO:1903008	organelle disassembly	5/2398	47/107890	0.00381938	0.164731	0.153795	TraesCS6B02G388100/TraesCS6B02G366600/TraesCS6B02G386200/TraesCS7A02G208300/TraesCS6D02G335900	5	BP
GO:0006085	acetyl-CoA biosynthetic process	8/2398	113/107890	0.00384665	0.164731	0.153795	TraesCS6B02G431000/TraesCS6B02G342000/TraesCS4B02G283200/TraesCS4D02G282000/TraesCS7A02G389300/TraesCS7D02G385300/TraesCS4A02G020500/TraesCS5B02G238300	8	BP
GO:0043009	chordate embryonic development	8/2398	113/107890	0.00384665	0.164731	0.153795	TraesCS6B02G405200/TraesCS6B02G366400/TraesCS6B02G350800/TraesCS4D02G126400/TraesCS6B02G470000/TraesCS4B02G109300/TraesCS7A02G092700/TraesCS4B02G204800	8	BP
GO:0017014	protein nitrosylation	3/2398	15/107890	0.00408447	0.165625	0.154629	TraesCS6B02G425700/TraesCS6B02G238600/TraesCS7A02G419600	3	BP
GO:0018119	peptidyl-cysteine S-nitrosylation	3/2398	15/107890	0.00408447	0.165625	0.154629	TraesCS6B02G425700/TraesCS6B02G238600/TraesCS7A02G419600	3	BP
GO:0071277	cellular response to calcium ion	3/2398	15/107890	0.00408447	0.165625	0.154629	TraesCS2A02G033700/TraesCS2D02G033200/TraesCS6D02G271900	3	BP
GO:0032968	positive regulation of transcription elongation from RNA polymerase II promoter	5/2398	48/107890	0.00418658	0.165625	0.154629	TraesCS4D02G145700/TraesCS6B02G350800/TraesCS6B02G355400/TraesCS6D02G304800/TraesCS3B02G342000	5	BP
GO:0031397	negative regulation of protein ubiquitination	4/2398	30/107890	0.00420678	0.165625	0.154629	TraesCS6B02G225400/TraesCS6B02G452500/TraesCS6B02G452700/TraesCS6D02G391200	4	BP
GO:0009727	detection of ethylene stimulus	5/2398	49/107890	0.00457828	0.170368	0.159057	TraesCS6B02G355700/TraesCS6B02G355900/TraesCS6B02G356200/TraesCS6B02G355800/TraesCS6D02G305400	5	BP
GO:0000422	autophagy of mitochondrion	4/2398	31/107890	0.004746	0.170368	0.159057	TraesCS6B02G366600/TraesCS6B02G386200/TraesCS7A02G208300/TraesCS6D02G335900	4	BP
GO:0045793	positive regulation of cell size	4/2398	31/107890	0.004746	0.170368	0.159057	TraesCS6A02G189800/TraesCS6B02G235200/TraesCS6B02G418600/TraesCS6D02G057900	4	BP
GO:0061726	mitochondrion disassembly	4/2398	31/107890	0.004746	0.170368	0.159057	TraesCS6B02G366600/TraesCS6B02G386200/TraesCS7A02G208300/TraesCS6D02G335900	4	BP
GO:1901409	positive regulation of phosphorylation of RNA polymerase II C-terminal domain	4/2398	31/107890	0.004746	0.170368	0.159057	TraesCS4B02G116000/TraesCS6B02G362300/TraesCS4B02G115800/TraesCS6B02G382700	4	BP
GO:1903321	negative regulation of protein modification by small protein conjugation or removal	4/2398	31/107890	0.004746	0.170368	0.159057	TraesCS6B02G225400/TraesCS6B02G452500/TraesCS6B02G452700/TraesCS6D02G391200	4	BP
GO:0010077	maintenance of inflorescence meristem identity	6/2398	73/107890	0.00574451	0.202047	0.188634	TraesCS6B02G343900/TraesCS1A02G199900/TraesCS3A02G432900/TraesCS3D02G427900/TraesCS7B02G158900/TraesCS7B02G080300	6	BP
GO:0097428	protein maturation by iron-sulfur cluster transfer	3/2398	17/107890	0.00590556	0.202047	0.188634	TraesCS6B02G224200/TraesCS7A02G213900/TraesCS6D02G184100	3	BP
GO:0010358	leaf shaping	5/2398	52/107890	0.0059089	0.202047	0.188634	TraesCS4B02G117100/TraesCS6B02G337300/TraesCS7B02G175400/TraesCS6B02G408400/TraesCS6D02G355300	5	BP
GO:2000142	regulation of DNA-templated transcription, initiation	4/2398	33/107890	0.0059596	0.202047	0.188634	TraesCS6B02G376500/TraesCS6B02G341600/TraesCS4B02G109300/TraesCS3B02G342000	4	BP
GO:0048447	sepal morphogenesis	14/2398	291/107890	0.00613074	0.202232	0.188806	TraesCS4D02G116000/TraesCS5B02G158000/TraesCS5B02G158100/TraesCS6B02G354900/TraesCS6B02G333400/TraesCS6B02G233400/TraesCS6B02G410200/TraesCS4B02G118300/TraesCS7B02G175400/TraesCS6D02G304300/TraesCS6D02G284300/TraesCS6D02G356500/TraesCS7A02G249600/TraesCS6D02G208400	14	BP
GO:0048453	sepal formation	14/2398	291/107890	0.00613074	0.202232	0.188806	TraesCS4D02G116000/TraesCS5B02G158000/TraesCS5B02G158100/TraesCS6B02G354900/TraesCS6B02G333400/TraesCS6B02G233400/TraesCS6B02G410200/TraesCS4B02G118300/TraesCS7B02G175400/TraesCS6D02G304300/TraesCS6D02G284300/TraesCS6D02G356500/TraesCS7A02G249600/TraesCS6D02G208400	14	BP
GO:0042335	cuticle development	17/2398	386/107890	0.00648311	0.207706	0.193916	TraesCS6B02G423900/TraesCS6B02G230200/TraesCS6B02G241000/TraesCS6B02G238600/TraesCS7B02G114200/TraesCS4B02G173000/TraesCS6B02G425900/TraesCS6B02G473900/TraesCS6B02G038200/TraesCS7A02G003700/TraesCS6A02G027000/TraesCS6D02G237000/TraesCS6D02G208500/TraesCS6D02G369400/TraesCS7A02G261900/TraesCS1A02G040900/TraesCS1B02G272100	17	BP
GO:0051438	regulation of ubiquitin-protein transferase activity	6/2398	75/107890	0.00654682	0.207706	0.193916	TraesCS6B02G225400/TraesCS6B02G452500/TraesCS6B02G402400/TraesCS6B02G452700/TraesCS6D02G391200/TraesCS6D02G354500	6	BP
GO:0006102	isocitrate metabolic process	4/2398	34/107890	0.00663705	0.207706	0.193916	TraesCS6B02G440200/TraesCS6B02G235000/TraesCS6B02G238500/TraesCS7A02G219100	4	BP
GO:0015867	ATP transport	4/2398	34/107890	0.00663705	0.207706	0.193916	TraesCS5D02G144500/TraesCS5B02G146800/TraesCS4D02G118000/TraesCS4A02G195500	4	BP
GO:0015739	sialic acid transport	3/2398	18/107890	0.00697058	0.214652	0.200402	TraesCS6B02G224000/TraesCS6D02G187100/TraesCS6D02G198300	3	BP
GO:1904029	regulation of cyclin-dependent protein kinase activity	11/2398	207/107890	0.0070349	0.214652	0.200402	TraesCS5B02G158400/TraesCS4B02G116000/TraesCS6B02G362300/TraesCS6B02G345300/TraesCS4B02G115800/TraesCS6B02G382700/TraesCS3D02G164600/TraesCS6B02G352100/TraesCS2B02G235200/TraesCS5B02G140300/TraesCS2B02G410000	11	BP
GO:0032204	regulation of telomere maintenance	9/2398	152/107890	0.00720822	0.215108	0.200827	TraesCS6B02G356900/TraesCS6B02G366400/TraesCS6B02G333700/TraesCS6B02G351900/TraesCS6B02G399000/TraesCS6B02G432500/TraesCS6D02G196000/TraesCS6D02G300900/TraesCS1B02G328200	9	BP
GO:1902358	sulfate transmembrane transport	4/2398	35/107890	0.00736357	0.215108	0.200827	TraesCS5D02G260400/TraesCS3B02G323500/TraesCS4D02G264200/TraesCS3A02G288800	4	BP
GO:0042391	regulation of membrane potential	7/2398	101/107890	0.00746854	0.215108	0.200827	TraesCS6B02G421000/TraesCS6B02G343800/TraesCS6B02G377200/TraesCS6B02G344100/TraesCS6B02G354200/TraesCS3D02G166000/TraesCS6D02G366500	7	BP
GO:0017148	negative regulation of translation	14/2398	298/107890	0.00748588	0.215108	0.200827	TraesCS6B02G421000/TraesCS6B02G428600/TraesCS7B02G114200/TraesCS6B02G450900/TraesCS6B02G343900/TraesCS5A02G552300/TraesCS2D02G474600/TraesCS2B02G498700/TraesCS6D02G366500/TraesCS7A02G067600/TraesCS6A02G406200/TraesCS7D02G061700/TraesCS1B02G261000/TraesCS7B02G080300	14	BP
GO:0015868	purine ribonucleotide transport	5/2398	55/107890	0.00749043	0.215108	0.200827	TraesCS3A02G206300/TraesCS5D02G144500/TraesCS5B02G146800/TraesCS4D02G118000/TraesCS4A02G195500	5	BP
GO:0034249	negative regulation of cellular amide metabolic process	14/2398	299/107890	0.00769749	0.218484	0.203979	TraesCS6B02G421000/TraesCS6B02G428600/TraesCS7B02G114200/TraesCS6B02G450900/TraesCS6B02G343900/TraesCS5A02G552300/TraesCS2D02G474600/TraesCS2B02G498700/TraesCS6D02G366500/TraesCS7A02G067600/TraesCS6A02G406200/TraesCS7D02G061700/TraesCS1B02G261000/TraesCS7B02G080300	14	BP
GO:1901407	regulation of phosphorylation of RNA polymerase II C-terminal domain	4/2398	36/107890	0.00814055	0.228403	0.21324	TraesCS4B02G116000/TraesCS6B02G362300/TraesCS4B02G115800/TraesCS6B02G382700	4	BP
GO:0040034	regulation of development, heterochronic	9/2398	156/107890	0.00848009	0.234701	0.21912	TraesCS4A02G409200/TraesCS6B02G343900/TraesCS1A02G199900/TraesCS3A02G432900/TraesCS3D02G427900/TraesCS3A02G434900/TraesCS4D02G279300/TraesCS7A02G115400/TraesCS7B02G080300	9	BP
GO:0045003	double-strand break repair via synthesis-dependent strand annealing	5/2398	57/107890	0.00869506	0.234701	0.21912	TraesCS6B02G366400/TraesCS6B02G351900/TraesCS6B02G352000/TraesCS6B02G351800/TraesCS6D02G300900	5	BP
GO:0006487	protein N-linked glycosylation	18/2398	431/107890	0.00875836	0.234701	0.21912	TraesCS6B02G440200/TraesCS6B02G471700/TraesCS3A02G207000/TraesCS4D02G119400/TraesCS6B02G230900/TraesCS6B02G238000/TraesCS6B02G339600/TraesCS4B02G173000/TraesCS6B02G409700/TraesCS7A02G415500/TraesCS4D02G126400/TraesCS6B02G393900/TraesCS2B02G429200/TraesCS6D02G275000/TraesCS6D02G243100/TraesCS7A02G244100/TraesCS2B02G122400/TraesCS5B02G095800	18	BP
GO:0002181	cytoplasmic translation	14/2398	304/107890	0.00882774	0.234701	0.21912	TraesCS6B02G421000/TraesCS6B02G376800/TraesCS6B02G225600/TraesCS3A02G205600/TraesCS6B02G381600/TraesCS6B02G415800/TraesCS3D02G161300/TraesCS7A02G414100/TraesCS6B02G425800/TraesCS6D02G366500/TraesCS7D02G069200/TraesCS3B02G350700/TraesCS4B02G218100/TraesCS2A02G253600	14	BP
GO:0071248	cellular response to metal ion	10/2398	185/107890	0.00884578	0.234701	0.21912	TraesCS4B02G175100/TraesCS3D02G164500/TraesCS2A02G033700/TraesCS6B02G352000/TraesCS6B02G351800/TraesCS2D02G033200/TraesCS6D02G271900/TraesCS2D02G270300/TraesCS2B02G289900/TraesCS2A02G396400	10	BP
GO:0045737	positive regulation of cyclin-dependent protein serine/threonine kinase activity	4/2398	37/107890	0.00896937	0.235422	0.219793	TraesCS4B02G116000/TraesCS6B02G362300/TraesCS4B02G115800/TraesCS6B02G382700	4	BP
GO:0006446	regulation of translational initiation	9/2398	158/107890	0.00917653	0.238297	0.222477	TraesCS6B02G421000/TraesCS6B02G381600/TraesCS3D02G161300/TraesCS7A02G419400/TraesCS6D02G366500/TraesCS6D02G193500/TraesCS7D02G069200/TraesCS3B02G350700/TraesCS6B02G083500	9	BP
GO:0018208	peptidyl-proline modification	12/2398	245/107890	0.00932787	0.239677	0.223765	TraesCS6B02G343800/TraesCS5B02G156700/TraesCS6B02G344100/TraesCS3A02G209000/TraesCS6B02G404500/TraesCS6B02G233500/TraesCS7B02G175400/TraesCS7A02G419600/TraesCS6B02G331700/TraesCS2D02G276000/TraesCS7A02G257100/TraesCS7A02G279300	12	BP
GO:0006359	regulation of transcription by RNA polymerase III	4/2398	38/107890	0.00985129	0.247907	0.231449	TraesCS4D02G136700/TraesCS6B02G361300/TraesCS6D02G213900/TraesCS6D02G309500	4	BP
GO:0031062	positive regulation of histone methylation	4/2398	38/107890	0.00985129	0.247907	0.231449	TraesCS4D02G145700/TraesCS6B02G350800/TraesCS4A02G372200/TraesCS7A02G074600	4	BP
GO:0051503	adenine nucleotide transport	5/2398	59/107890	0.0100272	0.249759	0.233178	TraesCS3A02G206300/TraesCS5D02G144500/TraesCS5B02G146800/TraesCS4D02G118000/TraesCS4A02G195500	5	BP
GO:0051322	anaphase	13/2398	279/107890	0.0103625	0.255504	0.238541	TraesCS6B02G356900/TraesCS6B02G335200/TraesCS6B02G341400/TraesCS4B02G173500/TraesCS6B02G333400/TraesCS6B02G462700/TraesCS6B02G447600/TraesCS6B02G393100/TraesCS6B02G472100/TraesCS6D02G214400/TraesCS6D02G284300/TraesCS6D02G243100/TraesCS6D02G208400	13	BP
GO:0032496	response to lipopolysaccharide	3/2398	21/107890	0.0108134	0.263955	0.246432	TraesCS6B02G425700/TraesCS6B02G350800/TraesCS2B02G429300	3	BP
GO:2000030	regulation of response to red or far red light	9/2398	163/107890	0.0111064	0.268423	0.250603	TraesCS6B02G356400/TraesCS6B02G452500/TraesCS6B02G452700/TraesCS3A02G210100/TraesCS4D02G121300/TraesCS6D02G391200/TraesCS2B02G210600/TraesCS5A02G057100/TraesCS7A02G132100	9	BP
GO:0060151	peroxisome localization	5/2398	61/107890	0.0114929	0.27504	0.256781	TraesCS3A02G209500/TraesCS6B02G367000/TraesCS6B02G431400/TraesCS6B02G403400/TraesCS6D02G350800	5	BP
GO:0031056	regulation of histone modification	6/2398	85/107890	0.011813	0.279957	0.261371	TraesCS4D02G145700/TraesCS6B02G350800/TraesCS7B02G175400/TraesCS6D02G196000/TraesCS4A02G372200/TraesCS7A02G074600	6	BP
GO:0051645	Golgi localization	5/2398	62/107890	0.0122776	0.280981	0.262327	TraesCS3A02G209500/TraesCS6B02G367000/TraesCS6B02G431400/TraesCS6B02G403400/TraesCS6D02G350800	5	BP
GO:0006646	phosphatidylethanolamine biosynthetic process	3/2398	22/107890	0.0123167	0.280981	0.262327	TraesCS4D02G121900/TraesCS3A02G147500/TraesCS1B02G233700	3	BP
GO:0045948	positive regulation of translational initiation	3/2398	22/107890	0.0123167	0.280981	0.262327	TraesCS6B02G421000/TraesCS6D02G366500/TraesCS6B02G083500	3	BP
GO:0046337	phosphatidylethanolamine metabolic process	3/2398	22/107890	0.0123167	0.280981	0.262327	TraesCS4D02G121900/TraesCS3A02G147500/TraesCS1B02G233700	3	BP
GO:0044804	autophagy of nucleus	4/2398	41/107890	0.0128277	0.28993	0.270682	TraesCS6B02G366600/TraesCS6B02G386200/TraesCS7A02G208300/TraesCS6D02G335900	4	BP
GO:0006346	DNA methylation-dependent heterochromatin assembly	18/2398	450/107890	0.0131387	0.294235	0.274702	TraesCS5B02G157800/TraesCS5B02G153900/TraesCS5B02G158000/TraesCS6B02G353100/TraesCS6B02G350800/TraesCS6B02G341400/TraesCS6B02G447600/TraesCS6B02G393100/TraesCS6B02G419000/TraesCS6B02G468200/TraesCS6B02G369700/TraesCS7A02G417200/TraesCS6B02G466700/TraesCS6D02G235900/TraesCS4A02G372200/TraesCS6D02G208400/TraesCS7A02G251900/TraesCS7A02G074600	18	BP
GO:0032876	negative regulation of DNA endoreduplication	3/2398	23/107890	0.0139335	0.299387	0.279512	TraesCS6B02G341900/TraesCS6B02G407600/TraesCS6D02G354500	3	BP
GO:0046516	hypusine metabolic process	3/2398	23/107890	0.0139335	0.299387	0.279512	TraesCS6B02G439300/TraesCS6D02G360400/TraesCS6D02G383200	3	BP
GO:0070816	phosphorylation of RNA polymerase II C-terminal domain	4/2398	42/107890	0.0139337	0.299387	0.279512	TraesCS4B02G116000/TraesCS6B02G362300/TraesCS4B02G115800/TraesCS6B02G382700	4	BP
GO:0006909	phagocytosis	7/2398	114/107890	0.013982	0.299387	0.279512	TraesCS3A02G211000/TraesCS6B02G452200/TraesCS6B02G432000/TraesCS6B02G396200/TraesCS6D02G224000/TraesCS6D02G345900/TraesCS5B02G509400	7	BP
GO:0010099	regulation of photomorphogenesis	7/2398	114/107890	0.013982	0.299387	0.279512	TraesCS6B02G356400/TraesCS6B02G452500/TraesCS6B02G452700/TraesCS3A02G210100/TraesCS6D02G391200/TraesCS5A02G057100/TraesCS7A02G132100	7	BP
GO:0009749	response to glucose	17/2398	421/107890	0.0143675	0.304966	0.28472	TraesCS6B02G421000/TraesCS6B02G235000/TraesCS5B02G155400/TraesCS6A02G298100/TraesCS5B02G152600/TraesCS6B02G344100/TraesCS6B02G415700/TraesCS6B02G342700/TraesCS5B02G155600/TraesCS3D02G164400/TraesCS6B02G382300/TraesCS4B02G174900/TraesCS6B02G350900/TraesCS6B02G382500/TraesCS6D02G366500/TraesCS6D02G331700/TraesCS7D02G478800	17	BP
GO:0048666	neuron development	14/2398	324/107890	0.0147111	0.309568	0.289016	TraesCS5B02G159100/TraesCS6B02G377200/TraesCS3D02G165500/TraesCS6B02G335200/TraesCS3B02G060400/TraesCS6B02G396100/TraesCS7A02G419900/TraesCS6B02G229900/TraesCS7A02G257800/TraesCS6B02G326600/TraesCS7A02G272700/TraesCS7A02G272600/TraesCS7D02G067800/TraesCS7A02G262700	14	BP
GO:0030198	extracellular matrix organization	7/2398	116/107890	0.0152599	0.313675	0.292851	TraesCS5B02G159100/TraesCS6B02G241000/TraesCS6B02G418400/TraesCS2D02G182400/TraesCS6D02G194600/TraesCS3B02G162400/TraesCS7A02G221500	7	BP
GO:0043062	extracellular structure organization	7/2398	116/107890	0.0152599	0.313675	0.292851	TraesCS5B02G159100/TraesCS6B02G241000/TraesCS6B02G418400/TraesCS2D02G182400/TraesCS6D02G194600/TraesCS3B02G162400/TraesCS7A02G221500	7	BP
GO:0006801	superoxide metabolic process	8/2398	144/107890	0.0156101	0.313675	0.292851	TraesCS6B02G344900/TraesCS6B02G240200/TraesCS6B02G237400/TraesCS6B02G371500/TraesCS7A02G225400/TraesCS6B02G189800/TraesCS3A02G070500/TraesCS5B02G213900	8	BP
GO:0001541	ovarian follicle development	3/2398	24/107890	0.0156651	0.313675	0.292851	TraesCS6B02G421000/TraesCS2B02G594400/TraesCS6D02G366500	3	BP
GO:0008612	peptidyl-lysine modification to peptidyl-hypusine	3/2398	24/107890	0.0156651	0.313675	0.292851	TraesCS6B02G439300/TraesCS6D02G360400/TraesCS6D02G383200	3	BP
GO:0000723	telomere maintenance	16/2398	392/107890	0.0156895	0.313675	0.292851	TraesCS6B02G378200/TraesCS6B02G353100/TraesCS6B02G356900/TraesCS6B02G366400/TraesCS6B02G333700/TraesCS3A02G211500/TraesCS6B02G351900/TraesCS6B02G399000/TraesCS6B02G419100/TraesCS6B02G431500/TraesCS6B02G432500/TraesCS6D02G196000/TraesCS6D02G300900/TraesCS1B02G328200/TraesCS6B02G311300/TraesCS6D02G092000	16	BP
GO:0010212	response to ionizing radiation	14/2398	327/107890	0.0158058	0.313675	0.292851	TraesCS6B02G356900/TraesCS6B02G366400/TraesCS6B02G333700/TraesCS6B02G351900/TraesCS6B02G399000/TraesCS7A02G414700/TraesCS6B02G354700/TraesCS7B02G115400/TraesCS6B02G352000/TraesCS6B02G351800/TraesCS6D02G196000/TraesCS6D02G300900/TraesCS7A02G208200/TraesCS1B02G328200	14	BP
GO:0051646	mitochondrion localization	6/2398	91/107890	0.0161162	0.317255	0.296194	TraesCS3A02G209500/TraesCS6B02G367000/TraesCS6B02G431400/TraesCS6B02G387400/TraesCS6B02G403400/TraesCS6D02G350800	6	BP
GO:0032200	telomere organization	16/2398	395/107890	0.0167261	0.323578	0.302096	TraesCS6B02G378200/TraesCS6B02G353100/TraesCS6B02G356900/TraesCS6B02G366400/TraesCS6B02G333700/TraesCS3A02G211500/TraesCS6B02G351900/TraesCS6B02G399000/TraesCS6B02G419100/TraesCS6B02G431500/TraesCS6B02G432500/TraesCS6D02G196000/TraesCS6D02G300900/TraesCS1B02G328200/TraesCS6B02G311300/TraesCS6D02G092000	16	BP
GO:1901264	carbohydrate derivative transport	13/2398	298/107890	0.0170321	0.323578	0.302096	TraesCS3A02G206300/TraesCS6B02G382100/TraesCS6B02G456500/TraesCS6B02G224000/TraesCS2B02G430000/TraesCS5D02G144500/TraesCS5B02G146800/TraesCS4D02G118000/TraesCS2B02G397500/TraesCS4A02G195500/TraesCS6D02G187100/TraesCS6D02G198300/TraesCS3A02G130300	13	BP
GO:0051329	mitotic interphase	18/2398	464/107890	0.01735	0.323578	0.302096	TraesCS6B02G353100/TraesCS6B02G375500/TraesCS6B02G366400/TraesCS6B02G350800/TraesCS6B02G440500/TraesCS6B02G444700/TraesCS6B02G471600/TraesCS6B02G230500/TraesCS6B02G391200/TraesCS4D02G123200/TraesCS6D02G386100/TraesCS6D02G188600/TraesCS7A02G241300/TraesCS6D02G196000/TraesCS6D02G196400/TraesCS7B02G321900/TraesCS3B02G487900/TraesCS7A02G246000	18	BP
GO:0042098	T cell proliferation	3/2398	25/107890	0.0175121	0.323578	0.302096	TraesCS6B02G344100/TraesCS4D02G091500/TraesCS7A02G092700	3	BP
GO:0060260	regulation of transcription initiation from RNA polymerase II promoter	3/2398	25/107890	0.0175121	0.323578	0.302096	TraesCS6B02G376500/TraesCS6B02G341600/TraesCS3B02G342000	3	BP
GO:0060261	positive regulation of transcription initiation from RNA polymerase II promoter	3/2398	25/107890	0.0175121	0.323578	0.302096	TraesCS6B02G376500/TraesCS6B02G341600/TraesCS3B02G342000	3	BP
GO:2000144	positive regulation of DNA-templated transcription, initiation	3/2398	25/107890	0.0175121	0.323578	0.302096	TraesCS6B02G376500/TraesCS6B02G341600/TraesCS3B02G342000	3	BP
GO:0008272	sulfate transport	5/2398	68/107890	0.017754	0.323578	0.302096	TraesCS6B02G342700/TraesCS5D02G260400/TraesCS3B02G323500/TraesCS4D02G264200/TraesCS3A02G288800	5	BP
GO:0018196	peptidyl-asparagine modification	6/2398	93/107890	0.017763	0.323578	0.302096	TraesCS6B02G339600/TraesCS4B02G173000/TraesCS7A02G415500/TraesCS4D02G126400/TraesCS6B02G393900/TraesCS6D02G243100	6	BP
GO:0018279	protein N-linked glycosylation via asparagine	6/2398	93/107890	0.017763	0.323578	0.302096	TraesCS6B02G339600/TraesCS4B02G173000/TraesCS7A02G415500/TraesCS4D02G126400/TraesCS6B02G393900/TraesCS6D02G243100	6	BP
GO:0043247	telomere maintenance in response to DNA damage	8/2398	148/107890	0.0181088	0.327435	0.305697	TraesCS6B02G356900/TraesCS6B02G366400/TraesCS6B02G333700/TraesCS6B02G351900/TraesCS6B02G399000/TraesCS6D02G196000/TraesCS6D02G300900/TraesCS1B02G328200	8	BP
GO:0071826	ribonucleoprotein complex subunit organization	18/2398	467/107890	0.0183752	0.329807	0.307912	TraesCS5B02G152500/TraesCS6B02G225700/TraesCS6B02G254500/TraesCS6B02G239800/TraesCS6B02G225600/TraesCS6B02G231100/TraesCS6B02G381600/TraesCS4A02G158000/TraesCS3D02G161300/TraesCS6B02G386600/TraesCS6B02G230500/TraesCS6B02G415500/TraesCS3A02G210800/TraesCS6D02G188600/TraesCS6D02G207800/TraesCS7D02G069200/TraesCS3B02G350700/TraesCS6B02G083500	18	BP
GO:0051325	interphase	18/2398	468/107890	0.0187271	0.33227	0.310211	TraesCS6B02G353100/TraesCS6B02G375500/TraesCS6B02G366400/TraesCS6B02G350800/TraesCS6B02G440500/TraesCS6B02G444700/TraesCS6B02G471600/TraesCS6B02G230500/TraesCS6B02G391200/TraesCS4D02G123200/TraesCS6D02G386100/TraesCS6D02G188600/TraesCS7A02G241300/TraesCS6D02G196000/TraesCS6D02G196400/TraesCS7B02G321900/TraesCS3B02G487900/TraesCS7A02G246000	18	BP
GO:0071241	cellular response to inorganic substance	12/2398	271/107890	0.0192193	0.33227	0.310211	TraesCS5B02G158800/TraesCS6B02G345800/TraesCS4B02G175100/TraesCS3D02G164500/TraesCS2A02G033700/TraesCS6B02G352000/TraesCS6B02G351800/TraesCS2D02G033200/TraesCS6D02G271900/TraesCS2D02G270300/TraesCS2B02G289900/TraesCS2A02G396400	12	BP
GO:0010811	positive regulation of cell-substrate adhesion	3/2398	26/107890	0.0194751	0.33227	0.310211	TraesCS6B02G241000/TraesCS6D02G194600/TraesCS7A02G221500	3	BP
GO:0070084	protein initiator methionine removal	3/2398	26/107890	0.0194751	0.33227	0.310211	TraesCS6B02G352500/TraesCS6B02G352400/TraesCS6D02G196200	3	BP
GO:0098661	inorganic anion transmembrane transport	15/2398	369/107890	0.0194885	0.33227	0.310211	TraesCS6A02G190200/TraesCS6B02G224000/TraesCS6B02G236600/TraesCSU02G041600/TraesCS3B02G475000/TraesCS6B02G418600/TraesCS2B02G397500/TraesCS6D02G187100/TraesCS5D02G260400/TraesCS6D02G198300/TraesCS3B02G323500/TraesCS3A02G130300/TraesCS4D02G264200/TraesCS4B02G055000/TraesCS3A02G288800	15	BP
GO:0048708	astrocyte differentiation	2/2398	10/107890	0.0197375	0.33227	0.310211	TraesCS6B02G421000/TraesCS6D02G366500	2	BP
GO:0060401	cytosolic calcium ion transport	2/2398	10/107890	0.0197375	0.33227	0.310211	TraesCS6B02G344100/TraesCS2D02G597400	2	BP
GO:0060402	calcium ion transport into cytosol	2/2398	10/107890	0.0197375	0.33227	0.310211	TraesCS6B02G344100/TraesCS2D02G597400	2	BP
GO:0090239	regulation of histone H4 acetylation	2/2398	10/107890	0.0197375	0.33227	0.310211	TraesCS4A02G372200/TraesCS7A02G074600	2	BP
GO:0009970	cellular response to sulfate starvation	5/2398	70/107890	0.0198868	0.332491	0.310418	TraesCS6D02G215400/TraesCS3D02G286900/TraesCS4D02G264200/TraesCS1A02G221700/TraesCS1B02G234900	5	BP
GO:0031058	positive regulation of histone modification	4/2398	47/107890	0.0203609	0.338103	0.315657	TraesCS4D02G145700/TraesCS6B02G350800/TraesCS4A02G372200/TraesCS7A02G074600	4	BP
GO:0042110	T cell activation	5/2398	71/107890	0.0210134	0.343365	0.32057	TraesCS6B02G344100/TraesCS4D02G091500/TraesCS4B02G071600/TraesCS7A02G092700/TraesCS5D02G482600	5	BP
GO:0048441	petal development	18/2398	475/107890	0.021338	0.343365	0.32057	TraesCS4D02G116000/TraesCS5B02G158000/TraesCS6B02G366900/TraesCS5B02G158100/TraesCS6B02G354900/TraesCS6B02G333400/TraesCS6B02G233400/TraesCS6B02G410200/TraesCS4B02G118300/TraesCS6D02G304300/TraesCS6D02G284300/TraesCS6D02G356500/TraesCS7A02G249600/TraesCS6D02G208400/TraesCS6D02G212700/TraesCS3A02G434900/TraesCS1B02G420000/TraesCS1A02G396900	18	BP
GO:0048465	corolla development	18/2398	475/107890	0.021338	0.343365	0.32057	TraesCS4D02G116000/TraesCS5B02G158000/TraesCS6B02G366900/TraesCS5B02G158100/TraesCS6B02G354900/TraesCS6B02G333400/TraesCS6B02G233400/TraesCS6B02G410200/TraesCS4B02G118300/TraesCS6D02G304300/TraesCS6D02G284300/TraesCS6D02G356500/TraesCS7A02G249600/TraesCS6D02G208400/TraesCS6D02G212700/TraesCS3A02G434900/TraesCS1B02G420000/TraesCS1A02G396900	18	BP
GO:0006384	transcription initiation from RNA polymerase III promoter	3/2398	27/107890	0.0215545	0.343365	0.32057	TraesCS6B02G361300/TraesCS6D02G213900/TraesCS6D02G309500	3	BP
GO:0018198	peptidyl-cysteine modification	3/2398	27/107890	0.0215545	0.343365	0.32057	TraesCS6B02G425700/TraesCS6B02G238600/TraesCS7A02G419600	3	BP
GO:0051480	regulation of cytosolic calcium ion concentration	3/2398	27/107890	0.0215545	0.343365	0.32057	TraesCS6B02G224100/TraesCS6B02G344100/TraesCS2D02G597400	3	BP
GO:0030030	cell projection organization	15/2398	374/107890	0.0216625	0.343365	0.32057	TraesCS5B02G159100/TraesCS6B02G377200/TraesCS3D02G165500/TraesCS6B02G335200/TraesCS4D02G091500/TraesCS3B02G060400/TraesCS6B02G396100/TraesCS7A02G419900/TraesCS6B02G229900/TraesCS6B02G461200/TraesCS6B02G326600/TraesCS6D02G396300/TraesCS7A02G272700/TraesCS7D02G067800/TraesCS7A02G262700	15	BP
GO:0010364	regulation of ethylene biosynthetic process	3/2398	28/107890	0.0237504	0.352048	0.328676	TraesCS6B02G385200/TraesCS6B02G226200/TraesCS5B02G142100	3	BP
GO:0031335	regulation of sulfur amino acid metabolic process	3/2398	28/107890	0.0237504	0.352048	0.328676	TraesCS6B02G385200/TraesCS6B02G226200/TraesCS5B02G142100	3	BP
GO:1900908	regulation of olefin metabolic process	3/2398	28/107890	0.0237504	0.352048	0.328676	TraesCS6B02G385200/TraesCS6B02G226200/TraesCS5B02G142100	3	BP
GO:1900911	regulation of olefin biosynthetic process	3/2398	28/107890	0.0237504	0.352048	0.328676	TraesCS6B02G385200/TraesCS6B02G226200/TraesCS5B02G142100	3	BP
GO:2000104	negative regulation of DNA-dependent DNA replication	3/2398	28/107890	0.0237504	0.352048	0.328676	TraesCS6B02G341900/TraesCS6B02G407600/TraesCS6D02G354500	3	BP
GO:0000050	urea cycle	2/2398	11/107890	0.0237718	0.352048	0.328676	TraesCS3A02G206600/TraesCS6D02G252300	2	BP
GO:0033514	L-lysine catabolic process to acetyl-CoA via L-pipecolate	2/2398	11/107890	0.0237718	0.352048	0.328676	TraesCS5D02G283600/TraesCS5A02G276200	2	BP
GO:0034756	regulation of iron ion transport	2/2398	11/107890	0.0237718	0.352048	0.328676	TraesCS2D02G270300/TraesCS2B02G289900	2	BP
GO:0051409	response to nitrosative stress	2/2398	11/107890	0.0237718	0.352048	0.328676	TraesCS6B02G425700/TraesCS6D02G215400	2	BP
GO:0051571	positive regulation of histone H3-K4 methylation	2/2398	11/107890	0.0237718	0.352048	0.328676	TraesCS4D02G145700/TraesCS6B02G350800	2	BP
GO:0016444	somatic cell DNA recombination	7/2398	127/107890	0.0237968	0.352048	0.328676	TraesCS6B02G366400/TraesCS3D02G165900/TraesCS6B02G351900/TraesCS6B02G462700/TraesCS6D02G214400/TraesCS6D02G196000/TraesCS6D02G300900	7	BP
GO:0006312	mitotic recombination	11/2398	249/107890	0.0246443	0.362389	0.338331	TraesCS5B02G155000/TraesCS5B02G156700/TraesCS6B02G353100/TraesCS6B02G356900/TraesCS6B02G366400/TraesCS6B02G239100/TraesCS6D02G190800/TraesCS7A02G255400/TraesCS6D02G193500/TraesCS1B02G328200/TraesCS6D02G341400	11	BP
GO:0120036	plasma membrane bounded cell projection organization	13/2398	314/107890	0.0248222	0.36282	0.338734	TraesCS5B02G159100/TraesCS6B02G377200/TraesCS3D02G165500/TraesCS6B02G335200/TraesCS3B02G060400/TraesCS6B02G396100/TraesCS7A02G419900/TraesCS6B02G229900/TraesCS6B02G461200/TraesCS6B02G326600/TraesCS6D02G396300/TraesCS7D02G067800/TraesCS7A02G262700	13	BP
GO:0007420	brain development	6/2398	101/107890	0.0254975	0.366947	0.342586	TraesCS6B02G452200/TraesCS2B02G429300/TraesCS7A02G418100/TraesCS7A02G239200/TraesCS7A02G241300/TraesCS7A02G262700	6	BP
GO:0009910	negative regulation of flower development	8/2398	158/107890	0.0255849	0.366947	0.342586	TraesCS4D02G145700/TraesCS5B02G153300/TraesCS6B02G350800/TraesCS3D02G161800/TraesCS4A02G409200/TraesCS6B02G343900/TraesCS7B02G080300/TraesCS5D02G038900	8	BP
GO:0001508	action potential	3/2398	29/107890	0.0260627	0.366947	0.342586	TraesCS6B02G421000/TraesCS6B02G344100/TraesCS6D02G366500	3	BP
GO:0010810	regulation of cell-substrate adhesion	3/2398	29/107890	0.0260627	0.366947	0.342586	TraesCS6B02G241000/TraesCS6D02G194600/TraesCS7A02G221500	3	BP
GO:0070574	cadmium ion transmembrane transport	4/2398	51/107890	0.0266239	0.366947	0.342586	TraesCS5B02G155400/TraesCS5B02G155600/TraesCS7A02G420000/TraesCS7A02G419500	4	BP
GO:0031627	telomeric loop formation	5/2398	76/107890	0.0272666	0.366947	0.342586	TraesCS6B02G378200/TraesCS3A02G211500/TraesCS6B02G419100/TraesCS6B02G431500/TraesCS6B02G432500	5	BP
GO:0070972	protein localization to endoplasmic reticulum	8/2398	160/107890	0.0273044	0.366947	0.342586	TraesCS6B02G417700/TraesCS3A02G207800/TraesCS4B02G117800/TraesCS4B02G117900/TraesCS7A02G255400/TraesCS7A02G271400/TraesCS7A02G244100/TraesCS6B02G129300	8	BP
GO:0008361	regulation of cell size	18/2398	490/107890	0.0278609	0.366947	0.342586	TraesCS6A02G189800/TraesCS4A02G158000/TraesCS3D02G162700/TraesCS6B02G355600/TraesCS6B02G418400/TraesCS6B02G235200/TraesCS6B02G472100/TraesCS2D02G182400/TraesCS6B02G418600/TraesCS4D02G108800/TraesCS7A02G284900/TraesCS6D02G305000/TraesCS6D02G250000/TraesCS6D02G251700/TraesCS6D02G057900/TraesCS7A02G092700/TraesCS7D02G478800/TraesCS5B02G219500	18	BP
GO:0001756	somitogenesis	2/2398	12/107890	0.028111	0.366947	0.342586	TraesCS6B02G405200/TraesCS6B02G350800	2	BP
GO:0002103	endonucleolytic cleavage of tetracistronic rRNA transcript (SSU-rRNA, LSU-rRNA, 4.5S-rRNA, 5S-rRNA)	2/2398	12/107890	0.028111	0.366947	0.342586	TraesCS6B02G344700/TraesCS6D02G294000	2	BP
GO:0014071	response to cycloalkane	2/2398	12/107890	0.028111	0.366947	0.342586	TraesCS6B02G413500/TraesCS6D02G360800	2	BP
GO:0015825	L-serine transport	2/2398	12/107890	0.028111	0.366947	0.342586	TraesCS6B02G386500/TraesCS6D02G336100	2	BP
GO:0031154	culmination involved in sorocarp development	2/2398	12/107890	0.028111	0.366947	0.342586	TraesCS3A02G211000/TraesCS6B02G403400	2	BP
GO:0032329	serine transport	2/2398	12/107890	0.028111	0.366947	0.342586	TraesCS6B02G386500/TraesCS6D02G336100	2	BP
GO:0034729	histone H3-K79 methylation	2/2398	12/107890	0.028111	0.366947	0.342586	TraesCS4D02G145700/TraesCS6B02G350800	2	BP
GO:0045638	negative regulation of myeloid cell differentiation	2/2398	12/107890	0.028111	0.366947	0.342586	TraesCS4D02G145700/TraesCS6B02G350800	2	BP
GO:0045947	negative regulation of translational initiation	2/2398	12/107890	0.028111	0.366947	0.342586	TraesCS6B02G421000/TraesCS6D02G366500	2	BP
GO:0061053	somite development	2/2398	12/107890	0.028111	0.366947	0.342586	TraesCS6B02G405200/TraesCS6B02G350800	2	BP
GO:0070370	cellular heat acclimation	2/2398	12/107890	0.028111	0.366947	0.342586	TraesCS2D02G276000/TraesCS7A02G210900	2	BP
GO:1903707	negative regulation of hemopoiesis	2/2398	12/107890	0.028111	0.366947	0.342586	TraesCS4D02G145700/TraesCS6B02G350800	2	BP
GO:0006488	dolichol-linked oligosaccharide biosynthetic process	4/2398	52/107890	0.0283502	0.367973	0.343545	TraesCS4B02G173000/TraesCS6B02G409700/TraesCS4D02G126400/TraesCS6D02G243100	4	BP
GO:0006878	cellular copper ion homeostasis	3/2398	30/107890	0.0284912	0.367973	0.343545	TraesCS6B02G393800/TraesCS3B02G601100/TraesCS6D02G344500	3	BP
GO:0051568	histone H3-K4 methylation	5/2398	78/107890	0.0300653	0.383204	0.357764	TraesCS4D02G145700/TraesCS6B02G348300/TraesCS6B02G350800/TraesCS6D02G196000/TraesCS6D02G232000	5	BP
GO:2001252	positive regulation of chromosome organization	5/2398	78/107890	0.0300653	0.383204	0.357764	TraesCS4D02G145700/TraesCS6B02G356900/TraesCS6B02G350800/TraesCS4A02G372200/TraesCS7A02G074600	5	BP
GO:0006551	leucine metabolic process	4/2398	53/107890	0.0301414	0.383204	0.357764	TraesCS6B02G455600/TraesCS6D02G201500/TraesCS6D02G225800/TraesCS6D02G393200	4	BP
GO:0022618	ribonucleoprotein complex assembly	17/2398	460/107890	0.0303562	0.383936	0.358447	TraesCS5B02G152500/TraesCS6B02G225700/TraesCS6B02G254500/TraesCS6B02G239800/TraesCS6B02G225600/TraesCS6B02G231100/TraesCS6B02G381600/TraesCS4A02G158000/TraesCS3D02G161300/TraesCS6B02G230500/TraesCS6B02G415500/TraesCS3A02G210800/TraesCS6D02G188600/TraesCS6D02G207800/TraesCS7D02G069200/TraesCS3B02G350700/TraesCS6B02G083500	17	BP
GO:0031057	negative regulation of histone modification	3/2398	31/107890	0.0310353	0.385365	0.359782	TraesCS6D02G196000/TraesCS4A02G372200/TraesCS7A02G074600	3	BP
GO:0033240	positive regulation of cellular amine metabolic process	4/2398	54/107890	0.031998	0.385365	0.359782	TraesCS6D02G251700/TraesCS5B02G142100/TraesCS4B02G055000/TraesCS5B02G219500	4	BP
GO:1905269	positive regulation of chromatin organization	4/2398	54/107890	0.031998	0.385365	0.359782	TraesCS4D02G145700/TraesCS6B02G350800/TraesCS4A02G372200/TraesCS7A02G074600	4	BP
GO:0031175	neuron projection development	11/2398	260/107890	0.0323077	0.385365	0.359782	TraesCS5B02G159100/TraesCS6B02G377200/TraesCS3D02G165500/TraesCS6B02G335200/TraesCS3B02G060400/TraesCS6B02G396100/TraesCS7A02G419900/TraesCS6B02G229900/TraesCS6B02G326600/TraesCS7D02G067800/TraesCS7A02G262700	11	BP
GO:0071902	positive regulation of protein serine/threonine kinase activity	11/2398	260/107890	0.0323077	0.385365	0.359782	TraesCS5B02G154600/TraesCS4B02G116000/TraesCS6B02G362300/TraesCS6B02G352700/TraesCS4B02G115800/TraesCS6B02G382700/TraesCS6B02G379500/TraesCS6B02G358800/TraesCS6D02G328800/TraesCS2D02G462000/TraesCS2B02G251700	11	BP
GO:0060322	head development	6/2398	107/107890	0.0325803	0.385365	0.359782	TraesCS6B02G452200/TraesCS2B02G429300/TraesCS7A02G418100/TraesCS7A02G239200/TraesCS7A02G241300/TraesCS7A02G262700	6	BP
GO:0001560	regulation of cell growth by extracellular stimulus	2/2398	13/107890	0.0327396	0.385365	0.359782	TraesCS4A02G158000/TraesCS6B02G369300	2	BP
GO:0030242	autophagy of peroxisome	2/2398	13/107890	0.0327396	0.385365	0.359782	TraesCS7B02G115500/TraesCS7A02G208300	2	BP
GO:0048255	mRNA stabilization	2/2398	13/107890	0.0327396	0.385365	0.359782	TraesCS7B02G114200/TraesCS4B02G204800	2	BP
GO:1902373	negative regulation of mRNA catabolic process	2/2398	13/107890	0.0327396	0.385365	0.359782	TraesCS7B02G114200/TraesCS4B02G204800	2	BP
GO:0048446	petal morphogenesis	15/2398	395/107890	0.0328291	0.385365	0.359782	TraesCS4D02G116000/TraesCS5B02G158000/TraesCS5B02G158100/TraesCS6B02G354900/TraesCS6B02G333400/TraesCS6B02G233400/TraesCS6B02G410200/TraesCS4B02G118300/TraesCS6D02G304300/TraesCS6D02G284300/TraesCS6D02G356500/TraesCS7A02G249600/TraesCS6D02G208400/TraesCS1B02G420000/TraesCS1A02G396900	15	BP
GO:0000724	double-strand break repair via homologous recombination	14/2398	361/107890	0.0329793	0.385365	0.359782	TraesCS4D02G133500/TraesCS6B02G366400/TraesCS6B02G354900/TraesCS3D02G165900/TraesCS6B02G351900/TraesCS6B02G462700/TraesCS4D02G123200/TraesCS6B02G352000/TraesCS6B02G351800/TraesCS6D02G304300/TraesCS6D02G214400/TraesCS6D02G196000/TraesCS6D02G300900/TraesCS6D02G235600	14	BP
GO:0030865	cortical cytoskeleton organization	5/2398	80/107890	0.0330382	0.385365	0.359782	TraesCS5B02G155000/TraesCS4B02G173200/TraesCS6B02G226200/TraesCS3D02G164500/TraesCS7A02G213500	5	BP
GO:0000288	nuclear-transcribed mRNA catabolic process, deadenylation-dependent decay	9/2398	197/107890	0.0330626	0.385365	0.359782	TraesCS5B02G159400/TraesCS4B02G117300/TraesCS6B02G412000/TraesCS6B02G391400/TraesCS7B02G114200/TraesCS6D02G213600/TraesCS6D02G341500/TraesCS6B02G083500/TraesCS4B02G204800	9	BP
GO:0009958	positive gravitropism	9/2398	197/107890	0.0330626	0.385365	0.359782	TraesCS6B02G340100/TraesCS6B02G451200/TraesCS6B02G337300/TraesCS6B02G237800/TraesCS4D02G108800/TraesCS7A02G284900/TraesCS6D02G250000/TraesCS6D02G390100/TraesCS7D02G478800	9	BP
GO:0000085	mitotic G2 phase	12/2398	294/107890	0.0331531	0.385365	0.359782	TraesCS6B02G350800/TraesCS6B02G440500/TraesCS6B02G444700/TraesCS6B02G471600/TraesCS6B02G230500/TraesCS6B02G391200/TraesCS6D02G386100/TraesCS6D02G188600/TraesCS7A02G241300/TraesCS6D02G196000/TraesCS6D02G196400/TraesCS3B02G487900	12	BP
GO:0051319	G2 phase	12/2398	294/107890	0.0331531	0.385365	0.359782	TraesCS6B02G350800/TraesCS6B02G440500/TraesCS6B02G444700/TraesCS6B02G471600/TraesCS6B02G230500/TraesCS6B02G391200/TraesCS6D02G386100/TraesCS6D02G188600/TraesCS7A02G241300/TraesCS6D02G196000/TraesCS6D02G196400/TraesCS3B02G487900	12	BP
GO:0030182	neuron differentiation	17/2398	466/107890	0.0336747	0.389573	0.36371	TraesCS5B02G159100/TraesCS6B02G377200/TraesCS3D02G165500/TraesCS6B02G335200/TraesCSU02G088100/TraesCS3B02G060400/TraesCS6B02G396100/TraesCS7A02G419900/TraesCS6B02G229900/TraesCS6B02G399300/TraesCS7A02G418100/TraesCS7A02G257800/TraesCS6B02G326600/TraesCS7A02G272700/TraesCS7A02G272600/TraesCS7D02G067800/TraesCS7A02G262700	17	BP
GO:1904031	positive regulation of cyclin-dependent protein kinase activity	4/2398	55/107890	0.0339202	0.390562	0.364633	TraesCS4B02G116000/TraesCS6B02G362300/TraesCS4B02G115800/TraesCS6B02G382700	4	BP
GO:0005992	trehalose biosynthetic process	5/2398	81/107890	0.0345908	0.391276	0.3653	TraesCS6B02G235400/TraesCS6B02G384500/TraesCS6B02G330900/TraesCS7A02G209600/TraesCS6D02G334000	5	BP
GO:0009720	detection of hormone stimulus	5/2398	81/107890	0.0345908	0.391276	0.3653	TraesCS6B02G355700/TraesCS6B02G355900/TraesCS6B02G356200/TraesCS6B02G355800/TraesCS6D02G305400	5	BP
GO:0009726	detection of endogenous stimulus	5/2398	81/107890	0.0345908	0.391276	0.3653	TraesCS6B02G355700/TraesCS6B02G355900/TraesCS6B02G356200/TraesCS6B02G355800/TraesCS6D02G305400	5	BP
GO:0046271	phenylpropanoid catabolic process	8/2398	168/107890	0.0349808	0.391276	0.3653	TraesCS3D02G354400/TraesCS5D02G156500/TraesCS4D02G133800/TraesCS6B02G450100/TraesCS1A02G283900/TraesCS4A02G401300/TraesCS2B02G224300/TraesCS2D02G377500	8	BP
GO:0046274	lignin catabolic process	8/2398	168/107890	0.0349808	0.391276	0.3653	TraesCS3D02G354400/TraesCS5D02G156500/TraesCS4D02G133800/TraesCS6B02G450100/TraesCS1A02G283900/TraesCS4A02G401300/TraesCS2B02G224300/TraesCS2D02G377500	8	BP
GO:0006075	(1->3)-beta-D-glucan biosynthetic process	4/2398	56/107890	0.0359081	0.391276	0.3653	TraesCS6B02G468200/TraesCS6D02G406000/TraesCS6D02G405900/TraesCS7D02G147700	4	BP
GO:0006490	oligosaccharide-lipid intermediate biosynthetic process	4/2398	56/107890	0.0359081	0.391276	0.3653	TraesCS4B02G173000/TraesCS6B02G409700/TraesCS4D02G126400/TraesCS6D02G243100	4	BP
GO:0033260	nuclear DNA replication	4/2398	56/107890	0.0359081	0.391276	0.3653	TraesCS6B02G353100/TraesCS6B02G366400/TraesCS4D02G123200/TraesCS3B02G032900	4	BP
GO:0002183	cytoplasmic translational initiation	6/2398	110/107890	0.0365559	0.391276	0.3653	TraesCS6B02G421000/TraesCS6B02G381600/TraesCS3D02G161300/TraesCS6D02G366500/TraesCS7D02G069200/TraesCS3B02G350700	6	BP
GO:0009593	detection of chemical stimulus	8/2398	170/107890	0.0371063	0.391276	0.3653	TraesCS5B02G153300/TraesCS6B02G355700/TraesCS6B02G355900/TraesCS6B02G356200/TraesCS6B02G355800/TraesCS7A02G264400/TraesCS6D02G305400/TraesCS5A02G057100	8	BP
GO:0007204	positive regulation of cytosolic calcium ion concentration	2/2398	14/107890	0.0376425	0.391276	0.3653	TraesCS6B02G344100/TraesCS2D02G597400	2	BP
GO:0010289	homogalacturonan biosynthetic process	2/2398	14/107890	0.0376425	0.391276	0.3653	TraesCS6B02G348700/TraesCS6D02G297600	2	BP
GO:0010394	homogalacturonan metabolic process	2/2398	14/107890	0.0376425	0.391276	0.3653	TraesCS6B02G348700/TraesCS6D02G297600	2	BP
GO:0035336	long-chain fatty-acyl-CoA metabolic process	2/2398	14/107890	0.0376425	0.391276	0.3653	TraesCS7A02G389300/TraesCS4A02G020500	2	BP
GO:0042450	arginine biosynthetic process via ornithine	2/2398	14/107890	0.0376425	0.391276	0.3653	TraesCS6D02G252300/TraesCS6D02G232400	2	BP
GO:0043277	apoptotic cell clearance	2/2398	14/107890	0.0376425	0.391276	0.3653	TraesCS6B02G396200/TraesCS6D02G345900	2	BP
GO:0043489	RNA stabilization	2/2398	14/107890	0.0376425	0.391276	0.3653	TraesCS7B02G114200/TraesCS4B02G204800	2	BP
GO:0046898	response to cycloheximide	2/2398	14/107890	0.0376425	0.391276	0.3653	TraesCS6B02G413500/TraesCS6D02G360800	2	BP
GO:0060211	regulation of nuclear-transcribed mRNA poly(A) tail shortening	2/2398	14/107890	0.0376425	0.391276	0.3653	TraesCS5B02G159400/TraesCS4B02G204800	2	BP
GO:0080182	histone H3-K4 trimethylation	2/2398	14/107890	0.0376425	0.391276	0.3653	TraesCS4D02G145700/TraesCS6B02G350800	2	BP
GO:1902369	negative regulation of RNA catabolic process	2/2398	14/107890	0.0376425	0.391276	0.3653	TraesCS7B02G114200/TraesCS4B02G204800	2	BP
GO:0048451	petal formation	14/2398	368/107890	0.0377536	0.391276	0.3653	TraesCS4D02G116000/TraesCS5B02G158000/TraesCS5B02G158100/TraesCS6B02G354900/TraesCS6B02G333400/TraesCS6B02G233400/TraesCS6B02G410200/TraesCS4B02G118300/TraesCS6D02G304300/TraesCS6D02G284300/TraesCS6D02G356500/TraesCS7A02G249600/TraesCS6D02G208400/TraesCS1A02G396900	14	BP
GO:0006553	lysine metabolic process	5/2398	83/107890	0.0378293	0.391276	0.3653	TraesCS5D02G283600/TraesCS4D02G125600/TraesCS5A02G276200/TraesCS6B02G376200/TraesCS6D02G325100	5	BP
GO:0048830	adventitious root development	5/2398	83/107890	0.0378293	0.391276	0.3653	TraesCS6B02G369300/TraesCS6B02G337300/TraesCS6B02G466700/TraesCS6D02G235900/TraesCS7D02G478800	5	BP
GO:0006368	transcription elongation from RNA polymerase II promoter	9/2398	204/107890	0.0398675	0.408894	0.381748	TraesCS4D02G145700/TraesCS4B02G116000/TraesCS6B02G338200/TraesCS6B02G350800/TraesCS6B02G355400/TraesCS6B02G338100/TraesCS4B02G115800/TraesCS6D02G304800/TraesCS3B02G342000	9	BP
GO:0032350	regulation of hormone metabolic process	9/2398	204/107890	0.0398675	0.408894	0.381748	TraesCS5B02G153300/TraesCS6B02G234200/TraesCS4B02G120800/TraesCS6B02G411500/TraesCS6B02G385200/TraesCS6B02G226200/TraesCS6D02G251700/TraesCS5B02G142100/TraesCS5B02G219500	9	BP
GO:1903706	regulation of hemopoiesis	4/2398	58/107890	0.0400817	0.40937	0.382193	TraesCS4D02G145700/TraesCS6B02G350800/TraesCS4B02G071600/TraesCS5D02G482600	4	BP
GO:0044273	sulfur compound catabolic process	10/2398	237/107890	0.0405767	0.410903	0.383624	TraesCS6B02G440200/TraesCS6B02G235000/TraesCS6B02G354300/TraesCS5B02G155400/TraesCS6B02G238500/TraesCS6B02G337600/TraesCS5B02G155600/TraesCS6D02G215400/TraesCS6D02G332400/TraesCS7A02G219100	10	BP
GO:0006862	nucleotide transport	14/2398	372/107890	0.0406936	0.410903	0.383624	TraesCS6B02G234200/TraesCS3A02G206300/TraesCS4B02G120800/TraesCS6B02G349000/TraesCS6B02G224000/TraesCS5D02G144500/TraesCS5B02G146800/TraesCS4D02G118000/TraesCS7B02G212500/TraesCS2B02G397500/TraesCS4A02G195500/TraesCS6D02G262700/TraesCS6D02G187100/TraesCS6D02G198300	14	BP
GO:1901990	regulation of mitotic cell cycle phase transition	16/2398	442/107890	0.0407368	0.410903	0.383624	TraesCS5B02G156900/TraesCS6B02G236700/TraesCS6B02G344300/TraesCS6B02G356900/TraesCS6B02G341400/TraesCS6B02G462700/TraesCS6B02G356400/TraesCS6B02G393100/TraesCS4D02G123200/TraesCS6B02G377000/TraesCS6B02G407600/TraesCS7D02G312700/TraesCS6D02G214400/TraesCS6D02G354500/TraesCS7B02G321900/TraesCS7A02G155100	16	BP
GO:0000289	nuclear-transcribed mRNA poly(A) tail shortening	5/2398	85/107890	0.0412471	0.411683	0.384352	TraesCS5B02G159400/TraesCS6B02G391400/TraesCS7B02G114200/TraesCS6D02G341500/TraesCS4B02G204800	5	BP
GO:0031048	heterochromatin assembly by small RNA	13/2398	339/107890	0.0418318	0.411683	0.384352	TraesCS5B02G153900/TraesCS5B02G158000/TraesCS6B02G353100/TraesCS6B02G356900/TraesCS6B02G350800/TraesCS6B02G341400/TraesCS6B02G447600/TraesCS6B02G393100/TraesCS6B02G419000/TraesCS6B02G468200/TraesCS4A02G372200/TraesCS6D02G208400/TraesCS7A02G074600	13	BP
GO:0060249	anatomical structure homeostasis	16/2398	444/107890	0.0421292	0.411683	0.384352	TraesCS6B02G378200/TraesCS6B02G353100/TraesCS6B02G356900/TraesCS6B02G366400/TraesCS6B02G333700/TraesCS3A02G211500/TraesCS6B02G351900/TraesCS6B02G399000/TraesCS6B02G419100/TraesCS6B02G431500/TraesCS6B02G432500/TraesCS6D02G196000/TraesCS6D02G300900/TraesCS1B02G328200/TraesCS6B02G311300/TraesCS6D02G092000	16	BP
GO:0045764	positive regulation of cellular amino acid metabolic process	3/2398	35/107890	0.042354	0.411683	0.384352	TraesCS6D02G251700/TraesCS5B02G142100/TraesCS5B02G219500	3	BP
GO:0046209	nitric oxide metabolic process	3/2398	35/107890	0.042354	0.411683	0.384352	TraesCS6B02G356800/TraesCS5A02G238900/TraesCS5D02G246000	3	BP
GO:0048359	mucilage metabolic process involved in seed coat development	7/2398	144/107890	0.0426381	0.411683	0.384352	TraesCS4D02G112900/TraesCS6B02G370300/TraesCS6B02G369400/TraesCS4B02G115200/TraesCS6D02G319900/TraesCS7A02G211600/TraesCS3B02G556500	7	BP
GO:0010191	mucilage metabolic process	8/2398	175/107890	0.0427944	0.411683	0.384352	TraesCS4D02G112900/TraesCS6B02G370300/TraesCS6B02G369400/TraesCS4B02G115200/TraesCS6D02G319900/TraesCS7A02G211600/TraesCS6B02G315100/TraesCS3B02G556500	8	BP
GO:0006531	aspartate metabolic process	2/2398	15/107890	0.0428052	0.411683	0.384352	TraesCS6B02G393600/TraesCS6D02G370600	2	BP
GO:0010113	negative regulation of systemic acquired resistance	2/2398	15/107890	0.0428052	0.411683	0.384352	TraesCS5B02G153300/TraesCS6D02G196000	2	BP
GO:0034497	protein localization to phagophore assembly site	2/2398	15/107890	0.0428052	0.411683	0.384352	TraesCS6B02G386200/TraesCS6D02G335900	2	BP
GO:0060026	convergent extension	2/2398	15/107890	0.0428052	0.411683	0.384352	TraesCS7A02G241300/TraesCS6D02G225900	2	BP
GO:1901987	regulation of cell cycle phase transition	16/2398	445/107890	0.0428379	0.411683	0.384352	TraesCS5B02G156900/TraesCS6B02G236700/TraesCS6B02G344300/TraesCS6B02G356900/TraesCS6B02G341400/TraesCS6B02G462700/TraesCS6B02G356400/TraesCS6B02G393100/TraesCS4D02G123200/TraesCS6B02G377000/TraesCS6B02G407600/TraesCS7D02G312700/TraesCS6D02G214400/TraesCS6D02G354500/TraesCS7B02G321900/TraesCS7A02G155100	16	BP
GO:0033238	regulation of cellular amine metabolic process	8/2398	176/107890	0.0439973	0.421166	0.393206	TraesCS6B02G385200/TraesCS6B02G226200/TraesCS3B02G475000/TraesCS6D02G251700/TraesCS7B02G321900/TraesCS5B02G142100/TraesCS4B02G055000/TraesCS5B02G219500	8	BP
GO:0010048	vernalization response	11/2398	274/107890	0.044324	0.422636	0.394578	TraesCS6B02G254500/TraesCS3B02G469700/TraesCS7A02G284900/TraesCS6D02G388400/TraesCS6D02G250000/TraesCS6D02G207800/TraesCS1A02G199900/TraesCS3A02G432900/TraesCS3D02G427900/TraesCS3A02G434900/TraesCS7B02G158900	11	BP
GO:0000387	spliceosomal snRNP assembly	4/2398	60/107890	0.0445192	0.422846	0.394774	TraesCS6B02G231100/TraesCS6B02G230500/TraesCS6B02G415500/TraesCS6D02G188600	4	BP
GO:0045785	positive regulation of cell adhesion	3/2398	36/107890	0.0454644	0.430149	0.401593	TraesCS6B02G241000/TraesCS6D02G194600/TraesCS7A02G221500	3	BP
GO:0009690	cytokinin metabolic process	17/2398	486/107890	0.0466601	0.435314	0.406415	TraesCS4A02G484700/TraesCS6B02G334300/TraesCS6B02G413100/TraesCS6A02G189800/TraesCS6B02G235200/TraesCS6B02G227500/TraesCS5B02G500700/TraesCSU02G156500/TraesCS5A02G250900/TraesCS6D02G257300/TraesCS7A02G256400/TraesCS6D02G294700/TraesCS6D02G196400/TraesCS6D02G239100/TraesCS6D02G057900/TraesCS1B02G328200/TraesCS1A02G156100	17	BP
GO:0005991	trehalose metabolic process	5/2398	88/107890	0.0467128	0.435314	0.406415	TraesCS6B02G235400/TraesCS6B02G384500/TraesCS6B02G330900/TraesCS7A02G209600/TraesCS6D02G334000	5	BP
GO:0031098	stress-activated protein kinase signaling cascade	6/2398	117/107890	0.0469987	0.435314	0.406415	TraesCS6B02G379500/TraesCS6B02G452200/TraesCS6B02G226200/TraesCS6D02G328800/TraesCS7A02G092700/TraesCS6D02G276500	6	BP
GO:0000725	recombinational repair	14/2398	380/107890	0.0470534	0.435314	0.406415	TraesCS4D02G133500/TraesCS6B02G366400/TraesCS6B02G354900/TraesCS3D02G165900/TraesCS6B02G351900/TraesCS6B02G462700/TraesCS4D02G123200/TraesCS6B02G352000/TraesCS6B02G351800/TraesCS6D02G304300/TraesCS6D02G214400/TraesCS6D02G196000/TraesCS6D02G300900/TraesCS6D02G235600	14	BP
GO:0010031	circumnutation	2/2398	16/107890	0.0482139	0.435314	0.406415	TraesCS6B02G341700/TraesCS6D02G194800	2	BP
GO:0043392	negative regulation of DNA binding	2/2398	16/107890	0.0482139	0.435314	0.406415	TraesCS7A02G092700/TraesCS6D02G276500	2	BP
GO:0045898	regulation of RNA polymerase II transcription preinitiation complex assembly	2/2398	16/107890	0.0482139	0.435314	0.406415	TraesCS6B02G376500/TraesCS6B02G341600	2	BP
GO:0045899	positive regulation of RNA polymerase II transcription preinitiation complex assembly	2/2398	16/107890	0.0482139	0.435314	0.406415	TraesCS6B02G376500/TraesCS6B02G341600	2	BP
GO:0051100	negative regulation of binding	2/2398	16/107890	0.0482139	0.435314	0.406415	TraesCS7A02G092700/TraesCS6D02G276500	2	BP
GO:0051574	positive regulation of histone H3-K9 methylation	2/2398	16/107890	0.0482139	0.435314	0.406415	TraesCS4A02G372200/TraesCS7A02G074600	2	BP
GO:0060992	response to fungicide	2/2398	16/107890	0.0482139	0.435314	0.406415	TraesCS6B02G413500/TraesCS6D02G360800	2	BP
GO:0070542	response to fatty acid	2/2398	16/107890	0.0482139	0.435314	0.406415	TraesCS6B02G355700/TraesCS6B02G355900	2	BP
GO:0008585	female gonad development	3/2398	37/107890	0.0486845	0.435314	0.406415	TraesCS6B02G421000/TraesCS2B02G594400/TraesCS6D02G366500	3	BP
GO:0055070	copper ion homeostasis	3/2398	37/107890	0.0486845	0.435314	0.406415	TraesCS6B02G393800/TraesCS3B02G601100/TraesCS6D02G344500	3	BP
GO:0002683	negative regulation of immune system process	4/2398	62/107890	0.0492203	0.435314	0.406415	TraesCS4D02G145700/TraesCS5B02G153300/TraesCS6B02G350800/TraesCS6D02G196000	4	BP
GO:0006074	(1->3)-beta-D-glucan metabolic process	4/2398	62/107890	0.0492203	0.435314	0.406415	TraesCS6B02G468200/TraesCS6D02G406000/TraesCS6D02G405900/TraesCS7D02G147700	4	BP
GO:0033239	negative regulation of cellular amine metabolic process	4/2398	62/107890	0.0492203	0.435314	0.406415	TraesCS6B02G385200/TraesCS6B02G226200/TraesCS3B02G475000/TraesCS4B02G055000	4	BP
GO:0043622	cortical microtubule organization	4/2398	62/107890	0.0492203	0.435314	0.406415	TraesCS4B02G173200/TraesCS6B02G226200/TraesCS3D02G164500/TraesCS7A02G213500	4	BP
GO:0006354	DNA-templated transcription, elongation	15/2398	419/107890	0.0501551	0.44198	0.412638	TraesCS4D02G145700/TraesCS5B02G157500/TraesCS4B02G116000/TraesCS6B02G338200/TraesCS6B02G350800/TraesCS6B02G355400/TraesCS6B02G338100/TraesCS6B02G336300/TraesCS6B02G349300/TraesCS4B02G115800/TraesCS6B02G363200/TraesCS6B02G331800/TraesCS6B02G432700/TraesCS6D02G304800/TraesCS3B02G342000	15	BP
GO:2000242	negative regulation of reproductive process	10/2398	247/107890	0.0510272	0.448048	0.418303	TraesCS4D02G145700/TraesCS5B02G153300/TraesCS6B02G350800/TraesCS3D02G161800/TraesCS4A02G409200/TraesCS6B02G343900/TraesCS7A02G218600/TraesCS6B02G113100/TraesCS7B02G080300/TraesCS5D02G038900	10	BP
GO:0032352	positive regulation of hormone metabolic process	3/2398	38/107890	0.0520131	0.450411	0.420509	TraesCS6D02G251700/TraesCS5B02G142100/TraesCS5B02G219500	3	BP
GO:0046545	development of primary female sexual characteristics	3/2398	38/107890	0.0520131	0.450411	0.420509	TraesCS6B02G421000/TraesCS2B02G594400/TraesCS6D02G366500	3	BP
GO:0009556	microsporogenesis	9/2398	215/107890	0.0523733	0.450411	0.420509	TraesCS6B02G223700/TraesCS3D02G164600/TraesCS6B02G468200/TraesCS6B02G236600/TraesCS6B02G343900/TraesCS7A02G389300/TraesCS4A02G020500/TraesCS7D02G147700/TraesCS7B02G080300	9	BP
GO:0010102	lateral root morphogenesis	13/2398	351/107890	0.0523806	0.450411	0.420509	TraesCS6B02G227700/TraesCS6B02G345800/TraesCS3D02G162700/TraesCS4D02G112900/TraesCS6B02G399500/TraesCS6B02G451200/TraesCS6B02G385200/TraesCS6B02G226200/TraesCS4B02G115200/TraesCS7B02G114400/TraesCS4D02G108800/TraesCS6D02G390100/TraesCS7A02G207400	13	BP
GO:0050817	coagulation	5/2398	91/107890	0.0525879	0.450411	0.420509	TraesCS5B02G159100/TraesCS5B02G155400/TraesCS5B02G155600/TraesCS3A02G205700/TraesCS6A02G037600	5	BP
GO:0050878	regulation of body fluid levels	5/2398	91/107890	0.0525879	0.450411	0.420509	TraesCS5B02G159100/TraesCS5B02G155400/TraesCS5B02G155600/TraesCS3A02G205700/TraesCS6A02G037600	5	BP
GO:0052889	9,9'-di-cis-zeta-carotene desaturation to 7,9,7',9'-tetra-cis-lycopene	5/2398	91/107890	0.0525879	0.450411	0.420509	TraesCS6B02G427200/TraesCS6B02G253500/TraesCS6B02G038200/TraesCS7A02G003700/TraesCS6A02G027000	5	BP
GO:0010101	post-embryonic root morphogenesis	13/2398	352/107890	0.0533345	0.451153	0.421202	TraesCS6B02G227700/TraesCS6B02G345800/TraesCS3D02G162700/TraesCS4D02G112900/TraesCS6B02G399500/TraesCS6B02G451200/TraesCS6B02G385200/TraesCS6B02G226200/TraesCS4B02G115200/TraesCS7B02G114400/TraesCS4D02G108800/TraesCS6D02G390100/TraesCS7A02G207400	13	BP
GO:0017182	peptidyl-diphthamide metabolic process	2/2398	17/107890	0.053855	0.451153	0.421202	TraesCS6B02G415800/TraesCS6B02G425800	2	BP
GO:0017183	peptidyl-diphthamide biosynthetic process from peptidyl-histidine	2/2398	17/107890	0.053855	0.451153	0.421202	TraesCS6B02G415800/TraesCS6B02G425800	2	BP
GO:0045053	protein retention in Golgi apparatus	2/2398	17/107890	0.053855	0.451153	0.421202	TraesCS6B02G224600/TraesCS6D02G182900	2	BP
GO:1900151	regulation of nuclear-transcribed mRNA catabolic process, deadenylation-dependent decay	2/2398	17/107890	0.053855	0.451153	0.421202	TraesCS5B02G159400/TraesCS4B02G204800	2	BP
GO:1900247	regulation of cytoplasmic translational elongation	2/2398	17/107890	0.053855	0.451153	0.421202	TraesCS6B02G415800/TraesCS6B02G425800	2	BP
GO:1902275	regulation of chromatin organization	7/2398	152/107890	0.0541203	0.451153	0.421202	TraesCS4D02G145700/TraesCS6B02G350800/TraesCS4D02G123200/TraesCS7B02G175400/TraesCS6D02G196000/TraesCS4A02G372200/TraesCS7A02G074600	7	BP
GO:0000045	autophagosome assembly	4/2398	64/107890	0.0541836	0.451153	0.421202	TraesCS6B02G366600/TraesCS6B02G386200/TraesCS7A02G208300/TraesCS6D02G335900	4	BP
GO:0071482	cellular response to light stimulus	17/2398	496/107890	0.0543379	0.451153	0.421202	TraesCS5B02G155200/TraesCS6B02G224100/TraesCS6B02G356400/TraesCS3A02G210100/TraesCS6B02G237800/TraesCS6B02G227500/TraesCS4D02G121300/TraesCS6B02G331000/TraesCS4D02G099200/TraesCS2B02G230300/TraesCS2D02G212500/TraesCS6B02G418600/TraesCS1D02G308700/TraesCS7A02G241300/TraesCS2B02G210600/TraesCS7B02G085900/TraesCS7A02G132100	17	BP
GO:0006388	tRNA splicing, via endonucleolytic cleavage and ligation	5/2398	92/107890	0.0546375	0.452102	0.422088	TraesCS3D02G163900/TraesCS4D02G141600/TraesCS1B02G215400/TraesCS1D02G204400/TraesCS4B02G085000	5	BP
GO:0072524	pyridine-containing compound metabolic process	7/2398	153/107890	0.0556785	0.45916	0.428677	TraesCS4D02G145000/TraesCS4D02G133600/TraesCS7B02G175800/TraesCS2B02G230300/TraesCS2D02G212500/TraesCS6D02G215500/TraesCS6D02G370600	7	BP
GO:0019430	removal of superoxide radicals	5/2398	93/107890	0.0567326	0.460655	0.430073	TraesCS6B02G344900/TraesCS6B02G237400/TraesCS6B02G371500/TraesCS7A02G225400/TraesCS3A02G070500	5	BP
GO:0071450	cellular response to oxygen radical	5/2398	93/107890	0.0567326	0.460655	0.430073	TraesCS6B02G344900/TraesCS6B02G237400/TraesCS6B02G371500/TraesCS7A02G225400/TraesCS3A02G070500	5	BP
GO:0071451	cellular response to superoxide	5/2398	93/107890	0.0567326	0.460655	0.430073	TraesCS6B02G344900/TraesCS6B02G237400/TraesCS6B02G371500/TraesCS7A02G225400/TraesCS3A02G070500	5	BP
GO:1905037	autophagosome organization	4/2398	65/107890	0.056763	0.460655	0.430073	TraesCS6B02G366600/TraesCS6B02G386200/TraesCS7A02G208300/TraesCS6D02G335900	4	BP
GO:0051347	positive regulation of transferase activity	17/2398	499/107890	0.0568034	0.460655	0.430073	TraesCS5B02G154600/TraesCS4B02G116000/TraesCS6B02G362300/TraesCS6B02G352700/TraesCS4B02G115800/TraesCS6B02G382700/TraesCS6B02G379500/TraesCS6B02G402400/TraesCS6B02G358800/TraesCS6B02G226200/TraesCS4D02G195000/TraesCS6D02G328800/TraesCS3B02G105500/TraesCS6D02G354500/TraesCS2D02G462000/TraesCS2D02G339900/TraesCS2B02G251700	17	BP
GO:0045047	protein targeting to ER	6/2398	123/107890	0.0572798	0.461452	0.430817	TraesCS3A02G207800/TraesCS4B02G117800/TraesCS4B02G117900/TraesCS7A02G255400/TraesCS7A02G244100/TraesCS6B02G129300	6	BP
GO:0072599	establishment of protein localization to endoplasmic reticulum	6/2398	123/107890	0.0572798	0.461452	0.430817	TraesCS3A02G207800/TraesCS4B02G117800/TraesCS4B02G117900/TraesCS7A02G255400/TraesCS7A02G244100/TraesCS6B02G129300	6	BP
GO:0042398	cellular modified amino acid biosynthetic process	16/2398	465/107890	0.0588457	0.471217	0.439934	TraesCS6B02G408100/TraesCS6B02G455100/TraesCS6B02G439300/TraesCS3D02G167700/TraesCS5B02G145800/TraesCS7A02G265200/TraesCS6D02G360400/TraesCS7A02G265300/TraesCS6D02G383200/TraesCS7A02G252100/TraesCS7A02G276800/TraesCS7A02G277600/TraesCS5B02G445200/TraesCS4A02G401300/TraesCS2B02G224300/TraesCS2D02G377500	16	BP
GO:0046649	lymphocyte activation	7/2398	155/107890	0.058878	0.471217	0.439934	TraesCS6B02G344100/TraesCS4D02G091500/TraesCS6B02G452200/TraesCS4B02G071600/TraesCS7A02G092700/TraesCS2D02G597400/TraesCS5D02G482600	7	BP
GO:0016540	protein autoprocessing	2/2398	18/107890	0.0597156	0.471734	0.440416	TraesCS3A02G147500/TraesCS1B02G233700	2	BP
GO:0045637	regulation of myeloid cell differentiation	2/2398	18/107890	0.0597156	0.471734	0.440416	TraesCS4D02G145700/TraesCS6B02G350800	2	BP
GO:0051101	regulation of DNA binding	2/2398	18/107890	0.0597156	0.471734	0.440416	TraesCS7A02G092700/TraesCS6D02G276500	2	BP
GO:0080164	regulation of nitric oxide metabolic process	2/2398	18/107890	0.0597156	0.471734	0.440416	TraesCS5A02G238900/TraesCS5D02G246000	2	BP
GO:0006275	regulation of DNA replication	15/2398	430/107890	0.0599095	0.471739	0.440421	TraesCS6B02G344300/TraesCS6B02G356900/TraesCS6B02G341400/TraesCS3D02G165900/TraesCS6B02G341900/TraesCS6B02G462700/TraesCS6B02G411100/TraesCS6B02G393100/TraesCS6B02G419000/TraesCS6B02G407600/TraesCS6D02G214400/TraesCS6D02G196000/TraesCS6D02G354500/TraesCS6D02G208400/TraesCS3B02G289300	15	BP
GO:0048768	root hair cell tip growth	5/2398	95/107890	0.0610595	0.479249	0.447432	TraesCS3A02G209500/TraesCS6B02G367000/TraesCS6B02G431400/TraesCS6B02G451200/TraesCS6D02G390100	5	BP
GO:0045596	negative regulation of cell differentiation	13/2398	360/107890	0.0613937	0.479275	0.447457	TraesCS4D02G145700/TraesCS6B02G350800/TraesCS6B02G343900/TraesCS6B02G466700/TraesCS6D02G251300/TraesCS6D02G235900/TraesCS1A02G199900/TraesCS1B02G273300/TraesCS3A02G432900/TraesCS3D02G427900/TraesCS3A02G434900/TraesCS7B02G158900/TraesCS7B02G080300	13	BP
GO:0007596	blood coagulation	4/2398	67/107890	0.0621158	0.479275	0.447457	TraesCS5B02G159100/TraesCS5B02G155400/TraesCS5B02G155600/TraesCS3A02G205700	4	BP
GO:0007599	hemostasis	4/2398	67/107890	0.0621158	0.479275	0.447457	TraesCS5B02G159100/TraesCS5B02G155400/TraesCS5B02G155600/TraesCS3A02G205700	4	BP
GO:0009616	RNAi-mediated antiviral immune response	13/2398	361/107890	0.0624551	0.479275	0.447457	TraesCS5B02G154600/TraesCS5B02G157800/TraesCS6B02G235400/TraesCS3D02G165900/TraesCS3D02G162700/TraesCS6B02G447600/TraesCS6B02G468200/TraesCS6B02G466700/TraesCS7A02G265200/TraesCS6D02G388400/TraesCS7A02G265300/TraesCS6D02G235900/TraesCS7A02G211100	13	BP
GO:0052018	modulation by symbiont of RNA levels in host	13/2398	361/107890	0.0624551	0.479275	0.447457	TraesCS5B02G154600/TraesCS5B02G157800/TraesCS6B02G235400/TraesCS3D02G165900/TraesCS3D02G162700/TraesCS6B02G447600/TraesCS6B02G468200/TraesCS6B02G466700/TraesCS7A02G265200/TraesCS6D02G388400/TraesCS7A02G265300/TraesCS6D02G235900/TraesCS7A02G211100	13	BP
GO:0052249	modulation of RNA levels in other organism involved in symbiotic interaction	13/2398	361/107890	0.0624551	0.479275	0.447457	TraesCS5B02G154600/TraesCS5B02G157800/TraesCS6B02G235400/TraesCS3D02G165900/TraesCS3D02G162700/TraesCS6B02G447600/TraesCS6B02G468200/TraesCS6B02G466700/TraesCS7A02G265200/TraesCS6D02G388400/TraesCS7A02G265300/TraesCS6D02G235900/TraesCS7A02G211100	13	BP
GO:0010017	red or far-red light signaling pathway	11/2398	291/107890	0.0626333	0.479275	0.447457	TraesCS6B02G356400/TraesCS3A02G210100/TraesCS6B02G227500/TraesCS4D02G121300/TraesCS6B02G331000/TraesCS4D02G099200/TraesCS6B02G418600/TraesCS7A02G241300/TraesCS2B02G210600/TraesCS7B02G085900/TraesCS7A02G132100	11	BP
GO:0046660	female sex differentiation	3/2398	41/107890	0.0626336	0.479275	0.447457	TraesCS6B02G421000/TraesCS2B02G594400/TraesCS6D02G366500	3	BP
GO:0048445	carpel morphogenesis	5/2398	96/107890	0.0632912	0.482241	0.450226	TraesCS5B02G158100/TraesCS6B02G473500/TraesCS7A02G228500/TraesCS7A02G256400/TraesCS7A02G240900	5	BP
GO:0051259	protein complex oligomerization	14/2398	398/107890	0.0638199	0.482241	0.450226	TraesCS6B02G233800/TraesCS4D02G145600/TraesCS6B02G374100/TraesCS2B02G429300/TraesCS4D02G145500/TraesCS3D02G114800/TraesCS3D02G115200/TraesCS3A02G112900/TraesCS3D02G115000/TraesCS3D02G114700/TraesCS3A02G113100/TraesCS7A02G213900/TraesCS6B02G187600/TraesCS5D02G482700	14	BP
GO:0007129	homologous chromosome pairing at meiosis	11/2398	292/107890	0.0638435	0.482241	0.450226	TraesCS6B02G356900/TraesCS6B02G366400/TraesCS6B02G333700/TraesCS6B02G351900/TraesCS7A02G255400/TraesCS7A02G233700/TraesCS6D02G196000/TraesCS6D02G300900/TraesCS7A02G233900/TraesCS1B02G328200/TraesCS6D02G341400	11	BP
GO:0048581	negative regulation of post-embryonic development	14/2398	399/107890	0.0648548	0.482241	0.450226	TraesCS4D02G145700/TraesCS3D02G163900/TraesCS5B02G153300/TraesCS6B02G350800/TraesCS6B02G367800/TraesCS6B02G356400/TraesCS3D02G161800/TraesCS3A02G210100/TraesCS4A02G409200/TraesCS6B02G343900/TraesCS7A02G218600/TraesCS6B02G113100/TraesCS7B02G080300/TraesCS5D02G038900	14	BP
GO:0080001	mucilage extrusion from seed coat	4/2398	68/107890	0.0648884	0.482241	0.450226	TraesCS6B02G370300/TraesCS6B02G369400/TraesCS6D02G319900/TraesCS7A02G211600	4	BP
GO:0071489	cellular response to red or far red light	11/2398	293/107890	0.0650689	0.482241	0.450226	TraesCS6B02G356400/TraesCS3A02G210100/TraesCS6B02G227500/TraesCS4D02G121300/TraesCS6B02G331000/TraesCS4D02G099200/TraesCS6B02G418600/TraesCS7A02G241300/TraesCS2B02G210600/TraesCS7B02G085900/TraesCS7A02G132100	11	BP
GO:0006614	SRP-dependent cotranslational protein targeting to membrane	5/2398	97/107890	0.0655681	0.482241	0.450226	TraesCS3A02G207800/TraesCS4B02G117800/TraesCS4B02G117900/TraesCS7A02G255400/TraesCS6B02G129300	5	BP
GO:0043901	negative regulation of multi-organism process	2/2398	19/107890	0.0657831	0.482241	0.450226	TraesCS5B02G153300/TraesCS6D02G196000	2	BP
GO:0045763	negative regulation of cellular amino acid metabolic process	2/2398	19/107890	0.0657831	0.482241	0.450226	TraesCS6B02G385200/TraesCS6B02G226200	2	BP
GO:0051175	negative regulation of sulfur metabolic process	2/2398	19/107890	0.0657831	0.482241	0.450226	TraesCS6B02G385200/TraesCS6B02G226200	2	BP
GO:0051775	response to redox state	2/2398	19/107890	0.0657831	0.482241	0.450226	TraesCS6B02G425700/TraesCS6B02G344100	2	BP
GO:0060191	regulation of lipase activity	2/2398	19/107890	0.0657831	0.482241	0.450226	TraesCS6B02G344100/TraesCS2D02G597400	2	BP
GO:0071480	cellular response to gamma radiation	2/2398	19/107890	0.0657831	0.482241	0.450226	TraesCS6B02G352000/TraesCS6B02G351800	2	BP
GO:0030097	hemopoiesis	8/2398	192/107890	0.0663021	0.482241	0.450226	TraesCS4D02G145700/TraesCS6B02G387300/TraesCS6B02G366400/TraesCS6B02G350800/TraesCS3D02G166200/TraesCS4B02G071600/TraesCS5D02G482600/TraesCS1B02G420000	8	BP
GO:0000305	response to oxygen radical	11/2398	294/107890	0.0663095	0.482241	0.450226	TraesCS6B02G440200/TraesCS6B02G344900/TraesCS6B02G423100/TraesCS6B02G237400/TraesCS6B02G371500/TraesCS2B02G429200/TraesCS7A02G382600/TraesCS7A02G225400/TraesCS3A02G070500/TraesCS2B02G343600/TraesCS3A02G117600	11	BP
GO:0009303	rRNA transcription	3/2398	42/107890	0.0663798	0.482241	0.450226	TraesCS6B02G376100/TraesCS6D02G213900/TraesCS6D02G325000	3	BP
GO:0031330	negative regulation of cellular catabolic process	3/2398	42/107890	0.0663798	0.482241	0.450226	TraesCS7B02G114200/TraesCS6D02G187100/TraesCS4B02G204800	3	BP
GO:0006521	regulation of cellular amino acid metabolic process	6/2398	128/107890	0.0667983	0.483841	0.45172	TraesCS6B02G385200/TraesCS6B02G226200/TraesCS6D02G251700/TraesCS7B02G321900/TraesCS5B02G142100/TraesCS5B02G219500	6	BP
GO:0006448	regulation of translational elongation	3/2398	43/107890	0.0702259	0.505668	0.472097	TraesCS6B02G456000/TraesCS6B02G415800/TraesCS6B02G425800	3	BP
GO:1905268	negative regulation of chromatin organization	3/2398	43/107890	0.0702259	0.505668	0.472097	TraesCS6D02G196000/TraesCS4A02G372200/TraesCS7A02G074600	3	BP
GO:0030099	myeloid cell differentiation	4/2398	70/107890	0.0706239	0.507038	0.473377	TraesCS4D02G145700/TraesCS6B02G387300/TraesCS6B02G350800/TraesCS1B02G420000	4	BP
GO:0098586	cellular response to virus	13/2398	369/107890	0.0713868	0.509747	0.475906	TraesCS5B02G154600/TraesCS5B02G157800/TraesCS6B02G235400/TraesCS3D02G165900/TraesCS3D02G162700/TraesCS6B02G447600/TraesCS6B02G468200/TraesCS6B02G466700/TraesCS7A02G265200/TraesCS6D02G388400/TraesCS7A02G265300/TraesCS6D02G235900/TraesCS7A02G211100	13	BP
GO:0000290	deadenylation-dependent decapping of nuclear-transcribed mRNA	2/2398	20/107890	0.0720454	0.509747	0.475906	TraesCS4B02G117300/TraesCS6B02G412000	2	BP
GO:0042276	error-prone translesion synthesis	2/2398	20/107890	0.0720454	0.509747	0.475906	TraesCS6B02G411100/TraesCS3B02G289300	2	BP
GO:0045022	early endosome to late endosome transport	2/2398	20/107890	0.0720454	0.509747	0.475906	TraesCS6B02G396200/TraesCS6D02G345900	2	BP
GO:0098927	vesicle-mediated transport between endosomal compartments	2/2398	20/107890	0.0720454	0.509747	0.475906	TraesCS6B02G396200/TraesCS6D02G345900	2	BP
GO:0051052	regulation of DNA metabolic process	12/2398	334/107890	0.0722748	0.509892	0.476042	TraesCS6B02G356900/TraesCS6B02G366400/TraesCS6B02G333700/TraesCS6B02G351900/TraesCS6B02G399000/TraesCS6B02G432500/TraesCS6D02G196000/TraesCS6D02G300900/TraesCS4A02G372200/TraesCS1B02G328200/TraesCS7A02G074600/TraesCS2D02G339900	12	BP
GO:0016119	carotene metabolic process	6/2398	131/107890	0.0729249	0.512996	0.47894	TraesCS3A02G208800/TraesCS6B02G427200/TraesCS6B02G253500/TraesCS6B02G038200/TraesCS7A02G003700/TraesCS6A02G027000	6	BP
GO:0000741	karyogamy	14/2398	407/107890	0.0735371	0.514678	0.48051	TraesCS5B02G157800/TraesCS6B02G225700/TraesCS4D02G144500/TraesCS6B02G239800/TraesCS6B02G415500/TraesCS4D02G096700/TraesCS2B02G137600/TraesCS6D02G207200/TraesCS2A02G117600/TraesCS2B02G416000/TraesCS4A02G289700/TraesCS3B02G210900/TraesCS4B02G126500/TraesCS5D02G157200	14	BP
GO:0070897	transcription preinitiation complex assembly	4/2398	71/107890	0.0735857	0.514678	0.48051	TraesCS6B02G376500/TraesCS6B02G341600/TraesCS6B02G361300/TraesCS6D02G309500	4	BP
GO:0032868	response to insulin	3/2398	44/107890	0.07417	0.517283	0.482942	TraesCS6B02G229000/TraesCS6B02G452200/TraesCS2D02G597400	3	BP
GO:0007417	central nervous system development	8/2398	197/107890	0.0744791	0.517827	0.48345	TraesCS6B02G421000/TraesCS6B02G452200/TraesCS2B02G429300/TraesCS7A02G418100/TraesCS6D02G366500/TraesCS7A02G239200/TraesCS7A02G241300/TraesCS7A02G262700	8	BP
GO:0048236	plant-type sporogenesis	9/2398	231/107890	0.0747266	0.517827	0.48345	TraesCS6B02G223700/TraesCS3D02G164600/TraesCS6B02G468200/TraesCS6B02G236600/TraesCS6B02G343900/TraesCS7A02G389300/TraesCS4A02G020500/TraesCS7D02G147700/TraesCS7B02G080300	9	BP
GO:0051249	regulation of lymphocyte activation	5/2398	101/107890	0.0751266	0.517827	0.48345	TraesCS4D02G091500/TraesCS6B02G452200/TraesCS4B02G071600/TraesCS2D02G597400/TraesCS5D02G482600	5	BP
GO:0051304	chromosome separation	8/2398	198/107890	0.0761842	0.517827	0.48345	TraesCS4D02G106800/TraesCS6B02G236700/TraesCS6B02G356900/TraesCS6B02G265900/TraesCS6B02G377000/TraesCS6B02G407600/TraesCS6D02G354500/TraesCS7A02G155100	8	BP
GO:0009068	aspartate family amino acid catabolic process	4/2398	72/107890	0.0766095	0.517827	0.48345	TraesCS5D02G283600/TraesCS5A02G276200/TraesCS6B02G376200/TraesCS6D02G325100	4	BP
GO:0046653	tetrahydrofolate metabolic process	4/2398	72/107890	0.0766095	0.517827	0.48345	TraesCS5D02G283600/TraesCS5A02G276200/TraesCS3D02G167700/TraesCS7A02G276800	4	BP
GO:0031145	anaphase-promoting complex-dependent catabolic process	6/2398	133/107890	0.0771818	0.517827	0.48345	TraesCS6B02G335200/TraesCS6B02G377000/TraesCS6B02G407600/TraesCS6D02G354500/TraesCS7B02G321900/TraesCS7A02G155100	6	BP
GO:0045143	homologous chromosome segregation	11/2398	303/107890	0.0781616	0.517827	0.48345	TraesCS6B02G356900/TraesCS6B02G366400/TraesCS6B02G333700/TraesCS6B02G351900/TraesCS7A02G255400/TraesCS7A02G233700/TraesCS6D02G196000/TraesCS6D02G300900/TraesCS7A02G233900/TraesCS1B02G328200/TraesCS6D02G341400	11	BP
GO:0010375	stomatal complex patterning	3/2398	45/107890	0.0782102	0.517827	0.48345	TraesCS6B02G379500/TraesCS7A02G213500/TraesCS6D02G328800	3	BP
GO:0046651	lymphocyte proliferation	3/2398	45/107890	0.0782102	0.517827	0.48345	TraesCS6B02G344100/TraesCS4D02G091500/TraesCS7A02G092700	3	BP
GO:0048354	mucilage biosynthetic process involved in seed coat development	3/2398	45/107890	0.0782102	0.517827	0.48345	TraesCS4D02G112900/TraesCS4B02G115200/TraesCS3B02G556500	3	BP
GO:0006621	protein retention in ER lumen	2/2398	21/107890	0.0784908	0.517827	0.48345	TraesCS6B02G417700/TraesCS7A02G271400	2	BP
GO:0010148	transpiration	2/2398	21/107890	0.0784908	0.517827	0.48345	TraesCS6B02G366900/TraesCS7A02G378500	2	BP
GO:0014003	oligodendrocyte development	2/2398	21/107890	0.0784908	0.517827	0.48345	TraesCS6B02G421000/TraesCS6D02G366500	2	BP
GO:0019228	neuronal action potential	2/2398	21/107890	0.0784908	0.517827	0.48345	TraesCS6B02G421000/TraesCS6D02G366500	2	BP
GO:0030072	peptide hormone secretion	2/2398	21/107890	0.0784908	0.517827	0.48345	TraesCS6B02G344100/TraesCS6B02G229000	2	BP
GO:0031204	posttranslational protein targeting to membrane, translocation	2/2398	21/107890	0.0784908	0.517827	0.48345	TraesCS3A02G207800/TraesCS7A02G244100	2	BP
GO:0032025	response to cobalt ion	2/2398	21/107890	0.0784908	0.517827	0.48345	TraesCS7A02G420000/TraesCS7A02G419500	2	BP
GO:0048709	oligodendrocyte differentiation	2/2398	21/107890	0.0784908	0.517827	0.48345	TraesCS6B02G421000/TraesCS6D02G366500	2	BP
GO:2000765	regulation of cytoplasmic translation	2/2398	21/107890	0.0784908	0.517827	0.48345	TraesCS6B02G415800/TraesCS6B02G425800	2	BP
GO:0048864	stem cell development	11/2398	304/107890	0.0795553	0.522943	0.488226	TraesCS6B02G350800/TraesCS6B02G343900/TraesCS6B02G466700/TraesCS6D02G251300/TraesCS6D02G235900/TraesCS1A02G199900/TraesCS3A02G432900/TraesCS3D02G427900/TraesCS3A02G434900/TraesCS7B02G158900/TraesCS7B02G080300	11	BP
GO:0030155	regulation of cell adhesion	4/2398	73/107890	0.0796948	0.522943	0.488226	TraesCS6B02G366900/TraesCS6B02G241000/TraesCS6D02G194600/TraesCS7A02G221500	4	BP
GO:0045321	leukocyte activation	7/2398	167/107890	0.0804101	0.525561	0.490671	TraesCS6B02G344100/TraesCS4D02G091500/TraesCS6B02G452200/TraesCS4B02G071600/TraesCS7A02G092700/TraesCS2D02G597400/TraesCS5D02G482600	7	BP
GO:0006767	water-soluble vitamin metabolic process	14/2398	413/107890	0.0805244	0.525561	0.490671	TraesCS4D02G145000/TraesCS6B02G333700/TraesCS4D02G133600/TraesCS6B02G433000/TraesCS6B02G230600/TraesCS6B02G402400/TraesCS3D02G167700/TraesCS7A02G415600/TraesCS6D02G215500/TraesCS6D02G378500/TraesCS7A02G276800/TraesCS6D02G370600/TraesCS1B02G245400/TraesCS4B02G332700	14	BP
GO:0001775	cell activation	10/2398	270/107890	0.0814217	0.530001	0.494816	TraesCS5B02G155400/TraesCS6B02G344100/TraesCS5B02G155600/TraesCS4D02G091500/TraesCS6B02G452200/TraesCS3A02G205700/TraesCS4B02G071600/TraesCS7A02G092700/TraesCS2D02G597400/TraesCS5D02G482600	10	BP
GO:0010214	seed coat development	7/2398	168/107890	0.0823853	0.530134	0.49494	TraesCS4D02G112900/TraesCS6B02G370300/TraesCS6B02G369400/TraesCS4B02G115200/TraesCS6D02G319900/TraesCS7A02G211600/TraesCS3B02G556500	7	BP
GO:0070192	chromosome organization involved in meiotic cell cycle	12/2398	342/107890	0.0826475	0.530134	0.49494	TraesCS6B02G356900/TraesCS6B02G366400/TraesCS6B02G333700/TraesCS6B02G351900/TraesCS6B02G399000/TraesCS7A02G255400/TraesCS7A02G233700/TraesCS6D02G196000/TraesCS6D02G300900/TraesCS7A02G233900/TraesCS1B02G328200/TraesCS6D02G341400	12	BP
GO:0006613	cotranslational protein targeting to membrane	5/2398	104/107890	0.0827635	0.530134	0.49494	TraesCS3A02G207800/TraesCS4B02G117800/TraesCS4B02G117900/TraesCS7A02G255400/TraesCS6B02G129300	5	BP
GO:0009294	DNA mediated transformation	8/2398	202/107890	0.0832374	0.530134	0.49494	TraesCS6B02G419000/TraesCS6B02G419400/TraesCS7B02G261800/TraesCS6B02G413400/TraesCS7A02G414500/TraesCS5B02G116400/TraesCS4A02G372200/TraesCS7A02G074600	8	BP
GO:0006620	posttranslational protein targeting to endoplasmic reticulum membrane	2/2398	22/107890	0.0851082	0.530134	0.49494	TraesCS3A02G207800/TraesCS7A02G244100	2	BP
GO:0010970	transport along microtubule	2/2398	22/107890	0.0851082	0.530134	0.49494	TraesCS5B02G159100/TraesCS6B02G461200	2	BP
GO:0019627	urea metabolic process	2/2398	22/107890	0.0851082	0.530134	0.49494	TraesCS3A02G206600/TraesCS6D02G252300	2	BP
GO:0034067	protein localization to Golgi apparatus	2/2398	22/107890	0.0851082	0.530134	0.49494	TraesCS6B02G224600/TraesCS6D02G182900	2	BP
GO:0042407	cristae formation	2/2398	22/107890	0.0851082	0.530134	0.49494	TraesCS6B02G247500/TraesCS7D02G155900	2	BP
GO:0042552	myelination	2/2398	22/107890	0.0851082	0.530134	0.49494	TraesCS6B02G421000/TraesCS6D02G366500	2	BP
GO:0051570	regulation of histone H3-K9 methylation	2/2398	22/107890	0.0851082	0.530134	0.49494	TraesCS4A02G372200/TraesCS7A02G074600	2	BP
GO:0099111	microtubule-based transport	2/2398	22/107890	0.0851082	0.530134	0.49494	TraesCS5B02G159100/TraesCS6B02G461200	2	BP
GO:0000086	G2/M transition of mitotic cell cycle	11/2398	308/107890	0.0852846	0.530134	0.49494	TraesCS5B02G156900/TraesCS6B02G344300/TraesCS6B02G375500/TraesCS6B02G356900/TraesCS6B02G341400/TraesCS6B02G462700/TraesCS6B02G393100/TraesCS4D02G123200/TraesCS7D02G312700/TraesCS6D02G214400/TraesCS7A02G246000	11	BP
GO:0009846	pollen germination	12/2398	344/107890	0.085379	0.530134	0.49494	TraesCS6B02G333500/TraesCS4B02G173300/TraesCS4D02G357100/TraesCS6A02G189700/TraesCS6B02G456500/TraesCS6B02G451200/TraesCS4B02G363700/TraesCS6B02G468200/TraesCS7A02G225400/TraesCS6D02G390100/TraesCS7D02G147700/TraesCS5A02G057100	12	BP
GO:0000027	ribosomal large subunit assembly	5/2398	105/107890	0.0853971	0.530134	0.49494	TraesCS5B02G152500/TraesCS6B02G225700/TraesCS6B02G239800/TraesCS6B02G225600/TraesCS4A02G158000	5	BP
GO:0090332	stomatal closure	5/2398	105/107890	0.0853971	0.530134	0.49494	TraesCS6B02G367800/TraesCS4B02G173700/TraesCS4D02G147600/TraesCS4D02G125800/TraesCS6D02G271900	5	BP
GO:0035196	production of miRNAs involved in gene silencing by miRNA	15/2398	454/107890	0.0854592	0.530134	0.49494	TraesCS5B02G154600/TraesCS6B02G449300/TraesCS6B02G350800/TraesCS3D02G165900/TraesCS6B02G447600/TraesCS4B02G117800/TraesCS6B02G468200/TraesCS4B02G117900/TraesCS4B02G118400/TraesCS6B02G466700/TraesCS6D02G388400/TraesCS7A02G231500/TraesCS6D02G235900/TraesCS7A02G211100/TraesCS3B02G487900	15	BP
GO:0010189	vitamin E biosynthetic process	4/2398	75/107890	0.0860469	0.530134	0.49494	TraesCS6B02G336300/TraesCS6B02G369300/TraesCS6D02G219600/TraesCS1A02G282500	4	BP
GO:0032990	cell part morphogenesis	9/2398	238/107890	0.0861011	0.530134	0.49494	TraesCS5B02G159100/TraesCS6B02G377200/TraesCS3D02G165500/TraesCS6B02G335200/TraesCS3B02G060400/TraesCS3D02G166900/TraesCS6B02G229900/TraesCS7D02G067800/TraesCS7A02G262700	9	BP
GO:0008406	gonad development	6/2398	137/107890	0.0861067	0.530134	0.49494	TraesCS6B02G421000/TraesCS4D02G128200/TraesCS6B02G225700/TraesCS3A02G333200/TraesCS2B02G594400/TraesCS6D02G366500	6	BP
GO:0010215	cellulose microfibril organization	3/2398	47/107890	0.0865706	0.530134	0.49494	TraesCS5B02G159100/TraesCS6B02G418400/TraesCS2D02G182400	3	BP
GO:0048579	negative regulation of long-day photoperiodism, flowering	3/2398	47/107890	0.0865706	0.530134	0.49494	TraesCS7A02G218600/TraesCS6B02G113100/TraesCS5D02G038900	3	BP
GO:0090333	regulation of stomatal closure	3/2398	47/107890	0.0865706	0.530134	0.49494	TraesCS4D02G147600/TraesCS4D02G125800/TraesCS6D02G271900	3	BP
GO:0006342	chromatin silencing	15/2398	455/107890	0.0866545	0.530134	0.49494	TraesCS4D02G116000/TraesCS6B02G344300/TraesCS3A02G206600/TraesCS3D02G165900/TraesCS4D02G130100/TraesCS6B02G443800/TraesCS4D02G123200/TraesCS6B02G472100/TraesCS4B02G118300/TraesCS6D02G388400/TraesCS6D02G196000/TraesCS2B02G362300/TraesCS6D02G092000/TraesCS7B02G050300/TraesCS7D02G088600	15	BP
GO:0044839	cell cycle G2/M phase transition	11/2398	310/107890	0.088242	0.538255	0.502521	TraesCS5B02G156900/TraesCS6B02G344300/TraesCS6B02G375500/TraesCS6B02G356900/TraesCS6B02G341400/TraesCS6B02G462700/TraesCS6B02G393100/TraesCS4D02G123200/TraesCS7D02G312700/TraesCS6D02G214400/TraesCS7A02G246000	11	BP
GO:0006900	vesicle budding from membrane	6/2398	138/107890	0.0884229	0.538255	0.502521	TraesCS6B02G335200/TraesCS6B02G239500/TraesCS3B02G475000/TraesCS6B02G407500/TraesCS6D02G354100/TraesCS4B02G055000	6	BP
GO:0009292	genetic transfer	8/2398	205/107890	0.088771	0.53903	0.503245	TraesCS6B02G419000/TraesCS6B02G419400/TraesCS7B02G261800/TraesCS6B02G413400/TraesCS7A02G414500/TraesCS5B02G116400/TraesCS4A02G372200/TraesCS7A02G074600	8	BP
GO:0046885	regulation of hormone biosynthetic process	4/2398	76/107890	0.0893125	0.540972	0.505058	TraesCS6B02G411500/TraesCS6B02G385200/TraesCS6B02G226200/TraesCS5B02G142100	4	BP
GO:0045727	positive regulation of translation	5/2398	107/107890	0.0907944	0.545731	0.509502	TraesCS6B02G421000/TraesCS6B02G238900/TraesCS6B02G463000/TraesCS6D02G366500/TraesCS6B02G083500	5	BP
GO:0071281	cellular response to iron ion	5/2398	107/107890	0.0907944	0.545731	0.509502	TraesCS4B02G175100/TraesCS3D02G164500/TraesCS2D02G270300/TraesCS2B02G289900/TraesCS2A02G396400	5	BP
GO:0048640	negative regulation of developmental growth	3/2398	48/107890	0.0908865	0.545731	0.509502	TraesCS3D02G163900/TraesCS3D02G164500/TraesCS5B02G313800	3	BP
GO:0009110	vitamin biosynthetic process	16/2398	496/107890	0.0910096	0.545731	0.509502	TraesCS4D02G133600/TraesCS6B02G433000/TraesCS6B02G336300/TraesCS6B02G230600/TraesCS6B02G402400/TraesCS6B02G369300/TraesCS3D02G167700/TraesCS7A02G415600/TraesCS6D02G215500/TraesCS6D02G378500/TraesCS6D02G219600/TraesCS7A02G276800/TraesCS6D02G370600/TraesCS1A02G282500/TraesCS1B02G245400/TraesCS4B02G332700	16	BP
GO:0021782	glial cell development	2/2398	23/107890	0.0918868	0.545731	0.509502	TraesCS6B02G421000/TraesCS6D02G366500	2	BP
GO:0032201	telomere maintenance via semi-conservative replication	2/2398	23/107890	0.0918868	0.545731	0.509502	TraesCS6B02G353100/TraesCS6B02G366400	2	BP
GO:0048480	stigma development	2/2398	23/107890	0.0918868	0.545731	0.509502	TraesCS5D02G137000/TraesCS4B02G135200	2	BP
GO:1901141	regulation of lignin biosynthetic process	2/2398	23/107890	0.0918868	0.545731	0.509502	TraesCS5B02G155400/TraesCS5B02G155600	2	BP
GO:0042360	vitamin E metabolic process	4/2398	77/107890	0.0926368	0.547521	0.511173	TraesCS6B02G336300/TraesCS6B02G369300/TraesCS6D02G219600/TraesCS1A02G282500	4	BP
GO:0051592	response to calcium ion	4/2398	77/107890	0.0926368	0.547521	0.511173	TraesCS2A02G033700/TraesCS2D02G033200/TraesCS6D02G271900/TraesCS5A02G057100	4	BP
GO:0055069	zinc ion homeostasis	6/2398	140/107890	0.0931563	0.549262	0.512798	TraesCS4D02G125800/TraesCS6B02G396200/TraesCS7A02G420000/TraesCS7A02G419500/TraesCS7A02G254400/TraesCS6D02G345900	6	BP
GO:0016358	dendrite development	3/2398	49/107890	0.0952901	0.559142	0.522022	TraesCS6B02G335200/TraesCS7A02G419900/TraesCS6B02G326600	3	BP
GO:0050863	regulation of T cell activation	3/2398	49/107890	0.0952901	0.559142	0.522022	TraesCS4D02G091500/TraesCS4B02G071600/TraesCS5D02G482600	3	BP
GO:0007140	male meiotic nuclear division	6/2398	141/107890	0.0955732	0.559405	0.522267	TraesCS6B02G366400/TraesCS6B02G351900/TraesCS3D02G164600/TraesCS6B02G354700/TraesCS6D02G196000/TraesCS6D02G300900	6	BP
GO:0051028	mRNA transport	13/2398	388/107890	0.0957932	0.559405	0.522267	TraesCS6B02G373300/TraesCS6B02G456000/TraesCS4B02G173400/TraesCS6B02G363200/TraesCS6B02G391200/TraesCS6B02G239100/TraesCS6B02G337900/TraesCS6D02G213600/TraesCS6D02G193500/TraesCS6D02G249500/TraesCS3B02G162400/TraesCS6B02G083500/TraesCS4B02G204800	13	BP
GO:0045814	negative regulation of gene expression, epigenetic	15/2398	463/107890	0.0965985	0.561712	0.524421	TraesCS4D02G116000/TraesCS6B02G344300/TraesCS3A02G206600/TraesCS3D02G165900/TraesCS4D02G130100/TraesCS6B02G443800/TraesCS4D02G123200/TraesCS6B02G472100/TraesCS4B02G118300/TraesCS6D02G388400/TraesCS6D02G196000/TraesCS2B02G362300/TraesCS6D02G092000/TraesCS7B02G050300/TraesCS7D02G088600	15	BP
GO:0045036	protein targeting to chloroplast	10/2398	280/107890	0.0974917	0.561712	0.524421	TraesCS6B02G388100/TraesCS6B02G233800/TraesCS7B02G176100/TraesCS6B02G386400/TraesCS4B02G117800/TraesCS6B02G239000/TraesCS4B02G117900/TraesCS6D02G205400/TraesCS6D02G337500/TraesCS6D02G341400	10	BP
GO:0072596	establishment of protein localization to chloroplast	10/2398	280/107890	0.0974917	0.561712	0.524421	TraesCS6B02G388100/TraesCS6B02G233800/TraesCS7B02G176100/TraesCS6B02G386400/TraesCS4B02G117800/TraesCS6B02G239000/TraesCS4B02G117900/TraesCS6D02G205400/TraesCS6D02G337500/TraesCS6D02G341400	10	BP
GO:0010091	trichome branching	6/2398	142/107890	0.0980233	0.561712	0.524421	TraesCS3A02G209500/TraesCS6B02G367000/TraesCS6B02G431400/TraesCS6B02G354900/TraesCS6B02G365700/TraesCS6D02G304300	6	BP
GO:0048863	stem cell differentiation	12/2398	353/107890	0.0983585	0.561712	0.524421	TraesCS6B02G350800/TraesCS6B02G343900/TraesCS6B02G466700/TraesCS6D02G251300/TraesCS6D02G235900/TraesCS1A02G199900/TraesCS1B02G230900/TraesCS3A02G432900/TraesCS3D02G427900/TraesCS3A02G434900/TraesCS7B02G158900/TraesCS7B02G080300	12	BP
GO:0010039	response to iron ion	8/2398	210/107890	0.0984552	0.561712	0.524421	TraesCS6B02G440200/TraesCS4B02G175100/TraesCS3D02G164500/TraesCS6D02G223000/TraesCS7A02G219100/TraesCS2D02G270300/TraesCS2B02G289900/TraesCS2A02G396400	8	BP
GO:0046879	hormone secretion	2/2398	24/107890	0.098816	0.561712	0.524421	TraesCS6B02G344100/TraesCS6B02G229000	2	BP
GO:0009804	coumarin metabolic process	11/2398	317/107890	0.0990798	0.561712	0.524421	TraesCS5B02G155400/TraesCS4B02G151300/TraesCS5B02G155600/TraesCS6B02G418600/TraesCS6D02G252600/TraesCS7A02G277600/TraesCS7A02G211400/TraesCS3B02G034800/TraesCS4A02G401300/TraesCS2B02G224300/TraesCS2D02G377500	11	BP
GO:0009805	coumarin biosynthetic process	11/2398	317/107890	0.0990798	0.561712	0.524421	TraesCS5B02G155400/TraesCS4B02G151300/TraesCS5B02G155600/TraesCS6B02G418600/TraesCS6D02G252600/TraesCS7A02G277600/TraesCS7A02G211400/TraesCS3B02G034800/TraesCS4A02G401300/TraesCS2B02G224300/TraesCS2D02G377500	11	BP
GO:0072598	protein localization to chloroplast	10/2398	281/107890	0.0991943	0.561712	0.524421	TraesCS6B02G388100/TraesCS6B02G233800/TraesCS7B02G176100/TraesCS6B02G386400/TraesCS4B02G117800/TraesCS6B02G239000/TraesCS4B02G117900/TraesCS6D02G205400/TraesCS6D02G337500/TraesCS6D02G341400	10	BP
GO:0002694	regulation of leukocyte activation	5/2398	110/107890	0.0992113	0.561712	0.524421	TraesCS4D02G091500/TraesCS6B02G452200/TraesCS4B02G071600/TraesCS2D02G597400/TraesCS5D02G482600	5	BP
GO:0002790	peptide secretion	5/2398	110/107890	0.0992113	0.561712	0.524421	TraesCS5B02G157500/TraesCS6B02G344100/TraesCS6B02G229000/TraesCS6B02G396200/TraesCS6D02G345900	5	BP
GO:0016236	macroautophagy	4/2398	79/107890	0.0994584	0.561712	0.524421	TraesCS6B02G366600/TraesCS6B02G386200/TraesCS7A02G208300/TraesCS6D02G335900	4	BP
GO:0090503	RNA phosphodiester bond hydrolysis, exonucleolytic	4/2398	79/107890	0.0994584	0.561712	0.524421	TraesCS6B02G231600/TraesCS6B02G253600/TraesCS6B02G391400/TraesCS6D02G341500	4	BP
GO:0030168	platelet activation	3/2398	50/107890	0.0997791	0.561712	0.524421	TraesCS5B02G155400/TraesCS5B02G155600/TraesCS3A02G205700	3	BP
GO:0007033	vacuole organization	12/2398	354/107890	0.0998701	0.561712	0.524421	TraesCS6B02G387300/TraesCS6B02G238500/TraesCS6B02G374700/TraesCS6B02G391400/TraesCS6B02G366600/TraesCS7A02G416800/TraesCS6B02G386200/TraesCS7A02G208300/TraesCS6D02G341500/TraesCS7A02G219100/TraesCS6D02G335900/TraesCS3A02G130300	12	BP
GO:0010311	lateral root formation	8/2398	212/107890	0.102489	0.574151	0.536034	TraesCS6B02G227700/TraesCS6B02G345800/TraesCS6B02G399500/TraesCS6B02G451200/TraesCS6B02G385200/TraesCS6B02G226200/TraesCS4D02G108800/TraesCS6D02G390100	8	BP
GO:0031400	negative regulation of protein modification process	14/2398	430/107890	0.102566	0.574151	0.536034	TraesCS5B02G159300/TraesCS6B02G235500/TraesCS6B02G345300/TraesCS6B02G386600/TraesCS6B02G225400/TraesCS6B02G452500/TraesCS6B02G452700/TraesCS6B02G352100/TraesCS6D02G196000/TraesCS6A02G037000/TraesCS4A02G372200/TraesCS6D02G391200/TraesCS7A02G074600/TraesCS1B02G243500	14	BP
GO:0042364	water-soluble vitamin biosynthetic process	12/2398	356/107890	0.102935	0.574151	0.536034	TraesCS4D02G133600/TraesCS6B02G433000/TraesCS6B02G230600/TraesCS6B02G402400/TraesCS3D02G167700/TraesCS7A02G415600/TraesCS6D02G215500/TraesCS6D02G378500/TraesCS7A02G276800/TraesCS6D02G370600/TraesCS1B02G245400/TraesCS4B02G332700	12	BP
GO:0008340	determination of adult lifespan	6/2398	144/107890	0.103023	0.574151	0.536034	TraesCS6B02G239500/TraesCS7B02G114200/TraesCS6B02G224000/TraesCS4D02G141300/TraesCS6D02G187100/TraesCS5D02G485500	6	BP
GO:0006270	DNA replication initiation	9/2398	248/107890	0.104039	0.574675	0.536524	TraesCS6B02G393500/TraesCS6B02G341400/TraesCS6B02G462700/TraesCS6B02G419000/TraesCS4D02G123200/TraesCS3B02G032900/TraesCS6D02G214400/TraesCS6D02G196000/TraesCS6D02G208400	9	BP
GO:0009625	response to insect	9/2398	248/107890	0.104039	0.574675	0.536524	TraesCS6B02G405200/TraesCS6B02G345800/TraesCS6B02G423500/TraesCS6B02G423200/TraesCS7A02G283500/TraesCS7A02G255600/TraesCS6D02G369200/TraesCS5D02G137000/TraesCS4B02G135200	9	BP
GO:0046244	salicylic acid catabolic process	3/2398	51/107890	0.104351	0.574675	0.536524	TraesCS4A02G401300/TraesCS2B02G224300/TraesCS2D02G377500	3	BP
GO:0007272	ensheathment of neurons	2/2398	25/107890	0.105886	0.574675	0.536524	TraesCS6B02G421000/TraesCS6D02G366500	2	BP
GO:0008366	axon ensheathment	2/2398	25/107890	0.105886	0.574675	0.536524	TraesCS6B02G421000/TraesCS6D02G366500	2	BP
GO:0032872	regulation of stress-activated MAPK cascade	2/2398	25/107890	0.105886	0.574675	0.536524	TraesCS7A02G092700/TraesCS6D02G276500	2	BP
GO:0035437	maintenance of protein localization in endoplasmic reticulum	2/2398	25/107890	0.105886	0.574675	0.536524	TraesCS6B02G417700/TraesCS7A02G271400	2	BP
GO:0036473	cell death in response to oxidative stress	2/2398	25/107890	0.105886	0.574675	0.536524	TraesCS6B02G224100/TraesCS2A02G396400	2	BP
GO:0045168	cell-cell signaling involved in cell fate commitment	2/2398	25/107890	0.105886	0.574675	0.536524	TraesCS3D02G163900/TraesCS6D02G225600	2	BP
GO:0046328	regulation of JNK cascade	2/2398	25/107890	0.105886	0.574675	0.536524	TraesCS7A02G092700/TraesCS6D02G276500	2	BP
GO:1903312	negative regulation of mRNA metabolic process	2/2398	25/107890	0.105886	0.574675	0.536524	TraesCS7B02G114200/TraesCS4B02G204800	2	BP
GO:0016485	protein processing	9/2398	249/107890	0.105942	0.574675	0.536524	TraesCS6B02G343300/TraesCS6B02G335200/TraesCS6B02G388200/TraesCS6B02G408200/TraesCS6D02G228700/TraesCS6D02G232000/TraesCS7A02G225000/TraesCS3A02G147500/TraesCS1B02G233700	9	BP
GO:0006271	DNA strand elongation involved in DNA replication	4/2398	81/107890	0.106506	0.575177	0.536992	TraesCS6B02G353100/TraesCS6B02G366400/TraesCS4D02G123200/TraesCS6D02G251900	4	BP
GO:0035725	sodium ion transmembrane transport	4/2398	81/107890	0.106506	0.575177	0.536992	TraesCS4D02G146900/TraesCS4D02G147600/TraesCS2B02G451700/TraesCS7A02G242300	4	BP
GO:0033045	regulation of sister chromatid segregation	6/2398	146/107890	0.108152	0.582781	0.544091	TraesCS6B02G236700/TraesCS6B02G356900/TraesCS6B02G377000/TraesCS6B02G407600/TraesCS6D02G354500/TraesCS7A02G155100	6	BP
GO:0031023	microtubule organizing center organization	3/2398	52/107890	0.109004	0.586079	0.54717	TraesCS5B02G156500/TraesCS7B02G176600/TraesCS6D02G241100	3	BP
GO:0010259	multicellular organism aging	6/2398	147/107890	0.110766	0.592145	0.552834	TraesCS6B02G239500/TraesCS7B02G114200/TraesCS6B02G224000/TraesCS4D02G141300/TraesCS6D02G187100/TraesCS5D02G485500	6	BP
GO:0045137	development of primary sexual characteristics	6/2398	147/107890	0.110766	0.592145	0.552834	TraesCS6B02G421000/TraesCS4D02G128200/TraesCS6B02G225700/TraesCS3A02G333200/TraesCS2B02G594400/TraesCS6D02G366500	6	BP
GO:0034250	positive regulation of cellular amide metabolic process	5/2398	114/107890	0.111018	0.592145	0.552834	TraesCS6B02G421000/TraesCS6B02G238900/TraesCS6B02G463000/TraesCS6D02G366500/TraesCS6B02G083500	5	BP
GO:0002237	response to molecule of bacterial origin	15/2398	475/107890	0.11279	0.592145	0.552834	TraesCS6B02G425700/TraesCS6B02G366900/TraesCS5B02G158800/TraesCS6B02G350800/TraesCS6B02G345800/TraesCS6B02G379500/TraesCS7A02G416300/TraesCS2B02G429300/TraesCS3D02G164500/TraesCS7A02G264400/TraesCS6D02G328800/TraesCS7A02G269200/TraesCS7A02G508800/TraesCS7D02G234800/TraesCS2B02G251700	15	BP
GO:0006044	N-acetylglucosamine metabolic process	2/2398	26/107890	0.113087	0.592145	0.552834	TraesCS4D02G126400/TraesCS6B02G470000	2	BP
GO:0006552	leucine catabolic process	2/2398	26/107890	0.113087	0.592145	0.552834	TraesCS6B02G455600/TraesCS6D02G393200	2	BP
GO:0010046	response to mycotoxin	2/2398	26/107890	0.113087	0.592145	0.552834	TraesCS4D02G121300/TraesCS2B02G210600	2	BP
GO:0046655	folic acid metabolic process	2/2398	26/107890	0.113087	0.592145	0.552834	TraesCS3D02G167700/TraesCS7A02G276800	2	BP
GO:0046656	folic acid biosynthetic process	2/2398	26/107890	0.113087	0.592145	0.552834	TraesCS3D02G167700/TraesCS7A02G276800	2	BP
GO:0048872	homeostasis of number of cells	2/2398	26/107890	0.113087	0.592145	0.552834	TraesCS6B02G366400/TraesCS4B02G109300	2	BP
GO:0070302	regulation of stress-activated protein kinase signaling cascade	2/2398	26/107890	0.113087	0.592145	0.552834	TraesCS7A02G092700/TraesCS6D02G276500	2	BP
GO:0071366	cellular response to indolebutyric acid stimulus	2/2398	26/107890	0.113087	0.592145	0.552834	TraesCS5B02G155400/TraesCS5B02G155600	2	BP
GO:0008295	spermidine biosynthetic process	3/2398	53/107890	0.113736	0.592145	0.552834	TraesCSU02G047800/TraesCS7A02G265200/TraesCS7A02G265300	3	BP
GO:0009895	negative regulation of catabolic process	3/2398	53/107890	0.113736	0.592145	0.552834	TraesCS7B02G114200/TraesCS6D02G187100/TraesCS4B02G204800	3	BP
GO:0040012	regulation of locomotion	4/2398	83/107890	0.113771	0.592145	0.552834	TraesCS6B02G396200/TraesCS6D02G345900/TraesCS2D02G597400/TraesCS7A02G262700	4	BP
GO:0006896	Golgi to vacuole transport	5/2398	115/107890	0.114071	0.592442	0.553111	TraesCS6B02G342500/TraesCS4D02G119400/TraesCS3B02G475000/TraesCS2B02G122400/TraesCS4B02G055000	5	BP
GO:0048812	neuron projection morphogenesis	8/2398	218/107890	0.115133	0.595425	0.555896	TraesCS5B02G159100/TraesCS6B02G377200/TraesCS3D02G165500/TraesCS6B02G335200/TraesCS3B02G060400/TraesCS6B02G229900/TraesCS7D02G067800/TraesCS7A02G262700	8	BP
GO:0120039	plasma membrane bounded cell projection morphogenesis	8/2398	218/107890	0.115133	0.595425	0.555896	TraesCS5B02G159100/TraesCS6B02G377200/TraesCS3D02G165500/TraesCS6B02G335200/TraesCS3B02G060400/TraesCS6B02G229900/TraesCS7D02G067800/TraesCS7A02G262700	8	BP
GO:0006914	autophagy	14/2398	440/107890	0.117087	0.602294	0.562309	TraesCS6B02G237600/TraesCS7B02G115500/TraesCS6B02G366600/TraesCS5B02G154800/TraesCS6B02G439800/TraesCS6B02G396200/TraesCS6B02G443700/TraesCS6B02G386200/TraesCS6D02G237500/TraesCS7A02G208300/TraesCS6D02G335900/TraesCS6D02G221200/TraesCS6D02G345900/TraesCS6D02G220800	14	BP
GO:0061919	process utilizing autophagic mechanism	14/2398	440/107890	0.117087	0.602294	0.562309	TraesCS6B02G237600/TraesCS7B02G115500/TraesCS6B02G366600/TraesCS5B02G154800/TraesCS6B02G439800/TraesCS6B02G396200/TraesCS6B02G443700/TraesCS6B02G386200/TraesCS6D02G237500/TraesCS7A02G208300/TraesCS6D02G335900/TraesCS6D02G221200/TraesCS6D02G345900/TraesCS6D02G220800	14	BP
GO:0001701	in utero embryonic development	4/2398	84/107890	0.117484	0.602294	0.562309	TraesCS6B02G366400/TraesCS6B02G470000/TraesCS4B02G109300/TraesCS7A02G092700	4	BP
GO:0015691	cadmium ion transport	4/2398	84/107890	0.117484	0.602294	0.562309	TraesCS5B02G155400/TraesCS5B02G155600/TraesCS7A02G420000/TraesCS7A02G419500	4	BP
GO:0048268	clathrin coat assembly	3/2398	54/107890	0.118544	0.602294	0.562309	TraesCS5B02G152300/TraesCS6B02G407500/TraesCS6D02G354100	3	BP
GO:0098781	ncRNA transcription	3/2398	54/107890	0.118544	0.602294	0.562309	TraesCS6B02G376100/TraesCS6D02G213900/TraesCS6D02G325000	3	BP
GO:0034504	protein localization to nucleus	13/2398	404/107890	0.119866	0.602294	0.562309	TraesCS6B02G339400/TraesCS6B02G373300/TraesCS6A02G190000/TraesCS6B02G456000/TraesCS6B02G381600/TraesCS6B02G391200/TraesCS6B02G337900/TraesCS6B02G339300/TraesCS5B02G051300/TraesCS6D02G249500/TraesCS1D02G042700/TraesCS6D02G288900/TraesCS3B02G518300	13	BP
GO:0051170	import into nucleus	14/2398	442/107890	0.120128	0.602294	0.562309	TraesCS6B02G339400/TraesCS6B02G373300/TraesCS6A02G190000/TraesCS6B02G456000/TraesCS6B02G381600/TraesCS6B02G391200/TraesCS6B02G337900/TraesCS6B02G339300/TraesCS4A02G089000/TraesCS5B02G051300/TraesCS6D02G249500/TraesCS6D02G395000/TraesCS6D02G288900/TraesCS3B02G518300	14	BP
GO:0072348	sulfur compound transport	5/2398	117/107890	0.120297	0.602294	0.562309	TraesCS6B02G342700/TraesCS5D02G260400/TraesCS3B02G323500/TraesCS4D02G264200/TraesCS3A02G288800	5	BP
GO:0000098	sulfur amino acid catabolic process	2/2398	27/107890	0.120409	0.602294	0.562309	TraesCS6B02G354300/TraesCS6D02G332400	2	BP
GO:0001745	compound eye morphogenesis	2/2398	27/107890	0.120409	0.602294	0.562309	TraesCS6B02G377200/TraesCS6B02G335200	2	BP
GO:0010001	glial cell differentiation	2/2398	27/107890	0.120409	0.602294	0.562309	TraesCS6B02G421000/TraesCS6D02G366500	2	BP
GO:0035067	negative regulation of histone acetylation	2/2398	27/107890	0.120409	0.602294	0.562309	TraesCS4A02G372200/TraesCS7A02G074600	2	BP
GO:0051123	RNA polymerase II preinitiation complex assembly	2/2398	27/107890	0.120409	0.602294	0.562309	TraesCS6B02G376500/TraesCS6B02G341600	2	BP
GO:1901984	negative regulation of protein acetylation	2/2398	27/107890	0.120409	0.602294	0.562309	TraesCS4A02G372200/TraesCS7A02G074600	2	BP
GO:2000757	negative regulation of peptidyl-lysine acetylation	2/2398	27/107890	0.120409	0.602294	0.562309	TraesCS4A02G372200/TraesCS7A02G074600	2	BP
GO:0006513	protein monoubiquitination	4/2398	85/107890	0.121249	0.602568	0.562565	TraesCS5B02G158800/TraesCS6B02G335200/TraesCS6B02G350800/TraesCS6D02G254700	4	BP
GO:0006559	L-phenylalanine catabolic process	4/2398	85/107890	0.121249	0.602568	0.562565	TraesCS6B02G369300/TraesCS4A02G401300/TraesCS2B02G224300/TraesCS2D02G377500	4	BP
GO:1902222	erythrose 4-phosphate/phosphoenolpyruvate family amino acid catabolic process	4/2398	85/107890	0.121249	0.602568	0.562565	TraesCS6B02G369300/TraesCS4A02G401300/TraesCS2B02G224300/TraesCS2D02G377500	4	BP
GO:0048858	cell projection morphogenesis	8/2398	221/107890	0.121756	0.602568	0.562565	TraesCS5B02G159100/TraesCS6B02G377200/TraesCS3D02G165500/TraesCS6B02G335200/TraesCS3B02G060400/TraesCS6B02G229900/TraesCS7D02G067800/TraesCS7A02G262700	8	BP
GO:0042255	ribosome assembly	10/2398	294/107890	0.122889	0.602568	0.562565	TraesCS5B02G152500/TraesCS6B02G225700/TraesCS6B02G254500/TraesCS6B02G239800/TraesCS6B02G225600/TraesCS6B02G234000/TraesCS4A02G158000/TraesCS6B02G333100/TraesCS6D02G207800/TraesCS6D02G196900	10	BP
GO:0019827	stem cell population maintenance	11/2398	331/107890	0.12301	0.602568	0.562565	TraesCS6B02G350800/TraesCS6B02G343900/TraesCS6B02G466700/TraesCS6D02G251300/TraesCS6D02G235900/TraesCS1A02G199900/TraesCS3A02G432900/TraesCS3D02G427900/TraesCS3A02G434900/TraesCS7B02G158900/TraesCS7B02G080300	11	BP
GO:0098727	maintenance of cell number	11/2398	331/107890	0.12301	0.602568	0.562565	TraesCS6B02G350800/TraesCS6B02G343900/TraesCS6B02G466700/TraesCS6D02G251300/TraesCS6D02G235900/TraesCS1A02G199900/TraesCS3A02G432900/TraesCS3D02G427900/TraesCS3A02G434900/TraesCS7B02G158900/TraesCS7B02G080300	11	BP
GO:0016145	S-glycoside catabolic process	3/2398	55/107890	0.123426	0.602568	0.562565	TraesCS5B02G155400/TraesCS5B02G155600/TraesCS6D02G215400	3	BP
GO:0019759	glycosinolate catabolic process	3/2398	55/107890	0.123426	0.602568	0.562565	TraesCS5B02G155400/TraesCS5B02G155600/TraesCS6D02G215400	3	BP
GO:0019762	glucosinolate catabolic process	3/2398	55/107890	0.123426	0.602568	0.562565	TraesCS5B02G155400/TraesCS5B02G155600/TraesCS6D02G215400	3	BP
GO:0046487	glyoxylate metabolic process	3/2398	55/107890	0.123426	0.602568	0.562565	TraesCS6B02G440200/TraesCS6B02G364700/TraesCS7A02G219100	3	BP
GO:0051307	meiotic chromosome separation	3/2398	55/107890	0.123426	0.602568	0.562565	TraesCS4D02G106800/TraesCS6B02G356900/TraesCS6B02G265900	3	BP
GO:0045860	positive regulation of protein kinase activity	12/2398	369/107890	0.124197	0.604522	0.564389	TraesCS5B02G154600/TraesCS4B02G116000/TraesCS6B02G362300/TraesCS6B02G352700/TraesCS4B02G115800/TraesCS6B02G382700/TraesCS6B02G379500/TraesCS6B02G358800/TraesCS6B02G226200/TraesCS6D02G328800/TraesCS2D02G462000/TraesCS2B02G251700	12	BP
GO:0000084	mitotic S phase	4/2398	86/107890	0.125065	0.604522	0.564389	TraesCS6B02G353100/TraesCS6B02G366400/TraesCS4D02G123200/TraesCS7B02G321900	4	BP
GO:0002213	defense response to insect	4/2398	86/107890	0.125065	0.604522	0.564389	TraesCS6B02G405200/TraesCS7A02G283500/TraesCS5D02G137000/TraesCS4B02G135200	4	BP
GO:0006526	arginine biosynthetic process	4/2398	86/107890	0.125065	0.604522	0.564389	TraesCS5B02G154400/TraesCS3A02G206600/TraesCS6D02G252300/TraesCS6D02G232400	4	BP
GO:0051320	S phase	4/2398	86/107890	0.125065	0.604522	0.564389	TraesCS6B02G353100/TraesCS6B02G366400/TraesCS4D02G123200/TraesCS7B02G321900	4	BP
GO:0000303	response to superoxide	9/2398	259/107890	0.126027	0.607969	0.567607	TraesCS6B02G440200/TraesCS6B02G344900/TraesCS6B02G237400/TraesCS6B02G371500/TraesCS2B02G429200/TraesCS7A02G225400/TraesCS3A02G070500/TraesCS2B02G343600/TraesCS3A02G117600	9	BP
GO:0009691	cytokinin biosynthetic process	10/2398	296/107890	0.126788	0.608322	0.567936	TraesCS6B02G334300/TraesCS6B02G227500/TraesCSU02G156500/TraesCS6D02G257300/TraesCS7A02G256400/TraesCS6D02G294700/TraesCS6D02G196400/TraesCS6D02G239100/TraesCS1B02G328200/TraesCS1A02G156100	10	BP
GO:0009610	response to symbiotic fungus	7/2398	188/107890	0.127584	0.608322	0.567936	TraesCS6B02G334300/TraesCS3A02G209200/TraesCS6B02G356800/TraesCS6D02G237500/TraesCS7A02G277600/TraesCS6D02G358200/TraesCS7A02G264500	7	BP
GO:0006297	nucleotide-excision repair, DNA gap filling	2/2398	28/107890	0.127845	0.608322	0.567936	TraesCS6B02G353100/TraesCS6B02G366400	2	BP
GO:0008614	pyridoxine metabolic process	2/2398	28/107890	0.127845	0.608322	0.567936	TraesCS4D02G133600/TraesCS6D02G215500	2	BP
GO:0008615	pyridoxine biosynthetic process	2/2398	28/107890	0.127845	0.608322	0.567936	TraesCS4D02G133600/TraesCS6D02G215500	2	BP
GO:0018202	peptidyl-histidine modification	2/2398	28/107890	0.127845	0.608322	0.567936	TraesCS6B02G415800/TraesCS6B02G425800	2	BP
GO:0140115	export across plasma membrane	2/2398	28/107890	0.127845	0.608322	0.567936	TraesCS6B02G360900/TraesCS2D02G135600	2	BP
GO:0001731	formation of translation preinitiation complex	4/2398	87/107890	0.128931	0.611108	0.570538	TraesCS6B02G381600/TraesCS3D02G161300/TraesCS7D02G069200/TraesCS3B02G350700	4	BP
GO:0072350	tricarboxylic acid metabolic process	4/2398	87/107890	0.128931	0.611108	0.570538	TraesCS6B02G440200/TraesCS6B02G235000/TraesCS6B02G238500/TraesCS7A02G219100	4	BP
GO:0042447	hormone catabolic process	5/2398	120/107890	0.129925	0.613166	0.572459	TraesCS4D02G121000/TraesCS1A02G392500/TraesCS4A02G401300/TraesCS2B02G224300/TraesCS2D02G377500	5	BP
GO:0010264	myo-inositol hexakisphosphate biosynthetic process	7/2398	189/107890	0.130119	0.613166	0.572459	TraesCS6B02G434400/TraesCS6B02G336400/TraesCS2B02G230300/TraesCS2D02G212500/TraesCS6D02G122800/TraesCS6D02G199200/TraesCS1A02G295800	7	BP
GO:0033517	myo-inositol hexakisphosphate metabolic process	7/2398	189/107890	0.130119	0.613166	0.572459	TraesCS6B02G434400/TraesCS6B02G336400/TraesCS2B02G230300/TraesCS2D02G212500/TraesCS6D02G122800/TraesCS6D02G199200/TraesCS1A02G295800	7	BP
GO:0043647	inositol phosphate metabolic process	10/2398	298/107890	0.130753	0.614969	0.574143	TraesCS6B02G434400/TraesCS6B02G374700/TraesCS6B02G336400/TraesCS6B02G350700/TraesCS2B02G230300/TraesCS2D02G212500/TraesCS6D02G122800/TraesCS6D02G199200/TraesCS1A02G295800/TraesCS7B02G063100	10	BP
GO:0036293	response to decreased oxygen levels	13/2398	412/107890	0.133096	0.623828	0.582413	TraesCS6B02G450700/TraesCS6B02G430100/TraesCS4B02G175100/TraesCS6B02G336400/TraesCS6B02G411500/TraesCS3D02G183500/TraesCS4D02G103300/TraesCS6D02G254700/TraesCS4A02G140000/TraesCS4B02G167500/TraesCS2A02G109800/TraesCS1D02G376300/TraesCS3B02G119800	13	BP
GO:0043434	response to peptide hormone	8/2398	226/107890	0.133228	0.623828	0.582413	TraesCS6B02G421000/TraesCS6B02G229000/TraesCS6B02G452200/TraesCS6B02G429600/TraesCS6D02G366500/TraesCS2D02G597400/TraesCS1B02G194300/TraesCS1B02G194500	8	BP
GO:0042219	cellular modified amino acid catabolic process	3/2398	57/107890	0.133404	0.623828	0.582413	TraesCS6B02G337600/TraesCS6D02G332400/TraesCS3B02G119800	3	BP
GO:0007265	Ras protein signal transduction	11/2398	337/107890	0.134169	0.626208	0.584636	TraesCS6B02G456300/TraesCS6B02G377200/TraesCS6B02G335200/TraesCS6B02G415900/TraesCS6B02G228600/TraesCS3D02G166900/TraesCS4B02G175500/TraesCS6B02G414700/TraesCS6D02G256100/TraesCS6D02G217700/TraesCS7D02G067800	11	BP
GO:0009312	oligosaccharide biosynthetic process	10/2398	300/107890	0.134784	0.62683	0.585216	TraesCS6B02G235400/TraesCS6B02G384500/TraesCS7A02G419200/TraesCS6B02G330900/TraesCS6B02G393900/TraesCS6B02G429500/TraesCS4B02G356800/TraesCS7A02G209600/TraesCS6D02G334000/TraesCS4A02G319900	10	BP
GO:0006047	UDP-N-acetylglucosamine metabolic process	2/2398	29/107890	0.135384	0.62683	0.585216	TraesCS4D02G126400/TraesCS6B02G470000	2	BP
GO:0018023	peptidyl-lysine trimethylation	2/2398	29/107890	0.135384	0.62683	0.585216	TraesCS4D02G145700/TraesCS6B02G350800	2	BP
GO:0030705	cytoskeleton-dependent intracellular transport	2/2398	29/107890	0.135384	0.62683	0.585216	TraesCS5B02G159100/TraesCS6B02G461200	2	BP
GO:1901652	response to peptide	8/2398	227/107890	0.135586	0.62683	0.585216	TraesCS6B02G421000/TraesCS6B02G229000/TraesCS6B02G452200/TraesCS6B02G429600/TraesCS6D02G366500/TraesCS2D02G597400/TraesCS1B02G194300/TraesCS1B02G194500	8	BP
GO:0010315	auxin efflux	5/2398	122/107890	0.136532	0.629959	0.588137	TraesCS6B02G337300/TraesCS7A02G284900/TraesCS6D02G250000/TraesCS7D02G478800/TraesCS3A02G117600	5	BP
GO:2001057	reactive nitrogen species metabolic process	9/2398	264/107890	0.136779	0.629959	0.588137	TraesCS5B02G153300/TraesCS6A02G298100/TraesCS7B02G113600/TraesCS3D02G166900/TraesCS6B02G356800/TraesCS7B02G262200/TraesCS5A02G238900/TraesCS5D02G246000/TraesCS1B02G267900	9	BP
GO:0070482	response to oxygen levels	13/2398	415/107890	0.138258	0.630716	0.588844	TraesCS6B02G450700/TraesCS6B02G430100/TraesCS4B02G175100/TraesCS6B02G336400/TraesCS6B02G411500/TraesCS3D02G183500/TraesCS4D02G103300/TraesCS6D02G254700/TraesCS4A02G140000/TraesCS4B02G167500/TraesCS2A02G109800/TraesCS1D02G376300/TraesCS3B02G119800	13	BP
GO:0035195	gene silencing by miRNA	15/2398	492/107890	0.138323	0.630716	0.588844	TraesCS5B02G154600/TraesCS6B02G449300/TraesCS6B02G350800/TraesCS3D02G165900/TraesCS6B02G447600/TraesCS4B02G117800/TraesCS6B02G468200/TraesCS4B02G117900/TraesCS4B02G118400/TraesCS6B02G466700/TraesCS6D02G388400/TraesCS7A02G231500/TraesCS6D02G235900/TraesCS7A02G211100/TraesCS3B02G487900	15	BP
GO:0006432	phenylalanyl-tRNA aminoacylation	3/2398	58/107890	0.138494	0.630716	0.588844	TraesCS6D02G301200/TraesCS7A02G248100/TraesCS5B02G254200	3	BP
GO:0015936	coenzyme A metabolic process	3/2398	58/107890	0.138494	0.630716	0.588844	TraesCS7A02G248800/TraesCS6D02G219600/TraesCS6D02G258300	3	BP
GO:0032196	transposition	3/2398	58/107890	0.138494	0.630716	0.588844	TraesCS6B02G337500/TraesCS4A02G372200/TraesCS7A02G074600	3	BP
GO:0071668	plant-type cell wall assembly	3/2398	58/107890	0.138494	0.630716	0.588844	TraesCS5B02G159100/TraesCS6B02G418400/TraesCS2D02G182400	3	BP
GO:0007050	cell cycle arrest	10/2398	302/107890	0.138881	0.631299	0.589389	TraesCS6B02G353100/TraesCS5B02G159300/TraesCS6B02G366400/TraesCS6B02G334400/TraesCS6B02G356400/TraesCS4D02G123200/TraesCS7B02G115400/TraesCS6B02G352100/TraesCS7A02G208200/TraesCS7B02G321900	10	BP
GO:0001676	long-chain fatty acid metabolic process	5/2398	123/107890	0.13989	0.633615	0.591551	TraesCS6B02G405200/TraesCS4D02G108300/TraesCS2B02G291100/TraesCS7A02G283500/TraesCS4B02G237600	5	BP
GO:0032958	inositol phosphate biosynthetic process	7/2398	193/107890	0.140507	0.633615	0.591551	TraesCS6B02G434400/TraesCS6B02G336400/TraesCS2B02G230300/TraesCS2D02G212500/TraesCS6D02G122800/TraesCS6D02G199200/TraesCS1A02G295800	7	BP
GO:0010540	basipetal auxin transport	6/2398	158/107890	0.141562	0.633615	0.591551	TraesCS4D02G125800/TraesCS6B02G237800/TraesCS4D02G113100/TraesCS7A02G284900/TraesCS6D02G250000/TraesCS3A02G117600	6	BP
GO:0051983	regulation of chromosome segregation	6/2398	158/107890	0.141562	0.633615	0.591551	TraesCS6B02G236700/TraesCS6B02G356900/TraesCS6B02G377000/TraesCS6B02G407600/TraesCS6D02G354500/TraesCS7A02G155100	6	BP
GO:0002182	cytoplasmic translational elongation	2/2398	30/107890	0.143019	0.633615	0.591551	TraesCS6B02G415800/TraesCS6B02G425800	2	BP
GO:0034059	response to anoxia	2/2398	30/107890	0.143019	0.633615	0.591551	TraesCS2A02G109800/TraesCS3B02G119800	2	BP
GO:0045038	protein import into chloroplast thylakoid membrane	2/2398	30/107890	0.143019	0.633615	0.591551	TraesCS4B02G117800/TraesCS4B02G117900	2	BP
GO:0048749	compound eye development	2/2398	30/107890	0.143019	0.633615	0.591551	TraesCS6B02G377200/TraesCS6B02G335200	2	BP
GO:0071219	cellular response to molecule of bacterial origin	2/2398	30/107890	0.143019	0.633615	0.591551	TraesCS6B02G350800/TraesCS3D02G164500	2	BP
GO:0080113	regulation of seed growth	2/2398	30/107890	0.143019	0.633615	0.591551	TraesCS6B02G334600/TraesCS6B02G418600	2	BP
GO:2000037	regulation of stomatal complex patterning	2/2398	30/107890	0.143019	0.633615	0.591551	TraesCS6B02G379500/TraesCS6D02G328800	2	BP
GO:0009861	jasmonic acid and ethylene-dependent systemic resistance	5/2398	124/107890	0.143284	0.633615	0.591551	TraesCS6B02G358000/TraesCS7B02G261800/TraesCS4D02G121300/TraesCS2B02G210600/TraesCS2D02G037300	5	BP
GO:0010143	cutin biosynthetic process	5/2398	124/107890	0.143284	0.633615	0.591551	TraesCS6B02G423900/TraesCS6D02G208500/TraesCS6D02G369400/TraesCS7B02G277800/TraesCS7B02G048100	5	BP
GO:0030071	regulation of mitotic metaphase/anaphase transition	5/2398	124/107890	0.143284	0.633615	0.591551	TraesCS6B02G236700/TraesCS6B02G377000/TraesCS6B02G407600/TraesCS6D02G354500/TraesCS7A02G155100	5	BP
GO:1902099	regulation of metaphase/anaphase transition of cell cycle	5/2398	124/107890	0.143284	0.633615	0.591551	TraesCS6B02G236700/TraesCS6B02G377000/TraesCS6B02G407600/TraesCS6D02G354500/TraesCS7A02G155100	5	BP
GO:0002757	immune response-activating signal transduction	4/2398	91/107890	0.144877	0.638346	0.595968	TraesCS7A02G419900/TraesCS5A02G027100/TraesCS6B02G326600/TraesCS5B02G491800	4	BP
GO:0022616	DNA strand elongation	4/2398	91/107890	0.144877	0.638346	0.595968	TraesCS6B02G353100/TraesCS6B02G366400/TraesCS4D02G123200/TraesCS6D02G251900	4	BP
GO:0051651	maintenance of location in cell	8/2398	231/107890	0.145229	0.638746	0.596341	TraesCS5B02G155000/TraesCS6B02G224600/TraesCS6B02G417700/TraesCS6B02G344100/TraesCS7A02G420900/TraesCS6D02G182900/TraesCS7A02G271400/TraesCS5A02G302500	8	BP
GO:0002253	activation of immune response	6/2398	160/107890	0.147547	0.646682	0.60375	TraesCS7A02G419900/TraesCS4D02G121300/TraesCS5A02G027100/TraesCS6B02G326600/TraesCS2B02G210600/TraesCS5B02G491800	6	BP
GO:0016572	histone phosphorylation	8/2398	232/107890	0.147691	0.646682	0.60375	TraesCS6B02G356900/TraesCS6B02G350800/TraesCS6B02G447600/TraesCS6B02G419000/TraesCS6D02G246700/TraesCS6D02G196000/TraesCS4A02G372200/TraesCS7A02G074600	8	BP
GO:0019336	phenol-containing compound catabolic process	3/2398	60/107890	0.148866	0.646682	0.60375	TraesCS4A02G401300/TraesCS2B02G224300/TraesCS2D02G377500	3	BP
GO:2000045	regulation of G1/S transition of mitotic cell cycle	3/2398	60/107890	0.148866	0.646682	0.60375	TraesCS6B02G356400/TraesCS4D02G123200/TraesCS7B02G321900	3	BP
GO:0045489	pectin biosynthetic process	6/2398	161/107890	0.150582	0.646682	0.60375	TraesCS5B02G152100/TraesCS6B02G348700/TraesCS4D02G195000/TraesCS6D02G297600/TraesCS6D02G258100/TraesCS1B02G240700	6	BP
GO:0007189	adenylate cyclase-activating G protein-coupled receptor signaling pathway	2/2398	31/107890	0.150742	0.646682	0.60375	TraesCS6B02G229000/TraesCS4B02G173700	2	BP
GO:0031086	nuclear-transcribed mRNA catabolic process, deadenylation-independent decay	2/2398	31/107890	0.150742	0.646682	0.60375	TraesCS4B02G117300/TraesCS6B02G412000	2	BP
GO:0031087	deadenylation-independent decapping of nuclear-transcribed mRNA	2/2398	31/107890	0.150742	0.646682	0.60375	TraesCS4B02G117300/TraesCS6B02G412000	2	BP
GO:0032260	response to jasmonic acid stimulus involved in jasmonic acid and ethylene-dependent systemic resistance	2/2398	31/107890	0.150742	0.646682	0.60375	TraesCS6B02G358000/TraesCS2D02G037300	2	BP
GO:0042344	indole glucosinolate catabolic process	2/2398	31/107890	0.150742	0.646682	0.60375	TraesCS5B02G155400/TraesCS5B02G155600	2	BP
GO:0080112	seed growth	2/2398	31/107890	0.150742	0.646682	0.60375	TraesCS6B02G334600/TraesCS6B02G418600	2	BP
GO:1901654	response to ketone	2/2398	31/107890	0.150742	0.646682	0.60375	TraesCS6B02G413500/TraesCS6D02G360800	2	BP
GO:1901989	positive regulation of cell cycle phase transition	2/2398	31/107890	0.150742	0.646682	0.60375	TraesCS4D02G123200/TraesCS7D02G312700	2	BP
GO:1901992	positive regulation of mitotic cell cycle phase transition	2/2398	31/107890	0.150742	0.646682	0.60375	TraesCS4D02G123200/TraesCS7D02G312700	2	BP
GO:0009608	response to symbiont	7/2398	197/107890	0.151281	0.647853	0.604844	TraesCS6B02G334300/TraesCS3A02G209200/TraesCS6B02G356800/TraesCS6D02G237500/TraesCS7A02G277600/TraesCS6D02G358200/TraesCS7A02G264500	7	BP
GO:0007006	mitochondrial membrane organization	4/2398	93/107890	0.153124	0.653237	0.60987	TraesCS6B02G247500/TraesCS3D02G166000/TraesCS6D02G262700/TraesCS7D02G155900	4	BP
GO:0006406	mRNA export from nucleus	10/2398	309/107890	0.15372	0.653237	0.60987	TraesCS6B02G373300/TraesCS6B02G456000/TraesCS6B02G363200/TraesCS6B02G391200/TraesCS6B02G239100/TraesCS6B02G337900/TraesCS6D02G213600/TraesCS6D02G193500/TraesCS6D02G249500/TraesCS6B02G083500	10	BP
GO:0071427	mRNA-containing ribonucleoprotein complex export from nucleus	10/2398	309/107890	0.15372	0.653237	0.60987	TraesCS6B02G373300/TraesCS6B02G456000/TraesCS6B02G363200/TraesCS6B02G391200/TraesCS6B02G239100/TraesCS6B02G337900/TraesCS6D02G213600/TraesCS6D02G193500/TraesCS6D02G249500/TraesCS6B02G083500	10	BP
GO:0009299	mRNA transcription	3/2398	61/107890	0.154144	0.653237	0.60987	TraesCS6B02G414700/TraesCS6B02G336900/TraesCS6B02G113100	3	BP
GO:0030100	regulation of endocytosis	3/2398	61/107890	0.154144	0.653237	0.60987	TraesCS6B02G452200/TraesCS6B02G230400/TraesCS5A02G302500	3	BP
GO:0042762	regulation of sulfur metabolic process	3/2398	61/107890	0.154144	0.653237	0.60987	TraesCS6B02G385200/TraesCS6B02G226200/TraesCS5B02G142100	3	BP
GO:0006525	arginine metabolic process	5/2398	128/107890	0.157206	0.663825	0.619755	TraesCS5B02G154400/TraesCS3A02G206600/TraesCSU02G047800/TraesCS6D02G252300/TraesCS6D02G232400	5	BP
GO:0033674	positive regulation of kinase activity	12/2398	387/107890	0.157373	0.663825	0.619755	TraesCS5B02G154600/TraesCS4B02G116000/TraesCS6B02G362300/TraesCS6B02G352700/TraesCS4B02G115800/TraesCS6B02G382700/TraesCS6B02G379500/TraesCS6B02G358800/TraesCS6B02G226200/TraesCS6D02G328800/TraesCS2D02G462000/TraesCS2B02G251700	12	BP
GO:0046185	aldehyde catabolic process	11/2398	349/107890	0.158051	0.663825	0.619755	TraesCS6B02G423900/TraesCS6B02G425700/TraesCS1D02G132700/TraesCS6B02G455600/TraesCS4A02G484600/TraesCS6D02G208500/TraesCS6D02G369400/TraesCS6D02G221800/TraesCS6D02G393200/TraesCS6D02G196100/TraesCS6D02G196200	11	BP
GO:0019375	galactolipid biosynthetic process	13/2398	426/107890	0.158099	0.663825	0.619755	TraesCS6B02G404700/TraesCS6B02G334300/TraesCS6B02G336400/TraesCS6B02G413500/TraesCS6B02G362800/TraesCS6B02G332000/TraesCS3D02G505500/TraesCS6B02G418600/TraesCS6D02G237500/TraesCS6D02G360800/TraesCS6D02G249600/TraesCS7A02G226000/TraesCS6D02G224700	13	BP
GO:0000304	response to singlet oxygen	2/2398	32/107890	0.158546	0.663825	0.619755	TraesCS6B02G224100/TraesCS6B02G362800	2	BP
GO:0044030	regulation of DNA methylation	2/2398	32/107890	0.158546	0.663825	0.619755	TraesCS4A02G372200/TraesCS7A02G074600	2	BP
GO:0046416	D-amino acid metabolic process	2/2398	32/107890	0.158546	0.663825	0.619755	TraesCS6B02G354300/TraesCS2B02G429300	2	BP
GO:0006606	protein import into nucleus	12/2398	388/107890	0.159338	0.665449	0.621271	TraesCS6B02G339400/TraesCS6B02G373300/TraesCS6A02G190000/TraesCS6B02G456000/TraesCS6B02G381600/TraesCS6B02G391200/TraesCS6B02G337900/TraesCS6B02G339300/TraesCS5B02G051300/TraesCS6D02G249500/TraesCS6D02G288900/TraesCS3B02G518300	12	BP
GO:0009800	cinnamic acid biosynthetic process	3/2398	62/107890	0.159479	0.665449	0.621271	TraesCS4A02G401300/TraesCS2B02G224300/TraesCS2D02G377500	3	BP
GO:0019374	galactolipid metabolic process	13/2398	427/107890	0.159973	0.666371	0.622132	TraesCS6B02G404700/TraesCS6B02G334300/TraesCS6B02G336400/TraesCS6B02G413500/TraesCS6B02G362800/TraesCS6B02G332000/TraesCS3D02G505500/TraesCS6B02G418600/TraesCS6D02G237500/TraesCS6D02G360800/TraesCS6D02G249600/TraesCS7A02G226000/TraesCS6D02G224700	13	BP
GO:0001522	pseudouridine synthesis	5/2398	130/107890	0.164368	0.669656	0.625199	TraesCS6D02G234300/TraesCS6D02G207200/TraesCS3D02G339900/TraesCS3B02G377900/TraesCS3B02G113100	5	BP
GO:0043408	regulation of MAPK cascade	10/2398	314/107890	0.164786	0.669656	0.625199	TraesCS5B02G154600/TraesCS6B02G235500/TraesCS6B02G352700/TraesCS6B02G379500/TraesCS6B02G358800/TraesCS6D02G328800/TraesCS7A02G092700/TraesCS2D02G462000/TraesCS6D02G276500/TraesCS2B02G251700	10	BP
GO:0071805	potassium ion transmembrane transport	10/2398	314/107890	0.164786	0.669656	0.625199	TraesCS6B02G432900/TraesCS6B02G382300/TraesCS2B02G451700/TraesCS6B02G382500/TraesCS7A02G209600/TraesCS6D02G181100/TraesCS7A02G209900/TraesCS6D02G331700/TraesCS7A02G242300/TraesCS2A02G100700	10	BP
GO:1902806	regulation of cell cycle G1/S phase transition	3/2398	63/107890	0.164869	0.669656	0.625199	TraesCS6B02G356400/TraesCS4D02G123200/TraesCS7B02G321900	3	BP
GO:0030422	production of siRNA involved in RNA interference	14/2398	469/107890	0.16554	0.669656	0.625199	TraesCS5B02G154600/TraesCS6B02G350800/TraesCS3D02G165900/TraesCS6B02G447600/TraesCS4B02G117800/TraesCS6B02G468200/TraesCS4B02G117900/TraesCS4B02G118400/TraesCS6B02G466700/TraesCS6D02G388400/TraesCS7A02G231500/TraesCS6D02G235900/TraesCS7A02G211100/TraesCS3B02G487900	14	BP
GO:0010959	regulation of metal ion transport	4/2398	96/107890	0.165816	0.669656	0.625199	TraesCS6B02G344100/TraesCS3A02G208300/TraesCS2D02G270300/TraesCS2B02G289900	4	BP
GO:0000722	telomere maintenance via recombination	2/2398	33/107890	0.166422	0.669656	0.625199	TraesCS6B02G353100/TraesCS6B02G366400	2	BP
GO:0035065	regulation of histone acetylation	2/2398	33/107890	0.166422	0.669656	0.625199	TraesCS4A02G372200/TraesCS7A02G074600	2	BP
GO:0044782	cilium organization	2/2398	33/107890	0.166422	0.669656	0.625199	TraesCS6B02G461200/TraesCS6D02G396300	2	BP
GO:0048066	developmental pigmentation	2/2398	33/107890	0.166422	0.669656	0.625199	TraesCS6B02G387300/TraesCS4D02G126400	2	BP
GO:0098755	maintenance of seed dormancy by absisic acid	2/2398	33/107890	0.166422	0.669656	0.625199	TraesCS5A02G488500/TraesCS5D02G503400	2	BP
GO:1901983	regulation of protein acetylation	2/2398	33/107890	0.166422	0.669656	0.625199	TraesCS4A02G372200/TraesCS7A02G074600	2	BP
GO:2000756	regulation of peptidyl-lysine acetylation	2/2398	33/107890	0.166422	0.669656	0.625199	TraesCS4A02G372200/TraesCS7A02G074600	2	BP
GO:0090068	positive regulation of cell cycle process	5/2398	131/107890	0.167997	0.669656	0.625199	TraesCS6B02G356900/TraesCS6B02G356400/TraesCS4D02G123200/TraesCS7D02G312700/TraesCS7B02G321900	5	BP
GO:0035435	phosphate ion transmembrane transport	9/2398	278/107890	0.169269	0.669656	0.625199	TraesCS6B02G224000/TraesCS6B02G236600/TraesCS3B02G475000/TraesCS6B02G418600/TraesCS2B02G397500/TraesCS6D02G187100/TraesCS6D02G198300/TraesCS3A02G130300/TraesCS4B02G055000	9	BP
GO:0071941	nitrogen cycle metabolic process	9/2398	278/107890	0.169269	0.669656	0.625199	TraesCS5B02G153300/TraesCS6A02G298100/TraesCS3A02G206600/TraesCS7B02G113600/TraesCS3D02G166900/TraesCS6B02G356800/TraesCS7B02G262200/TraesCS6D02G252300/TraesCS1B02G267900	9	BP
GO:0046351	disaccharide biosynthetic process	6/2398	167/107890	0.169362	0.669656	0.625199	TraesCS6B02G235400/TraesCS6B02G384500/TraesCS6B02G330900/TraesCS4B02G356800/TraesCS7A02G209600/TraesCS6D02G334000	6	BP
GO:0051445	regulation of meiotic cell cycle	4/2398	97/107890	0.170128	0.669656	0.625199	TraesCS6B02G233700/TraesCS3D02G164600/TraesCS7B02G115400/TraesCS7A02G208200	4	BP
GO:0006222	UMP biosynthetic process	3/2398	64/107890	0.170313	0.669656	0.625199	TraesCS3A02G206600/TraesCS7A02G259200/TraesCS1B02G438800	3	BP
GO:0009174	pyrimidine ribonucleoside monophosphate biosynthetic process	3/2398	64/107890	0.170313	0.669656	0.625199	TraesCS3A02G206600/TraesCS7A02G259200/TraesCS1B02G438800	3	BP
GO:0010586	miRNA metabolic process	3/2398	64/107890	0.170313	0.669656	0.625199	TraesCS6B02G411500/TraesCS6B02G466700/TraesCS6D02G235900	3	BP
GO:0046049	UMP metabolic process	3/2398	64/107890	0.170313	0.669656	0.625199	TraesCS3A02G206600/TraesCS7A02G259200/TraesCS1B02G438800	3	BP
GO:0002238	response to molecule of fungal origin	5/2398	132/107890	0.171656	0.669656	0.625199	TraesCS6B02G344000/TraesCS5D02G104200/TraesCS7A02G264400/TraesCS6D02G254400/TraesCS2B02G130500	5	BP
GO:0007091	metaphase/anaphase transition of mitotic cell cycle	5/2398	132/107890	0.171656	0.669656	0.625199	TraesCS6B02G236700/TraesCS6B02G377000/TraesCS6B02G407600/TraesCS6D02G354500/TraesCS7A02G155100	5	BP
GO:0010965	regulation of mitotic sister chromatid separation	5/2398	132/107890	0.171656	0.669656	0.625199	TraesCS6B02G236700/TraesCS6B02G377000/TraesCS6B02G407600/TraesCS6D02G354500/TraesCS7A02G155100	5	BP
GO:0030433	ubiquitin-dependent ERAD pathway	5/2398	132/107890	0.171656	0.669656	0.625199	TraesCS6B02G376500/TraesCS6B02G341600/TraesCS6B02G339600/TraesCS6D02G187100/TraesCS7A02G274800	5	BP
GO:0044784	metaphase/anaphase transition of cell cycle	5/2398	132/107890	0.171656	0.669656	0.625199	TraesCS6B02G236700/TraesCS6B02G377000/TraesCS6B02G407600/TraesCS6D02G354500/TraesCS7A02G155100	5	BP
GO:0051306	mitotic sister chromatid separation	5/2398	132/107890	0.171656	0.669656	0.625199	TraesCS6B02G236700/TraesCS6B02G377000/TraesCS6B02G407600/TraesCS6D02G354500/TraesCS7A02G155100	5	BP
GO:0080022	primary root development	5/2398	132/107890	0.171656	0.669656	0.625199	TraesCS5B02G158800/TraesCS6B02G345800/TraesCS6B02G452500/TraesCS6B02G452700/TraesCS6D02G391200	5	BP
GO:1905818	regulation of chromosome separation	5/2398	132/107890	0.171656	0.669656	0.625199	TraesCS6B02G236700/TraesCS6B02G377000/TraesCS6B02G407600/TraesCS6D02G354500/TraesCS7A02G155100	5	BP
GO:0007548	sex differentiation	6/2398	168/107890	0.172583	0.669656	0.625199	TraesCS6B02G421000/TraesCS4D02G128200/TraesCS6B02G225700/TraesCS3A02G333200/TraesCS2B02G594400/TraesCS6D02G366500	6	BP
GO:0010389	regulation of G2/M transition of mitotic cell cycle	9/2398	280/107890	0.174182	0.669656	0.625199	TraesCS5B02G156900/TraesCS6B02G344300/TraesCS6B02G356900/TraesCS6B02G341400/TraesCS6B02G462700/TraesCS6B02G393100/TraesCS4D02G123200/TraesCS7D02G312700/TraesCS6D02G214400	9	BP
GO:0006977	DNA damage response, signal transduction by p53 class mediator resulting in cell cycle arrest	2/2398	34/107890	0.174363	0.669656	0.625199	TraesCS6B02G356400/TraesCS7B02G321900	2	BP
GO:0007411	axon guidance	2/2398	34/107890	0.174363	0.669656	0.625199	TraesCS5B02G159100/TraesCS6B02G377200	2	BP
GO:0010138	pyrimidine ribonucleotide salvage	2/2398	34/107890	0.174363	0.669656	0.625199	TraesCS7A02G259200/TraesCS1B02G438800	2	BP
GO:0010338	leaf formation	2/2398	34/107890	0.174363	0.669656	0.625199	TraesCS6B02G337300/TraesCS7B02G175400	2	BP
GO:0016123	xanthophyll biosynthetic process	2/2398	34/107890	0.174363	0.669656	0.625199	TraesCS3A02G208800/TraesCS6B02G432200	2	BP
GO:0032262	pyrimidine nucleotide salvage	2/2398	34/107890	0.174363	0.669656	0.625199	TraesCS7A02G259200/TraesCS1B02G438800	2	BP
GO:0044206	UMP salvage	2/2398	34/107890	0.174363	0.669656	0.625199	TraesCS7A02G259200/TraesCS1B02G438800	2	BP
GO:0061512	protein localization to cilium	2/2398	34/107890	0.174363	0.669656	0.625199	TraesCS6B02G461200/TraesCS6D02G252800	2	BP
GO:0072395	signal transduction involved in cell cycle checkpoint	2/2398	34/107890	0.174363	0.669656	0.625199	TraesCS6B02G356400/TraesCS7B02G321900	2	BP
GO:0072401	signal transduction involved in DNA integrity checkpoint	2/2398	34/107890	0.174363	0.669656	0.625199	TraesCS6B02G356400/TraesCS7B02G321900	2	BP
GO:0072413	signal transduction involved in mitotic cell cycle checkpoint	2/2398	34/107890	0.174363	0.669656	0.625199	TraesCS6B02G356400/TraesCS7B02G321900	2	BP
GO:0072422	signal transduction involved in DNA damage checkpoint	2/2398	34/107890	0.174363	0.669656	0.625199	TraesCS6B02G356400/TraesCS7B02G321900	2	BP
GO:0072431	signal transduction involved in mitotic G1 DNA damage checkpoint	2/2398	34/107890	0.174363	0.669656	0.625199	TraesCS6B02G356400/TraesCS7B02G321900	2	BP
GO:0090358	positive regulation of tryptophan metabolic process	2/2398	34/107890	0.174363	0.669656	0.625199	TraesCS6D02G251700/TraesCS5B02G219500	2	BP
GO:1902400	intracellular signal transduction involved in G1 DNA damage checkpoint	2/2398	34/107890	0.174363	0.669656	0.625199	TraesCS6B02G356400/TraesCS7B02G321900	2	BP
GO:1902402	signal transduction involved in mitotic DNA damage checkpoint	2/2398	34/107890	0.174363	0.669656	0.625199	TraesCS6B02G356400/TraesCS7B02G321900	2	BP
GO:1902403	signal transduction involved in mitotic DNA integrity checkpoint	2/2398	34/107890	0.174363	0.669656	0.625199	TraesCS6B02G356400/TraesCS7B02G321900	2	BP
GO:0009960	endosperm development	4/2398	98/107890	0.174478	0.669656	0.625199	TraesCS6B02G455400/TraesCS6B02G356900/TraesCS6B02G335200/TraesCS6B02G418600	4	BP
GO:0007164	establishment of tissue polarity	3/2398	65/107890	0.175807	0.671588	0.627003	TraesCS6B02G451200/TraesCS4D02G108800/TraesCS6D02G390100	3	BP
GO:0009173	pyrimidine ribonucleoside monophosphate metabolic process	3/2398	65/107890	0.175807	0.671588	0.627003	TraesCS3A02G206600/TraesCS7A02G259200/TraesCS1B02G438800	3	BP
GO:0043967	histone H4 acetylation	3/2398	65/107890	0.175807	0.671588	0.627003	TraesCS6D02G232000/TraesCS4A02G372200/TraesCS7A02G074600	3	BP
GO:1902749	regulation of cell cycle G2/M phase transition	9/2398	281/107890	0.176664	0.673806	0.629073	TraesCS5B02G156900/TraesCS6B02G344300/TraesCS6B02G356900/TraesCS6B02G341400/TraesCS6B02G462700/TraesCS6B02G393100/TraesCS4D02G123200/TraesCS7D02G312700/TraesCS6D02G214400	9	BP
GO:0001666	response to hypoxia	12/2398	397/107890	0.177577	0.676234	0.63134	TraesCS6B02G450700/TraesCS6B02G430100/TraesCS4B02G175100/TraesCS6B02G336400/TraesCS6B02G411500/TraesCS3D02G183500/TraesCS4D02G103300/TraesCS6D02G254700/TraesCS4A02G140000/TraesCS4B02G167500/TraesCS1D02G376300/TraesCS3B02G119800	12	BP
GO:0010074	maintenance of meristem identity	8/2398	244/107890	0.178763	0.677679	0.632689	TraesCS6B02G343900/TraesCS6D02G251300/TraesCS1A02G199900/TraesCS3A02G432900/TraesCS3D02G427900/TraesCS3A02G434900/TraesCS7B02G158900/TraesCS7B02G080300	8	BP
GO:0019362	pyridine nucleotide metabolic process	4/2398	99/107890	0.178866	0.677679	0.632689	TraesCS7B02G175800/TraesCS2B02G230300/TraesCS2D02G212500/TraesCS6D02G370600	4	BP
GO:0042362	fat-soluble vitamin biosynthetic process	4/2398	99/107890	0.178866	0.677679	0.632689	TraesCS6B02G336300/TraesCS6B02G369300/TraesCS6D02G219600/TraesCS1A02G282500	4	BP
GO:0032507	maintenance of protein location in cell	5/2398	134/107890	0.179067	0.677679	0.632689	TraesCS5B02G155000/TraesCS6B02G224600/TraesCS6B02G417700/TraesCS6D02G182900/TraesCS7A02G271400	5	BP
GO:1900865	chloroplast RNA modification	3/2398	66/107890	0.18135	0.685256	0.639763	TraesCS6B02G344700/TraesCS6D02G294000/TraesCS7A02G265000	3	BP
GO:0007098	centrosome cycle	2/2398	35/107890	0.182364	0.685346	0.639848	TraesCS5B02G156500/TraesCS7B02G176600	2	BP
GO:0044764	multi-organism cellular process	10/2398	322/107890	0.183261	0.685346	0.639848	TraesCS3A02G211000/TraesCS4A02G158000/TraesCS6B02G419000/TraesCS6B02G419400/TraesCS7B02G261800/TraesCS6B02G413400/TraesCS7A02G414500/TraesCS5B02G116400/TraesCS4A02G372200/TraesCS7A02G074600	10	BP
GO:0042692	muscle cell differentiation	5/2398	136/107890	0.186595	0.685346	0.639848	TraesCS5B02G156800/TraesCS6B02G452800/TraesCS4D02G126400/TraesCS3D02G166900/TraesCS7A02G262700	5	BP
GO:0010076	maintenance of floral meristem identity	3/2398	67/107890	0.186939	0.685346	0.639848	TraesCS6B02G343900/TraesCS3A02G434900/TraesCS7B02G080300	3	BP
GO:0015700	arsenite transport	3/2398	67/107890	0.186939	0.685346	0.639848	TraesCS6B02G336000/TraesCSU02G041600/TraesCS7A02G215700	3	BP
GO:0016139	glycoside catabolic process	4/2398	101/107890	0.187752	0.685346	0.639848	TraesCS5B02G155400/TraesCS5B02G155600/TraesCS6D02G215400/TraesCS6D02G199600	4	BP
GO:0031122	cytoplasmic microtubule organization	4/2398	101/107890	0.187752	0.685346	0.639848	TraesCS4B02G173200/TraesCS6B02G226200/TraesCS3D02G164500/TraesCS7A02G213500	4	BP
GO:0072525	pyridine-containing compound biosynthetic process	4/2398	101/107890	0.187752	0.685346	0.639848	TraesCS4D02G133600/TraesCS7B02G175800/TraesCS6D02G215500/TraesCS6D02G370600	4	BP
GO:0006527	arginine catabolic process	2/2398	36/107890	0.190417	0.685346	0.639848	TraesCSU02G047800/TraesCS6D02G252300	2	BP
GO:0007254	JNK cascade	2/2398	36/107890	0.190417	0.685346	0.639848	TraesCS7A02G092700/TraesCS6D02G276500	2	BP
GO:0032106	positive regulation of response to extracellular stimulus	2/2398	36/107890	0.190417	0.685346	0.639848	TraesCS3A02G205600/TraesCS6B02G403400	2	BP
GO:0032109	positive regulation of response to nutrient levels	2/2398	36/107890	0.190417	0.685346	0.639848	TraesCS3A02G205600/TraesCS6B02G403400	2	BP
GO:0045580	regulation of T cell differentiation	2/2398	36/107890	0.190417	0.685346	0.639848	TraesCS4B02G071600/TraesCS5D02G482600	2	BP
GO:0051403	stress-activated MAPK cascade	2/2398	36/107890	0.190417	0.685346	0.639848	TraesCS7A02G092700/TraesCS6D02G276500	2	BP
GO:0090355	positive regulation of auxin metabolic process	2/2398	36/107890	0.190417	0.685346	0.639848	TraesCS6D02G251700/TraesCS5B02G219500	2	BP
GO:0090357	regulation of tryptophan metabolic process	2/2398	36/107890	0.190417	0.685346	0.639848	TraesCS6D02G251700/TraesCS5B02G219500	2	BP
GO:0043406	positive regulation of MAP kinase activity	7/2398	211/107890	0.19181	0.685346	0.639848	TraesCS5B02G154600/TraesCS6B02G352700/TraesCS6B02G379500/TraesCS6B02G358800/TraesCS6D02G328800/TraesCS2D02G462000/TraesCS2B02G251700	7	BP
GO:0048534	hematopoietic or lymphoid organ development	8/2398	249/107890	0.192494	0.685346	0.639848	TraesCS4D02G145700/TraesCS6B02G387300/TraesCS6B02G366400/TraesCS6B02G350800/TraesCS3D02G166200/TraesCS4B02G071600/TraesCS5D02G482600/TraesCS1B02G420000	8	BP
GO:0070726	cell wall assembly	3/2398	68/107890	0.192572	0.685346	0.639848	TraesCS5B02G159100/TraesCS6B02G418400/TraesCS2D02G182400	3	BP
GO:0080188	gene silencing by RNA-directed DNA methylation	3/2398	68/107890	0.192572	0.685346	0.639848	TraesCS4D02G116000/TraesCS3D02G165900/TraesCS4B02G118300	3	BP
GO:0140458	pre-transcriptional gene silencing by RNA	3/2398	68/107890	0.192572	0.685346	0.639848	TraesCS4D02G116000/TraesCS3D02G165900/TraesCS4B02G118300	3	BP
GO:0007018	microtubule-based movement	12/2398	405/107890	0.194591	0.685346	0.639848	TraesCS5B02G156500/TraesCS5B02G159100/TraesCS6B02G365300/TraesCS6B02G417400/TraesCS6B02G466400/TraesCS6B02G415600/TraesCS6B02G461200/TraesCS7A02G270800/TraesCS6D02G365200/TraesCS6D02G255600/TraesCS6B02G139400/TraesCS3D02G038700	12	BP
GO:0030148	sphingolipid biosynthetic process	7/2398	212/107890	0.19486	0.685346	0.639848	TraesCS6B02G241000/TraesCS6B02G335400/TraesCS3A02G207900/TraesCS7A02G255400/TraesCS3D02G057400/TraesCS7D02G452600/TraesCS3A02G238600	7	BP
GO:0051783	regulation of nuclear division	8/2398	250/107890	0.195292	0.685346	0.639848	TraesCS6B02G236700/TraesCS6B02G225400/TraesCS6B02G377000/TraesCS7B02G115400/TraesCS6B02G407600/TraesCS7A02G208200/TraesCS6D02G354500/TraesCS7A02G155100	8	BP
GO:0006825	copper ion transport	5/2398	139/107890	0.198096	0.685346	0.639848	TraesCS7A02G420000/TraesCS7A02G419500/TraesCS2B02G429200/TraesCS6B02G388500/TraesCS6D02G338400	5	BP
GO:0030641	regulation of cellular pH	3/2398	69/107890	0.198247	0.685346	0.639848	TraesCS3A02G210400/TraesCS4D02G147600/TraesCS7A02G242300	3	BP
GO:0046620	regulation of organ growth	3/2398	69/107890	0.198247	0.685346	0.639848	TraesCS6B02G418600/TraesCS5B02G313800/TraesCS7B02G171300	3	BP
GO:0051453	regulation of intracellular pH	3/2398	69/107890	0.198247	0.685346	0.639848	TraesCS3A02G210400/TraesCS4D02G147600/TraesCS7A02G242300	3	BP
GO:0019985	translesion synthesis	2/2398	37/107890	0.198516	0.685346	0.639848	TraesCS6B02G411100/TraesCS3B02G289300	2	BP
GO:0030217	T cell differentiation	2/2398	37/107890	0.198516	0.685346	0.639848	TraesCS4B02G071600/TraesCS5D02G482600	2	BP
GO:0040017	positive regulation of locomotion	2/2398	37/107890	0.198516	0.685346	0.639848	TraesCS6B02G396200/TraesCS6D02G345900	2	BP
GO:0043433	negative regulation of DNA-binding transcription factor activity	2/2398	37/107890	0.198516	0.685346	0.639848	TraesCS6B02G462100/TraesCS6B02G447600	2	BP
GO:0048592	eye morphogenesis	2/2398	37/107890	0.198516	0.685346	0.639848	TraesCS6B02G377200/TraesCS6B02G335200	2	BP
GO:0050808	synapse organization	2/2398	37/107890	0.198516	0.685346	0.639848	TraesCS6B02G377200/TraesCS4D02G126400	2	BP
GO:0051216	cartilage development	2/2398	37/107890	0.198516	0.685346	0.639848	TraesCS4D02G126400/TraesCS3B02G162400	2	BP
GO:0061448	connective tissue development	2/2398	37/107890	0.198516	0.685346	0.639848	TraesCS4D02G126400/TraesCS3B02G162400	2	BP
GO:0006555	methionine metabolic process	14/2398	487/107890	0.200051	0.685346	0.639848	TraesCS5B02G159100/TraesCS6B02G235400/TraesCS5B02G158800/TraesCS6B02G345800/TraesCS6B02G404900/TraesCS6B02G432800/TraesCS6B02G467000/TraesCS7A02G209600/TraesCS6D02G378300/TraesCS7A02G211600/TraesCS6D02G198300/TraesCS6D02G216000/TraesCS5B02G445200/TraesCS2A02G396400	14	BP
GO:0010050	vegetative phase change	8/2398	252/107890	0.200937	0.685346	0.639848	TraesCS5B02G157800/TraesCS6B02G235400/TraesCS6B02G343800/TraesCS3D02G162700/TraesCS6B02G466700/TraesCS7A02G265200/TraesCS7A02G265300/TraesCS6D02G235900	8	BP
GO:0000913	preprophase band assembly	1/2398	10/107890	0.201308	0.685346	0.639848	TraesCS5B02G155000	1	BP
GO:0000957	mitochondrial RNA catabolic process	1/2398	10/107890	0.201308	0.685346	0.639848	TraesCS6B02G253600	1	BP
GO:0006428	isoleucyl-tRNA aminoacylation	1/2398	10/107890	0.201308	0.685346	0.639848	TraesCS6B02G367200	1	BP
GO:0006651	diacylglycerol biosynthetic process	1/2398	10/107890	0.201308	0.685346	0.639848	TraesCS6D02G252100	1	BP
GO:0007259	receptor signaling pathway via JAK-STAT	1/2398	10/107890	0.201308	0.685346	0.639848	TraesCS6B02G350800	1	BP
GO:0007270	neuron-neuron synaptic transmission	1/2398	10/107890	0.201308	0.685346	0.639848	TraesCS6D02G349100	1	BP
GO:0010352	lithium ion export across the plasma membrane	1/2398	10/107890	0.201308	0.685346	0.639848	TraesCS2D02G135600	1	BP
GO:0015794	glycerol-3-phosphate transmembrane transport	1/2398	10/107890	0.201308	0.685346	0.639848	TraesCS2B02G430000	1	BP
GO:0017198	N-terminal peptidyl-serine acetylation	1/2398	10/107890	0.201308	0.685346	0.639848	TraesCS6B02G412200	1	BP
GO:0018002	N-terminal peptidyl-glutamic acid acetylation	1/2398	10/107890	0.201308	0.685346	0.639848	TraesCS6B02G412200	1	BP
GO:0030920	peptidyl-serine acetylation	1/2398	10/107890	0.201308	0.685346	0.639848	TraesCS6B02G412200	1	BP
GO:0031054	pre-miRNA processing	1/2398	10/107890	0.201308	0.685346	0.639848	TraesCS4B02G118400	1	BP
GO:0031117	positive regulation of microtubule depolymerization	1/2398	10/107890	0.201308	0.685346	0.639848	TraesCS3D02G164500	1	BP
GO:0031440	regulation of mRNA 3'-end processing	1/2398	10/107890	0.201308	0.685346	0.639848	TraesCS4B02G204800	1	BP
GO:0032400	melanosome localization	1/2398	10/107890	0.201308	0.685346	0.639848	TraesCS6B02G387300	1	BP
GO:0032526	response to retinoic acid	1/2398	10/107890	0.201308	0.685346	0.639848	TraesCS6B02G345700	1	BP
GO:0033002	muscle cell proliferation	1/2398	10/107890	0.201308	0.685346	0.639848	TraesCS6B02G405200	1	BP
GO:0034433	steroid esterification	1/2398	10/107890	0.201308	0.685346	0.639848	TraesCS6B02G330300	1	BP
GO:0034434	sterol esterification	1/2398	10/107890	0.201308	0.685346	0.639848	TraesCS6B02G330300	1	BP
GO:0035987	endodermal cell differentiation	1/2398	10/107890	0.201308	0.685346	0.639848	TraesCS6B02G350800	1	BP
GO:0040025	vulval development	1/2398	10/107890	0.201308	0.685346	0.639848	TraesCS3D02G163900	1	BP
GO:0040027	negative regulation of vulval development	1/2398	10/107890	0.201308	0.685346	0.639848	TraesCS3D02G163900	1	BP
GO:0040028	regulation of vulval development	1/2398	10/107890	0.201308	0.685346	0.639848	TraesCS3D02G163900	1	BP
GO:0042051	compound eye photoreceptor development	1/2398	10/107890	0.201308	0.685346	0.639848	TraesCS6B02G377200	1	BP
GO:0042779	tRNA 3'-trailer cleavage	1/2398	10/107890	0.201308	0.685346	0.639848	TraesCS3D02G163900	1	BP
GO:0043276	anoikis	1/2398	10/107890	0.201308	0.685346	0.639848	TraesCS6B02G417700	1	BP
GO:0048704	embryonic skeletal system morphogenesis	1/2398	10/107890	0.201308	0.685346	0.639848	TraesCS4D02G126400	1	BP
GO:0050732	negative regulation of peptidyl-tyrosine phosphorylation	1/2398	10/107890	0.201308	0.685346	0.639848	TraesCS6B02G386600	1	BP
GO:0051875	pigment granule localization	1/2398	10/107890	0.201308	0.685346	0.639848	TraesCS6B02G387300	1	BP
GO:0061064	negative regulation of nematode larval development	1/2398	10/107890	0.201308	0.685346	0.639848	TraesCS3D02G163900	1	BP
GO:0097696	receptor signaling pathway via STAT	1/2398	10/107890	0.201308	0.685346	0.639848	TraesCS6B02G350800	1	BP
GO:1990481	mRNA pseudouridine synthesis	1/2398	10/107890	0.201308	0.685346	0.639848	TraesCS6D02G234300	1	BP
GO:2000209	regulation of anoikis	1/2398	10/107890	0.201308	0.685346	0.639848	TraesCS6B02G417700	1	BP
GO:0010072	primary shoot apical meristem specification	6/2398	177/107890	0.202656	0.688445	0.642741	TraesCS6B02G223700/TraesCS6B02G356900/TraesCS6B02G412000/TraesCS3A02G210100/TraesCS6B02G466700/TraesCS6D02G235900	6	BP
GO:0007219	Notch signaling pathway	3/2398	70/107890	0.203961	0.688445	0.642741	TraesCS6B02G345700/TraesCS6D02G254700/TraesCS7A02G262700	3	BP
GO:0032875	regulation of DNA endoreduplication	3/2398	70/107890	0.203961	0.688445	0.642741	TraesCS6B02G341900/TraesCS6B02G407600/TraesCS6D02G354500	3	BP
GO:0018108	peptidyl-tyrosine phosphorylation	9/2398	292/107890	0.204978	0.688445	0.642741	TraesCS6B02G386600/TraesCS6B02G451000/TraesCS2B02G429800/TraesCS6B02G439800/TraesCS2B02G429900/TraesCS6D02G383800/TraesCS7A02G267400/TraesCS4B02G121600/TraesCS6A02G037600	9	BP
GO:0051225	spindle assembly	12/2398	410/107890	0.205586	0.688445	0.642741	TraesCS5B02G156500/TraesCS6B02G356900/TraesCS6B02G447600/TraesCS6B02G451000/TraesCS2B02G429800/TraesCS2B02G429900/TraesCS3D02G516100/TraesCS7D02G078500/TraesCS4B02G121600/TraesCS7D02G323200/TraesCS7A02G030400/TraesCS6A02G037600	12	BP
GO:0033047	regulation of mitotic sister chromatid segregation	5/2398	141/107890	0.205895	0.688445	0.642741	TraesCS6B02G236700/TraesCS6B02G377000/TraesCS6B02G407600/TraesCS6D02G354500/TraesCS7A02G155100	5	BP
GO:0009086	methionine biosynthetic process	13/2398	450/107890	0.206075	0.688445	0.642741	TraesCS5B02G159100/TraesCS6B02G235400/TraesCS5B02G158800/TraesCS6B02G345800/TraesCS6B02G404900/TraesCS6B02G432800/TraesCS6B02G467000/TraesCS7A02G209600/TraesCS6D02G378300/TraesCS7A02G211600/TraesCS6D02G198300/TraesCS6D02G216000/TraesCS5B02G445200	13	BP
GO:0008285	negative regulation of cell population proliferation	6/2398	178/107890	0.20611	0.688445	0.642741	TraesCS3A02G209700/TraesCS6B02G351700/TraesCS7B02G114400/TraesCS7D02G522100/TraesCS7A02G207400/TraesCS2D02G597400	6	BP
GO:0001889	liver development	2/2398	38/107890	0.206655	0.688445	0.642741	TraesCS6D02G213600/TraesCS3B02G162400	2	BP
GO:0009435	NAD biosynthetic process	2/2398	38/107890	0.206655	0.688445	0.642741	TraesCS7B02G175800/TraesCS6D02G370600	2	BP
GO:0030330	DNA damage response, signal transduction by p53 class mediator	2/2398	38/107890	0.206655	0.688445	0.642741	TraesCS6B02G356400/TraesCS7B02G321900	2	BP
GO:0031670	cellular response to nutrient	2/2398	38/107890	0.206655	0.688445	0.642741	TraesCS6B02G345700/TraesCS6B02G224100	2	BP
GO:0043618	regulation of transcription from RNA polymerase II promoter in response to stress	2/2398	38/107890	0.206655	0.688445	0.642741	TraesCS6B02G398500/TraesCS6D02G254700	2	BP
GO:0051013	microtubule severing	2/2398	38/107890	0.206655	0.688445	0.642741	TraesCS6B02G460300/TraesCS6D02G395000	2	BP
GO:0061008	hepaticobiliary system development	2/2398	38/107890	0.206655	0.688445	0.642741	TraesCS6D02G213600/TraesCS3B02G162400	2	BP
GO:0018212	peptidyl-tyrosine modification	9/2398	293/107890	0.20764	0.688445	0.642741	TraesCS6B02G386600/TraesCS6B02G451000/TraesCS2B02G429800/TraesCS6B02G439800/TraesCS2B02G429900/TraesCS6D02G383800/TraesCS7A02G267400/TraesCS4B02G121600/TraesCS6A02G037600	9	BP
GO:0006814	sodium ion transport	6/2398	179/107890	0.209584	0.688445	0.642741	TraesCS4D02G146900/TraesCS4D02G147600/TraesCS2B02G451700/TraesCS7A02G285000/TraesCS7A02G242300/TraesCS2D02G135600	6	BP
GO:0042558	pteridine-containing compound metabolic process	6/2398	179/107890	0.209584	0.688445	0.642741	TraesCS5D02G283600/TraesCS6B02G230200/TraesCS5A02G276200/TraesCS3D02G167700/TraesCS6B02G348200/TraesCS7A02G276800	6	BP
GO:0030587	sorocarp development	3/2398	71/107890	0.209713	0.688445	0.642741	TraesCS3A02G211000/TraesCS6B02G403400/TraesCS6D02G373500	3	BP
GO:0090702	non-reproductive fruiting body development	3/2398	71/107890	0.209713	0.688445	0.642741	TraesCS3A02G211000/TraesCS6B02G403400/TraesCS6D02G373500	3	BP
GO:0099120	socially cooperative development	3/2398	71/107890	0.209713	0.688445	0.642741	TraesCS3A02G211000/TraesCS6B02G403400/TraesCS6D02G373500	3	BP
GO:0046578	regulation of Ras protein signal transduction	7/2398	217/107890	0.21039	0.688445	0.642741	TraesCS6B02G456300/TraesCS6B02G377200/TraesCS6B02G335200/TraesCS6B02G415900/TraesCS6B02G228600/TraesCS4B02G175500/TraesCS6D02G256100	7	BP
GO:0010565	regulation of cellular ketone metabolic process	11/2398	374/107890	0.21396	0.688445	0.642741	TraesCS5B02G153300/TraesCS6B02G234200/TraesCS4B02G120800/TraesCS6B02G411500/TraesCS6B02G385200/TraesCS6B02G226200/TraesCS7A02G212000/TraesCS6D02G251700/TraesCS7B02G321900/TraesCS5B02G142100/TraesCS5B02G219500	11	BP
GO:0016103	diterpenoid catabolic process	2/2398	39/107890	0.214828	0.688445	0.642741	TraesCS4D02G121000/TraesCS1A02G392500	2	BP
GO:0031571	mitotic G1 DNA damage checkpoint	2/2398	39/107890	0.214828	0.688445	0.642741	TraesCS6B02G356400/TraesCS7B02G321900	2	BP
GO:0044783	G1 DNA damage checkpoint	2/2398	39/107890	0.214828	0.688445	0.642741	TraesCS6B02G356400/TraesCS7B02G321900	2	BP
GO:0044819	mitotic G1/S transition checkpoint	2/2398	39/107890	0.214828	0.688445	0.642741	TraesCS6B02G356400/TraesCS7B02G321900	2	BP
GO:0045487	gibberellin catabolic process	2/2398	39/107890	0.214828	0.688445	0.642741	TraesCS4D02G121000/TraesCS1A02G392500	2	BP
GO:0045824	negative regulation of innate immune response	2/2398	39/107890	0.214828	0.688445	0.642741	TraesCS5B02G153300/TraesCS6D02G196000	2	BP
GO:0072595	maintenance of protein localization in organelle	2/2398	39/107890	0.214828	0.688445	0.642741	TraesCS6B02G417700/TraesCS7A02G271400	2	BP
GO:1902807	negative regulation of cell cycle G1/S phase transition	2/2398	39/107890	0.214828	0.688445	0.642741	TraesCS6B02G356400/TraesCS7B02G321900	2	BP
GO:2000134	negative regulation of G1/S transition of mitotic cell cycle	2/2398	39/107890	0.214828	0.688445	0.642741	TraesCS6B02G356400/TraesCS7B02G321900	2	BP
GO:0009306	protein secretion	4/2398	107/107890	0.215199	0.688445	0.642741	TraesCS5B02G157500/TraesCS6B02G344100/TraesCS6B02G396200/TraesCS6D02G345900	4	BP
GO:0035592	establishment of protein localization to extracellular region	4/2398	107/107890	0.215199	0.688445	0.642741	TraesCS5B02G157500/TraesCS6B02G344100/TraesCS6B02G396200/TraesCS6D02G345900	4	BP
GO:0071692	protein localization to extracellular region	4/2398	107/107890	0.215199	0.688445	0.642741	TraesCS5B02G157500/TraesCS6B02G344100/TraesCS6B02G396200/TraesCS6D02G345900	4	BP
GO:0006474	N-terminal protein amino acid acetylation	3/2398	72/107890	0.2155	0.688445	0.642741	TraesCS6B02G412200/TraesCS7D02G324600/TraesCS6D02G249600	3	BP
GO:0006949	syncytium formation	3/2398	72/107890	0.2155	0.688445	0.642741	TraesCS6B02G336500/TraesCS6B02G427000/TraesCS4D02G108800	3	BP
GO:0062013	positive regulation of small molecule metabolic process	3/2398	72/107890	0.2155	0.688445	0.642741	TraesCS6D02G251700/TraesCS5B02G142100/TraesCS5B02G219500	3	BP
GO:0009631	cold acclimation	6/2398	181/107890	0.216595	0.688445	0.642741	TraesCS6B02G379500/TraesCS6B02G362800/TraesCS6B02G462300/TraesCS6D02G328800/TraesCS6D02G234700/TraesCS6D02G237800	6	BP
GO:0031349	positive regulation of defense response	6/2398	181/107890	0.216595	0.688445	0.642741	TraesCS6B02G235200/TraesCS4D02G121300/TraesCS2B02G309000/TraesCS5A02G027100/TraesCS2B02G210600/TraesCS5B02G491800	6	BP
GO:0000083	regulation of transcription involved in G1/S transition of mitotic cell cycle	1/2398	11/107890	0.219062	0.688445	0.642741	TraesCS4D02G123200	1	BP
GO:0006148	inosine catabolic process	1/2398	11/107890	0.219062	0.688445	0.642741	TraesCS7B02G176500	1	BP
GO:0007063	regulation of sister chromatid cohesion	1/2398	11/107890	0.219062	0.688445	0.642741	TraesCS6B02G356900	1	BP
GO:0010425	DNA methylation on cytosine within a CNG sequence	1/2398	11/107890	0.219062	0.688445	0.642741	TraesCS6B02G419000	1	BP
GO:0016480	negative regulation of transcription by RNA polymerase III	1/2398	11/107890	0.219062	0.688445	0.642741	TraesCS4D02G136700	1	BP
GO:0017196	N-terminal peptidyl-methionine acetylation	1/2398	11/107890	0.219062	0.688445	0.642741	TraesCS6D02G249600	1	BP
GO:0018200	peptidyl-glutamic acid modification	1/2398	11/107890	0.219062	0.688445	0.642741	TraesCS6B02G412200	1	BP
GO:0042791	5S class rRNA transcription by RNA polymerase III	1/2398	11/107890	0.219062	0.688445	0.642741	TraesCS6D02G213900	1	BP
GO:0051881	regulation of mitochondrial membrane potential	1/2398	11/107890	0.219062	0.688445	0.642741	TraesCS6B02G343800	1	BP
GO:0061062	regulation of nematode larval development	1/2398	11/107890	0.219062	0.688445	0.642741	TraesCS3D02G163900	1	BP
GO:1901881	positive regulation of protein depolymerization	1/2398	11/107890	0.219062	0.688445	0.642741	TraesCS3D02G164500	1	BP
GO:1901976	regulation of cell cycle checkpoint	1/2398	11/107890	0.219062	0.688445	0.642741	TraesCS6B02G236700	1	BP
GO:1902969	mitotic DNA replication	1/2398	11/107890	0.219062	0.688445	0.642741	TraesCS4D02G123200	1	BP
GO:0010192	mucilage biosynthetic process	4/2398	108/107890	0.219878	0.688445	0.642741	TraesCS4D02G112900/TraesCS4B02G115200/TraesCS6B02G315100/TraesCS3B02G556500	4	BP
GO:1901568	fatty acid derivative metabolic process	11/2398	377/107890	0.22117	0.688445	0.642741	TraesCS6B02G423900/TraesCS2B02G291100/TraesCS2A02G272900/TraesCS7A02G389300/TraesCS4A02G020500/TraesCS6D02G208500/TraesCS6D02G369400/TraesCS1A02G040900/TraesCS4B02G237600/TraesCS7B02G277800/TraesCS7B02G048100	11	BP
GO:0010119	regulation of stomatal movement	13/2398	457/107890	0.221171	0.688445	0.642741	TraesCS5B02G155200/TraesCS6B02G338000/TraesCS6B02G336500/TraesCS3A02G209200/TraesCS6B02G356400/TraesCS4D02G147600/TraesCS4D02G125800/TraesCS4D02G121300/TraesCS2B02G429200/TraesCS7B02G262200/TraesCS6D02G271900/TraesCS2B02G210600/TraesCS2B02G180000	13	BP
GO:0006760	folic acid-containing compound metabolic process	5/2398	145/107890	0.221785	0.688445	0.642741	TraesCS5D02G283600/TraesCS6B02G230200/TraesCS5A02G276200/TraesCS3D02G167700/TraesCS7A02G276800	5	BP
GO:0016055	Wnt signaling pathway	5/2398	145/107890	0.221785	0.688445	0.642741	TraesCS4D02G145700/TraesCS6B02G350800/TraesCS7A02G419900/TraesCS6B02G326600/TraesCS7A02G226900	5	BP
GO:0050865	regulation of cell activation	5/2398	145/107890	0.221785	0.688445	0.642741	TraesCS4D02G091500/TraesCS6B02G452200/TraesCS4B02G071600/TraesCS2D02G597400/TraesCS5D02G482600	5	BP
GO:0198738	cell-cell signaling by wnt	5/2398	145/107890	0.221785	0.688445	0.642741	TraesCS4D02G145700/TraesCS6B02G350800/TraesCS7A02G419900/TraesCS6B02G326600/TraesCS7A02G226900	5	BP
GO:0045619	regulation of lymphocyte differentiation	2/2398	40/107890	0.22303	0.688445	0.642741	TraesCS4B02G071600/TraesCS5D02G482600	2	BP
GO:0046654	tetrahydrofolate biosynthetic process	2/2398	40/107890	0.22303	0.688445	0.642741	TraesCS3D02G167700/TraesCS7A02G276800	2	BP
GO:0071423	malate transmembrane transport	2/2398	40/107890	0.22303	0.688445	0.642741	TraesCS7A02G220200/TraesCS7A02G285000	2	BP
GO:0097485	neuron projection guidance	2/2398	40/107890	0.22303	0.688445	0.642741	TraesCS5B02G159100/TraesCS6B02G377200	2	BP
GO:1904668	positive regulation of ubiquitin protein ligase activity	2/2398	40/107890	0.22303	0.688445	0.642741	TraesCS6B02G402400/TraesCS6D02G354500	2	BP
GO:0009583	detection of light stimulus	7/2398	221/107890	0.223133	0.688445	0.642741	TraesCS6B02G224100/TraesCS6B02G356400/TraesCS3A02G210100/TraesCS4D02G121300/TraesCS4D02G099200/TraesCS7A02G241300/TraesCS2B02G210600	7	BP
GO:0015780	nucleotide-sugar transmembrane transport	4/2398	109/107890	0.224583	0.688445	0.642741	TraesCS6B02G224000/TraesCS2B02G397500/TraesCS6D02G187100/TraesCS6D02G198300	4	BP
GO:0044786	cell cycle DNA replication	10/2398	339/107890	0.225397	0.688445	0.642741	TraesCS6B02G233700/TraesCS6B02G353100/TraesCS6B02G356900/TraesCS6B02G366400/TraesCS6B02G345300/TraesCS6B02G341900/TraesCS4D02G123200/TraesCS3B02G032900/TraesCS6B02G407600/TraesCS6D02G354500	10	BP
GO:0046520	sphingoid biosynthetic process	5/2398	146/107890	0.225814	0.688445	0.642741	TraesCS6B02G241000/TraesCS6B02G335400/TraesCS7A02G255400/TraesCS7D02G452600/TraesCS3A02G238600	5	BP
GO:0043410	positive regulation of MAPK cascade	7/2398	222/107890	0.226361	0.688445	0.642741	TraesCS5B02G154600/TraesCS6B02G352700/TraesCS6B02G379500/TraesCS6B02G358800/TraesCS6D02G328800/TraesCS2D02G462000/TraesCS2B02G251700	7	BP
GO:0002520	immune system development	8/2398	261/107890	0.227117	0.688445	0.642741	TraesCS4D02G145700/TraesCS6B02G387300/TraesCS6B02G366400/TraesCS6B02G350800/TraesCS3D02G166200/TraesCS4B02G071600/TraesCS5D02G482600/TraesCS1B02G420000	8	BP
GO:0036065	fucosylation	3/2398	74/107890	0.227172	0.688445	0.642741	TraesCS6B02G351700/TraesCS6B02G350900/TraesCS3D02G183500	3	BP
GO:0002164	larval development	10/2398	340/107890	0.227987	0.688445	0.642741	TraesCS6B02G225700/TraesCS3D02G163900/TraesCS4A02G158000/TraesCS6B02G239500/TraesCS6B02G224000/TraesCS6B02G396200/TraesCS6D02G187100/TraesCS6D02G345900/TraesCS5B02G187200/TraesCS4B02G218100	10	BP
GO:0000184	nuclear-transcribed mRNA catabolic process, nonsense-mediated decay	4/2398	110/107890	0.229314	0.688445	0.642741	TraesCS6B02G393700/TraesCS6B02G449100/TraesCS6D02G344400/TraesCS6D02G213600	4	BP
GO:0044247	cellular polysaccharide catabolic process	9/2398	301/107890	0.229426	0.688445	0.642741	TraesCS4B02G173200/TraesCS3D02G167100/TraesCS2D02G220900/TraesCS2A02G215100/TraesCS6B02G362900/TraesCS6B02G342600/TraesCS3A02G366300/TraesCS5B02G132500/TraesCS6D02G311400	9	BP
GO:0071156	regulation of cell cycle arrest	8/2398	262/107890	0.230099	0.688445	0.642741	TraesCS6B02G353100/TraesCS6B02G366400/TraesCS6B02G334400/TraesCS6B02G356400/TraesCS4D02G123200/TraesCS7B02G115400/TraesCS7A02G208200/TraesCS7B02G321900	8	BP
GO:0006591	ornithine metabolic process	2/2398	41/107890	0.231255	0.688445	0.642741	TraesCS6D02G252300/TraesCS6D02G232400	2	BP
GO:0031929	TOR signaling	2/2398	41/107890	0.231255	0.688445	0.642741	TraesCS6B02G405200/TraesCS6B02G241500	2	BP
GO:0035282	segmentation	2/2398	41/107890	0.231255	0.688445	0.642741	TraesCS6B02G405200/TraesCS6B02G350800	2	BP
GO:0042063	gliogenesis	2/2398	41/107890	0.231255	0.688445	0.642741	TraesCS6B02G421000/TraesCS6D02G366500	2	BP
GO:0042822	pyridoxal phosphate metabolic process	2/2398	41/107890	0.231255	0.688445	0.642741	TraesCS4D02G133600/TraesCS6D02G215500	2	BP
GO:0042823	pyridoxal phosphate biosynthetic process	2/2398	41/107890	0.231255	0.688445	0.642741	TraesCS4D02G133600/TraesCS6D02G215500	2	BP
GO:0052543	callose deposition in cell wall	9/2398	302/107890	0.232207	0.688445	0.642741	TraesCS5B02G155400/TraesCS5B02G155600/TraesCS6B02G468200/TraesCS6B02G236600/TraesCS6B02G343900/TraesCS7D02G147700/TraesCS2D02G462000/TraesCS5B02G445200/TraesCS7B02G080300	9	BP
GO:0040035	hermaphrodite genitalia development	3/2398	75/107890	0.233052	0.688445	0.642741	TraesCS4D02G128200/TraesCS6B02G225700/TraesCS3A02G333200	3	BP
GO:0061013	regulation of mRNA catabolic process	3/2398	75/107890	0.233052	0.688445	0.642741	TraesCS5B02G159400/TraesCS7B02G114200/TraesCS4B02G204800	3	BP
GO:1905114	cell surface receptor signaling pathway involved in cell-cell signaling	5/2398	148/107890	0.233937	0.688445	0.642741	TraesCS4D02G145700/TraesCS6B02G350800/TraesCS7A02G419900/TraesCS6B02G326600/TraesCS7A02G226900	5	BP
GO:0002521	leukocyte differentiation	4/2398	111/107890	0.234069	0.688445	0.642741	TraesCS3D02G166200/TraesCS4B02G071600/TraesCS5D02G482600/TraesCS1B02G420000	4	BP
GO:0043650	dicarboxylic acid biosynthetic process	4/2398	111/107890	0.234069	0.688445	0.642741	TraesCS3D02G167700/TraesCS6B02G333600/TraesCS7B02G175800/TraesCS7A02G276800	4	BP
GO:0009835	fruit ripening	6/2398	186/107890	0.234455	0.688445	0.642741	TraesCS6B02G355700/TraesCS6B02G355900/TraesCS6B02G356200/TraesCS6B02G355800/TraesCS6D02G305400/TraesCS2A02G396400	6	BP
GO:0000733	DNA strand renaturation	1/2398	12/107890	0.236421	0.688445	0.642741	TraesCS4D02G133500	1	BP
GO:0006420	arginyl-tRNA aminoacylation	1/2398	12/107890	0.236421	0.688445	0.642741	TraesCS2A02G543800	1	BP
GO:0006434	seryl-tRNA aminoacylation	1/2398	12/107890	0.236421	0.688445	0.642741	TraesCS6B02G365000	1	BP
GO:0006577	amino-acid betaine metabolic process	1/2398	12/107890	0.236421	0.688445	0.642741	TraesCS6B02G408100	1	BP
GO:0006578	amino-acid betaine biosynthetic process	1/2398	12/107890	0.236421	0.688445	0.642741	TraesCS6B02G408100	1	BP
GO:0009093	cysteine catabolic process	1/2398	12/107890	0.236421	0.688445	0.642741	TraesCS6B02G354300	1	BP
GO:0009307	DNA restriction-modification system	1/2398	12/107890	0.236421	0.688445	0.642741	TraesCS3A02G333200	1	BP
GO:0010273	detoxification of copper ion	1/2398	12/107890	0.236421	0.688445	0.642741	TraesCS2B02G429200	1	BP
GO:0010518	positive regulation of phospholipase activity	1/2398	12/107890	0.236421	0.688445	0.642741	TraesCS2D02G597400	1	BP
GO:0010617	circadian regulation of calcium ion oscillation	1/2398	12/107890	0.236421	0.688445	0.642741	TraesCS6B02G224100	1	BP
GO:0015729	oxaloacetate transport	1/2398	12/107890	0.236421	0.688445	0.642741	TraesCS7A02G285000	1	BP
GO:0019285	glycine betaine biosynthetic process from choline	1/2398	12/107890	0.236421	0.688445	0.642741	TraesCS6B02G408100	1	BP
GO:0019373	epoxygenase P450 pathway	1/2398	12/107890	0.236421	0.688445	0.642741	TraesCS4B02G237600	1	BP
GO:0021537	telencephalon development	1/2398	12/107890	0.236421	0.688445	0.642741	TraesCS7A02G262700	1	BP
GO:0031455	glycine betaine metabolic process	1/2398	12/107890	0.236421	0.688445	0.642741	TraesCS6B02G408100	1	BP
GO:0031456	glycine betaine biosynthetic process	1/2398	12/107890	0.236421	0.688445	0.642741	TraesCS6B02G408100	1	BP
GO:0033189	response to vitamin A	1/2398	12/107890	0.236421	0.688445	0.642741	TraesCS6B02G345700	1	BP
GO:0042817	pyridoxal metabolic process	1/2398	12/107890	0.236421	0.688445	0.642741	TraesCS6D02G215500	1	BP
GO:0044355	clearance of foreign intracellular DNA	1/2398	12/107890	0.236421	0.688445	0.642741	TraesCS3A02G333200	1	BP
GO:0048496	maintenance of animal organ identity	1/2398	12/107890	0.236421	0.688445	0.642741	TraesCS1B02G273300	1	BP
GO:0050670	regulation of lymphocyte proliferation	1/2398	12/107890	0.236421	0.688445	0.642741	TraesCS4D02G091500	1	BP
GO:0051354	negative regulation of oxidoreductase activity	1/2398	12/107890	0.236421	0.688445	0.642741	TraesCS6D02G187100	1	BP
GO:0060027	convergent extension involved in gastrulation	1/2398	12/107890	0.236421	0.688445	0.642741	TraesCS6D02G225900	1	BP
GO:0060193	positive regulation of lipase activity	1/2398	12/107890	0.236421	0.688445	0.642741	TraesCS2D02G597400	1	BP
GO:0071222	cellular response to lipopolysaccharide	1/2398	12/107890	0.236421	0.688445	0.642741	TraesCS6B02G350800	1	BP
GO:0071722	detoxification of arsenic-containing substance	1/2398	12/107890	0.236421	0.688445	0.642741	TraesCS6B02G336000	1	BP
GO:0090352	regulation of nitrate assimilation	1/2398	12/107890	0.236421	0.688445	0.642741	TraesCS5B02G153300	1	BP
GO:0090391	granum assembly	1/2398	12/107890	0.236421	0.688445	0.642741	TraesCS3A02G210000	1	BP
GO:0099046	clearance of foreign intracellular nucleic acids	1/2398	12/107890	0.236421	0.688445	0.642741	TraesCS3A02G333200	1	BP
GO:1902884	positive regulation of response to oxidative stress	1/2398	12/107890	0.236421	0.688445	0.642741	TraesCS6B02G371500	1	BP
GO:1903314	regulation of nitrogen cycle metabolic process	1/2398	12/107890	0.236421	0.688445	0.642741	TraesCS5B02G153300	1	BP
GO:0001934	positive regulation of protein phosphorylation	12/2398	424/107890	0.237737	0.688445	0.642741	TraesCS5B02G154600/TraesCS4B02G116000/TraesCS6B02G362300/TraesCS6B02G352700/TraesCS4B02G115800/TraesCS6B02G382700/TraesCS6B02G379500/TraesCS6B02G358800/TraesCS6B02G226200/TraesCS6D02G328800/TraesCS2D02G462000/TraesCS2B02G251700	12	BP
GO:0051703	biological process involved in intraspecies interaction between organisms	5/2398	149/107890	0.238029	0.688445	0.642741	TraesCS3A02G211000/TraesCS6B02G403400/TraesCS6D02G265100/TraesCS7A02G253900/TraesCS6D02G373500	5	BP
GO:0034293	sexual sporulation	11/2398	384/107890	0.238365	0.688445	0.642741	TraesCS6B02G223700/TraesCS3D02G164600/TraesCS6B02G468200/TraesCS6B02G236600/TraesCS6B02G343900/TraesCS3B02G475000/TraesCS7A02G389300/TraesCS4A02G020500/TraesCS7D02G147700/TraesCS4B02G055000/TraesCS7B02G080300	11	BP
GO:0001501	skeletal system development	4/2398	112/107890	0.238849	0.688445	0.642741	TraesCS4D02G091500/TraesCS4D02G126400/TraesCS6D02G232000/TraesCS3B02G162400	4	BP
GO:0006206	pyrimidine nucleobase metabolic process	3/2398	76/107890	0.238959	0.688445	0.642741	TraesCS5B02G154400/TraesCS4D02G145000/TraesCS7A02G259200	3	BP
GO:0009130	pyrimidine nucleoside monophosphate biosynthetic process	3/2398	76/107890	0.238959	0.688445	0.642741	TraesCS3A02G206600/TraesCS7A02G259200/TraesCS1B02G438800	3	BP
GO:0071731	response to nitric oxide	3/2398	76/107890	0.238959	0.688445	0.642741	TraesCS6B02G228900/TraesCS2D02G270300/TraesCS2B02G289900	3	BP
GO:0009229	thiamine diphosphate biosynthetic process	2/2398	42/107890	0.239499	0.688445	0.642741	TraesCS6B02G333700/TraesCS1B02G245400	2	BP
GO:0042357	thiamine diphosphate metabolic process	2/2398	42/107890	0.239499	0.688445	0.642741	TraesCS6B02G333700/TraesCS1B02G245400	2	BP
GO:0071479	cellular response to ionizing radiation	2/2398	42/107890	0.239499	0.688445	0.642741	TraesCS6B02G352000/TraesCS6B02G351800	2	BP
GO:0052386	cell wall thickening	9/2398	305/107890	0.240624	0.688445	0.642741	TraesCS5B02G155400/TraesCS5B02G155600/TraesCS6B02G468200/TraesCS6B02G236600/TraesCS6B02G343900/TraesCS7D02G147700/TraesCS2D02G462000/TraesCS5B02G445200/TraesCS7B02G080300	9	BP
GO:1902533	positive regulation of intracellular signal transduction	9/2398	305/107890	0.240624	0.688445	0.642741	TraesCS5B02G154600/TraesCS6B02G456300/TraesCS6B02G352700/TraesCS6B02G379500/TraesCS6B02G228600/TraesCS6B02G358800/TraesCS6D02G328800/TraesCS2D02G462000/TraesCS2B02G251700	9	BP
GO:0045185	maintenance of protein location	5/2398	150/107890	0.24214	0.688445	0.642741	TraesCS5B02G155000/TraesCS6B02G224600/TraesCS6B02G417700/TraesCS6D02G182900/TraesCS7A02G271400	5	BP
GO:0031503	protein-containing complex localization	12/2398	426/107890	0.242482	0.688445	0.642741	TraesCS6B02G373300/TraesCS6B02G456000/TraesCS6B02G363200/TraesCS6B02G391200/TraesCS6B02G239100/TraesCS6B02G337900/TraesCS6B02G461200/TraesCS6D02G213600/TraesCS6D02G193500/TraesCS6D02G249500/TraesCS3B02G487900/TraesCS6B02G083500	12	BP
GO:0009129	pyrimidine nucleoside monophosphate metabolic process	3/2398	77/107890	0.244891	0.688445	0.642741	TraesCS3A02G206600/TraesCS7A02G259200/TraesCS1B02G438800	3	BP
GO:0007190	activation of adenylate cyclase activity	6/2398	189/107890	0.245383	0.688445	0.642741	TraesCS6B02G229000/TraesCS5D02G104200/TraesCS4B02G173700/TraesCS6B02G452200/TraesCS6B02G451000/TraesCS6B02G354400	6	BP
GO:0015914	phospholipid transport	5/2398	151/107890	0.246271	0.688445	0.642741	TraesCS5B02G314000/TraesCS3B02G475000/TraesCS5D02G319800/TraesCS6D02G262200/TraesCS4B02G055000	5	BP
GO:0036503	ERAD pathway	5/2398	151/107890	0.246271	0.688445	0.642741	TraesCS6B02G376500/TraesCS6B02G341600/TraesCS6B02G339600/TraesCS6D02G187100/TraesCS7A02G274800	5	BP
GO:0007128	meiotic prophase I	2/2398	43/107890	0.247757	0.688445	0.642741	TraesCS3D02G164600/TraesCS7A02G233700	2	BP
GO:0009806	lignan metabolic process	2/2398	43/107890	0.247757	0.688445	0.642741	TraesCS6D02G252600/TraesCS7A02G211400	2	BP
GO:0009807	lignan biosynthetic process	2/2398	43/107890	0.247757	0.688445	0.642741	TraesCS6D02G252600/TraesCS7A02G211400	2	BP
GO:0043523	regulation of neuron apoptotic process	2/2398	43/107890	0.247757	0.688445	0.642741	TraesCS7A02G239200/TraesCS7A02G280600	2	BP
GO:0071158	positive regulation of cell cycle arrest	2/2398	43/107890	0.247757	0.688445	0.642741	TraesCS6B02G356400/TraesCS7B02G321900	2	BP
GO:0072331	signal transduction by p53 class mediator	2/2398	43/107890	0.247757	0.688445	0.642741	TraesCS6B02G356400/TraesCS7B02G321900	2	BP
GO:0110154	RNA decapping	2/2398	43/107890	0.247757	0.688445	0.642741	TraesCS4B02G117300/TraesCS6B02G412000	2	BP
GO:0110156	methylguanosine-cap decapping	2/2398	43/107890	0.247757	0.688445	0.642741	TraesCS4B02G117300/TraesCS6B02G412000	2	BP
GO:1901214	regulation of neuron death	2/2398	43/107890	0.247757	0.688445	0.642741	TraesCS7A02G239200/TraesCS7A02G280600	2	BP
GO:1902105	regulation of leukocyte differentiation	2/2398	43/107890	0.247757	0.688445	0.642741	TraesCS4B02G071600/TraesCS5D02G482600	2	BP
GO:2001246	negative regulation of phosphatidylcholine biosynthetic process	2/2398	43/107890	0.247757	0.688445	0.642741	TraesCS3B02G475000/TraesCS4B02G055000	2	BP
GO:0000082	G1/S transition of mitotic cell cycle	4/2398	114/107890	0.248473	0.688445	0.642741	TraesCS6B02G366400/TraesCS6B02G356400/TraesCS4D02G123200/TraesCS7B02G321900	4	BP
GO:0042793	plastid transcription	7/2398	229/107890	0.249382	0.688445	0.642741	TraesCS6B02G233800/TraesCS6B02G344700/TraesCS6B02G349300/TraesCS6B02G251100/TraesCS6B02G376100/TraesCS6D02G294000/TraesCS6D02G325000	7	BP
GO:0048574	long-day photoperiodism, flowering	5/2398	152/107890	0.250419	0.688445	0.642741	TraesCS5A02G238900/TraesCS5D02G246000/TraesCS7A02G218600/TraesCS6B02G113100/TraesCS5D02G038900	5	BP
GO:0006596	polyamine biosynthetic process	3/2398	78/107890	0.250846	0.688445	0.642741	TraesCSU02G047800/TraesCS7A02G265200/TraesCS7A02G265300	3	BP
GO:0009803	cinnamic acid metabolic process	3/2398	78/107890	0.250846	0.688445	0.642741	TraesCS4A02G401300/TraesCS2B02G224300/TraesCS2D02G377500	3	BP
GO:0010582	floral meristem determinacy	3/2398	78/107890	0.250846	0.688445	0.642741	TraesCS6B02G343800/TraesCS6B02G343900/TraesCS7B02G080300	3	BP
GO:0048575	short-day photoperiodism, flowering	3/2398	78/107890	0.250846	0.688445	0.642741	TraesCS3B02G469700/TraesCS6B02G113100/TraesCS7A02G115400	3	BP
GO:0009585	red, far-red light phototransduction	6/2398	191/107890	0.252749	0.688445	0.642741	TraesCS6B02G356400/TraesCS3A02G210100/TraesCS4D02G121300/TraesCS4D02G099200/TraesCS7A02G241300/TraesCS2B02G210600	6	BP
GO:0001706	endoderm formation	1/2398	13/107890	0.253394	0.688445	0.642741	TraesCS6B02G350800	1	BP
GO:0006127	glycerophosphate shuttle	1/2398	13/107890	0.253394	0.688445	0.642741	TraesCS2B02G430000	1	BP
GO:0006212	uracil catabolic process	1/2398	13/107890	0.253394	0.688445	0.642741	TraesCS4D02G145000	1	BP
GO:0006386	termination of RNA polymerase III transcription	1/2398	13/107890	0.253394	0.688445	0.642741	TraesCS6D02G236300	1	BP
GO:0006616	SRP-dependent cotranslational protein targeting to membrane, translocation	1/2398	13/107890	0.253394	0.688445	0.642741	TraesCS3A02G207800	1	BP
GO:0009413	response to flooding	1/2398	13/107890	0.253394	0.688445	0.642741	TraesCS5B02G142100	1	BP
GO:0010360	negative regulation of anion channel activity	1/2398	13/107890	0.253394	0.688445	0.642741	TraesCS5B02G155200	1	BP
GO:0010517	regulation of phospholipase activity	1/2398	13/107890	0.253394	0.688445	0.642741	TraesCS2D02G597400	1	BP
GO:0010971	positive regulation of G2/M transition of mitotic cell cycle	1/2398	13/107890	0.253394	0.688445	0.642741	TraesCS7D02G312700	1	BP
GO:0015880	coenzyme A transport	1/2398	13/107890	0.253394	0.688445	0.642741	TraesCS3A02G206300	1	BP
GO:0016487	farnesol metabolic process	1/2398	13/107890	0.253394	0.688445	0.642741	TraesCS1A02G282500	1	BP
GO:0019676	ammonia assimilation cycle	1/2398	13/107890	0.253394	0.688445	0.642741	TraesCS7A02G285000	1	BP
GO:0032006	regulation of TOR signaling	1/2398	13/107890	0.253394	0.688445	0.642741	TraesCS6B02G405200	1	BP
GO:0032790	ribosome disassembly	1/2398	13/107890	0.253394	0.688445	0.642741	TraesCS6B02G388100	1	BP
GO:0035349	coenzyme A transmembrane transport	1/2398	13/107890	0.253394	0.688445	0.642741	TraesCS3A02G206300	1	BP
GO:0046331	lateral inhibition	1/2398	13/107890	0.253394	0.688445	0.642741	TraesCS3D02G163900	1	BP
GO:0071106	adenosine 3',5'-bisphosphate transmembrane transport	1/2398	13/107890	0.253394	0.688445	0.642741	TraesCS3A02G206300	1	BP
GO:1900117	regulation of execution phase of apoptosis	1/2398	13/107890	0.253394	0.688445	0.642741	TraesCS2A02G396400	1	BP
GO:1902751	positive regulation of cell cycle G2/M phase transition	1/2398	13/107890	0.253394	0.688445	0.642741	TraesCS7D02G312700	1	BP
GO:1903792	negative regulation of anion transport	1/2398	13/107890	0.253394	0.688445	0.642741	TraesCS5B02G155200	1	BP
GO:1903960	negative regulation of anion transmembrane transport	1/2398	13/107890	0.253394	0.688445	0.642741	TraesCS5B02G155200	1	BP
GO:1990169	stress response to copper ion	1/2398	13/107890	0.253394	0.688445	0.642741	TraesCS2B02G429200	1	BP
GO:0006892	post-Golgi vesicle-mediated transport	5/2398	153/107890	0.254585	0.688445	0.642741	TraesCS6B02G342500/TraesCS4D02G119400/TraesCS3B02G475000/TraesCS2B02G122400/TraesCS4B02G055000	5	BP
GO:0046519	sphingoid metabolic process	5/2398	153/107890	0.254585	0.688445	0.642741	TraesCS6B02G241000/TraesCS6B02G335400/TraesCS7A02G255400/TraesCS7D02G452600/TraesCS3A02G238600	5	BP
GO:0010562	positive regulation of phosphorus metabolic process	13/2398	472/107890	0.254979	0.688445	0.642741	TraesCS5B02G154600/TraesCS4B02G116000/TraesCS6B02G362300/TraesCS6B02G352700/TraesCS4B02G115800/TraesCS6B02G382700/TraesCS6B02G379500/TraesCS6B02G358800/TraesCS6B02G226200/TraesCS6D02G328800/TraesCS2D02G462000/TraesCS4B02G055000/TraesCS2B02G251700	13	BP
GO:0045937	positive regulation of phosphate metabolic process	13/2398	472/107890	0.254979	0.688445	0.642741	TraesCS5B02G154600/TraesCS4B02G116000/TraesCS6B02G362300/TraesCS6B02G352700/TraesCS4B02G115800/TraesCS6B02G382700/TraesCS6B02G379500/TraesCS6B02G358800/TraesCS6B02G226200/TraesCS6D02G328800/TraesCS2D02G462000/TraesCS4B02G055000/TraesCS2B02G251700	13	BP
GO:0001738	morphogenesis of a polarized epithelium	2/2398	44/107890	0.256023	0.688445	0.642741	TraesCS4D02G108800/TraesCS7A02G244900	2	BP
GO:0007007	inner mitochondrial membrane organization	2/2398	44/107890	0.256023	0.688445	0.642741	TraesCS6B02G247500/TraesCS7D02G155900	2	BP
GO:0031099	regeneration	2/2398	44/107890	0.256023	0.688445	0.642741	TraesCS6D02G213600/TraesCS6D02G199500	2	BP
GO:0050879	multicellular organismal movement	2/2398	44/107890	0.256023	0.688445	0.642741	TraesCS6B02G341700/TraesCS6D02G194800	2	BP
GO:0072529	pyrimidine-containing compound catabolic process	2/2398	44/107890	0.256023	0.688445	0.642741	TraesCS4D02G145000/TraesCS7B02G176500	2	BP
GO:0098764	meiosis I cell cycle phase	2/2398	44/107890	0.256023	0.688445	0.642741	TraesCS3D02G164600/TraesCS7A02G233700	2	BP
GO:2000038	regulation of stomatal complex development	2/2398	44/107890	0.256023	0.688445	0.642741	TraesCS6B02G379500/TraesCS6D02G328800	2	BP
GO:0051056	regulation of small GTPase mediated signal transduction	7/2398	231/107890	0.256087	0.688445	0.642741	TraesCS6B02G456300/TraesCS6B02G377200/TraesCS6B02G335200/TraesCS6B02G415900/TraesCS6B02G228600/TraesCS4B02G175500/TraesCS6D02G256100	7	BP
GO:0032483	regulation of Rab protein signal transduction	3/2398	79/107890	0.256822	0.688904	0.643169	TraesCS6B02G377200/TraesCS6B02G415900/TraesCS6D02G256100	3	BP
GO:0097366	response to bronchodilator	3/2398	79/107890	0.256822	0.688904	0.643169	TraesCS6B02G228900/TraesCS2D02G270300/TraesCS2B02G289900	3	BP
GO:0006558	L-phenylalanine metabolic process	4/2398	116/107890	0.258179	0.690269	0.644443	TraesCS6B02G369300/TraesCS4A02G401300/TraesCS2B02G224300/TraesCS2D02G377500	4	BP
GO:0044843	cell cycle G1/S phase transition	4/2398	116/107890	0.258179	0.690269	0.644443	TraesCS6B02G366400/TraesCS6B02G356400/TraesCS4D02G123200/TraesCS7B02G321900	4	BP
GO:1902221	erythrose 4-phosphate/phosphoenolpyruvate family amino acid metabolic process	4/2398	116/107890	0.258179	0.690269	0.644443	TraesCS6B02G369300/TraesCS4A02G401300/TraesCS2B02G224300/TraesCS2D02G377500	4	BP
GO:0032103	positive regulation of response to external stimulus	7/2398	232/107890	0.259459	0.690826	0.644963	TraesCS3A02G205600/TraesCS6B02G403400/TraesCS4D02G121300/TraesCS2B02G309000/TraesCS5A02G027100/TraesCS2B02G210600/TraesCS5B02G491800	7	BP
GO:0043934	sporulation	13/2398	474/107890	0.259624	0.690826	0.644963	TraesCS6B02G223700/TraesCS3A02G211000/TraesCS3D02G164600/TraesCS7B02G176900/TraesCS6B02G468200/TraesCS6B02G236600/TraesCS6B02G343900/TraesCS3B02G475000/TraesCS7A02G389300/TraesCS4A02G020500/TraesCS7D02G147700/TraesCS4B02G055000/TraesCS7B02G080300	13	BP
GO:0071166	ribonucleoprotein complex localization	11/2398	393/107890	0.261171	0.690826	0.644963	TraesCS6B02G373300/TraesCS6B02G456000/TraesCS6B02G363200/TraesCS6B02G391200/TraesCS6B02G239100/TraesCS6B02G337900/TraesCS6D02G213600/TraesCS6D02G193500/TraesCS6D02G249500/TraesCS3B02G487900/TraesCS6B02G083500	11	BP
GO:0071426	ribonucleoprotein complex export from nucleus	11/2398	393/107890	0.261171	0.690826	0.644963	TraesCS6B02G373300/TraesCS6B02G456000/TraesCS6B02G363200/TraesCS6B02G391200/TraesCS6B02G239100/TraesCS6B02G337900/TraesCS6D02G213600/TraesCS6D02G193500/TraesCS6D02G249500/TraesCS3B02G487900/TraesCS6B02G083500	11	BP
GO:0000038	very long-chain fatty acid metabolic process	12/2398	434/107890	0.261806	0.690826	0.644963	TraesCS6B02G230200/TraesCS6B02G241000/TraesCS6B02G238600/TraesCS6B02G473900/TraesCS6B02G038200/TraesCS7A02G003700/TraesCS6A02G027000/TraesCS6D02G194600/TraesCS7A02G221300/TraesCS7A02G221500/TraesCS1A02G040900/TraesCS1B02G272100	12	BP
GO:0006901	vesicle coating	3/2398	80/107890	0.262817	0.690826	0.644963	TraesCS6B02G335200/TraesCS6B02G407500/TraesCS6D02G354100	3	BP
GO:0007409	axonogenesis	4/2398	117/107890	0.26306	0.690826	0.644963	TraesCS5B02G159100/TraesCS6B02G377200/TraesCS6B02G335200/TraesCS7D02G067800	4	BP
GO:0061564	axon development	4/2398	117/107890	0.26306	0.690826	0.644963	TraesCS5B02G159100/TraesCS6B02G377200/TraesCS6B02G335200/TraesCS7D02G067800	4	BP
GO:0060627	regulation of vesicle-mediated transport	6/2398	194/107890	0.263909	0.690826	0.644963	TraesCS6B02G338000/TraesCS6B02G452200/TraesCS6B02G415900/TraesCS6B02G230400/TraesCS6D02G256100/TraesCS5A02G302500	6	BP
GO:0000187	activation of MAPK activity	2/2398	45/107890	0.264293	0.690826	0.644963	TraesCS6B02G379500/TraesCS6D02G328800	2	BP
GO:0009092	homoserine metabolic process	2/2398	45/107890	0.264293	0.690826	0.644963	TraesCS5B02G158700/TraesCS6B02G467000	2	BP
GO:0010100	negative regulation of photomorphogenesis	2/2398	45/107890	0.264293	0.690826	0.644963	TraesCS6B02G356400/TraesCS3A02G210100	2	BP
GO:0051026	chiasma assembly	2/2398	45/107890	0.264293	0.690826	0.644963	TraesCS6B02G366400/TraesCS1B02G328200	2	BP
GO:0051324	prophase	2/2398	45/107890	0.264293	0.690826	0.644963	TraesCS3D02G164600/TraesCS7A02G233700	2	BP
GO:0062014	negative regulation of small molecule metabolic process	2/2398	45/107890	0.264293	0.690826	0.644963	TraesCS6B02G385200/TraesCS6B02G226200	2	BP
GO:0016482	cytosolic transport	4/2398	118/107890	0.267958	0.690826	0.644963	TraesCS6B02G377200/TraesCS6B02G396200/TraesCS6B02G443700/TraesCS6D02G345900	4	BP
GO:0046356	acetyl-CoA catabolic process	4/2398	118/107890	0.267958	0.690826	0.644963	TraesCS6B02G440200/TraesCS6B02G235000/TraesCS6B02G238500/TraesCS7A02G219100	4	BP
GO:0008216	spermidine metabolic process	3/2398	81/107890	0.268829	0.690826	0.644963	TraesCSU02G047800/TraesCS7A02G265200/TraesCS7A02G265300	3	BP
GO:0007565	female pregnancy	1/2398	14/107890	0.269991	0.690826	0.644963	TraesCS4D02G091500	1	BP
GO:0008217	regulation of blood pressure	1/2398	14/107890	0.269991	0.690826	0.644963	TraesCS6B02G425700	1	BP
GO:0009202	deoxyribonucleoside triphosphate biosynthetic process	1/2398	14/107890	0.269991	0.690826	0.644963	TraesCS6B02G410800	1	BP
GO:0009432	SOS response	1/2398	14/107890	0.269991	0.690826	0.644963	TraesCS6B02G371000	1	BP
GO:0010343	singlet oxygen-mediated programmed cell death	1/2398	14/107890	0.269991	0.690826	0.644963	TraesCS6B02G224100	1	BP
GO:0019499	cyanide metabolic process	1/2398	14/107890	0.269991	0.690826	0.644963	TraesCS6D02G215400	1	BP
GO:0032410	negative regulation of transporter activity	1/2398	14/107890	0.269991	0.690826	0.644963	TraesCS5B02G155200	1	BP
GO:0032413	negative regulation of ion transmembrane transporter activity	1/2398	14/107890	0.269991	0.690826	0.644963	TraesCS5B02G155200	1	BP
GO:0032490	detection of molecule of bacterial origin	1/2398	14/107890	0.269991	0.690826	0.644963	TraesCS7A02G264400	1	BP
GO:0032494	response to peptidoglycan	1/2398	14/107890	0.269991	0.690826	0.644963	TraesCS7A02G264400	1	BP
GO:0032499	detection of peptidoglycan	1/2398	14/107890	0.269991	0.690826	0.644963	TraesCS7A02G264400	1	BP
GO:0033059	cellular pigmentation	1/2398	14/107890	0.269991	0.690826	0.644963	TraesCS6B02G387300	1	BP
GO:0034766	negative regulation of ion transmembrane transport	1/2398	14/107890	0.269991	0.690826	0.644963	TraesCS5B02G155200	1	BP
GO:0042058	regulation of epidermal growth factor receptor signaling pathway	1/2398	14/107890	0.269991	0.690826	0.644963	TraesCS6B02G386600	1	BP
GO:0042059	negative regulation of epidermal growth factor receptor signaling pathway	1/2398	14/107890	0.269991	0.690826	0.644963	TraesCS6B02G386600	1	BP
GO:0045226	extracellular polysaccharide biosynthetic process	1/2398	14/107890	0.269991	0.690826	0.644963	TraesCS6B02G455100	1	BP
GO:0046379	extracellular polysaccharide metabolic process	1/2398	14/107890	0.269991	0.690826	0.644963	TraesCS6B02G455100	1	BP
GO:0046874	quinolinate metabolic process	1/2398	14/107890	0.269991	0.690826	0.644963	TraesCS7B02G175800	1	BP
GO:0050920	regulation of chemotaxis	1/2398	14/107890	0.269991	0.690826	0.644963	TraesCS2D02G597400	1	BP
GO:0070981	L-asparagine biosynthetic process	1/2398	14/107890	0.269991	0.690826	0.644963	TraesCS5B02G152600	1	BP
GO:0070982	L-asparagine metabolic process	1/2398	14/107890	0.269991	0.690826	0.644963	TraesCS5B02G152600	1	BP
GO:1901184	regulation of ERBB signaling pathway	1/2398	14/107890	0.269991	0.690826	0.644963	TraesCS6B02G386600	1	BP
GO:1901185	negative regulation of ERBB signaling pathway	1/2398	14/107890	0.269991	0.690826	0.644963	TraesCS6B02G386600	1	BP
GO:0015850	organic hydroxy compound transport	6/2398	196/107890	0.271418	0.69375	0.647694	TraesCS5B02G155400/TraesCS6B02G456500/TraesCS5B02G155600/TraesCS2B02G430000/TraesCSU02G041600/TraesCS7B02G262200	6	BP
GO:0009200	deoxyribonucleoside triphosphate metabolic process	2/2398	46/107890	0.272563	0.693899	0.647832	TraesCS6B02G410800/TraesCS6B02G381500	2	BP
GO:1901351	regulation of phosphatidylglycerol biosynthetic process	2/2398	46/107890	0.272563	0.693899	0.647832	TraesCS3B02G475000/TraesCS4B02G055000	2	BP
GO:1901352	negative regulation of phosphatidylglycerol biosynthetic process	2/2398	46/107890	0.272563	0.693899	0.647832	TraesCS3B02G475000/TraesCS4B02G055000	2	BP
GO:0032482	Rab protein signal transduction	3/2398	82/107890	0.274856	0.693899	0.647832	TraesCS6B02G377200/TraesCS6B02G415900/TraesCS6D02G256100	3	BP
GO:0090421	embryonic meristem initiation	6/2398	197/107890	0.275192	0.693899	0.647832	TraesCS6B02G223700/TraesCS6B02G356900/TraesCS6B02G412000/TraesCS3A02G210100/TraesCS6B02G466700/TraesCS6D02G235900	6	BP
GO:0044275	cellular carbohydrate catabolic process	13/2398	481/107890	0.276111	0.693899	0.647832	TraesCS4B02G173200/TraesCS6B02G331600/TraesCS3D02G167100/TraesCS2D02G220900/TraesCS2A02G215100/TraesCS6B02G362900/TraesCS6B02G342600/TraesCS6D02G199600/TraesCS3A02G366300/TraesCS5D02G080200/TraesCS7A02G226000/TraesCS5B02G132500/TraesCS6D02G311400	13	BP
GO:0007169	transmembrane receptor protein tyrosine kinase signaling pathway	10/2398	358/107890	0.276379	0.693899	0.647832	TraesCS6B02G386600/TraesCS7B02G260600/TraesCS7A02G419900/TraesCS4B02G173100/TraesCS6B02G336800/TraesCS7A02G255600/TraesCS6B02G326600/TraesCS7D02G067800/TraesCS7A02G226900/TraesCS7D02G088600	10	BP
GO:0042330	taxis	6/2398	198/107890	0.278978	0.693899	0.647832	TraesCS5B02G159100/TraesCS6B02G377200/TraesCS3A02G211000/TraesCS6D02G252800/TraesCS6D02G265100/TraesCS2D02G597400	6	BP
GO:0010267	production of ta-siRNAs involved in RNA interference	10/2398	359/107890	0.279155	0.693899	0.647832	TraesCS5B02G154600/TraesCS3D02G165900/TraesCS6B02G447600/TraesCS4B02G117800/TraesCS6B02G468200/TraesCS4B02G117900/TraesCS6B02G466700/TraesCS6D02G388400/TraesCS6D02G235900/TraesCS7A02G211100	10	BP
GO:0046173	polyol biosynthetic process	8/2398	278/107890	0.279525	0.693899	0.647832	TraesCS6B02G434400/TraesCS6B02G336400/TraesCS6B02G348200/TraesCS2B02G230300/TraesCS2D02G212500/TraesCS6D02G122800/TraesCS6D02G199200/TraesCS1A02G295800	8	BP
GO:0032508	DNA duplex unwinding	7/2398	238/107890	0.279947	0.693899	0.647832	TraesCS6B02G393500/TraesCS4D02G133500/TraesCS6B02G371000/TraesCS6D02G235600/TraesCS4A02G372200/TraesCS6D02G251900/TraesCS7A02G074600	7	BP
GO:0042126	nitrate metabolic process	7/2398	238/107890	0.279947	0.693899	0.647832	TraesCS5B02G153300/TraesCS6A02G298100/TraesCS7B02G113600/TraesCS3D02G166900/TraesCS6B02G356800/TraesCS7B02G262200/TraesCS1B02G267900	7	BP
GO:0042128	nitrate assimilation	7/2398	238/107890	0.279947	0.693899	0.647832	TraesCS5B02G153300/TraesCS6A02G298100/TraesCS7B02G113600/TraesCS3D02G166900/TraesCS6B02G356800/TraesCS7B02G262200/TraesCS1B02G267900	7	BP
GO:0000712	resolution of meiotic recombination intermediates	2/2398	47/107890	0.28083	0.693899	0.647832	TraesCS4D02G106800/TraesCS6B02G265900	2	BP
GO:0000963	mitochondrial RNA processing	2/2398	47/107890	0.28083	0.693899	0.647832	TraesCS3D02G163900/TraesCS6B02G253600	2	BP
GO:0008015	blood circulation	2/2398	47/107890	0.28083	0.693899	0.647832	TraesCS6B02G425700/TraesCS6B02G344100	2	BP
GO:0009083	branched-chain amino acid catabolic process	2/2398	47/107890	0.28083	0.693899	0.647832	TraesCS6B02G455600/TraesCS6D02G393200	2	BP
GO:0050777	negative regulation of immune response	2/2398	47/107890	0.28083	0.693899	0.647832	TraesCS5B02G153300/TraesCS6D02G196000	2	BP
GO:0080026	response to indolebutyric acid	2/2398	47/107890	0.28083	0.693899	0.647832	TraesCS5B02G155400/TraesCS5B02G155600	2	BP
GO:0090354	regulation of auxin metabolic process	2/2398	47/107890	0.28083	0.693899	0.647832	TraesCS6D02G251700/TraesCS5B02G219500	2	BP
GO:0010022	meristem determinacy	3/2398	83/107890	0.280897	0.693899	0.647832	TraesCS6B02G343800/TraesCS6B02G343900/TraesCS7B02G080300	3	BP
GO:0048194	Golgi vesicle budding	3/2398	83/107890	0.280897	0.693899	0.647832	TraesCS6B02G335200/TraesCS3B02G475000/TraesCS4B02G055000	3	BP
GO:0009582	detection of abiotic stimulus	7/2398	239/107890	0.2834	0.693899	0.647832	TraesCS6B02G224100/TraesCS6B02G356400/TraesCS3A02G210100/TraesCS4D02G121300/TraesCS4D02G099200/TraesCS7A02G241300/TraesCS2B02G210600	7	BP
GO:0001751	compound eye photoreceptor cell differentiation	1/2398	15/107890	0.286218	0.693899	0.647832	TraesCS6B02G377200	1	BP
GO:0007028	cytoplasm organization	1/2398	15/107890	0.286218	0.693899	0.647832	TraesCS4B02G109300	1	BP
GO:0009831	plant-type cell wall modification involved in multidimensional cell growth	1/2398	15/107890	0.286218	0.693899	0.647832	TraesCS3D02G164400	1	BP
GO:0010069	zygote asymmetric cytokinesis in embryo sac	1/2398	15/107890	0.286218	0.693899	0.647832	TraesCS6B02G419000	1	BP
GO:0010441	guard cell development	1/2398	15/107890	0.286218	0.693899	0.647832	TraesCS6B02G226700	1	BP
GO:0010442	guard cell morphogenesis	1/2398	15/107890	0.286218	0.693899	0.647832	TraesCS6B02G226700	1	BP
GO:0015790	UDP-xylose transmembrane transport	1/2398	15/107890	0.286218	0.693899	0.647832	TraesCS2B02G397500	1	BP
GO:0018206	peptidyl-methionine modification	1/2398	15/107890	0.286218	0.693899	0.647832	TraesCS6D02G249600	1	BP
GO:0030336	negative regulation of cell migration	1/2398	15/107890	0.286218	0.693899	0.647832	TraesCS7A02G262700	1	BP
GO:0031114	regulation of microtubule depolymerization	1/2398	15/107890	0.286218	0.693899	0.647832	TraesCS3D02G164500	1	BP
GO:0032491	detection of molecule of fungal origin	1/2398	15/107890	0.286218	0.693899	0.647832	TraesCS7A02G264400	1	BP
GO:0034086	maintenance of sister chromatid cohesion	1/2398	15/107890	0.286218	0.693899	0.647832	TraesCS6B02G399000	1	BP
GO:0048312	intracellular distribution of mitochondria	1/2398	15/107890	0.286218	0.693899	0.647832	TraesCS6B02G387400	1	BP
GO:0048706	embryonic skeletal system development	1/2398	15/107890	0.286218	0.693899	0.647832	TraesCS4D02G126400	1	BP
GO:0050686	negative regulation of mRNA processing	1/2398	15/107890	0.286218	0.693899	0.647832	TraesCS4B02G204800	1	BP
GO:0070278	extracellular matrix constituent secretion	1/2398	15/107890	0.286218	0.693899	0.647832	TraesCS3B02G162400	1	BP
GO:0070920	regulation of production of small RNA involved in gene silencing by RNA	1/2398	15/107890	0.286218	0.693899	0.647832	TraesCS3D02G165900	1	BP
GO:1901004	ubiquinone-6 metabolic process	1/2398	15/107890	0.286218	0.693899	0.647832	TraesCS6B02G430100	1	BP
GO:1901006	ubiquinone-6 biosynthetic process	1/2398	15/107890	0.286218	0.693899	0.647832	TraesCS6B02G430100	1	BP
GO:1902476	chloride transmembrane transport	1/2398	15/107890	0.286218	0.693899	0.647832	TraesCS6A02G190200	1	BP
GO:2000146	negative regulation of cell motility	1/2398	15/107890	0.286218	0.693899	0.647832	TraesCS7A02G262700	1	BP
GO:0042327	positive regulation of phosphorylation	12/2398	444/107890	0.286662	0.693899	0.647832	TraesCS5B02G154600/TraesCS4B02G116000/TraesCS6B02G362300/TraesCS6B02G352700/TraesCS4B02G115800/TraesCS6B02G382700/TraesCS6B02G379500/TraesCS6B02G358800/TraesCS6B02G226200/TraesCS6D02G328800/TraesCS2D02G462000/TraesCS2B02G251700	12	BP
GO:0009880	embryonic pattern specification	7/2398	240/107890	0.286864	0.693899	0.647832	TraesCS6B02G223700/TraesCS6B02G356900/TraesCS6B02G432800/TraesCS3A02G210100/TraesCS6B02G466700/TraesCS6D02G378300/TraesCS6D02G235900	7	BP
GO:0048571	long-day photoperiodism	5/2398	161/107890	0.288462	0.693899	0.647832	TraesCS5A02G238900/TraesCS5D02G246000/TraesCS7A02G218600/TraesCS6B02G113100/TraesCS5D02G038900	5	BP
GO:0006283	transcription-coupled nucleotide-excision repair	2/2398	48/107890	0.289088	0.693899	0.647832	TraesCS6B02G353100/TraesCS6B02G366400	2	BP
GO:0006349	regulation of gene expression by genetic imprinting	2/2398	48/107890	0.289088	0.693899	0.647832	TraesCS4A02G372200/TraesCS7A02G074600	2	BP
GO:0007585	respiratory gaseous exchange by respiratory system	2/2398	48/107890	0.289088	0.693899	0.647832	TraesCS6B02G425700/TraesCS2B02G459100	2	BP
GO:0010231	maintenance of seed dormancy	2/2398	48/107890	0.289088	0.693899	0.647832	TraesCS5A02G488500/TraesCS5D02G503400	2	BP
GO:0040014	regulation of multicellular organism growth	2/2398	48/107890	0.289088	0.693899	0.647832	TraesCS3D02G163900/TraesCS7B02G114200	2	BP
GO:0042816	vitamin B6 metabolic process	2/2398	48/107890	0.289088	0.693899	0.647832	TraesCS4D02G133600/TraesCS6D02G215500	2	BP
GO:0042819	vitamin B6 biosynthetic process	2/2398	48/107890	0.289088	0.693899	0.647832	TraesCS4D02G133600/TraesCS6D02G215500	2	BP
GO:0051341	regulation of oxidoreductase activity	2/2398	48/107890	0.289088	0.693899	0.647832	TraesCS6B02G371500/TraesCS6D02G187100	2	BP
GO:0051402	neuron apoptotic process	2/2398	48/107890	0.289088	0.693899	0.647832	TraesCS7A02G239200/TraesCS7A02G280600	2	BP
GO:0052325	cell wall pectin biosynthetic process	2/2398	48/107890	0.289088	0.693899	0.647832	TraesCS6B02G348700/TraesCS6D02G297600	2	BP
GO:0070997	neuron death	2/2398	48/107890	0.289088	0.693899	0.647832	TraesCS7A02G239200/TraesCS7A02G280600	2	BP
GO:0097437	maintenance of dormancy	2/2398	48/107890	0.289088	0.693899	0.647832	TraesCS5A02G488500/TraesCS5D02G503400	2	BP
GO:0150172	regulation of phosphatidylcholine metabolic process	2/2398	48/107890	0.289088	0.693899	0.647832	TraesCS3B02G475000/TraesCS4B02G055000	2	BP
GO:2001245	regulation of phosphatidylcholine biosynthetic process	2/2398	48/107890	0.289088	0.693899	0.647832	TraesCS3B02G475000/TraesCS4B02G055000	2	BP
GO:0032147	activation of protein kinase activity	8/2398	281/107890	0.289101	0.693899	0.647832	TraesCS5B02G154600/TraesCS6B02G352700/TraesCS6B02G379500/TraesCS6B02G358800/TraesCS6B02G226200/TraesCS6D02G328800/TraesCS2D02G462000/TraesCS2B02G251700	8	BP
GO:0008356	asymmetric cell division	5/2398	162/107890	0.292756	0.697626	0.651312	TraesCS6B02G366900/TraesCS6B02G355600/TraesCS6B02G419000/TraesCS6D02G305000/TraesCS7A02G270100	5	BP
GO:0008156	negative regulation of DNA replication	3/2398	85/107890	0.293011	0.697626	0.651312	TraesCS6B02G341900/TraesCS6B02G407600/TraesCS6D02G354500	3	BP
GO:0043966	histone H3 acetylation	3/2398	85/107890	0.293011	0.697626	0.651312	TraesCS6D02G196000/TraesCS6D02G232000/TraesCS6D02G249600	3	BP
GO:0051090	regulation of DNA-binding transcription factor activity	3/2398	85/107890	0.293011	0.697626	0.651312	TraesCS6B02G462100/TraesCS6B02G447600/TraesCS1D02G308700	3	BP
GO:0000186	activation of MAPKK activity	5/2398	163/107890	0.29706	0.697626	0.651312	TraesCS5B02G154600/TraesCS6B02G352700/TraesCS6B02G358800/TraesCS2D02G462000/TraesCS2B02G251700	5	BP
GO:0006099	tricarboxylic acid cycle	5/2398	163/107890	0.29706	0.697626	0.651312	TraesCS6B02G440200/TraesCS6B02G235000/TraesCS6B02G238500/TraesCS7A02G219100/TraesCS5B02G322200	5	BP
GO:0006370	7-methylguanosine mRNA capping	2/2398	49/107890	0.297335	0.697626	0.651312	TraesCS4B02G116000/TraesCS4B02G115800	2	BP
GO:0010226	response to lithium ion	2/2398	49/107890	0.297335	0.697626	0.651312	TraesCS6B02G427200/TraesCS6B02G253500	2	BP
GO:0010589	leaf proximal/distal pattern formation	2/2398	49/107890	0.297335	0.697626	0.651312	TraesCS6B02G466700/TraesCS6D02G235900	2	BP
GO:0015840	urea transport	2/2398	49/107890	0.297335	0.697626	0.651312	TraesCS3D02G163400/TraesCSU02G041600	2	BP
GO:0016093	polyprenol metabolic process	2/2398	49/107890	0.297335	0.697626	0.651312	TraesCS6B02G352400/TraesCS1A02G282500	2	BP
GO:0071918	urea transmembrane transport	2/2398	49/107890	0.297335	0.697626	0.651312	TraesCS3D02G163400/TraesCSU02G041600	2	BP
GO:0002218	activation of innate immune response	4/2398	124/107890	0.297649	0.697626	0.651312	TraesCS4D02G121300/TraesCS5A02G027100/TraesCS2B02G210600/TraesCS5B02G491800	4	BP
GO:0006829	zinc ion transport	3/2398	86/107890	0.299082	0.697626	0.651312	TraesCS4D02G146900/TraesCS7A02G420000/TraesCS7A02G419500	3	BP
GO:0009819	drought recovery	3/2398	86/107890	0.299082	0.697626	0.651312	TraesCS4A02G401300/TraesCS2B02G224300/TraesCS2D02G377500	3	BP
GO:0048806	genitalia development	3/2398	86/107890	0.299082	0.697626	0.651312	TraesCS4D02G128200/TraesCS6B02G225700/TraesCS3A02G333200	3	BP
GO:0032392	DNA geometric change	7/2398	244/107890	0.300816	0.697626	0.651312	TraesCS6B02G393500/TraesCS4D02G133500/TraesCS6B02G371000/TraesCS6D02G235600/TraesCS4A02G372200/TraesCS6D02G251900/TraesCS7A02G074600	7	BP
GO:0043624	cellular protein complex disassembly	7/2398	244/107890	0.300816	0.697626	0.651312	TraesCS6B02G338000/TraesCS3D02G164500/TraesCS6D02G206600/TraesCS6D02G193500/TraesCS1B02G248600/TraesCS5D02G491900/TraesCS5B02G491800	7	BP
GO:0051348	negative regulation of transferase activity	10/2398	367/107890	0.301648	0.697626	0.651312	TraesCS5B02G159300/TraesCS6B02G345300/TraesCS6B02G386600/TraesCS6B02G225400/TraesCS6B02G452500/TraesCS6B02G452700/TraesCS6B02G352100/TraesCS6A02G037000/TraesCS6D02G391200/TraesCS1B02G243500	10	BP
GO:0000718	nucleotide-excision repair, DNA damage removal	1/2398	16/107890	0.302085	0.697626	0.651312	TraesCS6B02G366400	1	BP
GO:0006208	pyrimidine nucleobase catabolic process	1/2398	16/107890	0.302085	0.697626	0.651312	TraesCS4D02G145000	1	BP
GO:0006556	S-adenosylmethionine biosynthetic process	1/2398	16/107890	0.302085	0.697626	0.651312	TraesCS6B02G455100	1	BP
GO:0007492	endoderm development	1/2398	16/107890	0.302085	0.697626	0.651312	TraesCS6B02G350800	1	BP
GO:0010070	zygote asymmetric cell division	1/2398	16/107890	0.302085	0.697626	0.651312	TraesCS6B02G419000	1	BP
GO:0015759	beta-glucoside transport	1/2398	16/107890	0.302085	0.697626	0.651312	TraesCS6B02G456500	1	BP
GO:0019441	tryptophan catabolic process to kynurenine	1/2398	16/107890	0.302085	0.697626	0.651312	TraesCS5B02G158200	1	BP
GO:0019860	uracil metabolic process	1/2398	16/107890	0.302085	0.697626	0.651312	TraesCS4D02G145000	1	BP
GO:0033356	UDP-L-arabinose metabolic process	1/2398	16/107890	0.302085	0.697626	0.651312	TraesCS7A02G419300	1	BP
GO:0042218	1-aminocyclopropane-1-carboxylate biosynthetic process	1/2398	16/107890	0.302085	0.697626	0.651312	TraesCS2A02G396400	1	BP
GO:0042948	salicin transport	1/2398	16/107890	0.302085	0.697626	0.651312	TraesCS6B02G456500	1	BP
GO:0043270	positive regulation of ion transport	1/2398	16/107890	0.302085	0.697626	0.651312	TraesCS5B02G156800	1	BP
GO:0043279	response to alkaloid	1/2398	16/107890	0.302085	0.697626	0.651312	TraesCS2B02G429300	1	BP
GO:0044349	DNA excision	1/2398	16/107890	0.302085	0.697626	0.651312	TraesCS6B02G366400	1	BP
GO:0048762	mesenchymal cell differentiation	1/2398	16/107890	0.302085	0.697626	0.651312	TraesCS6B02G350800	1	BP
GO:0051271	negative regulation of cellular component movement	1/2398	16/107890	0.302085	0.697626	0.651312	TraesCS7A02G262700	1	BP
GO:0051973	positive regulation of telomerase activity	1/2398	16/107890	0.302085	0.697626	0.651312	TraesCS2D02G339900	1	BP
GO:0070189	kynurenine metabolic process	1/2398	16/107890	0.302085	0.697626	0.651312	TraesCS5B02G158200	1	BP
GO:0080141	regulation of jasmonic acid biosynthetic process	1/2398	16/107890	0.302085	0.697626	0.651312	TraesCS6B02G411500	1	BP
GO:0097468	programmed cell death in response to reactive oxygen species	1/2398	16/107890	0.302085	0.697626	0.651312	TraesCS6B02G224100	1	BP
GO:1900426	positive regulation of defense response to bacterium	1/2398	16/107890	0.302085	0.697626	0.651312	TraesCS2B02G309000	1	BP
GO:0032880	regulation of protein localization	7/2398	245/107890	0.304326	0.698562	0.652186	TraesCS6B02G354300/TraesCS3A02G208600/TraesCS4A02G158100/TraesCS6B02G396200/TraesCS7A02G208000/TraesCS6D02G345900/TraesCS7A02G132100	7	BP
GO:0006475	internal protein amino acid acetylation	12/2398	451/107890	0.304463	0.698562	0.652186	TraesCS7B02G261800/TraesCS6B02G355300/TraesCS7A02G414500/TraesCS6B02G412200/TraesCS7A02G414600/TraesCS6D02G253400/TraesCS6D02G196000/TraesCS6D02G232000/TraesCS4A02G372200/TraesCS6D02G249600/TraesCS7A02G074600/TraesCS2D02G339900	12	BP
GO:0009065	glutamine family amino acid catabolic process	3/2398	87/107890	0.305158	0.698562	0.652186	TraesCS5B02G154400/TraesCSU02G047800/TraesCS6D02G252300	3	BP
GO:0090092	regulation of transmembrane receptor protein serine/threonine kinase signaling pathway	3/2398	87/107890	0.305158	0.698562	0.652186	TraesCS6A02G406200/TraesCS2D02G597400/TraesCS6D02G092000	3	BP
GO:0002832	negative regulation of response to biotic stimulus	2/2398	50/107890	0.305566	0.698562	0.652186	TraesCS5B02G153300/TraesCS6D02G196000	2	BP
GO:0009952	anterior/posterior pattern specification	2/2398	50/107890	0.305566	0.698562	0.652186	TraesCS6B02G405200/TraesCS6B02G350800	2	BP
GO:0019359	nicotinamide nucleotide biosynthetic process	2/2398	50/107890	0.305566	0.698562	0.652186	TraesCS7B02G175800/TraesCS6D02G370600	2	BP
GO:0071514	genetic imprinting	2/2398	50/107890	0.305566	0.698562	0.652186	TraesCS4A02G372200/TraesCS7A02G074600	2	BP
GO:0010928	regulation of auxin mediated signaling pathway	5/2398	165/107890	0.305699	0.698562	0.652186	TraesCS6B02G337300/TraesCS7A02G284900/TraesCS6D02G250000/TraesCS7D02G478800/TraesCS3A02G117600	5	BP
GO:0000478	endonucleolytic cleavage involved in rRNA processing	4/2398	126/107890	0.307637	0.698562	0.652186	TraesCS6B02G440500/TraesCS6B02G344700/TraesCS3A02G209700/TraesCS6D02G294000	4	BP
GO:0002119	nematode larval development	9/2398	328/107890	0.308217	0.698562	0.652186	TraesCS6B02G225700/TraesCS3D02G163900/TraesCS6B02G239500/TraesCS6B02G224000/TraesCS6B02G396200/TraesCS6D02G187100/TraesCS6D02G345900/TraesCS5B02G187200/TraesCS4B02G218100	9	BP
GO:0007602	phototransduction	6/2398	206/107890	0.309655	0.698562	0.652186	TraesCS6B02G356400/TraesCS3A02G210100/TraesCS4D02G121300/TraesCS4D02G099200/TraesCS7A02G241300/TraesCS2B02G210600	6	BP
GO:0006450	regulation of translational fidelity	3/2398	88/107890	0.31124	0.698562	0.652186	TraesCS6B02G367200/TraesCS6B02G361500/TraesCS7A02G239200	3	BP
GO:0048572	short-day photoperiodism	3/2398	88/107890	0.31124	0.698562	0.652186	TraesCS3B02G469700/TraesCS6B02G113100/TraesCS7A02G115400	3	BP
GO:0006636	unsaturated fatty acid biosynthetic process	12/2398	454/107890	0.31218	0.698562	0.652186	TraesCS5B02G153000/TraesCS6B02G369300/TraesCS6B02G432200/TraesCS4D02G130700/TraesCS6B02G447700/TraesCS7A02G413800/TraesCS6D02G122800/TraesCS6D02G260200/TraesCS6D02G271900/TraesCS6D02G387300/TraesCS1A02G040900/TraesCS4B02G237600	12	BP
GO:0033869	nucleoside bisphosphate catabolic process	4/2398	127/107890	0.312644	0.698562	0.652186	TraesCS6B02G440200/TraesCS6B02G235000/TraesCS6B02G238500/TraesCS7A02G219100	4	BP
GO:0034031	ribonucleoside bisphosphate catabolic process	4/2398	127/107890	0.312644	0.698562	0.652186	TraesCS6B02G440200/TraesCS6B02G235000/TraesCS6B02G238500/TraesCS7A02G219100	4	BP
GO:0034034	purine nucleoside bisphosphate catabolic process	4/2398	127/107890	0.312644	0.698562	0.652186	TraesCS6B02G440200/TraesCS6B02G235000/TraesCS6B02G238500/TraesCS7A02G219100	4	BP
GO:0071216	cellular response to biotic stimulus	4/2398	127/107890	0.312644	0.698562	0.652186	TraesCS6B02G234200/TraesCS6B02G350800/TraesCS4B02G120800/TraesCS3D02G164500	4	BP
GO:1902652	secondary alcohol metabolic process	4/2398	127/107890	0.312644	0.698562	0.652186	TraesCS6B02G440200/TraesCS6B02G235000/TraesCS6B02G238500/TraesCS7A02G219100	4	BP
GO:0023061	signal release	2/2398	51/107890	0.313779	0.698562	0.652186	TraesCS6B02G344100/TraesCS6B02G229000	2	BP
GO:0043620	regulation of DNA-templated transcription in response to stress	2/2398	51/107890	0.313779	0.698562	0.652186	TraesCS6B02G398500/TraesCS6D02G254700	2	BP
GO:0071072	negative regulation of phospholipid biosynthetic process	2/2398	51/107890	0.313779	0.698562	0.652186	TraesCS3B02G475000/TraesCS4B02G055000	2	BP
GO:1903726	negative regulation of phospholipid metabolic process	2/2398	51/107890	0.313779	0.698562	0.652186	TraesCS3B02G475000/TraesCS4B02G055000	2	BP
GO:0006662	glycerol ether metabolic process	5/2398	167/107890	0.314374	0.698562	0.652186	TraesCS6B02G434200/TraesCS6B02G409800/TraesCS4B02G174100/TraesCS6D02G259000/TraesCS6D02G356100	5	BP
GO:0006882	cellular zinc ion homeostasis	3/2398	89/107890	0.317325	0.698562	0.652186	TraesCS6B02G396200/TraesCS7A02G254400/TraesCS6D02G345900	3	BP
GO:0031407	oxylipin metabolic process	9/2398	331/107890	0.317353	0.698562	0.652186	TraesCS6B02G432600/TraesCS2A02G525500/TraesCS6B02G353200/TraesCS2B02G555400/TraesCS6D02G122800/TraesCS6D02G271900/TraesCS6D02G302300/TraesCS1A02G040900/TraesCS4B02G237600	9	BP
GO:0031408	oxylipin biosynthetic process	9/2398	331/107890	0.317353	0.698562	0.652186	TraesCS6B02G432600/TraesCS2A02G525500/TraesCS6B02G353200/TraesCS2B02G555400/TraesCS6D02G122800/TraesCS6D02G271900/TraesCS6D02G302300/TraesCS1A02G040900/TraesCS4B02G237600	9	BP
GO:0000022	mitotic spindle elongation	1/2398	17/107890	0.3176	0.698562	0.652186	TraesCS7B02G176600	1	BP
GO:0002576	platelet degranulation	1/2398	17/107890	0.3176	0.698562	0.652186	TraesCS3A02G205700	1	BP
GO:0006103	2-oxoglutarate metabolic process	1/2398	17/107890	0.3176	0.698562	0.652186	TraesCS6B02G393600	1	BP
GO:0006809	nitric oxide biosynthetic process	1/2398	17/107890	0.3176	0.698562	0.652186	TraesCS6B02G356800	1	BP
GO:0006919	activation of cysteine-type endopeptidase activity involved in apoptotic process	1/2398	17/107890	0.3176	0.698562	0.652186	TraesCS6B02G335200	1	BP
GO:0007019	microtubule depolymerization	1/2398	17/107890	0.3176	0.698562	0.652186	TraesCS3D02G164500	1	BP
GO:0010387	COP9 signalosome assembly	1/2398	17/107890	0.3176	0.698562	0.652186	TraesCS7A02G241300	1	BP
GO:0016120	carotene biosynthetic process	1/2398	17/107890	0.3176	0.698562	0.652186	TraesCS3A02G208800	1	BP
GO:0019408	dolichol biosynthetic process	1/2398	17/107890	0.3176	0.698562	0.652186	TraesCS6B02G352400	1	BP
GO:0034763	negative regulation of transmembrane transport	1/2398	17/107890	0.3176	0.698562	0.652186	TraesCS5B02G155200	1	BP
GO:0042461	photoreceptor cell development	1/2398	17/107890	0.3176	0.698562	0.652186	TraesCS6B02G377200	1	BP
GO:0042462	eye photoreceptor cell development	1/2398	17/107890	0.3176	0.698562	0.652186	TraesCS6B02G377200	1	BP
GO:0042946	glucoside transport	1/2398	17/107890	0.3176	0.698562	0.652186	TraesCS6B02G456500	1	BP
GO:0043280	positive regulation of cysteine-type endopeptidase activity involved in apoptotic process	1/2398	17/107890	0.3176	0.698562	0.652186	TraesCS6B02G335200	1	BP
GO:0043617	cellular response to sucrose starvation	1/2398	17/107890	0.3176	0.698562	0.652186	TraesCS5B02G152600	1	BP
GO:0046102	inosine metabolic process	1/2398	17/107890	0.3176	0.698562	0.652186	TraesCS7B02G176500	1	BP
GO:0050779	RNA destabilization	1/2398	17/107890	0.3176	0.698562	0.652186	TraesCS7B02G114200	1	BP
GO:0061157	mRNA destabilization	1/2398	17/107890	0.3176	0.698562	0.652186	TraesCS7B02G114200	1	BP
GO:0061418	regulation of transcription from RNA polymerase II promoter in response to hypoxia	1/2398	17/107890	0.3176	0.698562	0.652186	TraesCS6D02G254700	1	BP
GO:0071452	cellular response to singlet oxygen	1/2398	17/107890	0.3176	0.698562	0.652186	TraesCS6B02G224100	1	BP
GO:0080140	regulation of jasmonic acid metabolic process	1/2398	17/107890	0.3176	0.698562	0.652186	TraesCS6B02G411500	1	BP
GO:0097202	activation of cysteine-type endopeptidase activity	1/2398	17/107890	0.3176	0.698562	0.652186	TraesCS6B02G335200	1	BP
GO:1901656	glycoside transport	1/2398	17/107890	0.3176	0.698562	0.652186	TraesCS6B02G456500	1	BP
GO:2001056	positive regulation of cysteine-type endopeptidase activity	1/2398	17/107890	0.3176	0.698562	0.652186	TraesCS6B02G335200	1	BP
GO:0070588	calcium ion transmembrane transport	4/2398	128/107890	0.317658	0.698562	0.652186	TraesCS6B02G344100/TraesCS6B02G250200/TraesCS6D02G204000/TraesCS7A02G254400	4	BP
GO:0007088	regulation of mitotic nuclear division	5/2398	168/107890	0.318724	0.700275	0.653785	TraesCS6B02G236700/TraesCS6B02G377000/TraesCS6B02G407600/TraesCS6D02G354500/TraesCS7A02G155100	5	BP
GO:0019751	polyol metabolic process	13/2398	499/107890	0.319917	0.702066	0.655457	TraesCS6B02G226700/TraesCS6B02G434400/TraesCS6B02G374700/TraesCS6B02G336400/TraesCS6B02G350700/TraesCS6B02G348200/TraesCS2B02G230300/TraesCS2D02G212500/TraesCS6D02G122800/TraesCS6D02G199200/TraesCS6D02G259000/TraesCS1A02G295800/TraesCS7B02G063100	13	BP
GO:0006097	glyoxylate cycle	2/2398	52/107890	0.32197	0.702066	0.655457	TraesCS6B02G440200/TraesCS7A02G219100	2	BP
GO:0008655	pyrimidine-containing compound salvage	2/2398	52/107890	0.32197	0.702066	0.655457	TraesCS7A02G259200/TraesCS1B02G438800	2	BP
GO:0010052	guard cell differentiation	2/2398	52/107890	0.32197	0.702066	0.655457	TraesCS6B02G226700/TraesCS6B02G347500	2	BP
GO:0040020	regulation of meiotic nuclear division	2/2398	52/107890	0.32197	0.702066	0.655457	TraesCS7B02G115400/TraesCS7A02G208200	2	BP
GO:0048587	regulation of short-day photoperiodism, flowering	2/2398	52/107890	0.32197	0.702066	0.655457	TraesCS3B02G469700/TraesCS6B02G113100	2	BP
GO:0051443	positive regulation of ubiquitin-protein transferase activity	2/2398	52/107890	0.32197	0.702066	0.655457	TraesCS6B02G402400/TraesCS6D02G354500	2	BP
GO:0050821	protein stabilization	3/2398	90/107890	0.323411	0.702066	0.655457	TraesCS6B02G435000/TraesCS2A02G033700/TraesCS2D02G033200	3	BP
GO:0090329	regulation of DNA-dependent DNA replication	3/2398	90/107890	0.323411	0.702066	0.655457	TraesCS6B02G341900/TraesCS6B02G407600/TraesCS6D02G354500	3	BP
GO:0016050	vesicle organization	9/2398	334/107890	0.326545	0.702066	0.655457	TraesCS6B02G335200/TraesCS6B02G239500/TraesCS6B02G415900/TraesCS3D02G165300/TraesCS3B02G475000/TraesCS6B02G407500/TraesCS6D02G256100/TraesCS6D02G354100/TraesCS4B02G055000	9	BP
GO:0006414	translational elongation	11/2398	418/107890	0.327817	0.702066	0.655457	TraesCS6B02G456000/TraesCS6B02G238600/TraesCS6B02G234000/TraesCS6B02G224800/TraesCS6B02G399800/TraesCS6B02G367200/TraesCS6B02G415800/TraesCS6B02G402400/TraesCS7A02G419100/TraesCS6B02G425800/TraesCS2B02G561900	11	BP
GO:0032957	inositol trisphosphate metabolic process	3/2398	91/107890	0.329498	0.702066	0.655457	TraesCS6B02G374700/TraesCS6B02G350700/TraesCS7B02G063100	3	BP
GO:0034314	Arp2/3 complex-mediated actin nucleation	3/2398	91/107890	0.329498	0.702066	0.655457	TraesCS6B02G240500/TraesCS6B02G432000/TraesCS7A02G518700	3	BP
GO:0007173	epidermal growth factor receptor signaling pathway	2/2398	53/107890	0.330136	0.702066	0.655457	TraesCS6B02G386600/TraesCS7D02G088600	2	BP
GO:0010833	telomere maintenance via telomere lengthening	2/2398	53/107890	0.330136	0.702066	0.655457	TraesCS6B02G353100/TraesCS6B02G366400	2	BP
GO:0019363	pyridine nucleotide biosynthetic process	2/2398	53/107890	0.330136	0.702066	0.655457	TraesCS7B02G175800/TraesCS6D02G370600	2	BP
GO:0019933	cAMP-mediated signaling	2/2398	53/107890	0.330136	0.702066	0.655457	TraesCS6B02G229000/TraesCS4B02G173700	2	BP
GO:0030098	lymphocyte differentiation	2/2398	53/107890	0.330136	0.702066	0.655457	TraesCS4B02G071600/TraesCS5D02G482600	2	BP
GO:0038127	ERBB signaling pathway	2/2398	53/107890	0.330136	0.702066	0.655457	TraesCS6B02G386600/TraesCS7D02G088600	2	BP
GO:0048281	inflorescence morphogenesis	2/2398	53/107890	0.330136	0.702066	0.655457	TraesCS6B02G366900/TraesCS7A02G254400	2	BP
GO:0042761	very long-chain fatty acid biosynthetic process	4/2398	131/107890	0.332735	0.702066	0.655457	TraesCS6B02G241000/TraesCS6D02G194600/TraesCS7A02G221300/TraesCS7A02G221500	4	BP
GO:0043244	regulation of protein-containing complex disassembly	4/2398	131/107890	0.332735	0.702066	0.655457	TraesCS6B02G338000/TraesCS3D02G164500/TraesCS6D02G206600/TraesCS6D02G193500	4	BP
GO:0006045	N-acetylglucosamine biosynthetic process	1/2398	18/107890	0.332769	0.702066	0.655457	TraesCS4D02G126400	1	BP
GO:0006449	regulation of translational termination	1/2398	18/107890	0.332769	0.702066	0.655457	TraesCS6D02G193500	1	BP
GO:0006751	glutathione catabolic process	1/2398	18/107890	0.332769	0.702066	0.655457	TraesCS6B02G337600	1	BP
GO:0010390	histone monoubiquitination	1/2398	18/107890	0.332769	0.702066	0.655457	TraesCS6B02G350800	1	BP
GO:0016539	intein-mediated protein splicing	1/2398	18/107890	0.332769	0.702066	0.655457	TraesCS6D02G232000	1	BP
GO:0030224	monocyte differentiation	1/2398	18/107890	0.332769	0.702066	0.655457	TraesCS1B02G420000	1	BP
GO:0030900	forebrain development	1/2398	18/107890	0.332769	0.702066	0.655457	TraesCS7A02G262700	1	BP
GO:0030908	protein splicing	1/2398	18/107890	0.332769	0.702066	0.655457	TraesCS6D02G232000	1	BP
GO:0032973	amino acid export across plasma membrane	1/2398	18/107890	0.332769	0.702066	0.655457	TraesCS6B02G360900	1	BP
GO:0034484	raffinose catabolic process	1/2398	18/107890	0.332769	0.702066	0.655457	TraesCS7A02G236500	1	BP
GO:0045055	regulated exocytosis	1/2398	18/107890	0.332769	0.702066	0.655457	TraesCS3A02G205700	1	BP
GO:0046108	uridine metabolic process	1/2398	18/107890	0.332769	0.702066	0.655457	TraesCS7B02G176500	1	BP
GO:0048700	acquisition of desiccation tolerance in seed	1/2398	18/107890	0.332769	0.702066	0.655457	TraesCS1A02G224600	1	BP
GO:0051446	positive regulation of meiotic cell cycle	1/2398	18/107890	0.332769	0.702066	0.655457	TraesCS6B02G233700	1	BP
GO:0051782	negative regulation of cell division	1/2398	18/107890	0.332769	0.702066	0.655457	TraesCS7A02G244900	1	BP
GO:0051984	positive regulation of chromosome segregation	1/2398	18/107890	0.332769	0.702066	0.655457	TraesCS6B02G356900	1	BP
GO:0060003	copper ion export	1/2398	18/107890	0.332769	0.702066	0.655457	TraesCS2B02G429200	1	BP
GO:0072489	methylammonium transmembrane transport	1/2398	18/107890	0.332769	0.702066	0.655457	TraesCS3D02G163400	1	BP
GO:0097439	acquisition of desiccation tolerance	1/2398	18/107890	0.332769	0.702066	0.655457	TraesCS1A02G224600	1	BP
GO:1901031	regulation of response to reactive oxygen species	1/2398	18/107890	0.332769	0.702066	0.655457	TraesCS6B02G371500	1	BP
GO:1901073	glucosamine-containing compound biosynthetic process	1/2398	18/107890	0.332769	0.702066	0.655457	TraesCS4D02G126400	1	BP
GO:1901679	nucleotide transmembrane transport	1/2398	18/107890	0.332769	0.702066	0.655457	TraesCS3A02G206300	1	BP
GO:1903131	mononuclear cell differentiation	1/2398	18/107890	0.332769	0.702066	0.655457	TraesCS1B02G420000	1	BP
GO:2000121	regulation of removal of superoxide radicals	1/2398	18/107890	0.332769	0.702066	0.655457	TraesCS6B02G371500	1	BP
GO:0050778	positive regulation of immune response	6/2398	213/107890	0.336933	0.706188	0.659306	TraesCS7A02G419900/TraesCS4D02G121300/TraesCS5A02G027100/TraesCS6B02G326600/TraesCS2B02G210600/TraesCS5B02G491800	6	BP
GO:0015743	malate transport	2/2398	54/107890	0.338274	0.706188	0.659306	TraesCS7A02G220200/TraesCS7A02G285000	2	BP
GO:0016973	poly(A)+ mRNA export from nucleus	2/2398	54/107890	0.338274	0.706188	0.659306	TraesCS6B02G239100/TraesCS6D02G193500	2	BP
GO:0002833	positive regulation of response to biotic stimulus	5/2398	173/107890	0.340565	0.706188	0.659306	TraesCS4D02G121300/TraesCS2B02G309000/TraesCS5A02G027100/TraesCS2B02G210600/TraesCS5B02G491800	5	BP
GO:0051168	nuclear export	12/2398	465/107890	0.340862	0.706188	0.659306	TraesCS6B02G373300/TraesCS6B02G456000/TraesCS4B02G173400/TraesCS6B02G363200/TraesCS6B02G391200/TraesCS6B02G239100/TraesCS6B02G337900/TraesCS6D02G213600/TraesCS6D02G193500/TraesCS6D02G249500/TraesCS3B02G487900/TraesCS6B02G083500	12	BP
GO:0006611	protein export from nucleus	11/2398	423/107890	0.341583	0.706188	0.659306	TraesCS6B02G373300/TraesCS6B02G456000/TraesCS6B02G363200/TraesCS6B02G391200/TraesCS6B02G239100/TraesCS6B02G337900/TraesCS6D02G213600/TraesCS6D02G193500/TraesCS6D02G249500/TraesCS3B02G487900/TraesCS6B02G083500	11	BP
GO:0006405	RNA export from nucleus	11/2398	424/107890	0.344349	0.706188	0.659306	TraesCS6B02G373300/TraesCS6B02G456000/TraesCS6B02G363200/TraesCS6B02G391200/TraesCS6B02G239100/TraesCS6B02G337900/TraesCS6D02G213600/TraesCS6D02G193500/TraesCS6D02G249500/TraesCS3B02G487900/TraesCS6B02G083500	11	BP
GO:0032984	protein-containing complex disassembly	8/2398	298/107890	0.344657	0.706188	0.659306	TraesCS6B02G338000/TraesCS6B02G386600/TraesCS3D02G164500/TraesCS6D02G206600/TraesCS6D02G193500/TraesCS1B02G248600/TraesCS5D02G491900/TraesCS5B02G491800	8	BP
GO:0016226	iron-sulfur cluster assembly	12/2398	467/107890	0.346133	0.706188	0.659306	TraesCS6B02G388100/TraesCS6B02G224200/TraesCS7B02G176100/TraesCS6B02G386400/TraesCS6B02G365700/TraesCS7A02G213900/TraesCS6D02G184100/TraesCS6D02G337500/TraesCS5D02G269400/TraesCS5A02G262200/TraesCS1A02G040900/TraesCS5B02G260200	12	BP
GO:0031163	metallo-sulfur cluster assembly	12/2398	467/107890	0.346133	0.706188	0.659306	TraesCS6B02G388100/TraesCS6B02G224200/TraesCS7B02G176100/TraesCS6B02G386400/TraesCS6B02G365700/TraesCS7A02G213900/TraesCS6D02G184100/TraesCS6D02G337500/TraesCS5D02G269400/TraesCS5A02G262200/TraesCS1A02G040900/TraesCS5B02G260200	12	BP
GO:0030509	BMP signaling pathway	2/2398	55/107890	0.346382	0.706188	0.659306	TraesCS6D02G225900/TraesCS5D02G482600	2	BP
GO:0071772	response to BMP	2/2398	55/107890	0.346382	0.706188	0.659306	TraesCS6D02G225900/TraesCS5D02G482600	2	BP
GO:0071773	cellular response to BMP stimulus	2/2398	55/107890	0.346382	0.706188	0.659306	TraesCS6D02G225900/TraesCS5D02G482600	2	BP
GO:0090596	sensory organ morphogenesis	2/2398	55/107890	0.346382	0.706188	0.659306	TraesCS6B02G377200/TraesCS6B02G335200	2	BP
GO:0003016	respiratory system process	1/2398	19/107890	0.347602	0.706188	0.659306	TraesCS6B02G425700	1	BP
GO:0006937	regulation of muscle contraction	1/2398	19/107890	0.347602	0.706188	0.659306	TraesCS6B02G344100	1	BP
GO:0007611	learning or memory	1/2398	19/107890	0.347602	0.706188	0.659306	TraesCS1B02G253700	1	BP
GO:0015768	maltose transport	1/2398	19/107890	0.347602	0.706188	0.659306	TraesCS6B02G456500	1	BP
GO:0015969	guanosine tetraphosphate metabolic process	1/2398	19/107890	0.347602	0.706188	0.659306	TraesCS6D02G246800	1	BP
GO:0030073	insulin secretion	1/2398	19/107890	0.347602	0.706188	0.659306	TraesCS6B02G344100	1	BP
GO:0032944	regulation of mononuclear cell proliferation	1/2398	19/107890	0.347602	0.706188	0.659306	TraesCS4D02G091500	1	BP
GO:0033530	raffinose metabolic process	1/2398	19/107890	0.347602	0.706188	0.659306	TraesCS7A02G236500	1	BP
GO:0034035	purine ribonucleoside bisphosphate metabolic process	1/2398	19/107890	0.347602	0.706188	0.659306	TraesCS6D02G246800	1	BP
GO:0042177	negative regulation of protein catabolic process	1/2398	19/107890	0.347602	0.706188	0.659306	TraesCS6D02G187100	1	BP
GO:0046133	pyrimidine ribonucleoside catabolic process	1/2398	19/107890	0.347602	0.706188	0.659306	TraesCS7B02G176500	1	BP
GO:0046339	diacylglycerol metabolic process	1/2398	19/107890	0.347602	0.706188	0.659306	TraesCS6D02G252100	1	BP
GO:0048497	maintenance of floral organ identity	1/2398	19/107890	0.347602	0.706188	0.659306	TraesCS1B02G273300	1	BP
GO:0048562	embryonic organ morphogenesis	1/2398	19/107890	0.347602	0.706188	0.659306	TraesCS4D02G126400	1	BP
GO:0051231	spindle elongation	1/2398	19/107890	0.347602	0.706188	0.659306	TraesCS7B02G176600	1	BP
GO:0060485	mesenchyme development	1/2398	19/107890	0.347602	0.706188	0.659306	TraesCS6B02G350800	1	BP
GO:0061687	detoxification of inorganic compound	1/2398	19/107890	0.347602	0.706188	0.659306	TraesCS2B02G429200	1	BP
GO:0071073	positive regulation of phospholipid biosynthetic process	1/2398	19/107890	0.347602	0.706188	0.659306	TraesCS4B02G055000	1	BP
GO:0071329	cellular response to sucrose stimulus	1/2398	19/107890	0.347602	0.706188	0.659306	TraesCS6B02G342700	1	BP
GO:0090700	maintenance of plant organ identity	1/2398	19/107890	0.347602	0.706188	0.659306	TraesCS1B02G273300	1	BP
GO:0097193	intrinsic apoptotic signaling pathway	1/2398	19/107890	0.347602	0.706188	0.659306	TraesCS2A02G396400	1	BP
GO:0097194	execution phase of apoptosis	1/2398	19/107890	0.347602	0.706188	0.659306	TraesCS2A02G396400	1	BP
GO:0150173	positive regulation of phosphatidylcholine metabolic process	1/2398	19/107890	0.347602	0.706188	0.659306	TraesCS4B02G055000	1	BP
GO:1903727	positive regulation of phospholipid metabolic process	1/2398	19/107890	0.347602	0.706188	0.659306	TraesCS4B02G055000	1	BP
GO:2001247	positive regulation of phosphatidylcholine biosynthetic process	1/2398	19/107890	0.347602	0.706188	0.659306	TraesCS4B02G055000	1	BP
GO:0001942	hair follicle development	3/2398	94/107890	0.347742	0.706188	0.659306	TraesCS5B02G159100/TraesCS7A02G239200/TraesCS7B02G321900	3	BP
GO:0022404	molting cycle process	3/2398	94/107890	0.347742	0.706188	0.659306	TraesCS5B02G159100/TraesCS7A02G239200/TraesCS7B02G321900	3	BP
GO:0022405	hair cycle process	3/2398	94/107890	0.347742	0.706188	0.659306	TraesCS5B02G159100/TraesCS7A02G239200/TraesCS7B02G321900	3	BP
GO:0031540	regulation of anthocyanin biosynthetic process	3/2398	94/107890	0.347742	0.706188	0.659306	TraesCS6B02G366900/TraesCS2D02G530600/TraesCS6D02G212700	3	BP
GO:0051648	vesicle localization	3/2398	94/107890	0.347742	0.706188	0.659306	TraesCS6B02G387300/TraesCS6B02G335200/TraesCS6B02G338000	3	BP
GO:0098773	skin epidermis development	3/2398	94/107890	0.347742	0.706188	0.659306	TraesCS5B02G159100/TraesCS7A02G239200/TraesCS7B02G321900	3	BP
GO:0031124	mRNA 3'-end processing	5/2398	175/107890	0.349334	0.708832	0.661775	TraesCS7B02G114200/TraesCS2D02G342600/TraesCS6D02G349000/TraesCS6B02G083500/TraesCS4B02G204800	5	BP
GO:0000959	mitochondrial RNA metabolic process	9/2398	342/107890	0.351281	0.71219	0.664909	TraesCS3D02G163900/TraesCS6B02G253600/TraesCS6B02G344700/TraesCS6B02G433400/TraesCS4B02G120700/TraesCS7A02G264900/TraesCS6D02G294000/TraesCS6D02G306500/TraesCS6D02G307000	9	BP
GO:0042732	D-xylose metabolic process	4/2398	135/107890	0.352882	0.713926	0.66653	TraesCS4B02G173300/TraesCS6B02G415700/TraesCS4D02G357100/TraesCS4B02G363700	4	BP
GO:0019755	one-carbon compound transport	2/2398	56/107890	0.354456	0.713926	0.66653	TraesCS3D02G163400/TraesCSU02G041600	2	BP
GO:0045037	protein import into chloroplast stroma	2/2398	56/107890	0.354456	0.713926	0.66653	TraesCS6B02G233800/TraesCS6D02G205400	2	BP
GO:0048514	blood vessel morphogenesis	2/2398	56/107890	0.354456	0.713926	0.66653	TraesCS6B02G405200/TraesCS1B02G270100	2	BP
GO:0048639	positive regulation of developmental growth	2/2398	56/107890	0.354456	0.713926	0.66653	TraesCS7B02G114200/TraesCS6B02G411500	2	BP
GO:0000070	mitotic sister chromatid segregation	8/2398	301/107890	0.354628	0.713926	0.66653	TraesCS6B02G236700/TraesCS6B02G341400/TraesCS7B02G176600/TraesCS6B02G377000/TraesCS6B02G407600/TraesCS7D02G057500/TraesCS6D02G354500/TraesCS7A02G155100	8	BP
GO:0090502	RNA phosphodiester bond hydrolysis, endonucleolytic	12/2398	471/107890	0.356716	0.713926	0.66653	TraesCS6B02G231600/TraesCS3D02G163900/TraesCS6B02G440500/TraesCS6B02G344700/TraesCS3A02G209700/TraesCS4B02G118400/TraesCS4D02G141600/TraesCS7A02G212300/TraesCS6D02G294000/TraesCS2B02G107900/TraesCS6D02G320200/TraesCS6A02G339600	12	BP
GO:0045324	late endosome to vacuole transport	4/2398	136/107890	0.357921	0.713926	0.66653	TraesCS6B02G239500/TraesCS6B02G350700/TraesCS6B02G369900/TraesCS7D02G387800	4	BP
GO:0015718	monocarboxylic acid transport	6/2398	219/107890	0.360518	0.713926	0.66653	TraesCS5B02G157900/TraesCS6B02G224000/TraesCS7B02G262200/TraesCS6D02G187100/TraesCS6D02G198300/TraesCS3A02G130300	6	BP
GO:0001704	formation of primary germ layer	1/2398	20/107890	0.362105	0.713926	0.66653	TraesCS6B02G350800	1	BP
GO:0006011	UDP-glucose metabolic process	1/2398	20/107890	0.362105	0.713926	0.66653	TraesCS7A02G419300	1	BP
GO:0007035	vacuolar acidification	1/2398	20/107890	0.362105	0.713926	0.66653	TraesCS3A02G210400	1	BP
GO:0007141	male meiosis I	1/2398	20/107890	0.362105	0.713926	0.66653	TraesCS6B02G366400	1	BP
GO:0007528	neuromuscular junction development	1/2398	20/107890	0.362105	0.713926	0.66653	TraesCS4D02G126400	1	BP
GO:0010086	embryonic root morphogenesis	1/2398	20/107890	0.362105	0.713926	0.66653	TraesCS6B02G342700	1	BP
GO:0019585	glucuronate metabolic process	1/2398	20/107890	0.362105	0.713926	0.66653	TraesCS7A02G419300	1	BP
GO:0019695	choline metabolic process	1/2398	20/107890	0.362105	0.713926	0.66653	TraesCS6B02G408100	1	BP
GO:0030682	mitigation of host defenses by symbiont	1/2398	20/107890	0.362105	0.713926	0.66653	TraesCS2B02G309000	1	BP
GO:0035024	negative regulation of Rho protein signal transduction	1/2398	20/107890	0.362105	0.713926	0.66653	TraesCS6B02G335200	1	BP
GO:0042780	tRNA 3'-end processing	1/2398	20/107890	0.362105	0.713926	0.66653	TraesCS3D02G163900	1	BP
GO:0043112	receptor metabolic process	1/2398	20/107890	0.362105	0.713926	0.66653	TraesCS6B02G417700	1	BP
GO:0043271	negative regulation of ion transport	1/2398	20/107890	0.362105	0.713926	0.66653	TraesCS5B02G155200	1	BP
GO:0052158	modulation by symbiont of host resistance gene-dependent defense response	1/2398	20/107890	0.362105	0.713926	0.66653	TraesCS2B02G309000	1	BP
GO:0052167	modulation by symbiont of host innate immune response	1/2398	20/107890	0.362105	0.713926	0.66653	TraesCS2B02G309000	1	BP
GO:0052390	induction by symbiont of host innate immune response	1/2398	20/107890	0.362105	0.713926	0.66653	TraesCS2B02G309000	1	BP
GO:0061014	positive regulation of mRNA catabolic process	1/2398	20/107890	0.362105	0.713926	0.66653	TraesCS7B02G114200	1	BP
GO:0071324	cellular response to disaccharide stimulus	1/2398	20/107890	0.362105	0.713926	0.66653	TraesCS6B02G342700	1	BP
GO:0080185	effector-mediated induction of plant hypersensitive response by symbiont	1/2398	20/107890	0.362105	0.713926	0.66653	TraesCS2B02G309000	1	BP
GO:0097501	stress response to metal ion	1/2398	20/107890	0.362105	0.713926	0.66653	TraesCS2B02G429200	1	BP
GO:0140404	effector-mediated modulation of host innate immune response by symbiont	1/2398	20/107890	0.362105	0.713926	0.66653	TraesCS2B02G309000	1	BP
GO:0140415	effector-mediated modulation of host defenses by symbiont	1/2398	20/107890	0.362105	0.713926	0.66653	TraesCS2B02G309000	1	BP
GO:0009452	7-methylguanosine RNA capping	2/2398	57/107890	0.362494	0.713926	0.66653	TraesCS4B02G116000/TraesCS4B02G115800	2	BP
GO:0036260	RNA capping	2/2398	57/107890	0.362494	0.713926	0.66653	TraesCS4B02G116000/TraesCS4B02G115800	2	BP
GO:0090481	pyrimidine nucleotide-sugar transmembrane transport	2/2398	57/107890	0.362494	0.713926	0.66653	TraesCS2B02G397500/TraesCS6D02G187100	2	BP
GO:0006541	glutamine metabolic process	5/2398	178/107890	0.362508	0.713926	0.66653	TraesCS5B02G154400/TraesCS6A02G298100/TraesCS5B02G152600/TraesCS4D02G126400/TraesCS7A02G285000	5	BP
GO:0051261	protein depolymerization	4/2398	137/107890	0.362959	0.713926	0.66653	TraesCS6B02G338000/TraesCS3D02G164500/TraesCS5D02G491900/TraesCS5B02G491800	4	BP
GO:2000028	regulation of photoperiodism, flowering	4/2398	137/107890	0.362959	0.713926	0.66653	TraesCS3B02G469700/TraesCS7A02G218600/TraesCS6B02G113100/TraesCS5D02G038900	4	BP
GO:2000243	positive regulation of reproductive process	11/2398	431/107890	0.36381	0.715025	0.667556	TraesCS6B02G233700/TraesCS6B02G348300/TraesCS6B02G335200/TraesCS6B02G403400/TraesCS6B02G237800/TraesCS3B02G469700/TraesCS1A02G199900/TraesCS6B02G113100/TraesCS3A02G432900/TraesCS3D02G427900/TraesCS7B02G158900	11	BP
GO:0010229	inflorescence development	8/2398	304/107890	0.364631	0.715741	0.668224	TraesCS6B02G366900/TraesCS6B02G449900/TraesCS6B02G334900/TraesCS6B02G337300/TraesCS6B02G237800/TraesCS4A02G409200/TraesCS7A02G254400/TraesCS7A02G115400	8	BP
GO:0001944	vasculature development	3/2398	97/107890	0.365934	0.715741	0.668224	TraesCS6B02G405200/TraesCS1B02G270100/TraesCS2D02G597400	3	BP
GO:0010337	regulation of salicylic acid metabolic process	3/2398	97/107890	0.365934	0.715741	0.668224	TraesCS5B02G153300/TraesCS6B02G234200/TraesCS4B02G120800	3	BP
GO:0035265	organ growth	3/2398	97/107890	0.365934	0.715741	0.668224	TraesCS6B02G418600/TraesCS5B02G313800/TraesCS7B02G171300	3	BP
GO:0048586	regulation of long-day photoperiodism, flowering	3/2398	97/107890	0.365934	0.715741	0.668224	TraesCS7A02G218600/TraesCS6B02G113100/TraesCS5D02G038900	3	BP
GO:0080092	regulation of pollen tube growth	3/2398	97/107890	0.365934	0.715741	0.668224	TraesCS6B02G468200/TraesCS7D02G147700/TraesCS5B02G122500	3	BP
GO:0009084	glutamine family amino acid biosynthetic process	5/2398	179/107890	0.366903	0.716128	0.668586	TraesCS5B02G154400/TraesCS6A02G298100/TraesCS3A02G206600/TraesCS6D02G252300/TraesCS6D02G232400	5	BP
GO:0046854	phosphatidylinositol phosphorylation	5/2398	179/107890	0.366903	0.716128	0.668586	TraesCS6B02G451200/TraesCS6B02G411500/TraesCS7A02G255500/TraesCS6D02G390100/TraesCS6D02G216000	5	BP
GO:0034308	primary alcohol metabolic process	4/2398	138/107890	0.367995	0.716128	0.668586	TraesCS6B02G425700/TraesCS2B02G430000/TraesCS2A02G163900/TraesCS1A02G282500	4	BP
GO:1901699	cellular response to nitrogen compound	6/2398	221/107890	0.368404	0.716128	0.668586	TraesCS5B02G155400/TraesCS5B02G158800/TraesCS6B02G345800/TraesCS5B02G155600/TraesCS2D02G270300/TraesCS2B02G289900	6	BP
GO:0006817	phosphate ion transport	9/2398	348/107890	0.369997	0.716128	0.668586	TraesCS6B02G224000/TraesCS6B02G236600/TraesCS3B02G475000/TraesCS6B02G418600/TraesCS2B02G397500/TraesCS6D02G187100/TraesCS6D02G198300/TraesCS3A02G130300/TraesCS4B02G055000	9	BP
GO:0046184	aldehyde biosynthetic process	2/2398	58/107890	0.370494	0.716128	0.668586	TraesCS4D02G133600/TraesCS6D02G215500	2	BP
GO:0071071	regulation of phospholipid biosynthetic process	2/2398	58/107890	0.370494	0.716128	0.668586	TraesCS3B02G475000/TraesCS4B02G055000	2	BP
GO:1903725	regulation of phospholipid metabolic process	2/2398	58/107890	0.370494	0.716128	0.668586	TraesCS3B02G475000/TraesCS4B02G055000	2	BP
GO:0006298	mismatch repair	3/2398	98/107890	0.37198	0.716128	0.668586	TraesCS6B02G235900/TraesCS6B02G235600/TraesCS1B02G328200	3	BP
GO:0006536	glutamate metabolic process	3/2398	98/107890	0.37198	0.716128	0.668586	TraesCS6B02G393600/TraesCS3A02G211000/TraesCS7A02G285000	3	BP
GO:0015807	L-amino acid transport	3/2398	98/107890	0.37198	0.716128	0.668586	TraesCS6B02G386500/TraesCS7A02G285000/TraesCS6D02G336100	3	BP
GO:0048508	embryonic meristem development	7/2398	264/107890	0.372189	0.716128	0.668586	TraesCS6B02G223700/TraesCS6B02G356900/TraesCS6B02G412000/TraesCS6B02G425900/TraesCS3A02G210100/TraesCS6B02G466700/TraesCS6D02G235900	7	BP
GO:1902170	cellular response to reactive nitrogen species	4/2398	139/107890	0.373029	0.716128	0.668586	TraesCS5B02G158800/TraesCS6B02G345800/TraesCS2D02G270300/TraesCS2B02G289900	4	BP
GO:0034219	carbohydrate transmembrane transport	10/2398	392/107890	0.374294	0.716128	0.668586	TraesCS6B02G456500/TraesCS6B02G224000/TraesCS6B02G421500/TraesCS6B02G421800/TraesCSU02G041600/TraesCS6D02G187100/TraesCS6D02G201900/TraesCS6D02G198300/TraesCS2B02G141000/TraesCS3A02G130300	10	BP
GO:0010950	positive regulation of endopeptidase activity	1/2398	21/107890	0.376286	0.716128	0.668586	TraesCS6B02G335200	1	BP
GO:0015713	phosphoglycerate transmembrane transport	1/2398	21/107890	0.376286	0.716128	0.668586	TraesCS3A02G130300	1	BP
GO:0015714	phosphoenolpyruvate transport	1/2398	21/107890	0.376286	0.716128	0.668586	TraesCS3A02G130300	1	BP
GO:0015717	triose phosphate transport	1/2398	21/107890	0.376286	0.716128	0.668586	TraesCS3A02G130300	1	BP
GO:0016094	polyprenol biosynthetic process	1/2398	21/107890	0.376286	0.716128	0.668586	TraesCS6B02G352400	1	BP
GO:0019377	glycolipid catabolic process	1/2398	21/107890	0.376286	0.716128	0.668586	TraesCS6D02G199600	1	BP
GO:0035436	triose phosphate transmembrane transport	1/2398	21/107890	0.376286	0.716128	0.668586	TraesCS3A02G130300	1	BP
GO:0036092	phosphatidylinositol-3-phosphate biosynthetic process	1/2398	21/107890	0.376286	0.716128	0.668586	TraesCS6B02G374700	1	BP
GO:0040013	negative regulation of locomotion	1/2398	21/107890	0.376286	0.716128	0.668586	TraesCS7A02G262700	1	BP
GO:0044205	'de novo' UMP biosynthetic process	1/2398	21/107890	0.376286	0.716128	0.668586	TraesCS3A02G206600	1	BP
GO:0045736	negative regulation of cyclin-dependent protein serine/threonine kinase activity	1/2398	21/107890	0.376286	0.716128	0.668586	TraesCS6B02G345300	1	BP
GO:0046477	glycosylceramide catabolic process	1/2398	21/107890	0.376286	0.716128	0.668586	TraesCS6D02G199600	1	BP
GO:0046479	glycosphingolipid catabolic process	1/2398	21/107890	0.376286	0.716128	0.668586	TraesCS6D02G199600	1	BP
GO:0048311	mitochondrion distribution	1/2398	21/107890	0.376286	0.716128	0.668586	TraesCS6B02G387400	1	BP
GO:0051298	centrosome duplication	1/2398	21/107890	0.376286	0.716128	0.668586	TraesCS7B02G176600	1	BP
GO:0061041	regulation of wound healing	1/2398	21/107890	0.376286	0.716128	0.668586	TraesCS6A02G037600	1	BP
GO:0072347	response to anesthetic	1/2398	21/107890	0.376286	0.716128	0.668586	TraesCS2B02G429300	1	BP
GO:0080160	selenate transport	1/2398	21/107890	0.376286	0.716128	0.668586	TraesCS4D02G264200	1	BP
GO:1903034	regulation of response to wounding	1/2398	21/107890	0.376286	0.716128	0.668586	TraesCS6A02G037600	1	BP
GO:1904030	negative regulation of cyclin-dependent protein kinase activity	1/2398	21/107890	0.376286	0.716128	0.668586	TraesCS6B02G345300	1	BP
GO:0006887	exocytosis	11/2398	436/107890	0.377799	0.716128	0.668586	TraesCS6B02G333500/TraesCS6B02G387300/TraesCS6B02G338000/TraesCS4D02G112900/TraesCS3A02G205700/TraesCS3D02G165300/TraesCS6B02G432000/TraesCS4B02G115200/TraesCS7A02G208500/TraesCS2D02G147900/TraesCS5B02G122500	11	BP
GO:0042770	signal transduction in response to DNA damage	3/2398	99/107890	0.378015	0.716128	0.668586	TraesCS6B02G334400/TraesCS6B02G356400/TraesCS7B02G321900	3	BP
GO:0006535	cysteine biosynthetic process from serine	2/2398	59/107890	0.378454	0.716128	0.668586	TraesCS3A02G209500/TraesCS3D02G286900	2	BP
GO:0007205	protein kinase C-activating G protein-coupled receptor signaling pathway	2/2398	59/107890	0.378454	0.716128	0.668586	TraesCS6B02G381300/TraesCS1B02G248300	2	BP
GO:0007444	imaginal disc development	2/2398	59/107890	0.378454	0.716128	0.668586	TraesCS6B02G335200/TraesCS4A02G158000	2	BP
GO:0016122	xanthophyll metabolic process	2/2398	59/107890	0.378454	0.716128	0.668586	TraesCS3A02G208800/TraesCS6B02G432200	2	BP
GO:0032102	negative regulation of response to external stimulus	2/2398	59/107890	0.378454	0.716128	0.668586	TraesCS5B02G153300/TraesCS6D02G196000	2	BP
GO:0043044	ATP-dependent chromatin remodeling	2/2398	59/107890	0.378454	0.716128	0.668586	TraesCS4A02G372200/TraesCS7A02G074600	2	BP
GO:0043066	negative regulation of apoptotic process	5/2398	182/107890	0.380087	0.718662	0.670952	TraesCS6B02G343800/TraesCS6B02G405200/TraesCS6B02G233600/TraesCS7A02G239200/TraesCS4B02G109300	5	BP
GO:0042214	terpene metabolic process	7/2398	267/107890	0.383023	0.721484	0.673586	TraesCS3A02G208800/TraesCS6B02G413300/TraesCS6B02G427200/TraesCS6B02G253500/TraesCS6B02G038200/TraesCS7A02G003700/TraesCS6A02G027000	7	BP
GO:0033559	unsaturated fatty acid metabolic process	12/2398	481/107890	0.383374	0.721484	0.673586	TraesCS5B02G153000/TraesCS6B02G369300/TraesCS6B02G432200/TraesCS4D02G130700/TraesCS6B02G447700/TraesCS7A02G413800/TraesCS6D02G122800/TraesCS6D02G260200/TraesCS6D02G271900/TraesCS6D02G387300/TraesCS1A02G040900/TraesCS4B02G237600	12	BP
GO:0009147	pyrimidine nucleoside triphosphate metabolic process	3/2398	100/107890	0.384037	0.721484	0.673586	TraesCS6B02G381500/TraesCS4D02G099200/TraesCS1B02G438800	3	BP
GO:0042633	hair cycle	3/2398	100/107890	0.384037	0.721484	0.673586	TraesCS5B02G159100/TraesCS7A02G239200/TraesCS7B02G321900	3	BP
GO:0003012	muscle system process	2/2398	60/107890	0.38637	0.721484	0.673586	TraesCS6B02G344100/TraesCS6B02G396100	2	BP
GO:0006782	protoporphyrinogen IX biosynthetic process	2/2398	60/107890	0.38637	0.721484	0.673586	TraesCS7A02G415000/TraesCS6D02G196100	2	BP
GO:0006904	vesicle docking involved in exocytosis	2/2398	60/107890	0.38637	0.721484	0.673586	TraesCS6B02G387300/TraesCS4D02G112900	2	BP
GO:0009262	deoxyribonucleotide metabolic process	2/2398	60/107890	0.38637	0.721484	0.673586	TraesCS6B02G410800/TraesCS6B02G381500	2	BP
GO:0031338	regulation of vesicle fusion	2/2398	60/107890	0.38637	0.721484	0.673586	TraesCS6B02G415900/TraesCS6D02G256100	2	BP
GO:0043001	Golgi to plasma membrane protein transport	2/2398	60/107890	0.38637	0.721484	0.673586	TraesCS3B02G475000/TraesCS4B02G055000	2	BP
GO:0043488	regulation of mRNA stability	2/2398	60/107890	0.38637	0.721484	0.673586	TraesCS7B02G114200/TraesCS4B02G204800	2	BP
GO:0046501	protoporphyrinogen IX metabolic process	2/2398	60/107890	0.38637	0.721484	0.673586	TraesCS7A02G415000/TraesCS6D02G196100	2	BP
GO:0061951	establishment of protein localization to plasma membrane	2/2398	60/107890	0.38637	0.721484	0.673586	TraesCS3B02G475000/TraesCS4B02G055000	2	BP
GO:0007281	germ cell development	4/2398	142/107890	0.388109	0.721484	0.673586	TraesCS3D02G163900/TraesCS6B02G335200/TraesCS4A02G158000/TraesCS7B02G114200	4	BP
GO:0018904	ether metabolic process	5/2398	184/107890	0.388872	0.721484	0.673586	TraesCS6B02G434200/TraesCS6B02G409800/TraesCS4B02G174100/TraesCS6D02G259000/TraesCS6D02G356100	5	BP
GO:0010345	suberin biosynthetic process	3/2398	101/107890	0.390046	0.721484	0.673586	TraesCS7A02G389300/TraesCS4A02G020500/TraesCS6D02G227200	3	BP
GO:0001754	eye photoreceptor cell differentiation	1/2398	22/107890	0.390151	0.721484	0.673586	TraesCS6B02G377200	1	BP
GO:0006228	UTP biosynthetic process	1/2398	22/107890	0.390151	0.721484	0.673586	TraesCS4D02G099200	1	BP
GO:0007076	mitotic chromosome condensation	1/2398	22/107890	0.390151	0.721484	0.673586	TraesCS6B02G341400	1	BP
GO:0009399	nitrogen fixation	1/2398	22/107890	0.390151	0.721484	0.673586	TraesCS6A02G298100	1	BP
GO:0017157	regulation of exocytosis	1/2398	22/107890	0.390151	0.721484	0.673586	TraesCS6B02G338000	1	BP
GO:0034214	protein hexamerization	1/2398	22/107890	0.390151	0.721484	0.673586	TraesCS6B02G233800	1	BP
GO:0040018	positive regulation of multicellular organism growth	1/2398	22/107890	0.390151	0.721484	0.673586	TraesCS7B02G114200	1	BP
GO:0046051	UTP metabolic process	1/2398	22/107890	0.390151	0.721484	0.673586	TraesCS4D02G099200	1	BP
GO:0046135	pyrimidine nucleoside catabolic process	1/2398	22/107890	0.390151	0.721484	0.673586	TraesCS7B02G176500	1	BP
GO:0046514	ceramide catabolic process	1/2398	22/107890	0.390151	0.721484	0.673586	TraesCS6D02G199600	1	BP
GO:0046530	photoreceptor cell differentiation	1/2398	22/107890	0.390151	0.721484	0.673586	TraesCS6B02G377200	1	BP
GO:0090257	regulation of muscle system process	1/2398	22/107890	0.390151	0.721484	0.673586	TraesCS6B02G344100	1	BP
GO:1900407	regulation of cellular response to oxidative stress	1/2398	22/107890	0.390151	0.721484	0.673586	TraesCS6B02G371500	1	BP
GO:0045010	actin nucleation	11/2398	441/107890	0.39184	0.724058	0.675989	TraesCS6B02G226700/TraesCS6B02G240500/TraesCS4B02G173500/TraesCS6B02G432000/TraesCS3A02G210100/TraesCS7A02G414500/TraesCS6B02G466700/TraesCS4D02G108800/TraesCS7A02G284900/TraesCS6D02G235900/TraesCS7A02G518700	11	BP
GO:0009190	cyclic nucleotide biosynthetic process	5/2398	185/107890	0.393262	0.724987	0.676857	TraesCS6B02G456300/TraesCS6B02G229000/TraesCS4B02G173700/TraesCS3D02G369700/TraesCS2A02G120500	5	BP
GO:0009864	induced systemic resistance, jasmonic acid mediated signaling pathway	2/2398	61/107890	0.394242	0.724987	0.676857	TraesCS4D02G121300/TraesCS2B02G210600	2	BP
GO:0010380	regulation of chlorophyll biosynthetic process	2/2398	61/107890	0.394242	0.724987	0.676857	TraesCS6B02G233800/TraesCS7A02G212000	2	BP
GO:0090116	C-5 methylation of cytosine	2/2398	61/107890	0.394242	0.724987	0.676857	TraesCS6B02G419000/TraesCS6B02G369700	2	BP
GO:0140029	exocytic process	2/2398	61/107890	0.394242	0.724987	0.676857	TraesCS6B02G387300/TraesCS4D02G112900	2	BP
GO:0009785	blue light signaling pathway	3/2398	102/107890	0.39604	0.724987	0.676857	TraesCS5B02G155200/TraesCS6B02G224100/TraesCS6B02G237800	3	BP
GO:0048667	cell morphogenesis involved in neuron differentiation	4/2398	144/107890	0.398135	0.724987	0.676857	TraesCS5B02G159100/TraesCS6B02G377200/TraesCS6B02G335200/TraesCS7D02G067800	4	BP
GO:0030838	positive regulation of actin filament polymerization	11/2398	444/107890	0.400281	0.724987	0.676857	TraesCS6B02G226700/TraesCS6B02G240500/TraesCS4B02G173500/TraesCS6B02G432000/TraesCS3A02G210100/TraesCS7A02G414500/TraesCS6B02G466700/TraesCS4D02G108800/TraesCS7A02G284900/TraesCS6D02G235900/TraesCS7A02G518700	11	BP
GO:0009704	de-etiolation	5/2398	187/107890	0.402033	0.724987	0.676857	TraesCS4B02G151300/TraesCS6B02G429600/TraesCS6D02G271900/TraesCS1B02G194300/TraesCS1B02G194500	5	BP
GO:0002758	innate immune response-activating signal transduction	2/2398	62/107890	0.402068	0.724987	0.676857	TraesCS5A02G027100/TraesCS5B02G491800	2	BP
GO:0006002	fructose 6-phosphate metabolic process	2/2398	62/107890	0.402068	0.724987	0.676857	TraesCS4D02G126400/TraesCS7A02G226000	2	BP
GO:0007000	nucleolus organization	2/2398	62/107890	0.402068	0.724987	0.676857	TraesCS6B02G447600/TraesCS4B02G109300	2	BP
GO:0010541	acropetal auxin transport	2/2398	62/107890	0.402068	0.724987	0.676857	TraesCS7A02G284900/TraesCS6D02G250000	2	BP
GO:0030582	reproductive fruiting body development	2/2398	62/107890	0.402068	0.724987	0.676857	TraesCS3A02G211000/TraesCS6B02G403400	2	BP
GO:0043487	regulation of RNA stability	2/2398	62/107890	0.402068	0.724987	0.676857	TraesCS7B02G114200/TraesCS4B02G204800	2	BP
GO:0045931	positive regulation of mitotic cell cycle	2/2398	62/107890	0.402068	0.724987	0.676857	TraesCS4D02G123200/TraesCS7D02G312700	2	BP
GO:0075259	spore-bearing structure development	2/2398	62/107890	0.402068	0.724987	0.676857	TraesCS3A02G211000/TraesCS6B02G403400	2	BP
GO:1901463	regulation of tetrapyrrole biosynthetic process	2/2398	62/107890	0.402068	0.724987	0.676857	TraesCS6B02G233800/TraesCS7A02G212000	2	BP
GO:0006048	UDP-N-acetylglucosamine biosynthetic process	1/2398	23/107890	0.403709	0.724987	0.676857	TraesCS4D02G126400	1	BP
GO:0006063	uronic acid metabolic process	1/2398	23/107890	0.403709	0.724987	0.676857	TraesCS7A02G419300	1	BP
GO:0006116	NADH oxidation	1/2398	23/107890	0.403709	0.724987	0.676857	TraesCS2B02G430000	1	BP
GO:0006542	glutamine biosynthetic process	1/2398	23/107890	0.403709	0.724987	0.676857	TraesCS6A02G298100	1	BP
GO:0010188	response to microbial phytotoxin	1/2398	23/107890	0.403709	0.724987	0.676857	TraesCS3D02G165700	1	BP
GO:0010198	synergid death	1/2398	23/107890	0.403709	0.724987	0.676857	TraesCS6D02G265100	1	BP
GO:0010452	histone H3-K36 methylation	1/2398	23/107890	0.403709	0.724987	0.676857	TraesCS4D02G145700	1	BP
GO:0015012	heparan sulfate proteoglycan biosynthetic process	1/2398	23/107890	0.403709	0.724987	0.676857	TraesCS3A02G207900	1	BP
GO:0019478	D-amino acid catabolic process	1/2398	23/107890	0.403709	0.724987	0.676857	TraesCS6B02G354300	1	BP
GO:0030912	response to deep water	1/2398	23/107890	0.403709	0.724987	0.676857	TraesCS6B02G404700	1	BP
GO:0031638	zymogen activation	1/2398	23/107890	0.403709	0.724987	0.676857	TraesCS6B02G335200	1	BP
GO:0034053	modulation by symbiont of host defense-related programmed cell death	1/2398	23/107890	0.403709	0.724987	0.676857	TraesCS2B02G309000	1	BP
GO:0043984	histone H4-K16 acetylation	1/2398	23/107890	0.403709	0.724987	0.676857	TraesCS6D02G232000	1	BP
GO:0050691	regulation of defense response to virus by host	1/2398	23/107890	0.403709	0.724987	0.676857	TraesCS7A02G508800	1	BP
GO:0052031	modulation by symbiont of host defense response	1/2398	23/107890	0.403709	0.724987	0.676857	TraesCS2B02G309000	1	BP
GO:0070663	regulation of leukocyte proliferation	1/2398	23/107890	0.403709	0.724987	0.676857	TraesCS4D02G091500	1	BP
GO:0080144	amino acid homeostasis	1/2398	23/107890	0.403709	0.724987	0.676857	TraesCS6B02G360900	1	BP
GO:0090344	negative regulation of cell aging	1/2398	23/107890	0.403709	0.724987	0.676857	TraesCS4A02G409200	1	BP
GO:2000379	positive regulation of reactive oxygen species metabolic process	1/2398	23/107890	0.403709	0.724987	0.676857	TraesCS6B02G371500	1	BP
GO:0007423	sensory organ development	6/2398	230/107890	0.403925	0.724987	0.676857	TraesCS6B02G353100/TraesCS6B02G377200/TraesCS6B02G335200/TraesCS7A02G418100/TraesCS6A02G406200/TraesCS7A02G262700	6	BP
GO:0009187	cyclic nucleotide metabolic process	6/2398	230/107890	0.403925	0.724987	0.676857	TraesCS6B02G456300/TraesCS1B02G035100/TraesCS6B02G229000/TraesCS4B02G173700/TraesCS3D02G369700/TraesCS2A02G120500	6	BP
GO:0000075	cell cycle checkpoint	9/2398	359/107890	0.404508	0.725355	0.6772	TraesCS6B02G236700/TraesCS6B02G353100/TraesCS6B02G366400/TraesCS6B02G334400/TraesCS6B02G356400/TraesCS4D02G123200/TraesCS7B02G115400/TraesCS7A02G208200/TraesCS7B02G321900	9	BP
GO:1904062	regulation of cation transmembrane transport	8/2398	316/107890	0.404825	0.725355	0.6772	TraesCS5B02G155200/TraesCS4D02G135000/TraesCS6B02G344100/TraesCS6B02G352700/TraesCS6B02G454500/TraesCS7A02G414600/TraesCS1A02G040900/TraesCS7A02G132100	8	BP
GO:0016573	histone acetylation	11/2398	446/107890	0.405913	0.725355	0.6772	TraesCS7B02G261800/TraesCS6B02G355300/TraesCS7A02G414500/TraesCS7A02G414600/TraesCS6D02G253400/TraesCS6D02G196000/TraesCS6D02G232000/TraesCS4A02G372200/TraesCS6D02G249600/TraesCS7A02G074600/TraesCS2D02G339900	11	BP
GO:0018393	internal peptidyl-lysine acetylation	11/2398	446/107890	0.405913	0.725355	0.6772	TraesCS7B02G261800/TraesCS6B02G355300/TraesCS7A02G414500/TraesCS7A02G414600/TraesCS6D02G253400/TraesCS6D02G196000/TraesCS6D02G232000/TraesCS4A02G372200/TraesCS6D02G249600/TraesCS7A02G074600/TraesCS2D02G339900	11	BP
GO:0018394	peptidyl-lysine acetylation	11/2398	446/107890	0.405913	0.725355	0.6772	TraesCS7B02G261800/TraesCS6B02G355300/TraesCS7A02G414500/TraesCS7A02G414600/TraesCS6D02G253400/TraesCS6D02G196000/TraesCS6D02G232000/TraesCS4A02G372200/TraesCS6D02G249600/TraesCS7A02G074600/TraesCS2D02G339900	11	BP
GO:0050826	response to freezing	11/2398	446/107890	0.405913	0.725355	0.6772	TraesCS5B02G153300/TraesCS6B02G356900/TraesCS6B02G366400/TraesCS5B02G152100/TraesCS7B02G114700/TraesCS4D02G195000/TraesCS6D02G388400/TraesCS4D02G329400/TraesCS1A02G224600/TraesCS6D02G309600/TraesCS1B02G240700	11	BP
GO:0001817	regulation of cytokine production	5/2398	188/107890	0.406413	0.725716	0.677537	TraesCS4D02G091500/TraesCS6B02G452200/TraesCS7A02G418100/TraesCS6A02G406200/TraesCS1B02G258400	5	BP
GO:0031570	DNA integrity checkpoint	6/2398	231/107890	0.407868	0.727782	0.679466	TraesCS6B02G334400/TraesCS6B02G356400/TraesCS4D02G123200/TraesCS7B02G115400/TraesCS7A02G208200/TraesCS7B02G321900	6	BP
GO:0006573	valine metabolic process	2/2398	63/107890	0.409845	0.730775	0.682261	TraesCS3A02G205100/TraesCS6D02G201500	2	BP
GO:0006665	sphingolipid metabolic process	9/2398	361/107890	0.410794	0.731933	0.683341	TraesCS6B02G241000/TraesCS6B02G335400/TraesCS4B02G119500/TraesCS3A02G207900/TraesCS7A02G255400/TraesCS3D02G057400/TraesCS6D02G199600/TraesCS7D02G452600/TraesCS3A02G238600	9	BP
GO:0031425	chloroplast RNA processing	7/2398	275/107890	0.411935	0.733431	0.68474	TraesCS6B02G224800/TraesCS6B02G236000/TraesCS6B02G433400/TraesCS4B02G120700/TraesCS7A02G264900/TraesCS6D02G247900/TraesCS6D02G307000	7	BP
GO:0051790	short-chain fatty acid biosynthetic process	10/2398	405/107890	0.412803	0.733832	0.685115	TraesCS6B02G235400/TraesCS5B02G158800/TraesCS6B02G345800/TraesCS6B02G432800/TraesCS6B02G467000/TraesCS7A02G209600/TraesCS6D02G378300/TraesCS6D02G198300/TraesCS6D02G216000/TraesCS5B02G445200	10	BP
GO:1902905	positive regulation of supramolecular fiber organization	12/2398	493/107890	0.41559	0.733832	0.685115	TraesCS6B02G226700/TraesCS6B02G240500/TraesCS4B02G173500/TraesCS6B02G432000/TraesCS3A02G210100/TraesCS7A02G414500/TraesCS3D02G164500/TraesCS6B02G466700/TraesCS4D02G108800/TraesCS7A02G284900/TraesCS6D02G235900/TraesCS7A02G518700	12	BP
GO:0006677	glycosylceramide metabolic process	1/2398	24/107890	0.416965	0.733832	0.685115	TraesCS6D02G199600	1	BP
GO:0006687	glycosphingolipid metabolic process	1/2398	24/107890	0.416965	0.733832	0.685115	TraesCS6D02G199600	1	BP
GO:0010262	somatic embryogenesis	1/2398	24/107890	0.416965	0.733832	0.685115	TraesCS6D02G199500	1	BP
GO:0010469	regulation of signaling receptor activity	1/2398	24/107890	0.416965	0.733832	0.685115	TraesCS6B02G386600	1	BP
GO:0015843	methylammonium transport	1/2398	24/107890	0.416965	0.733832	0.685115	TraesCS3D02G163400	1	BP
GO:0019464	glycine decarboxylation via glycine cleavage system	1/2398	24/107890	0.416965	0.733832	0.685115	TraesCS6B02G342400	1	BP
GO:0042547	cell wall modification involved in multidimensional cell growth	1/2398	24/107890	0.416965	0.733832	0.685115	TraesCS3D02G164400	1	BP
GO:0042873	aldonate transmembrane transport	1/2398	24/107890	0.416965	0.733832	0.685115	TraesCS3A02G130300	1	BP
GO:0045851	pH reduction	1/2398	24/107890	0.416965	0.733832	0.685115	TraesCS3A02G210400	1	BP
GO:0046580	negative regulation of Ras protein signal transduction	1/2398	24/107890	0.416965	0.733832	0.685115	TraesCS6B02G335200	1	BP
GO:0051058	negative regulation of small GTPase mediated signal transduction	1/2398	24/107890	0.416965	0.733832	0.685115	TraesCS6B02G335200	1	BP
GO:0051452	intracellular pH reduction	1/2398	24/107890	0.416965	0.733832	0.685115	TraesCS3A02G210400	1	BP
GO:0051924	regulation of calcium ion transport	1/2398	24/107890	0.416965	0.733832	0.685115	TraesCS6B02G344100	1	BP
GO:0006465	signal peptide processing	2/2398	64/107890	0.417572	0.733832	0.685115	TraesCS6B02G408200/TraesCS7A02G225000	2	BP
GO:0010023	proanthocyanidin biosynthetic process	2/2398	64/107890	0.417572	0.733832	0.685115	TraesCS6D02G252600/TraesCS7A02G211400	2	BP
GO:0051055	negative regulation of lipid biosynthetic process	2/2398	64/107890	0.417572	0.733832	0.685115	TraesCS3B02G475000/TraesCS4B02G055000	2	BP
GO:0046834	lipid phosphorylation	5/2398	191/107890	0.419525	0.736735	0.687825	TraesCS6B02G451200/TraesCS6B02G411500/TraesCS7A02G255500/TraesCS6D02G390100/TraesCS6D02G216000	5	BP
GO:0006563	L-serine metabolic process	3/2398	106/107890	0.419845	0.736766	0.687853	TraesCS3A02G209500/TraesCS2B02G429300/TraesCS3D02G286900	3	BP
GO:0051495	positive regulation of cytoskeleton organization	12/2398	496/107890	0.423658	0.741583	0.692351	TraesCS6B02G226700/TraesCS6B02G240500/TraesCS4B02G173500/TraesCS6B02G432000/TraesCS3A02G210100/TraesCS7A02G414500/TraesCS3D02G164500/TraesCS6B02G466700/TraesCS4D02G108800/TraesCS7A02G284900/TraesCS6D02G235900/TraesCS7A02G518700	12	BP
GO:0019722	calcium-mediated signaling	8/2398	322/107890	0.424936	0.741583	0.692351	TraesCS6B02G344100/TraesCS6B02G341400/TraesCS3A02G208300/TraesCS6B02G345500/TraesCS5A02G238900/TraesCS5D02G246000/TraesCS6D02G249400/TraesCS5A02G057100	8	BP
GO:0007135	meiosis II	2/2398	65/107890	0.425247	0.741583	0.692351	TraesCS6B02G399000/TraesCS3D02G164600	2	BP
GO:0010555	response to mannitol	2/2398	65/107890	0.425247	0.741583	0.692351	TraesCS6B02G345700/TraesCS3D02G164500	2	BP
GO:0061983	meiosis II cell cycle process	2/2398	65/107890	0.425247	0.741583	0.692351	TraesCS6B02G399000/TraesCS3D02G164600	2	BP
GO:0090630	activation of GTPase activity	2/2398	65/107890	0.425247	0.741583	0.692351	TraesCS6B02G415900/TraesCS6D02G256100	2	BP
GO:0016575	histone deacetylation	3/2398	107/107890	0.425748	0.741583	0.692351	TraesCS6B02G348300/TraesCS7B02G261800/TraesCS7D02G088600	3	BP
GO:0006935	chemotaxis	5/2398	193/107890	0.42824	0.741583	0.692351	TraesCS5B02G159100/TraesCS6B02G377200/TraesCS6D02G252800/TraesCS6D02G265100/TraesCS2D02G597400	5	BP
GO:0009064	glutamine family amino acid metabolic process	11/2398	454/107890	0.428455	0.741583	0.692351	TraesCS5B02G154400/TraesCS6A02G298100/TraesCS5B02G152600/TraesCS6B02G393600/TraesCS3A02G206600/TraesCS3A02G211000/TraesCS4D02G126400/TraesCSU02G047800/TraesCS7A02G285000/TraesCS6D02G252300/TraesCS6D02G232400	11	BP
GO:0000393	spliceosomal conformational changes to generate catalytic conformation	1/2398	25/107890	0.429926	0.741583	0.692351	TraesCS3A02G210800	1	BP
GO:0000710	meiotic mismatch repair	1/2398	25/107890	0.429926	0.741583	0.692351	TraesCS1B02G328200	1	BP
GO:0000727	double-strand break repair via break-induced replication	1/2398	25/107890	0.429926	0.741583	0.692351	TraesCS4D02G123200	1	BP
GO:0019233	sensory perception of pain	1/2398	25/107890	0.429926	0.741583	0.692351	TraesCS3D02G369700	1	BP
GO:0046349	amino sugar biosynthetic process	1/2398	25/107890	0.429926	0.741583	0.692351	TraesCS4D02G126400	1	BP
GO:0046864	isoprenoid transport	1/2398	25/107890	0.429926	0.741583	0.692351	TraesCS7B02G262200	1	BP
GO:0046865	terpenoid transport	1/2398	25/107890	0.429926	0.741583	0.692351	TraesCS7B02G262200	1	BP
GO:0051512	positive regulation of unidimensional cell growth	1/2398	25/107890	0.429926	0.741583	0.692351	TraesCS6B02G411500	1	BP
GO:0060048	cardiac muscle contraction	1/2398	25/107890	0.429926	0.741583	0.692351	TraesCS6B02G344100	1	BP
GO:0080168	abscisic acid transport	1/2398	25/107890	0.429926	0.741583	0.692351	TraesCS7B02G262200	1	BP
GO:1902882	regulation of response to oxidative stress	1/2398	25/107890	0.429926	0.741583	0.692351	TraesCS6B02G371500	1	BP
GO:2000573	positive regulation of DNA biosynthetic process	1/2398	25/107890	0.429926	0.741583	0.692351	TraesCS2D02G339900	1	BP
GO:0043405	regulation of MAP kinase activity	7/2398	280/107890	0.429967	0.741583	0.692351	TraesCS5B02G154600/TraesCS6B02G352700/TraesCS6B02G379500/TraesCS6B02G358800/TraesCS6D02G328800/TraesCS2D02G462000/TraesCS2B02G251700	7	BP
GO:0052546	cell wall pectin metabolic process	6/2398	237/107890	0.431461	0.741583	0.692351	TraesCS5B02G155400/TraesCS6B02G226700/TraesCS6B02G348700/TraesCS5B02G155600/TraesCS5B02G051300/TraesCS6D02G297600	6	BP
GO:0007188	adenylate cyclase-modulating G protein-coupled receptor signaling pathway	2/2398	66/107890	0.432869	0.741583	0.692351	TraesCS6B02G229000/TraesCS4B02G173700	2	BP
GO:0030261	chromosome condensation	2/2398	66/107890	0.432869	0.741583	0.692351	TraesCS6B02G341400/TraesCS7D02G057500	2	BP
GO:0046496	nicotinamide nucleotide metabolic process	2/2398	66/107890	0.432869	0.741583	0.692351	TraesCS7B02G175800/TraesCS6D02G370600	2	BP
GO:0072659	protein localization to plasma membrane	2/2398	66/107890	0.432869	0.741583	0.692351	TraesCS3B02G475000/TraesCS4B02G055000	2	BP
GO:0000469	cleavage involved in rRNA processing	4/2398	151/107890	0.432966	0.741583	0.692351	TraesCS6B02G440500/TraesCS6B02G344700/TraesCS3A02G209700/TraesCS6D02G294000	4	BP
GO:0000077	DNA damage checkpoint	5/2398	195/107890	0.436927	0.741583	0.692351	TraesCS6B02G334400/TraesCS6B02G356400/TraesCS7B02G115400/TraesCS7A02G208200/TraesCS7B02G321900	5	BP
GO:0010948	negative regulation of cell cycle process	7/2398	282/107890	0.437162	0.741583	0.692351	TraesCS6B02G236700/TraesCS6B02G341900/TraesCS6B02G356400/TraesCS4D02G123200/TraesCS6B02G407600/TraesCS6D02G354500/TraesCS7B02G321900	7	BP
GO:0014706	striated muscle tissue development	3/2398	109/107890	0.43749	0.741583	0.692351	TraesCS7A02G419900/TraesCS4D02G126400/TraesCS6B02G326600	3	BP
GO:0019954	asexual reproduction	3/2398	109/107890	0.43749	0.741583	0.692351	TraesCS3A02G211000/TraesCS7B02G176900/TraesCS6D02G373500	3	BP
GO:0061136	regulation of proteasomal protein catabolic process	3/2398	109/107890	0.43749	0.741583	0.692351	TraesCS5B02G153700/TraesCS6B02G341600/TraesCS6D02G187100	3	BP
GO:1903050	regulation of proteolysis involved in cellular protein catabolic process	3/2398	109/107890	0.43749	0.741583	0.692351	TraesCS5B02G153700/TraesCS6B02G341600/TraesCS6D02G187100	3	BP
GO:1903362	regulation of cellular protein catabolic process	3/2398	109/107890	0.43749	0.741583	0.692351	TraesCS5B02G153700/TraesCS6B02G341600/TraesCS6D02G187100	3	BP
GO:0030522	intracellular receptor signaling pathway	4/2398	152/107890	0.4379	0.741583	0.692351	TraesCS6B02G345700/TraesCS5B02G155200/TraesCS6B02G224100/TraesCS6B02G237800	4	BP
GO:0045089	positive regulation of innate immune response	4/2398	152/107890	0.4379	0.741583	0.692351	TraesCS4D02G121300/TraesCS5A02G027100/TraesCS2B02G210600/TraesCS5B02G491800	4	BP
GO:0007249	I-kappaB kinase/NF-kappaB signaling	2/2398	67/107890	0.440436	0.741583	0.692351	TraesCS6B02G449300/TraesCS6B02G452200	2	BP
GO:0032104	regulation of response to extracellular stimulus	2/2398	67/107890	0.440436	0.741583	0.692351	TraesCS3A02G205600/TraesCS6B02G403400	2	BP
GO:0032107	regulation of response to nutrient levels	2/2398	67/107890	0.440436	0.741583	0.692351	TraesCS3A02G205600/TraesCS6B02G403400	2	BP
GO:0042451	purine nucleoside biosynthetic process	2/2398	67/107890	0.440436	0.741583	0.692351	TraesCS6B02G455100/TraesCS4D02G099200	2	BP
GO:0045833	negative regulation of lipid metabolic process	2/2398	67/107890	0.440436	0.741583	0.692351	TraesCS3B02G475000/TraesCS4B02G055000	2	BP
GO:0046129	purine ribonucleoside biosynthetic process	2/2398	67/107890	0.440436	0.741583	0.692351	TraesCS6B02G455100/TraesCS4D02G099200	2	BP
GO:0071732	cellular response to nitric oxide	2/2398	67/107890	0.440436	0.741583	0.692351	TraesCS2D02G270300/TraesCS2B02G289900	2	BP
GO:1990778	protein localization to cell periphery	2/2398	67/107890	0.440436	0.741583	0.692351	TraesCS3B02G475000/TraesCS4B02G055000	2	BP
GO:0042273	ribosomal large subunit biogenesis	7/2398	283/107890	0.440754	0.741583	0.692351	TraesCS5B02G152500/TraesCS6B02G225700/TraesCS6B02G376800/TraesCS6B02G239800/TraesCS6B02G225600/TraesCS4A02G158000/TraesCS3B02G487900	7	BP
GO:0000966	RNA 5'-end processing	11/2398	459/107890	0.44253	0.741583	0.692351	TraesCS5B02G158100/TraesCS6B02G223400/TraesCS3A02G209700/TraesCS6B02G233400/TraesCS6B02G410200/TraesCS6B02G408200/TraesCS6D02G356500/TraesCS7A02G228500/TraesCS7A02G249600/TraesCS6D02G294700/TraesCS6D02G196400	11	BP
GO:0006083	acetate metabolic process	1/2398	26/107890	0.4426	0.741583	0.692351	TraesCS6B02G431000	1	BP
GO:0006356	regulation of transcription by RNA polymerase I	1/2398	26/107890	0.4426	0.741583	0.692351	TraesCS4B02G109300	1	BP
GO:0006572	tyrosine catabolic process	1/2398	26/107890	0.4426	0.741583	0.692351	TraesCS6B02G369300	1	BP
GO:0010271	regulation of chlorophyll catabolic process	1/2398	26/107890	0.4426	0.741583	0.692351	TraesCS7A02G212000	1	BP
GO:0031155	regulation of reproductive fruiting body development	1/2398	26/107890	0.4426	0.741583	0.692351	TraesCS6B02G403400	1	BP
GO:0031156	regulation of sorocarp development	1/2398	26/107890	0.4426	0.741583	0.692351	TraesCS6B02G403400	1	BP
GO:0032511	late endosome to vacuole transport via multivesicular body sorting pathway	1/2398	26/107890	0.4426	0.741583	0.692351	TraesCS7D02G387800	1	BP
GO:0035023	regulation of Rho protein signal transduction	1/2398	26/107890	0.4426	0.741583	0.692351	TraesCS6B02G335200	1	BP
GO:0043243	positive regulation of protein-containing complex disassembly	1/2398	26/107890	0.4426	0.741583	0.692351	TraesCS3D02G164500	1	BP
GO:0044211	CTP salvage	1/2398	26/107890	0.4426	0.741583	0.692351	TraesCS1B02G438800	1	BP
GO:0046080	dUTP metabolic process	1/2398	26/107890	0.4426	0.741583	0.692351	TraesCS6B02G381500	1	BP
GO:0048813	dendrite morphogenesis	1/2398	26/107890	0.4426	0.741583	0.692351	TraesCS6B02G335200	1	BP
GO:0052559	induction by symbiont of host immune response	1/2398	26/107890	0.4426	0.741583	0.692351	TraesCS2B02G309000	1	BP
GO:0075260	regulation of spore-bearing organ development	1/2398	26/107890	0.4426	0.741583	0.692351	TraesCS6B02G403400	1	BP
GO:0098657	import into cell	1/2398	26/107890	0.4426	0.741583	0.692351	TraesCS4D02G147600	1	BP
GO:0098739	import across plasma membrane	1/2398	26/107890	0.4426	0.741583	0.692351	TraesCS4D02G147600	1	BP
GO:1901404	regulation of tetrapyrrole catabolic process	1/2398	26/107890	0.4426	0.741583	0.692351	TraesCS7A02G212000	1	BP
GO:0042559	pteridine-containing compound biosynthetic process	3/2398	110/107890	0.443327	0.741583	0.692351	TraesCS3D02G167700/TraesCS6B02G348200/TraesCS7A02G276800	3	BP
GO:0071483	cellular response to blue light	3/2398	110/107890	0.443327	0.741583	0.692351	TraesCS5B02G155200/TraesCS6B02G224100/TraesCS6B02G237800	3	BP
GO:0080156	mitochondrial mRNA modification	7/2398	284/107890	0.444342	0.741583	0.692351	TraesCS6B02G344700/TraesCS6B02G433400/TraesCS4B02G120700/TraesCS7A02G264900/TraesCS6D02G294000/TraesCS6D02G306500/TraesCS6D02G307000	7	BP
GO:1903409	reactive oxygen species biosynthetic process	7/2398	284/107890	0.444342	0.741583	0.692351	TraesCS4D02G133700/TraesCS6B02G436400/TraesCS6B02G415700/TraesCS6B02G376200/TraesCS6B02G356800/TraesCS6D02G325100/TraesCS1A02G282500	7	BP
GO:0006775	fat-soluble vitamin metabolic process	4/2398	154/107890	0.447729	0.741583	0.692351	TraesCS6B02G336300/TraesCS6B02G369300/TraesCS6D02G219600/TraesCS1A02G282500	4	BP
GO:0000731	DNA synthesis involved in DNA repair	2/2398	68/107890	0.447947	0.741583	0.692351	TraesCS6B02G411100/TraesCS3B02G289300	2	BP
GO:0002478	antigen processing and presentation of exogenous peptide antigen	2/2398	68/107890	0.447947	0.741583	0.692351	TraesCS5B02G159100/TraesCS7B02G321900	2	BP
GO:0009082	branched-chain amino acid biosynthetic process	2/2398	68/107890	0.447947	0.741583	0.692351	TraesCS6D02G201500/TraesCS6D02G225800	2	BP
GO:0019882	antigen processing and presentation	2/2398	68/107890	0.447947	0.741583	0.692351	TraesCS5B02G159100/TraesCS7B02G321900	2	BP
GO:0019884	antigen processing and presentation of exogenous antigen	2/2398	68/107890	0.447947	0.741583	0.692351	TraesCS5B02G159100/TraesCS7B02G321900	2	BP
GO:0048002	antigen processing and presentation of peptide antigen	2/2398	68/107890	0.447947	0.741583	0.692351	TraesCS5B02G159100/TraesCS7B02G321900	2	BP
GO:0051146	striated muscle cell differentiation	2/2398	68/107890	0.447947	0.741583	0.692351	TraesCS4D02G126400/TraesCS7A02G262700	2	BP
GO:0016926	protein desumoylation	8/2398	329/107890	0.448322	0.741583	0.692351	TraesCS4D02G133700/TraesCS6B02G436400/TraesCS6B02G333700/TraesCS6B02G415700/TraesCS4A02G157500/TraesCS6B02G376200/TraesCS6D02G325100/TraesCS1A02G282500	8	BP
GO:0035434	copper ion transmembrane transport	3/2398	111/107890	0.449139	0.741583	0.692351	TraesCS7A02G420000/TraesCS7A02G419500/TraesCS2B02G429200	3	BP
GO:0043588	skin development	3/2398	111/107890	0.449139	0.741583	0.692351	TraesCS5B02G159100/TraesCS7A02G239200/TraesCS7B02G321900	3	BP
GO:0009911	positive regulation of flower development	8/2398	330/107890	0.451651	0.741583	0.692351	TraesCS6B02G348300/TraesCS6B02G335200/TraesCS6B02G237800/TraesCS1A02G199900/TraesCS6B02G113100/TraesCS3A02G432900/TraesCS3D02G427900/TraesCS7B02G158900	8	BP
GO:2001251	negative regulation of chromosome organization	4/2398	155/107890	0.452624	0.741583	0.692351	TraesCS6B02G236700/TraesCS6D02G196000/TraesCS4A02G372200/TraesCS7A02G074600	4	BP
GO:0072359	circulatory system development	5/2398	199/107890	0.454208	0.741583	0.692351	TraesCS6B02G405200/TraesCS6B02G366400/TraesCS6B02G350800/TraesCS1B02G270100/TraesCS2D02G597400	5	BP
GO:0031647	regulation of protein stability	3/2398	112/107890	0.454927	0.741583	0.692351	TraesCS6B02G435000/TraesCS2A02G033700/TraesCS2D02G033200	3	BP
GO:0003015	heart process	1/2398	27/107890	0.454992	0.741583	0.692351	TraesCS6B02G344100	1	BP
GO:0006183	GTP biosynthetic process	1/2398	27/107890	0.454992	0.741583	0.692351	TraesCS4D02G099200	1	BP
GO:0006658	phosphatidylserine metabolic process	1/2398	27/107890	0.454992	0.741583	0.692351	TraesCS4B02G055000	1	BP
GO:0008016	regulation of heart contraction	1/2398	27/107890	0.454992	0.741583	0.692351	TraesCS6B02G344100	1	BP
GO:0009235	cobalamin metabolic process	1/2398	27/107890	0.454992	0.741583	0.692351	TraesCS6B02G402400	1	BP
GO:0009236	cobalamin biosynthetic process	1/2398	27/107890	0.454992	0.741583	0.692351	TraesCS6B02G402400	1	BP
GO:0010021	amylopectin biosynthetic process	1/2398	27/107890	0.454992	0.741583	0.692351	TraesCS6B02G336400	1	BP
GO:0015885	5-formyltetrahydrofolate transport	1/2398	27/107890	0.454992	0.741583	0.692351	TraesCS1B02G254500	1	BP
GO:0018871	1-aminocyclopropane-1-carboxylate metabolic process	1/2398	27/107890	0.454992	0.741583	0.692351	TraesCS2A02G396400	1	BP
GO:0030166	proteoglycan biosynthetic process	1/2398	27/107890	0.454992	0.741583	0.692351	TraesCS3A02G207900	1	BP
GO:0031990	mRNA export from nucleus in response to heat stress	1/2398	27/107890	0.454992	0.741583	0.692351	TraesCS6B02G083500	1	BP
GO:0050885	neuromuscular process controlling balance	1/2398	27/107890	0.454992	0.741583	0.692351	TraesCS7A02G239200	1	BP
GO:0051972	regulation of telomerase activity	1/2398	27/107890	0.454992	0.741583	0.692351	TraesCS2D02G339900	1	BP
GO:0052553	modulation by symbiont of host immune response	1/2398	27/107890	0.454992	0.741583	0.692351	TraesCS2B02G309000	1	BP
GO:0060047	heart contraction	1/2398	27/107890	0.454992	0.741583	0.692351	TraesCS6B02G344100	1	BP
GO:0080111	DNA demethylation	1/2398	27/107890	0.454992	0.741583	0.692351	TraesCS7A02G215100	1	BP
GO:0097190	apoptotic signaling pathway	1/2398	27/107890	0.454992	0.741583	0.692351	TraesCS2A02G396400	1	BP
GO:1901334	lactone metabolic process	1/2398	27/107890	0.454992	0.741583	0.692351	TraesCS4B02G151300	1	BP
GO:1901336	lactone biosynthetic process	1/2398	27/107890	0.454992	0.741583	0.692351	TraesCS4B02G151300	1	BP
GO:1901600	strigolactone metabolic process	1/2398	27/107890	0.454992	0.741583	0.692351	TraesCS4B02G151300	1	BP
GO:1901601	strigolactone biosynthetic process	1/2398	27/107890	0.454992	0.741583	0.692351	TraesCS4B02G151300	1	BP
GO:1903522	regulation of blood circulation	1/2398	27/107890	0.454992	0.741583	0.692351	TraesCS6B02G344100	1	BP
GO:2000896	amylopectin metabolic process	1/2398	27/107890	0.454992	0.741583	0.692351	TraesCS6B02G336400	1	BP
GO:0000028	ribosomal small subunit assembly	2/2398	69/107890	0.4554	0.741583	0.692351	TraesCS6B02G254500/TraesCS6D02G207800	2	BP
GO:0006821	chloride transport	2/2398	69/107890	0.4554	0.741583	0.692351	TraesCS6A02G190200/TraesCS6B02G419400	2	BP
GO:0001816	cytokine production	5/2398	200/107890	0.458506	0.746142	0.696608	TraesCS4D02G091500/TraesCS6B02G452200/TraesCS7A02G418100/TraesCS6A02G406200/TraesCS1B02G258400	5	BP
GO:0006772	thiamine metabolic process	2/2398	70/107890	0.462796	0.746212	0.696673	TraesCS6B02G333700/TraesCS1B02G245400	2	BP
GO:0007369	gastrulation	2/2398	70/107890	0.462796	0.746212	0.696673	TraesCS6B02G350800/TraesCS6D02G225900	2	BP
GO:0009638	phototropism	2/2398	70/107890	0.462796	0.746212	0.696673	TraesCS5B02G155200/TraesCS6B02G237800	2	BP
GO:0042638	exogen	2/2398	70/107890	0.462796	0.746212	0.696673	TraesCS5B02G159100/TraesCS7B02G321900	2	BP
GO:0042723	thiamine-containing compound metabolic process	2/2398	70/107890	0.462796	0.746212	0.696673	TraesCS6B02G333700/TraesCS1B02G245400	2	BP
GO:0044851	hair cycle phase	2/2398	70/107890	0.462796	0.746212	0.696673	TraesCS5B02G159100/TraesCS7B02G321900	2	BP
GO:0048820	hair follicle maturation	2/2398	70/107890	0.462796	0.746212	0.696673	TraesCS5B02G159100/TraesCS7B02G321900	2	BP
GO:0050688	regulation of defense response to virus	2/2398	70/107890	0.462796	0.746212	0.696673	TraesCS6B02G398500/TraesCS7A02G508800	2	BP
GO:0070076	histone lysine demethylation	2/2398	70/107890	0.462796	0.746212	0.696673	TraesCS6D02G248400/TraesCS7A02G246000	2	BP
GO:0040010	positive regulation of growth rate	3/2398	114/107890	0.466425	0.746212	0.696673	TraesCS6B02G225700/TraesCS3D02G163900/TraesCS6B02G239500	3	BP
GO:0051260	protein homooligomerization	6/2398	246/107890	0.466524	0.746212	0.696673	TraesCS6B02G374100/TraesCS2B02G429300/TraesCS3D02G115200/TraesCS3D02G115000/TraesCS3A02G113100/TraesCS6B02G187600	6	BP
GO:0006885	regulation of pH	5/2398	202/107890	0.467073	0.746212	0.696673	TraesCS3A02G210400/TraesCS4D02G147600/TraesCS7A02G382600/TraesCS6D02G234100/TraesCS7A02G242300	5	BP
GO:0006729	tetrahydrobiopterin biosynthetic process	1/2398	28/107890	0.467109	0.746212	0.696673	TraesCS6B02G348200	1	BP
GO:0006848	pyruvate transport	1/2398	28/107890	0.467109	0.746212	0.696673	TraesCS5B02G157900	1	BP
GO:0008653	lipopolysaccharide metabolic process	1/2398	28/107890	0.467109	0.746212	0.696673	TraesCS7A02G419200	1	BP
GO:0009088	threonine biosynthetic process	1/2398	28/107890	0.467109	0.746212	0.696673	TraesCS6B02G467000	1	BP
GO:0009103	lipopolysaccharide biosynthetic process	1/2398	28/107890	0.467109	0.746212	0.696673	TraesCS7A02G419200	1	BP
GO:0010587	miRNA catabolic process	1/2398	28/107890	0.467109	0.746212	0.696673	TraesCS6B02G411500	1	BP
GO:0018126	protein hydroxylation	1/2398	28/107890	0.467109	0.746212	0.696673	TraesCS6B02G365100	1	BP
GO:0019632	shikimate metabolic process	1/2398	28/107890	0.467109	0.746212	0.696673	TraesCS6B02G333600	1	BP
GO:0031032	actomyosin structure organization	1/2398	28/107890	0.467109	0.746212	0.696673	TraesCS6B02G335200	1	BP
GO:0046146	tetrahydrobiopterin metabolic process	1/2398	28/107890	0.467109	0.746212	0.696673	TraesCS6B02G348200	1	BP
GO:0050769	positive regulation of neurogenesis	1/2398	28/107890	0.467109	0.746212	0.696673	TraesCS6B02G345700	1	BP
GO:0051709	regulation of killing of cells of other organism	1/2398	28/107890	0.467109	0.746212	0.696673	TraesCS2B02G309000	1	BP
GO:0051712	positive regulation of killing of cells of other organism	1/2398	28/107890	0.467109	0.746212	0.696673	TraesCS2B02G309000	1	BP
GO:0052042	positive regulation by symbiont of host programmed cell death	1/2398	28/107890	0.467109	0.746212	0.696673	TraesCS2B02G309000	1	BP
GO:0090307	mitotic spindle assembly	1/2398	28/107890	0.467109	0.746212	0.696673	TraesCS5B02G156500	1	BP
GO:1901475	pyruvate transmembrane transport	1/2398	28/107890	0.467109	0.746212	0.696673	TraesCS5B02G157900	1	BP
GO:0001568	blood vessel development	2/2398	71/107890	0.470131	0.748104	0.698439	TraesCS6B02G405200/TraesCS1B02G270100	2	BP
GO:0006241	CTP biosynthetic process	2/2398	71/107890	0.470131	0.748104	0.698439	TraesCS4D02G099200/TraesCS1B02G438800	2	BP
GO:0009208	pyrimidine ribonucleoside triphosphate metabolic process	2/2398	71/107890	0.470131	0.748104	0.698439	TraesCS4D02G099200/TraesCS1B02G438800	2	BP
GO:0009209	pyrimidine ribonucleoside triphosphate biosynthetic process	2/2398	71/107890	0.470131	0.748104	0.698439	TraesCS4D02G099200/TraesCS1B02G438800	2	BP
GO:0019935	cyclic-nucleotide-mediated signaling	2/2398	71/107890	0.470131	0.748104	0.698439	TraesCS6B02G229000/TraesCS4B02G173700	2	BP
GO:0046036	CTP metabolic process	2/2398	71/107890	0.470131	0.748104	0.698439	TraesCS4D02G099200/TraesCS1B02G438800	2	BP
GO:0140014	mitotic nuclear division	10/2398	425/107890	0.471932	0.750479	0.700657	TraesCS5B02G156500/TraesCS6B02G236700/TraesCS6B02G341400/TraesCS7B02G176600/TraesCS6B02G377000/TraesCS6B02G407600/TraesCS7D02G057500/TraesCS7A02G234900/TraesCS6D02G354500/TraesCS7A02G155100	10	BP
GO:0006626	protein targeting to mitochondrion	10/2398	426/107890	0.474866	0.75137	0.701488	TraesCS4B02G175300/TraesCS6B02G349000/TraesCS6B02G230500/TraesCS6B02G391200/TraesCS6B02G435000/TraesCS3A02G333200/TraesCS6D02G188600/TraesCS6D02G205400/TraesCS6D02G341400/TraesCS7A02G240900	10	BP
GO:0070585	protein localization to mitochondrion	10/2398	426/107890	0.474866	0.75137	0.701488	TraesCS4B02G175300/TraesCS6B02G349000/TraesCS6B02G230500/TraesCS6B02G391200/TraesCS6B02G435000/TraesCS3A02G333200/TraesCS6D02G188600/TraesCS6D02G205400/TraesCS6D02G341400/TraesCS7A02G240900	10	BP
GO:0072655	establishment of protein localization to mitochondrion	10/2398	426/107890	0.474866	0.75137	0.701488	TraesCS4B02G175300/TraesCS6B02G349000/TraesCS6B02G230500/TraesCS6B02G391200/TraesCS6B02G435000/TraesCS3A02G333200/TraesCS6D02G188600/TraesCS6D02G205400/TraesCS6D02G341400/TraesCS7A02G240900	10	BP
GO:1901071	glucosamine-containing compound metabolic process	5/2398	204/107890	0.475597	0.75137	0.701488	TraesCS4D02G126400/TraesCS6B02G470000/TraesCS4D02G142000/TraesCS6D02G190500/TraesCS6D02G199500	5	BP
GO:0016115	terpenoid catabolic process	2/2398	72/107890	0.477407	0.75137	0.701488	TraesCS4D02G121000/TraesCS1A02G392500	2	BP
GO:0051098	regulation of binding	2/2398	72/107890	0.477407	0.75137	0.701488	TraesCS7A02G092700/TraesCS6D02G276500	2	BP
GO:0071249	cellular response to nitrate	2/2398	72/107890	0.477407	0.75137	0.701488	TraesCS5B02G158800/TraesCS6B02G345800	2	BP
GO:0000730	DNA recombinase assembly	1/2398	29/107890	0.478956	0.75137	0.701488	TraesCS6B02G366400	1	BP
GO:0001907	killing by symbiont of host cells	1/2398	29/107890	0.478956	0.75137	0.701488	TraesCS2B02G309000	1	BP
GO:0006999	nuclear pore organization	1/2398	29/107890	0.478956	0.75137	0.701488	TraesCS6D02G241100	1	BP
GO:0009211	pyrimidine deoxyribonucleoside triphosphate metabolic process	1/2398	29/107890	0.478956	0.75137	0.701488	TraesCS6B02G381500	1	BP
GO:0010196	nonphotochemical quenching	1/2398	29/107890	0.478956	0.75137	0.701488	TraesCS3A02G210000	1	BP
GO:0030149	sphingolipid catabolic process	1/2398	29/107890	0.478956	0.75137	0.701488	TraesCS6D02G199600	1	BP
GO:0043982	histone H4-K8 acetylation	1/2398	29/107890	0.478956	0.75137	0.701488	TraesCS6D02G232000	1	BP
GO:0045144	meiotic sister chromatid segregation	1/2398	29/107890	0.478956	0.75137	0.701488	TraesCS6B02G399000	1	BP
GO:0051085	chaperone cofactor-dependent protein refolding	1/2398	29/107890	0.478956	0.75137	0.701488	TraesCS6B02G371500	1	BP
GO:0051177	meiotic sister chromatid cohesion	1/2398	29/107890	0.478956	0.75137	0.701488	TraesCS6B02G399000	1	BP
GO:0052572	response to host immune response	1/2398	29/107890	0.478956	0.75137	0.701488	TraesCS2B02G309000	1	BP
GO:0090735	DNA repair complex assembly	1/2398	29/107890	0.478956	0.75137	0.701488	TraesCS6B02G366400	1	BP
GO:1900424	regulation of defense response to bacterium	1/2398	29/107890	0.478956	0.75137	0.701488	TraesCS2B02G309000	1	BP
GO:1990066	energy quenching	1/2398	29/107890	0.478956	0.75137	0.701488	TraesCS3A02G210000	1	BP
GO:0019048	modulation by virus of host process	5/2398	205/107890	0.479842	0.752276	0.702334	TraesCS6B02G412000/TraesCS3D02G164500/TraesCS6B02G466700/TraesCS6D02G235900/TraesCS6D02G091700	5	BP
GO:0051339	regulation of lyase activity	4/2398	161/107890	0.48167	0.753417	0.703399	TraesCS7A02G419900/TraesCS7A02G418100/TraesCS5A02G027100/TraesCS6B02G326600	4	BP
GO:1900864	mitochondrial RNA modification	7/2398	295/107890	0.483493	0.753417	0.703399	TraesCS6B02G344700/TraesCS6B02G433400/TraesCS4B02G120700/TraesCS7A02G264900/TraesCS6D02G294000/TraesCS6D02G306500/TraesCS6D02G307000	7	BP
GO:0009646	response to absence of light	5/2398	206/107890	0.484076	0.753417	0.703399	TraesCS5B02G152600/TraesCS6B02G356400/TraesCS5A02G238900/TraesCS5D02G246000/TraesCS7A02G508800	5	BP
GO:0006893	Golgi to plasma membrane transport	2/2398	73/107890	0.48462	0.753417	0.703399	TraesCS3B02G475000/TraesCS4B02G055000	2	BP
GO:0016577	histone demethylation	2/2398	73/107890	0.48462	0.753417	0.703399	TraesCS6D02G248400/TraesCS7A02G246000	2	BP
GO:0030308	negative regulation of cell growth	2/2398	73/107890	0.48462	0.753417	0.703399	TraesCS3D02G164500/TraesCS3D02G505500	2	BP
GO:0090056	regulation of chlorophyll metabolic process	2/2398	73/107890	0.48462	0.753417	0.703399	TraesCS6B02G233800/TraesCS7A02G212000	2	BP
GO:0045926	negative regulation of growth	4/2398	162/107890	0.486453	0.753417	0.703399	TraesCS3D02G163900/TraesCS3D02G164500/TraesCS3D02G505500/TraesCS5B02G313800	4	BP
GO:0040009	regulation of growth rate	3/2398	118/107890	0.489086	0.753417	0.703399	TraesCS6B02G225700/TraesCS3D02G163900/TraesCS6B02G239500	3	BP
GO:0042303	molting cycle	3/2398	118/107890	0.489086	0.753417	0.703399	TraesCS5B02G159100/TraesCS7A02G239200/TraesCS7B02G321900	3	BP
GO:0000239	pachytene	1/2398	30/107890	0.49054	0.753417	0.703399	TraesCS3D02G164600	1	BP
GO:0000472	endonucleolytic cleavage to generate mature 5'-end of SSU-rRNA from (SSU-rRNA, 5.8S rRNA, LSU-rRNA)	1/2398	30/107890	0.49054	0.753417	0.703399	TraesCS3A02G209700	1	BP
GO:0000480	endonucleolytic cleavage in 5'-ETS of tricistronic rRNA transcript (SSU-rRNA, 5.8S rRNA, LSU-rRNA)	1/2398	30/107890	0.49054	0.753417	0.703399	TraesCS3A02G209700	1	BP
GO:0001822	kidney development	1/2398	30/107890	0.49054	0.753417	0.703399	TraesCS5B02G155100	1	BP
GO:0006941	striated muscle contraction	1/2398	30/107890	0.49054	0.753417	0.703399	TraesCS6B02G344100	1	BP
GO:0009098	leucine biosynthetic process	1/2398	30/107890	0.49054	0.753417	0.703399	TraesCS6D02G225800	1	BP
GO:0009645	response to low light intensity stimulus	1/2398	30/107890	0.49054	0.753417	0.703399	TraesCS6B02G350500	1	BP
GO:0009953	dorsal/ventral pattern formation	1/2398	30/107890	0.49054	0.753417	0.703399	TraesCS7A02G241300	1	BP
GO:0010952	positive regulation of peptidase activity	1/2398	30/107890	0.49054	0.753417	0.703399	TraesCS6B02G335200	1	BP
GO:0021549	cerebellum development	1/2398	30/107890	0.49054	0.753417	0.703399	TraesCS7A02G239200	1	BP
GO:0021680	cerebellar Purkinje cell layer development	1/2398	30/107890	0.49054	0.753417	0.703399	TraesCS7A02G239200	1	BP
GO:0021695	cerebellar cortex development	1/2398	30/107890	0.49054	0.753417	0.703399	TraesCS7A02G239200	1	BP
GO:0022037	metencephalon development	1/2398	30/107890	0.49054	0.753417	0.703399	TraesCS7A02G239200	1	BP
GO:0033523	histone H2B ubiquitination	1/2398	30/107890	0.49054	0.753417	0.703399	TraesCS6B02G350800	1	BP
GO:0035445	borate transmembrane transport	1/2398	30/107890	0.49054	0.753417	0.703399	TraesCSU02G041600	1	BP
GO:0036465	synaptic vesicle recycling	1/2398	30/107890	0.49054	0.753417	0.703399	TraesCS6B02G342500	1	BP
GO:0043157	response to cation stress	1/2398	30/107890	0.49054	0.753417	0.703399	TraesCS6B02G411500	1	BP
GO:0046713	borate transport	1/2398	30/107890	0.49054	0.753417	0.703399	TraesCSU02G041600	1	BP
GO:0048488	synaptic vesicle endocytosis	1/2398	30/107890	0.49054	0.753417	0.703399	TraesCS6B02G342500	1	BP
GO:0050730	regulation of peptidyl-tyrosine phosphorylation	1/2398	30/107890	0.49054	0.753417	0.703399	TraesCS6B02G386600	1	BP
GO:0080029	cellular response to boron-containing substance levels	1/2398	30/107890	0.49054	0.753417	0.703399	TraesCSU02G041600	1	BP
GO:0140238	presynaptic endocytosis	1/2398	30/107890	0.49054	0.753417	0.703399	TraesCS6B02G342500	1	BP
GO:0006805	xenobiotic metabolic process	2/2398	74/107890	0.491772	0.753417	0.703399	TraesCS6B02G455100/TraesCS3B02G034800	2	BP
GO:0009148	pyrimidine nucleoside triphosphate biosynthetic process	2/2398	74/107890	0.491772	0.753417	0.703399	TraesCS4D02G099200/TraesCS1B02G438800	2	BP
GO:0042343	indole glucosinolate metabolic process	2/2398	74/107890	0.491772	0.753417	0.703399	TraesCS5B02G155400/TraesCS5B02G155600	2	BP
GO:0043173	nucleotide salvage	2/2398	74/107890	0.491772	0.753417	0.703399	TraesCS7A02G259200/TraesCS1B02G438800	2	BP
GO:0000245	spliceosomal complex assembly	3/2398	119/107890	0.494678	0.753417	0.703399	TraesCS6B02G231100/TraesCS6B02G230500/TraesCS6B02G415500	3	BP
GO:0006171	cAMP biosynthetic process	3/2398	119/107890	0.494678	0.753417	0.703399	TraesCS6B02G456300/TraesCS6B02G229000/TraesCS4B02G173700	3	BP
GO:0061077	chaperone-mediated protein folding	3/2398	119/107890	0.494678	0.753417	0.703399	TraesCS6B02G371500/TraesCS2A02G033700/TraesCS6B02G331700	3	BP
GO:0008300	isoprenoid catabolic process	2/2398	75/107890	0.49886	0.753417	0.703399	TraesCS4D02G121000/TraesCS1A02G392500	2	BP
GO:0071466	cellular response to xenobiotic stimulus	2/2398	75/107890	0.49886	0.753417	0.703399	TraesCS6B02G455100/TraesCS3B02G034800	2	BP
GO:0071577	zinc ion transmembrane transport	2/2398	75/107890	0.49886	0.753417	0.703399	TraesCS7A02G420000/TraesCS7A02G419500	2	BP
GO:0080170	hydrogen peroxide transmembrane transport	2/2398	75/107890	0.49886	0.753417	0.703399	TraesCSU02G041600/TraesCS7A02G215700	2	BP
GO:0006476	protein deacetylation	3/2398	120/107890	0.500239	0.753417	0.703399	TraesCS6B02G348300/TraesCS7B02G261800/TraesCS7D02G088600	3	BP
GO:0030042	actin filament depolymerization	3/2398	120/107890	0.500239	0.753417	0.703399	TraesCS6B02G338000/TraesCS5D02G491900/TraesCS5B02G491800	3	BP
GO:0045862	positive regulation of proteolysis	3/2398	120/107890	0.500239	0.753417	0.703399	TraesCS5B02G153700/TraesCS6B02G335200/TraesCS6B02G341600	3	BP
GO:0044057	regulation of system process	5/2398	210/107890	0.500885	0.753417	0.703399	TraesCS6B02G344100/TraesCS6B02G451000/TraesCS6D02G234100/TraesCS1A02G021200/TraesCS6D02G349100	5	BP
GO:0042138	meiotic DNA double-strand break formation	7/2398	300/107890	0.501037	0.753417	0.703399	TraesCS6B02G356900/TraesCS6B02G366400/TraesCS6B02G333700/TraesCS7A02G255400/TraesCS6D02G196000/TraesCS1B02G328200/TraesCS6D02G341400	7	BP
GO:0005980	glycogen catabolic process	1/2398	31/107890	0.501866	0.753417	0.703399	TraesCS3A02G366300	1	BP
GO:0006273	lagging strand elongation	1/2398	31/107890	0.501866	0.753417	0.703399	TraesCS6D02G251900	1	BP
GO:0006313	transposition, DNA-mediated	1/2398	31/107890	0.501866	0.753417	0.703399	TraesCS6B02G337500	1	BP
GO:0007266	Rho protein signal transduction	1/2398	31/107890	0.501866	0.753417	0.703399	TraesCS6B02G335200	1	BP
GO:0009263	deoxyribonucleotide biosynthetic process	1/2398	31/107890	0.501866	0.753417	0.703399	TraesCS6B02G410800	1	BP
GO:0009446	putrescine biosynthetic process	1/2398	31/107890	0.501866	0.753417	0.703399	TraesCSU02G047800	1	BP
GO:0010236	plastoquinone biosynthetic process	1/2398	31/107890	0.501866	0.753417	0.703399	TraesCS6D02G219600	1	BP
GO:0014902	myotube differentiation	1/2398	31/107890	0.501866	0.753417	0.703399	TraesCS4D02G126400	1	BP
GO:0014904	myotube cell development	1/2398	31/107890	0.501866	0.753417	0.703399	TraesCS4D02G126400	1	BP
GO:0015813	L-glutamate transmembrane transport	1/2398	31/107890	0.501866	0.753417	0.703399	TraesCS7A02G285000	1	BP
GO:0019369	arachidonic acid metabolic process	1/2398	31/107890	0.501866	0.753417	0.703399	TraesCS4B02G237600	1	BP
GO:0030201	heparan sulfate proteoglycan metabolic process	1/2398	31/107890	0.501866	0.753417	0.703399	TraesCS3A02G207900	1	BP
GO:0030902	hindbrain development	1/2398	31/107890	0.501866	0.753417	0.703399	TraesCS7A02G239200	1	BP
GO:0031119	tRNA pseudouridine synthesis	1/2398	31/107890	0.501866	0.753417	0.703399	TraesCS6D02G234300	1	BP
GO:0031343	positive regulation of cell killing	1/2398	31/107890	0.501866	0.753417	0.703399	TraesCS2B02G309000	1	BP
GO:0044068	modulation by symbiont of host cellular process	1/2398	31/107890	0.501866	0.753417	0.703399	TraesCS2B02G309000	1	BP
GO:0048741	skeletal muscle fiber development	1/2398	31/107890	0.501866	0.753417	0.703399	TraesCS4D02G126400	1	BP
GO:0050905	neuromuscular process	1/2398	31/107890	0.501866	0.753417	0.703399	TraesCS7A02G239200	1	BP
GO:0052040	modulation by symbiont of host programmed cell death	1/2398	31/107890	0.501866	0.753417	0.703399	TraesCS2B02G309000	1	BP
GO:0099003	vesicle-mediated transport in synapse	1/2398	31/107890	0.501866	0.753417	0.703399	TraesCS6B02G342500	1	BP
GO:0099504	synaptic vesicle cycle	1/2398	31/107890	0.501866	0.753417	0.703399	TraesCS6B02G342500	1	BP
GO:0002009	morphogenesis of an epithelium	5/2398	211/107890	0.505054	0.756656	0.706424	TraesCS6B02G335200/TraesCS4D02G108800/TraesCS7A02G241300/TraesCS6D02G225900/TraesCS7A02G244900	5	BP
GO:0035239	tube morphogenesis	3/2398	121/107890	0.505769	0.756656	0.706424	TraesCS6B02G405200/TraesCS6B02G335200/TraesCS1B02G270100	3	BP
GO:0006360	transcription by RNA polymerase I	2/2398	76/107890	0.505884	0.756656	0.706424	TraesCS7A02G249500/TraesCS4B02G109300	2	BP
GO:0006482	protein demethylation	2/2398	76/107890	0.505884	0.756656	0.706424	TraesCS6D02G248400/TraesCS7A02G246000	2	BP
GO:0008214	protein dealkylation	2/2398	76/107890	0.505884	0.756656	0.706424	TraesCS6D02G248400/TraesCS7A02G246000	2	BP
GO:1901401	regulation of tetrapyrrole metabolic process	2/2398	76/107890	0.505884	0.756656	0.706424	TraesCS6B02G233800/TraesCS7A02G212000	2	BP
GO:0032273	positive regulation of protein polymerization	11/2398	482/107890	0.506621	0.757294	0.707019	TraesCS6B02G226700/TraesCS6B02G240500/TraesCS4B02G173500/TraesCS6B02G432000/TraesCS3A02G210100/TraesCS7A02G414500/TraesCS6B02G466700/TraesCS4D02G108800/TraesCS7A02G284900/TraesCS6D02G235900/TraesCS7A02G518700	11	BP
GO:0050665	hydrogen peroxide biosynthetic process	6/2398	257/107890	0.508536	0.757465	0.707179	TraesCS4D02G133700/TraesCS6B02G436400/TraesCS6B02G415700/TraesCS6B02G376200/TraesCS6D02G325100/TraesCS1A02G282500	6	BP
GO:0010112	regulation of systemic acquired resistance	3/2398	122/107890	0.511266	0.757465	0.707179	TraesCS5B02G153300/TraesCS6D02G196000/TraesCS2D02G285300	3	BP
GO:0009410	response to xenobiotic stimulus	7/2398	303/107890	0.51147	0.757465	0.707179	TraesCS6B02G455100/TraesCS4B02G175800/TraesCS6B02G341900/TraesCS2B02G429300/TraesCS7B02G114300/TraesCS7A02G268700/TraesCS3B02G034800	7	BP
GO:0045165	cell fate commitment	7/2398	303/107890	0.51147	0.757465	0.707179	TraesCS3D02G163900/TraesCS6B02G366900/TraesCS6B02G350800/TraesCS6B02G447600/TraesCS6B02G393100/TraesCS6D02G225600/TraesCS3A02G434900	7	BP
GO:0017015	regulation of transforming growth factor beta receptor signaling pathway	2/2398	77/107890	0.512844	0.757465	0.707179	TraesCS2D02G597400/TraesCS6D02G092000	2	BP
GO:0048829	root cap development	2/2398	77/107890	0.512844	0.757465	0.707179	TraesCS4D02G108800/TraesCS6D02G212700	2	BP
GO:1903844	regulation of cellular response to transforming growth factor beta stimulus	2/2398	77/107890	0.512844	0.757465	0.707179	TraesCS2D02G597400/TraesCS6D02G092000	2	BP
GO:0009423	chorismate biosynthetic process	1/2398	32/107890	0.512941	0.757465	0.707179	TraesCS6B02G333600	1	BP
GO:0019348	dolichol metabolic process	1/2398	32/107890	0.512941	0.757465	0.707179	TraesCS6B02G352400	1	BP
GO:0031341	regulation of cell killing	1/2398	32/107890	0.512941	0.757465	0.707179	TraesCS2B02G309000	1	BP
GO:0034427	nuclear-transcribed mRNA catabolic process, exonucleolytic, 3'-5'	1/2398	32/107890	0.512941	0.757465	0.707179	TraesCS6B02G349400	1	BP
GO:0043524	negative regulation of neuron apoptotic process	1/2398	32/107890	0.512941	0.757465	0.707179	TraesCS7A02G239200	1	BP
GO:0046466	membrane lipid catabolic process	1/2398	32/107890	0.512941	0.757465	0.707179	TraesCS6D02G199600	1	BP
GO:0046500	S-adenosylmethionine metabolic process	1/2398	32/107890	0.512941	0.757465	0.707179	TraesCS6B02G455100	1	BP
GO:0046621	negative regulation of organ growth	1/2398	32/107890	0.512941	0.757465	0.707179	TraesCS5B02G313800	1	BP
GO:0048747	muscle fiber development	1/2398	32/107890	0.512941	0.757465	0.707179	TraesCS4D02G126400	1	BP
GO:0052173	response to defenses of other organism	1/2398	32/107890	0.512941	0.757465	0.707179	TraesCS2B02G309000	1	BP
GO:0052200	response to host defenses	1/2398	32/107890	0.512941	0.757465	0.707179	TraesCS2B02G309000	1	BP
GO:0075136	response to host	1/2398	32/107890	0.512941	0.757465	0.707179	TraesCS2B02G309000	1	BP
GO:1901215	negative regulation of neuron death	1/2398	32/107890	0.512941	0.757465	0.707179	TraesCS7A02G239200	1	BP
GO:0042060	wound healing	5/2398	213/107890	0.513351	0.757612	0.707315	TraesCS5B02G159100/TraesCS5B02G155400/TraesCS5B02G155600/TraesCS3A02G205700/TraesCS6A02G037600	5	BP
GO:0019243	methylglyoxal catabolic process to D-lactate via S-lactoyl-glutathione	7/2398	304/107890	0.514931	0.759484	0.709063	TraesCS1D02G132700/TraesCS6B02G455600/TraesCS4A02G484600/TraesCS6D02G221800/TraesCS6D02G393200/TraesCS6D02G196100/TraesCS6D02G196200	7	BP
GO:0006112	energy reserve metabolic process	5/2398	214/107890	0.517478	0.762779	0.71214	TraesCS3A02G211000/TraesCS6B02G336400/TraesCS4D02G126400/TraesCS3A02G366300/TraesCS5B02G132500	5	BP
GO:0015740	C4-dicarboxylate transport	2/2398	78/107890	0.519739	0.763753	0.713049	TraesCS7A02G220200/TraesCS7A02G285000	2	BP
GO:0071417	cellular response to organonitrogen compound	2/2398	78/107890	0.519739	0.763753	0.713049	TraesCS5B02G155400/TraesCS5B02G155600	2	BP
GO:0010155	regulation of proton transport	7/2398	306/107890	0.521826	0.763753	0.713049	TraesCS5B02G155200/TraesCS4D02G135000/TraesCS6B02G352700/TraesCS6B02G454500/TraesCS7A02G414600/TraesCS1A02G040900/TraesCS7A02G132100	7	BP
GO:0010166	wax metabolic process	6/2398	261/107890	0.523513	0.763753	0.713049	TraesCS6B02G423900/TraesCS6D02G208500/TraesCS6D02G369400/TraesCS1A02G040900/TraesCS7B02G277800/TraesCS7B02G048100	6	BP
GO:0000103	sulfate assimilation	1/2398	33/107890	0.52377	0.763753	0.713049	TraesCS6D02G216000	1	BP
GO:0001736	establishment of planar polarity	1/2398	33/107890	0.52377	0.763753	0.713049	TraesCS4D02G108800	1	BP
GO:0002479	antigen processing and presentation of exogenous peptide antigen via MHC class I, TAP-dependent	1/2398	33/107890	0.52377	0.763753	0.713049	TraesCS7B02G321900	1	BP
GO:0007032	endosome organization	1/2398	33/107890	0.52377	0.763753	0.713049	TraesCS6B02G239500	1	BP
GO:0009445	putrescine metabolic process	1/2398	33/107890	0.52377	0.763753	0.713049	TraesCSU02G047800	1	BP
GO:0010036	response to boron-containing substance	1/2398	33/107890	0.52377	0.763753	0.713049	TraesCSU02G041600	1	BP
GO:0010165	response to X-ray	1/2398	33/107890	0.52377	0.763753	0.713049	TraesCS6B02G354700	1	BP
GO:0031053	primary miRNA processing	1/2398	33/107890	0.52377	0.763753	0.713049	TraesCS4B02G118400	1	BP
GO:0035510	DNA dealkylation	1/2398	33/107890	0.52377	0.763753	0.713049	TraesCS7A02G215100	1	BP
GO:0043981	histone H4-K5 acetylation	1/2398	33/107890	0.52377	0.763753	0.713049	TraesCS6D02G232000	1	BP
GO:0051353	positive regulation of oxidoreductase activity	1/2398	33/107890	0.52377	0.763753	0.713049	TraesCS6B02G371500	1	BP
GO:0051962	positive regulation of nervous system development	1/2398	33/107890	0.52377	0.763753	0.713049	TraesCS6B02G345700	1	BP
GO:0071333	cellular response to glucose stimulus	1/2398	33/107890	0.52377	0.763753	0.713049	TraesCS4B02G174900	1	BP
GO:0072001	renal system development	1/2398	33/107890	0.52377	0.763753	0.713049	TraesCS5B02G155100	1	BP
GO:0032776	DNA methylation on cytosine	2/2398	79/107890	0.526568	0.766908	0.715995	TraesCS6B02G419000/TraesCS6B02G369700	2	BP
GO:0045292	mRNA cis splicing, via spliceosome	2/2398	79/107890	0.526568	0.766908	0.715995	TraesCS6B02G231100/TraesCS3A02G210800	2	BP
GO:1901616	organic hydroxy compound catabolic process	8/2398	353/107890	0.526876	0.766908	0.715995	TraesCS6B02G374700/TraesCS6B02G331600/TraesCS6B02G330300/TraesCS5D02G080200/TraesCS7A02G226000/TraesCS4A02G401300/TraesCS2B02G224300/TraesCS2D02G377500	8	BP
GO:0010769	regulation of cell morphogenesis involved in differentiation	3/2398	125/107890	0.527561	0.767447	0.716498	TraesCS6B02G468200/TraesCS7D02G147700/TraesCS5B02G122500	3	BP
GO:0016032	viral process	11/2398	490/107890	0.528474	0.768165	0.717169	TraesCS6B02G254500/TraesCS6B02G412000/TraesCS3A02G210100/TraesCS3D02G164500/TraesCS6B02G466700/TraesCS6D02G235900/TraesCS6D02G207800/TraesCS6D02G345900/TraesCS6D02G220800/TraesCS6D02G091700/TraesCS5D02G482700	11	BP
GO:0061727	methylglyoxal catabolic process to lactate	7/2398	308/107890	0.528684	0.768165	0.717169	TraesCS1D02G132700/TraesCS6B02G455600/TraesCS4A02G484600/TraesCS6D02G221800/TraesCS6D02G393200/TraesCS6D02G196100/TraesCS6D02G196200	7	BP
GO:0010171	body morphogenesis	5/2398	217/107890	0.529767	0.768179	0.717181	TraesCS6B02G239500/TraesCS6B02G224000/TraesCS6B02G396200/TraesCS6D02G187100/TraesCS6D02G345900	5	BP
GO:0009955	adaxial/abaxial pattern specification	11/2398	491/107890	0.531185	0.768179	0.717181	TraesCS5B02G157800/TraesCS6B02G366900/TraesCS7B02G176600/TraesCS6B02G414700/TraesCS6B02G472100/TraesCS6B02G466700/TraesCS6B02G408400/TraesCS7A02G255400/TraesCS6D02G235900/TraesCS7A02G211100/TraesCS6D02G355300	11	BP
GO:0071901	negative regulation of protein serine/threonine kinase activity	3/2398	126/107890	0.532925	0.768179	0.717181	TraesCS5B02G159300/TraesCS6B02G345300/TraesCS6B02G352100	3	BP
GO:0009682	induced systemic resistance	4/2398	172/107890	0.533211	0.768179	0.717181	TraesCS4D02G121300/TraesCS4D02G141300/TraesCS2B02G210600/TraesCS5D02G485500	4	BP
GO:0007338	single fertilization	2/2398	80/107890	0.53333	0.768179	0.717181	TraesCS7A02G254400/TraesCS6D02G265100	2	BP
GO:0090287	regulation of cellular response to growth factor stimulus	2/2398	80/107890	0.53333	0.768179	0.717181	TraesCS2D02G597400/TraesCS6D02G092000	2	BP
GO:0006734	NADH metabolic process	1/2398	34/107890	0.534358	0.768179	0.717181	TraesCS2B02G430000	1	BP
GO:0007349	cellularization	1/2398	34/107890	0.534358	0.768179	0.717181	TraesCS6B02G335200	1	BP
GO:0031930	mitochondria-nucleus signaling pathway	1/2398	34/107890	0.534358	0.768179	0.717181	TraesCS2B02G459100	1	BP
GO:0032509	endosome transport via multivesicular body sorting pathway	1/2398	34/107890	0.534358	0.768179	0.717181	TraesCS7D02G387800	1	BP
GO:0043470	regulation of carbohydrate catabolic process	1/2398	34/107890	0.534358	0.768179	0.717181	TraesCS6B02G331600	1	BP
GO:0043471	regulation of cellular carbohydrate catabolic process	1/2398	34/107890	0.534358	0.768179	0.717181	TraesCS6B02G331600	1	BP
GO:0046113	nucleobase catabolic process	1/2398	34/107890	0.534358	0.768179	0.717181	TraesCS4D02G145000	1	BP
GO:0051883	killing of cells in other organism involved in symbiotic interaction	1/2398	34/107890	0.534358	0.768179	0.717181	TraesCS2B02G309000	1	BP
GO:0071326	cellular response to monosaccharide stimulus	1/2398	34/107890	0.534358	0.768179	0.717181	TraesCS4B02G174900	1	BP
GO:0071331	cellular response to hexose stimulus	1/2398	34/107890	0.534358	0.768179	0.717181	TraesCS4B02G174900	1	BP
GO:0071985	multivesicular body sorting pathway	1/2398	34/107890	0.534358	0.768179	0.717181	TraesCS7D02G387800	1	BP
GO:0080060	integument development	1/2398	34/107890	0.534358	0.768179	0.717181	TraesCS7A02G244900	1	BP
GO:0051345	positive regulation of hydrolase activity	10/2398	447/107890	0.535501	0.769368	0.718292	TraesCS6B02G377200/TraesCS6B02G335200/TraesCS4B02G173500/TraesCS6B02G415900/TraesCS4B02G175500/TraesCS4B02G175700/TraesCS6D02G256100/TraesCS6D02G224000/TraesCS1D02G042700/TraesCS2D02G597400	10	BP
GO:0000122	negative regulation of transcription by RNA polymerase II	5/2398	219/107890	0.537882	0.771508	0.72029	TraesCS6B02G350800/TraesCS7B02G261800/TraesCS7A02G417200/TraesCS7A02G251900/TraesCS7A02G313400	5	BP
GO:0001654	eye development	3/2398	127/107890	0.538254	0.771508	0.72029	TraesCS6B02G353100/TraesCS6B02G377200/TraesCS6B02G335200	3	BP
GO:0048880	sensory system development	3/2398	127/107890	0.538254	0.771508	0.72029	TraesCS6B02G353100/TraesCS6B02G377200/TraesCS6B02G335200	3	BP
GO:0150063	visual system development	3/2398	127/107890	0.538254	0.771508	0.72029	TraesCS6B02G353100/TraesCS6B02G377200/TraesCS6B02G335200	3	BP
GO:0006595	polyamine metabolic process	7/2398	311/107890	0.538899	0.77198	0.72073	TraesCSU02G047800/TraesCS7A02G265200/TraesCS7A02G265300/TraesCS7A02G277600/TraesCS4A02G401300/TraesCS2B02G224300/TraesCS2D02G377500	7	BP
GO:0007179	transforming growth factor beta receptor signaling pathway	2/2398	81/107890	0.540027	0.772688	0.721391	TraesCS2D02G597400/TraesCS6D02G092000	2	BP
GO:0070417	cellular response to cold	2/2398	81/107890	0.540027	0.772688	0.721391	TraesCS6B02G415500/TraesCS6D02G309600	2	BP
GO:0046460	neutral lipid biosynthetic process	3/2398	128/107890	0.543549	0.772896	0.721585	TraesCS6D02G237500/TraesCS6D02G259000/TraesCS6D02G252100	3	BP
GO:0046463	acylglycerol biosynthetic process	3/2398	128/107890	0.543549	0.772896	0.721585	TraesCS6D02G237500/TraesCS6D02G259000/TraesCS6D02G252100	3	BP
GO:0042436	indole-containing compound catabolic process	11/2398	496/107890	0.544656	0.772896	0.721585	TraesCS6B02G425700/TraesCS5B02G155400/TraesCS5B02G155600/TraesCS6B02G379500/TraesCS6B02G369300/TraesCS7A02G416300/TraesCS5B02G158200/TraesCS6D02G328800/TraesCS3D02G286900/TraesCS5B02G445200/TraesCS4B02G237600	11	BP
GO:0001894	tissue homeostasis	1/2398	35/107890	0.544711	0.772896	0.721585	TraesCS6B02G366400	1	BP
GO:0002495	antigen processing and presentation of peptide antigen via MHC class II	1/2398	35/107890	0.544711	0.772896	0.721585	TraesCS5B02G159100	1	BP
GO:0002504	antigen processing and presentation of peptide or polysaccharide antigen via MHC class II	1/2398	35/107890	0.544711	0.772896	0.721585	TraesCS5B02G159100	1	BP
GO:0005513	detection of calcium ion	1/2398	35/107890	0.544711	0.772896	0.721585	TraesCS5A02G057100	1	BP
GO:0006471	protein ADP-ribosylation	1/2398	35/107890	0.544711	0.772896	0.721585	TraesCS7A02G414700	1	BP
GO:0009219	pyrimidine deoxyribonucleotide metabolic process	1/2398	35/107890	0.544711	0.772896	0.721585	TraesCS6B02G381500	1	BP
GO:0016574	histone ubiquitination	1/2398	35/107890	0.544711	0.772896	0.721585	TraesCS6B02G350800	1	BP
GO:0019886	antigen processing and presentation of exogenous peptide antigen via MHC class II	1/2398	35/107890	0.544711	0.772896	0.721585	TraesCS5B02G159100	1	BP
GO:0030259	lipid glycosylation	1/2398	35/107890	0.544711	0.772896	0.721585	TraesCS6B02G404700	1	BP
GO:2000027	regulation of animal organ morphogenesis	1/2398	35/107890	0.544711	0.772896	0.721585	TraesCS6B02G366900	1	BP
GO:0009438	methylglyoxal metabolic process	7/2398	313/107890	0.545659	0.772896	0.721585	TraesCS1D02G132700/TraesCS6B02G455600/TraesCS4A02G484600/TraesCS6D02G221800/TraesCS6D02G393200/TraesCS6D02G196100/TraesCS6D02G196200	7	BP
GO:0051596	methylglyoxal catabolic process	7/2398	313/107890	0.545659	0.772896	0.721585	TraesCS1D02G132700/TraesCS6B02G455600/TraesCS4A02G484600/TraesCS6D02G221800/TraesCS6D02G393200/TraesCS6D02G196100/TraesCS6D02G196200	7	BP
GO:0051051	negative regulation of transport	2/2398	82/107890	0.546656	0.772896	0.721585	TraesCS5B02G155200/TraesCS3B02G500400	2	BP
GO:0030244	cellulose biosynthetic process	10/2398	451/107890	0.546783	0.772896	0.721585	TraesCS5B02G159300/TraesCS6B02G355400/TraesCS5B02G152100/TraesCS3D02G164400/TraesCS6B02G229600/TraesCS1A02G099100/TraesCS7A02G415500/TraesCS4D02G195000/TraesCS6D02G304800/TraesCS1B02G240700	10	BP
GO:0009788	negative regulation of abscisic acid-activated signaling pathway	4/2398	175/107890	0.546822	0.772896	0.721585	TraesCS6B02G338000/TraesCS3A02G209200/TraesCS3D02G161900/TraesCS4B02G120400	4	BP
GO:0042752	regulation of circadian rhythm	4/2398	175/107890	0.546822	0.772896	0.721585	TraesCS6B02G345800/TraesCS6B02G462100/TraesCS6B02G356400/TraesCS5D02G038900	4	BP
GO:1901420	negative regulation of response to alcohol	4/2398	175/107890	0.546822	0.772896	0.721585	TraesCS6B02G338000/TraesCS3A02G209200/TraesCS3D02G161900/TraesCS4B02G120400	4	BP
GO:1905958	negative regulation of cellular response to alcohol	4/2398	175/107890	0.546822	0.772896	0.721585	TraesCS6B02G338000/TraesCS3A02G209200/TraesCS3D02G161900/TraesCS4B02G120400	4	BP
GO:0010268	brassinosteroid homeostasis	3/2398	129/107890	0.548807	0.775254	0.723787	TraesCS2D02G157800/TraesCS5B02G414200/TraesCS1B02G264400	3	BP
GO:0031537	regulation of anthocyanin metabolic process	5/2398	222/107890	0.549931	0.775944	0.72443	TraesCS6B02G366900/TraesCS6B02G342700/TraesCS2D02G530600/TraesCS5B02G500700/TraesCS6D02G212700	5	BP
GO:0045927	positive regulation of growth	5/2398	222/107890	0.549931	0.775944	0.72443	TraesCS6B02G225700/TraesCS3D02G163900/TraesCS6B02G239500/TraesCS7B02G114200/TraesCS6B02G411500	5	BP
GO:0034605	cellular response to heat	5/2398	223/107890	0.553914	0.779706	0.727943	TraesCS6B02G228100/TraesCS2D02G276000/TraesCS7A02G210900/TraesCS6B02G083500/TraesCS6D02G309600	5	BP
GO:0031589	cell-substrate adhesion	3/2398	130/107890	0.55403	0.779706	0.727943	TraesCS6B02G241000/TraesCS6D02G194600/TraesCS7A02G221500	3	BP
GO:0001523	retinoid metabolic process	1/2398	36/107890	0.554834	0.779706	0.727943	TraesCS6B02G425700	1	BP
GO:0010185	regulation of cellular defense response	1/2398	36/107890	0.554834	0.779706	0.727943	TraesCS6B02G235200	1	BP
GO:0042304	regulation of fatty acid biosynthetic process	1/2398	36/107890	0.554834	0.779706	0.727943	TraesCS6B02G411500	1	BP
GO:0043171	peptide catabolic process	1/2398	36/107890	0.554834	0.779706	0.727943	TraesCS6B02G337600	1	BP
GO:0046131	pyrimidine ribonucleoside metabolic process	1/2398	36/107890	0.554834	0.779706	0.727943	TraesCS7B02G176500	1	BP
GO:0006813	potassium ion transport	11/2398	500/107890	0.555333	0.779958	0.728178	TraesCS6B02G432900/TraesCS3A02G208300/TraesCS6B02G382300/TraesCS2B02G451700/TraesCS6B02G382500/TraesCS7A02G209600/TraesCS6D02G181100/TraesCS7A02G209900/TraesCS6D02G331700/TraesCS7A02G242300/TraesCS2A02G100700	11	BP
GO:0031644	regulation of nervous system process	3/2398	131/107890	0.559217	0.783405	0.731396	TraesCS6D02G234100/TraesCS1A02G021200/TraesCS6D02G349100	3	BP
GO:0046058	cAMP metabolic process	3/2398	131/107890	0.559217	0.783405	0.731396	TraesCS6B02G456300/TraesCS6B02G229000/TraesCS4B02G173700	3	BP
GO:0006415	translational termination	2/2398	84/107890	0.559712	0.783405	0.731396	TraesCS6D02G193500/TraesCS1B02G248600	2	BP
GO:1901800	positive regulation of proteasomal protein catabolic process	2/2398	84/107890	0.559712	0.783405	0.731396	TraesCS5B02G153700/TraesCS6B02G341600	2	BP
GO:1903052	positive regulation of proteolysis involved in cellular protein catabolic process	2/2398	84/107890	0.559712	0.783405	0.731396	TraesCS5B02G153700/TraesCS6B02G341600	2	BP
GO:1903364	positive regulation of cellular protein catabolic process	2/2398	84/107890	0.559712	0.783405	0.731396	TraesCS5B02G153700/TraesCS6B02G341600	2	BP
GO:0006024	glycosaminoglycan biosynthetic process	1/2398	37/107890	0.564731	0.783416	0.731406	TraesCS3A02G207900	1	BP
GO:0006376	mRNA splice site selection	1/2398	37/107890	0.564731	0.783416	0.731406	TraesCS6B02G231100	1	BP
GO:0006491	N-glycan processing	1/2398	37/107890	0.564731	0.783416	0.731406	TraesCS6B02G470000	1	BP
GO:0007472	wing disc morphogenesis	1/2398	37/107890	0.564731	0.783416	0.731406	TraesCS6B02G335200	1	BP
GO:0007476	imaginal disc-derived wing morphogenesis	1/2398	37/107890	0.564731	0.783416	0.731406	TraesCS6B02G335200	1	BP
GO:0009245	lipid A biosynthetic process	1/2398	37/107890	0.564731	0.783416	0.731406	TraesCS4A02G319900	1	BP
GO:0009957	epidermal cell fate specification	1/2398	37/107890	0.564731	0.783416	0.731406	TraesCS6B02G393100	1	BP
GO:0046493	lipid A metabolic process	1/2398	37/107890	0.564731	0.783416	0.731406	TraesCS4A02G319900	1	BP
GO:0048207	vesicle targeting, rough ER to cis-Golgi	1/2398	37/107890	0.564731	0.783416	0.731406	TraesCS6B02G335200	1	BP
GO:0048208	COPII vesicle coating	1/2398	37/107890	0.564731	0.783416	0.731406	TraesCS6B02G335200	1	BP
GO:0055123	digestive system development	1/2398	37/107890	0.564731	0.783416	0.731406	TraesCS3B02G162400	1	BP
GO:0060919	auxin influx	1/2398	37/107890	0.564731	0.783416	0.731406	TraesCS4D02G108800	1	BP
GO:1901269	lipooligosaccharide metabolic process	1/2398	37/107890	0.564731	0.783416	0.731406	TraesCS4A02G319900	1	BP
GO:1901271	lipooligosaccharide biosynthetic process	1/2398	37/107890	0.564731	0.783416	0.731406	TraesCS4A02G319900	1	BP
GO:1903313	positive regulation of mRNA metabolic process	1/2398	37/107890	0.564731	0.783416	0.731406	TraesCS7B02G114200	1	BP
GO:0071897	DNA biosynthetic process	7/2398	319/107890	0.56568	0.783416	0.731406	TraesCS4B02G120600/TraesCS4D02G112900/TraesCS6B02G411100/TraesCS6B02G331100/TraesCS4B02G115200/TraesCS3B02G289300/TraesCS2D02G339900	7	BP
GO:0009396	folic acid-containing compound biosynthetic process	2/2398	85/107890	0.566139	0.783416	0.731406	TraesCS3D02G167700/TraesCS7A02G276800	2	BP
GO:0030091	protein repair	2/2398	85/107890	0.566139	0.783416	0.731406	TraesCS6B02G337900/TraesCS6B02G362800	2	BP
GO:0035264	multicellular organism growth	2/2398	85/107890	0.566139	0.783416	0.731406	TraesCS3D02G163900/TraesCS7B02G114200	2	BP
GO:0048477	oogenesis	2/2398	85/107890	0.566139	0.783416	0.731406	TraesCS4A02G158000/TraesCS7B02G114200	2	BP
GO:0046459	short-chain fatty acid metabolic process	10/2398	459/107890	0.569028	0.786967	0.734722	TraesCS6B02G235400/TraesCS5B02G158800/TraesCS6B02G345800/TraesCS6B02G432800/TraesCS6B02G467000/TraesCS7A02G209600/TraesCS6D02G378300/TraesCS6D02G198300/TraesCS6D02G216000/TraesCS5B02G445200	10	BP
GO:0060537	muscle tissue development	3/2398	133/107890	0.56948	0.787146	0.73489	TraesCS7A02G419900/TraesCS4D02G126400/TraesCS6B02G326600	3	BP
GO:0015837	amine transport	6/2398	274/107890	0.570826	0.78856	0.736209	TraesCS6B02G382000/TraesCS3D02G163400/TraesCS7B02G212500/TraesCS6D02G331400/TraesCS6B02G007400/TraesCS4A02G018500	6	BP
GO:0009313	oligosaccharide catabolic process	2/2398	86/107890	0.572497	0.788601	0.736248	TraesCS6D02G199600/TraesCS7A02G236500	2	BP
GO:0015697	quaternary ammonium group transport	2/2398	86/107890	0.572497	0.788601	0.736248	TraesCS3B02G475000/TraesCS4B02G055000	2	BP
GO:0000055	ribosomal large subunit export from nucleus	1/2398	38/107890	0.574409	0.788601	0.736248	TraesCS3B02G487900	1	BP
GO:0002098	tRNA wobble uridine modification	1/2398	38/107890	0.574409	0.788601	0.736248	TraesCS6B02G333000	1	BP
GO:0006207	'de novo' pyrimidine nucleobase biosynthetic process	1/2398	38/107890	0.574409	0.788601	0.736248	TraesCS5B02G154400	1	BP
GO:0006880	intracellular sequestering of iron ion	1/2398	38/107890	0.574409	0.788601	0.736248	TraesCS7A02G420900	1	BP
GO:0018874	benzoate metabolic process	1/2398	38/107890	0.574409	0.788601	0.736248	TraesCS6D02G323100	1	BP
GO:0032544	plastid translation	1/2398	38/107890	0.574409	0.788601	0.736248	TraesCS7A02G223300	1	BP
GO:0090114	COPII-coated vesicle budding	1/2398	38/107890	0.574409	0.788601	0.736248	TraesCS6B02G335200	1	BP
GO:0097577	sequestering of iron ion	1/2398	38/107890	0.574409	0.788601	0.736248	TraesCS7A02G420900	1	BP
GO:1902475	L-alpha-amino acid transmembrane transport	1/2398	38/107890	0.574409	0.788601	0.736248	TraesCS7A02G285000	1	BP
GO:1901570	fatty acid derivative biosynthetic process	6/2398	276/107890	0.577899	0.792947	0.740305	TraesCS6B02G423900/TraesCS2B02G291100/TraesCS2A02G272900/TraesCS6D02G208500/TraesCS6D02G369400/TraesCS1A02G040900	6	BP
GO:0051650	establishment of vesicle localization	2/2398	87/107890	0.578788	0.79329	0.740625	TraesCS6B02G335200/TraesCS6B02G338000	2	BP
GO:0006089	lactate metabolic process	7/2398	323/107890	0.578799	0.79329	0.740625	TraesCS1D02G132700/TraesCS6B02G455600/TraesCS4A02G484600/TraesCS6D02G221800/TraesCS6D02G393200/TraesCS6D02G196100/TraesCS6D02G196200	7	BP
GO:0048582	positive regulation of post-embryonic development	10/2398	463/107890	0.579977	0.794458	0.741716	TraesCS3D02G163900/TraesCS6B02G348300/TraesCS6B02G335200/TraesCS6B02G237800/TraesCS3B02G469700/TraesCS1A02G199900/TraesCS6B02G113100/TraesCS3A02G432900/TraesCS3D02G427900/TraesCS7B02G158900	10	BP
GO:0046348	amino sugar catabolic process	4/2398	183/107890	0.582067	0.796218	0.743359	TraesCS6B02G470000/TraesCS4D02G142000/TraesCS6D02G190500/TraesCS6D02G199500	4	BP
GO:1901072	glucosamine-containing compound catabolic process	4/2398	183/107890	0.582067	0.796218	0.743359	TraesCS6B02G470000/TraesCS4D02G142000/TraesCS6D02G190500/TraesCS6D02G199500	4	BP
GO:0000967	rRNA 5'-end processing	1/2398	39/107890	0.583872	0.796218	0.743359	TraesCS3A02G209700	1	BP
GO:0055002	striated muscle cell development	1/2398	39/107890	0.583872	0.796218	0.743359	TraesCS4D02G126400	1	BP
GO:0070933	histone H4 deacetylation	1/2398	39/107890	0.583872	0.796218	0.743359	TraesCS7B02G261800	1	BP
GO:0090342	regulation of cell aging	1/2398	39/107890	0.583872	0.796218	0.743359	TraesCS4A02G409200	1	BP
GO:0097164	ammonium ion metabolic process	1/2398	39/107890	0.583872	0.796218	0.743359	TraesCS6B02G408100	1	BP
GO:1903530	regulation of secretion by cell	1/2398	39/107890	0.583872	0.796218	0.743359	TraesCS6B02G338000	1	BP
GO:0015791	polyol transport	2/2398	88/107890	0.58501	0.79704	0.744126	TraesCS2B02G430000/TraesCSU02G041600	2	BP
GO:0007584	response to nutrient	5/2398	231/107890	0.585127	0.79704	0.744126	TraesCS6B02G345700/TraesCS6B02G224100/TraesCS6B02G432600/TraesCS6B02G362800/TraesCS7A02G255500	5	BP
GO:0010227	floral organ abscission	4/2398	184/107890	0.586361	0.798275	0.745279	TraesCS6B02G223700/TraesCS6B02G379500/TraesCS6D02G328800/TraesCS4D02G329400	4	BP
GO:0140053	mitochondrial gene expression	4/2398	185/107890	0.590628	0.800341	0.747208	TraesCS3D02G163900/TraesCS6B02G253600/TraesCS6B02G239600/TraesCS7A02G228500	4	BP
GO:0010440	stomatal lineage progression	2/2398	89/107890	0.591163	0.800341	0.747208	TraesCS6B02G345300/TraesCS2B02G410000	2	BP
GO:0031398	positive regulation of protein ubiquitination	2/2398	89/107890	0.591163	0.800341	0.747208	TraesCS6B02G402400/TraesCS6D02G354500	2	BP
GO:0035107	appendage morphogenesis	2/2398	89/107890	0.591163	0.800341	0.747208	TraesCS6B02G335200/TraesCS7A02G262700	2	BP
GO:0043903	regulation of biological process involved in symbiotic interaction	2/2398	89/107890	0.591163	0.800341	0.747208	TraesCS2B02G309000/TraesCS7A02G277600	2	BP
GO:0048732	gland development	2/2398	89/107890	0.591163	0.800341	0.747208	TraesCS6D02G213600/TraesCS3B02G162400	2	BP
GO:0006968	cellular defense response	1/2398	40/107890	0.593124	0.800341	0.747208	TraesCS6B02G235200	1	BP
GO:0007286	spermatid development	1/2398	40/107890	0.593124	0.800341	0.747208	TraesCS6B02G335200	1	BP
GO:0030334	regulation of cell migration	1/2398	40/107890	0.593124	0.800341	0.747208	TraesCS7A02G262700	1	BP
GO:0033385	geranylgeranyl diphosphate metabolic process	1/2398	40/107890	0.593124	0.800341	0.747208	TraesCS6B02G336300	1	BP
GO:0035120	post-embryonic appendage morphogenesis	1/2398	40/107890	0.593124	0.800341	0.747208	TraesCS6B02G335200	1	BP
GO:0048515	spermatid differentiation	1/2398	40/107890	0.593124	0.800341	0.747208	TraesCS6B02G335200	1	BP
GO:0048705	skeletal system morphogenesis	1/2398	40/107890	0.593124	0.800341	0.747208	TraesCS4D02G126400	1	BP
GO:0051091	positive regulation of DNA-binding transcription factor activity	1/2398	40/107890	0.593124	0.800341	0.747208	TraesCS1D02G308700	1	BP
GO:0070932	histone H3 deacetylation	1/2398	40/107890	0.593124	0.800341	0.747208	TraesCS7B02G261800	1	BP
GO:2000278	regulation of DNA biosynthetic process	1/2398	40/107890	0.593124	0.800341	0.747208	TraesCS2D02G339900	1	BP
GO:0009773	photosynthetic electron transport in photosystem I	3/2398	138/107890	0.594479	0.800924	0.747753	TraesCS6B02G336800/TraesCS2B02G133500/TraesCS6D02G271900	3	BP
GO:0010304	PSII associated light-harvesting complex II catabolic process	3/2398	138/107890	0.594479	0.800924	0.747753	TraesCS6B02G233800/TraesCS6B02G357800/TraesCS6A02G006200	3	BP
GO:0034406	cell wall beta-glucan metabolic process	4/2398	186/107890	0.594869	0.800924	0.747753	TraesCS5B02G155400/TraesCS6B02G226700/TraesCS5B02G155600/TraesCS5B02G051300	4	BP
GO:0052541	plant-type cell wall cellulose metabolic process	4/2398	186/107890	0.594869	0.800924	0.747753	TraesCS5B02G155400/TraesCS6B02G226700/TraesCS5B02G155600/TraesCS5B02G051300	4	BP
GO:0015696	ammonium transport	7/2398	329/107890	0.598111	0.804845	0.751413	TraesCS6B02G234200/TraesCS4B02G120800/TraesCS6B02G349000/TraesCS7B02G212500/TraesCS6D02G262700/TraesCS6D02G394500/TraesCS4A02G400300	7	BP
GO:0030004	cellular monovalent inorganic cation homeostasis	3/2398	139/107890	0.599364	0.805439	0.751968	TraesCS3A02G210400/TraesCS4D02G147600/TraesCS7A02G242300	3	BP
GO:0002573	myeloid leukocyte differentiation	1/2398	41/107890	0.602171	0.805439	0.751968	TraesCS1B02G420000	1	BP
GO:0006529	asparagine biosynthetic process	1/2398	41/107890	0.602171	0.805439	0.751968	TraesCS5B02G152600	1	BP
GO:0007519	skeletal muscle tissue development	1/2398	41/107890	0.602171	0.805439	0.751968	TraesCS4D02G126400	1	BP
GO:0010206	photosystem II repair	1/2398	41/107890	0.602171	0.805439	0.751968	TraesCS6B02G337900	1	BP
GO:0015884	folic acid transport	1/2398	41/107890	0.602171	0.805439	0.751968	TraesCS1B02G254500	1	BP
GO:0043692	monoterpene metabolic process	1/2398	41/107890	0.602171	0.805439	0.751968	TraesCS6B02G413300	1	BP
GO:0043693	monoterpene biosynthetic process	1/2398	41/107890	0.602171	0.805439	0.751968	TraesCS6B02G413300	1	BP
GO:0071786	endoplasmic reticulum tubular network organization	1/2398	41/107890	0.602171	0.805439	0.751968	TraesCS3B02G060400	1	BP
GO:0090322	regulation of superoxide metabolic process	1/2398	41/107890	0.602171	0.805439	0.751968	TraesCS6B02G371500	1	BP
GO:0042023	DNA endoreduplication	6/2398	283/107890	0.602182	0.805439	0.751968	TraesCS6B02G233700/TraesCS6B02G356900/TraesCS6B02G345300/TraesCS6B02G341900/TraesCS6B02G407600/TraesCS6D02G354500	6	BP
GO:0006656	phosphatidylcholine biosynthetic process	2/2398	91/107890	0.603266	0.806005	0.752496	TraesCS3B02G475000/TraesCS4B02G055000	2	BP
GO:0042455	ribonucleoside biosynthetic process	2/2398	91/107890	0.603266	0.806005	0.752496	TraesCS6B02G455100/TraesCS4D02G099200	2	BP
GO:0051302	regulation of cell division	5/2398	236/107890	0.60402	0.806131	0.752613	TraesCS6B02G233700/TraesCS6B02G366900/TraesCS6B02G407600/TraesCS6D02G354500/TraesCS7A02G244900	5	BP
GO:0055088	lipid homeostasis	5/2398	236/107890	0.60402	0.806131	0.752613	TraesCS4D02G133900/TraesCS7A02G264700/TraesCS2D02G157800/TraesCS5B02G414200/TraesCS1B02G264400	5	BP
GO:0006714	sesquiterpenoid metabolic process	5/2398	237/107890	0.607739	0.809128	0.755412	TraesCS4B02G151300/TraesCS3D02G166900/TraesCS3A02G210800/TraesCS7A02G212000/TraesCS1A02G282500	5	BP
GO:0048729	tissue morphogenesis	5/2398	237/107890	0.607739	0.809128	0.755412	TraesCS6B02G335200/TraesCS4D02G108800/TraesCS7A02G241300/TraesCS6D02G225900/TraesCS7A02G244900	5	BP
GO:0006071	glycerol metabolic process	2/2398	92/107890	0.609214	0.809128	0.755412	TraesCS6B02G226700/TraesCS6D02G259000	2	BP
GO:0007507	heart development	2/2398	92/107890	0.609214	0.809128	0.755412	TraesCS6B02G366400/TraesCS6B02G350800	2	BP
GO:0030245	cellulose catabolic process	2/2398	92/107890	0.609214	0.809128	0.755412	TraesCS4B02G173200/TraesCS6B02G342600	2	BP
GO:0098876	vesicle-mediated transport to the plasma membrane	2/2398	92/107890	0.609214	0.809128	0.755412	TraesCS3B02G475000/TraesCS4B02G055000	2	BP
GO:1903322	positive regulation of protein modification by small protein conjugation or removal	2/2398	92/107890	0.609214	0.809128	0.755412	TraesCS6B02G402400/TraesCS6D02G354500	2	BP
GO:0019856	pyrimidine nucleobase biosynthetic process	1/2398	42/107890	0.611016	0.809128	0.755412	TraesCS5B02G154400	1	BP
GO:0030203	glycosaminoglycan metabolic process	1/2398	42/107890	0.611016	0.809128	0.755412	TraesCS3A02G207900	1	BP
GO:0034453	microtubule anchoring	1/2398	42/107890	0.611016	0.809128	0.755412	TraesCS5B02G155000	1	BP
GO:0043281	regulation of cysteine-type endopeptidase activity involved in apoptotic process	1/2398	42/107890	0.611016	0.809128	0.755412	TraesCS6B02G335200	1	BP
GO:0048577	negative regulation of short-day photoperiodism, flowering	1/2398	42/107890	0.611016	0.809128	0.755412	TraesCS6B02G113100	1	BP
GO:1901070	guanosine-containing compound biosynthetic process	1/2398	42/107890	0.611016	0.809128	0.755412	TraesCS4D02G099200	1	BP
GO:2000145	regulation of cell motility	1/2398	42/107890	0.611016	0.809128	0.755412	TraesCS7A02G262700	1	BP
GO:0070848	response to growth factor	4/2398	190/107890	0.61157	0.809128	0.755412	TraesCS6D02G225900/TraesCS2D02G597400/TraesCS5D02G482600/TraesCS6D02G092000	4	BP
GO:0071363	cellular response to growth factor stimulus	4/2398	190/107890	0.61157	0.809128	0.755412	TraesCS6D02G225900/TraesCS2D02G597400/TraesCS5D02G482600/TraesCS6D02G092000	4	BP
GO:0002684	positive regulation of immune system process	6/2398	286/107890	0.612354	0.809726	0.755971	TraesCS7A02G419900/TraesCS4D02G121300/TraesCS5A02G027100/TraesCS6B02G326600/TraesCS2B02G210600/TraesCS5B02G491800	6	BP
GO:0007029	endoplasmic reticulum organization	2/2398	93/107890	0.615094	0.81206	0.758149	TraesCS3B02G060400/TraesCS3B02G162400	2	BP
GO:1901879	regulation of protein depolymerization	2/2398	93/107890	0.615094	0.81206	0.758149	TraesCS6B02G338000/TraesCS3D02G164500	2	BP
GO:0045490	pectin catabolic process	5/2398	239/107890	0.615116	0.81206	0.758149	TraesCS6B02G383700/TraesCS6D02G170500/TraesCS6D02G333500/TraesCS6D02G262400/TraesCS6A02G281900	5	BP
GO:0005977	glycogen metabolic process	4/2398	191/107890	0.615678	0.812362	0.758431	TraesCS3A02G211000/TraesCS6B02G336400/TraesCS3A02G366300/TraesCS5B02G132500	4	BP
GO:0001655	urogenital system development	1/2398	43/107890	0.619666	0.814542	0.760466	TraesCS5B02G155100	1	BP
GO:0002097	tRNA wobble base modification	1/2398	43/107890	0.619666	0.814542	0.760466	TraesCS6B02G333000	1	BP
GO:0006029	proteoglycan metabolic process	1/2398	43/107890	0.619666	0.814542	0.760466	TraesCS3A02G207900	1	BP
GO:0006122	mitochondrial electron transport, ubiquinol to cytochrome c	1/2398	43/107890	0.619666	0.814542	0.760466	TraesCS7B02G175500	1	BP
GO:0006936	muscle contraction	1/2398	43/107890	0.619666	0.814542	0.760466	TraesCS6B02G344100	1	BP
GO:0033273	response to vitamin	1/2398	43/107890	0.619666	0.814542	0.760466	TraesCS6B02G345700	1	BP
GO:0045176	apical protein localization	1/2398	43/107890	0.619666	0.814542	0.760466	TraesCS6B02G237800	1	BP
GO:0030488	tRNA methylation	2/2398	94/107890	0.620906	0.815733	0.761578	TraesCS7A02G414100/TraesCS6B02G333000	2	BP
GO:0009073	aromatic amino acid family biosynthetic process	8/2398	384/107890	0.621481	0.816049	0.761873	TraesCS6B02G388100/TraesCS7B02G176100/TraesCS6B02G333600/TraesCS6B02G447700/TraesCS6D02G337500/TraesCS6D02G196100/TraesCS6D02G387300/TraesCS5B02G445200	8	BP
GO:0043401	steroid hormone mediated signaling pathway	7/2398	337/107890	0.62313	0.816991	0.762753	TraesCS6B02G223700/TraesCS6B02G388600/TraesCS6B02G240900/TraesCS6B02G343900/TraesCS6D02G338700/TraesCS2B02G463300/TraesCS7B02G080300	7	BP
GO:0009112	nucleobase metabolic process	3/2398	144/107890	0.623203	0.816991	0.762753	TraesCS5B02G154400/TraesCS4D02G145000/TraesCS7A02G259200	3	BP
GO:0052652	cyclic purine nucleotide metabolic process	3/2398	144/107890	0.623203	0.816991	0.762753	TraesCS6B02G456300/TraesCS6B02G229000/TraesCS4B02G173700	3	BP
GO:0048439	flower morphogenesis	7/2398	338/107890	0.626197	0.819042	0.764668	TraesCS3D02G162700/TraesCS6B02G414700/TraesCS6B02G472100/TraesCS6B02G466700/TraesCS6D02G235900/TraesCS7A02G211100/TraesCS6D02G208400	7	BP
GO:0007187	G protein-coupled receptor signaling pathway, coupled to cyclic nucleotide second messenger	2/2398	95/107890	0.62665	0.819042	0.764668	TraesCS6B02G229000/TraesCS4B02G173700	2	BP
GO:0051865	protein autoubiquitination	2/2398	95/107890	0.62665	0.819042	0.764668	TraesCS6B02G385200/TraesCS7A02G245100	2	BP
GO:0035601	protein deacylation	3/2398	145/107890	0.627852	0.819042	0.764668	TraesCS6B02G348300/TraesCS7B02G261800/TraesCS7D02G088600	3	BP
GO:0098732	macromolecule deacylation	3/2398	145/107890	0.627852	0.819042	0.764668	TraesCS6B02G348300/TraesCS7B02G261800/TraesCS7D02G088600	3	BP
GO:0006501	C-terminal protein lipidation	1/2398	44/107890	0.628122	0.819042	0.764668	TraesCS6B02G366600	1	BP
GO:0010019	chloroplast-nucleus signaling pathway	1/2398	44/107890	0.628122	0.819042	0.764668	TraesCS6B02G462300	1	BP
GO:0010105	negative regulation of ethylene-activated signaling pathway	1/2398	44/107890	0.628122	0.819042	0.764668	TraesCS6B02G439600	1	BP
GO:0035114	imaginal disc-derived appendage morphogenesis	1/2398	44/107890	0.628122	0.819042	0.764668	TraesCS6B02G335200	1	BP
GO:0070298	negative regulation of phosphorelay signal transduction system	1/2398	44/107890	0.628122	0.819042	0.764668	TraesCS6B02G439600	1	BP
GO:0009405	pathogenesis	3/2398	146/107890	0.632461	0.82426	0.769539	TraesCS6B02G241600/TraesCS7B02G261800/TraesCS7A02G253900	3	BP
GO:0061061	muscle structure development	5/2398	244/107890	0.633196	0.824777	0.770022	TraesCS5B02G156800/TraesCS6B02G452800/TraesCS4D02G126400/TraesCS3D02G166900/TraesCS7A02G262700	5	BP
GO:0009251	glucan catabolic process	4/2398	196/107890	0.635806	0.825854	0.771027	TraesCS4B02G173200/TraesCS2A02G215100/TraesCS6B02G342600/TraesCS3A02G366300	4	BP
GO:0000380	alternative mRNA splicing, via spliceosome	1/2398	45/107890	0.636391	0.825854	0.771027	TraesCS6B02G415500	1	BP
GO:0015846	polyamine transport	1/2398	45/107890	0.636391	0.825854	0.771027	TraesCS7D02G452600	1	BP
GO:0035220	wing disc development	1/2398	45/107890	0.636391	0.825854	0.771027	TraesCS6B02G335200	1	BP
GO:0071474	cellular hyperosmotic response	1/2398	45/107890	0.636391	0.825854	0.771027	TraesCS6D02G323100	1	BP
GO:0071475	cellular hyperosmotic salinity response	1/2398	45/107890	0.636391	0.825854	0.771027	TraesCS6D02G323100	1	BP
GO:0080027	response to herbivore	1/2398	45/107890	0.636391	0.825854	0.771027	TraesCS2A02G215100	1	BP
GO:0015695	organic cation transport	3/2398	147/107890	0.637031	0.826245	0.771392	TraesCS3D02G163400/TraesCS3B02G475000/TraesCS4B02G055000	3	BP
GO:0019400	alditol metabolic process	2/2398	97/107890	0.637934	0.826538	0.771666	TraesCS6B02G226700/TraesCS6D02G259000	2	BP
GO:0048736	appendage development	2/2398	97/107890	0.637934	0.826538	0.771666	TraesCS6B02G335200/TraesCS7A02G262700	2	BP
GO:0031123	RNA 3'-end processing	6/2398	294/107890	0.638752	0.827158	0.772245	TraesCS3D02G163900/TraesCS7B02G114200/TraesCS2D02G342600/TraesCS6D02G349000/TraesCS6B02G083500/TraesCS4B02G204800	6	BP
GO:0071383	cellular response to steroid hormone stimulus	7/2398	343/107890	0.641315	0.829292	0.774237	TraesCS6B02G223700/TraesCS6B02G388600/TraesCS6B02G240900/TraesCS6B02G343900/TraesCS6D02G338700/TraesCS2B02G463300/TraesCS7B02G080300	7	BP
GO:1903311	regulation of mRNA metabolic process	3/2398	148/107890	0.641561	0.829292	0.774237	TraesCS5B02G159400/TraesCS7B02G114200/TraesCS4B02G204800	3	BP
GO:0032434	regulation of proteasomal ubiquitin-dependent protein catabolic process	2/2398	98/107890	0.643475	0.829292	0.774237	TraesCS5B02G153700/TraesCS6D02G187100	2	BP
GO:0051275	beta-glucan catabolic process	2/2398	98/107890	0.643475	0.829292	0.774237	TraesCS4B02G173200/TraesCS6B02G342600	2	BP
GO:2000058	regulation of ubiquitin-dependent protein catabolic process	2/2398	98/107890	0.643475	0.829292	0.774237	TraesCS5B02G153700/TraesCS6D02G187100	2	BP
GO:0052482	defense response by cell wall thickening	4/2398	198/107890	0.643663	0.829292	0.774237	TraesCS5B02G155400/TraesCS5B02G155600/TraesCS2D02G462000/TraesCS5B02G445200	4	BP
GO:0052544	defense response by callose deposition in cell wall	4/2398	198/107890	0.643663	0.829292	0.774237	TraesCS5B02G155400/TraesCS5B02G155600/TraesCS2D02G462000/TraesCS5B02G445200	4	BP
GO:0009394	2'-deoxyribonucleotide metabolic process	1/2398	46/107890	0.644476	0.829292	0.774237	TraesCS6B02G381500	1	BP
GO:0009939	positive regulation of gibberellic acid mediated signaling pathway	1/2398	46/107890	0.644476	0.829292	0.774237	TraesCS6B02G429500	1	BP
GO:0042590	antigen processing and presentation of exogenous peptide antigen via MHC class I	1/2398	46/107890	0.644476	0.829292	0.774237	TraesCS7B02G321900	1	BP
GO:0043666	regulation of phosphoprotein phosphatase activity	1/2398	46/107890	0.644476	0.829292	0.774237	TraesCS3A02G210300	1	BP
GO:0048833	specification of floral organ number	1/2398	46/107890	0.644476	0.829292	0.774237	TraesCS3A02G434900	1	BP
GO:0010120	camalexin biosynthetic process	2/2398	99/107890	0.648949	0.834167	0.778789	TraesCS6B02G379500/TraesCS6D02G328800	2	BP
GO:0052317	camalexin metabolic process	2/2398	99/107890	0.648949	0.834167	0.778789	TraesCS6B02G379500/TraesCS6D02G328800	2	BP
GO:0001525	angiogenesis	1/2398	47/107890	0.652382	0.834722	0.779307	TraesCS1B02G270100	1	BP
GO:0018410	C-terminal protein amino acid modification	1/2398	47/107890	0.652382	0.834722	0.779307	TraesCS6B02G366600	1	BP
GO:0019692	deoxyribose phosphate metabolic process	1/2398	47/107890	0.652382	0.834722	0.779307	TraesCS6B02G381500	1	BP
GO:0032365	intracellular lipid transport	1/2398	47/107890	0.652382	0.834722	0.779307	TraesCS6B02G364700	1	BP
GO:0032781	positive regulation of ATPase activity	1/2398	47/107890	0.652382	0.834722	0.779307	TraesCS1D02G042700	1	BP
GO:0050890	cognition	1/2398	47/107890	0.652382	0.834722	0.779307	TraesCS1B02G253700	1	BP
GO:0055001	muscle cell development	1/2398	47/107890	0.652382	0.834722	0.779307	TraesCS4D02G126400	1	BP
GO:0060966	regulation of gene silencing by RNA	1/2398	47/107890	0.652382	0.834722	0.779307	TraesCS3D02G165900	1	BP
GO:0009809	lignin biosynthetic process	9/2398	443/107890	0.652458	0.834722	0.779307	TraesCS5B02G155400/TraesCS6B02G449400/TraesCS5B02G155600/TraesCS6B02G406000/TraesCS6D02G203000/TraesCS2B02G078600/TraesCS2B02G078700/TraesCS3B02G034800/TraesCS5D02G073400	9	BP
GO:1900542	regulation of purine nucleotide metabolic process	5/2398	250/107890	0.654192	0.836503	0.780969	TraesCS6B02G377200/TraesCS6B02G415900/TraesCS4B02G175500/TraesCS6D02G256100/TraesCS6D02G219600	5	BP
GO:0009225	nucleotide-sugar metabolic process	3/2398	151/107890	0.654909	0.836981	0.781416	TraesCS7A02G419300/TraesCS4D02G126400/TraesCS6B02G470000	3	BP
GO:0001933	negative regulation of protein phosphorylation	7/2398	348/107890	0.656073	0.837591	0.781985	TraesCS5B02G159300/TraesCS6B02G235500/TraesCS6B02G345300/TraesCS6B02G386600/TraesCS6B02G352100/TraesCS6A02G037000/TraesCS1B02G243500	7	BP
GO:0043547	positive regulation of GTPase activity	7/2398	348/107890	0.656073	0.837591	0.781985	TraesCS6B02G377200/TraesCS4B02G173500/TraesCS6B02G415900/TraesCS4B02G175500/TraesCS4B02G175700/TraesCS6D02G256100/TraesCS6D02G224000	7	BP
GO:0010207	photosystem II assembly	9/2398	445/107890	0.657639	0.838491	0.782825	TraesCS6B02G344700/TraesCS6B02G342400/TraesCS6B02G454500/TraesCS6B02G350500/TraesCS6D02G205400/TraesCS6D02G294000/TraesCS6D02G408000/TraesCS6D02G271900/TraesCS6D02G309400	9	BP
GO:0009742	brassinosteroid mediated signaling pathway	6/2398	300/107890	0.65783	0.838491	0.782825	TraesCS6B02G223700/TraesCS6B02G388600/TraesCS6B02G343900/TraesCS6D02G338700/TraesCS2B02G463300/TraesCS7B02G080300	6	BP
GO:0051129	negative regulation of cellular component organization	6/2398	300/107890	0.65783	0.838491	0.782825	TraesCS6B02G236700/TraesCS3D02G164500/TraesCS6D02G206600/TraesCS6D02G196000/TraesCS4A02G372200/TraesCS7A02G074600	6	BP
GO:0000747	conjugation with cellular fusion	1/2398	48/107890	0.660111	0.838491	0.782825	TraesCS4A02G158000	1	BP
GO:0006911	phagocytosis, engulfment	1/2398	48/107890	0.660111	0.838491	0.782825	TraesCS5B02G509400	1	BP
GO:0007560	imaginal disc morphogenesis	1/2398	48/107890	0.660111	0.838491	0.782825	TraesCS6B02G335200	1	BP
GO:0019433	triglyceride catabolic process	1/2398	48/107890	0.660111	0.838491	0.782825	TraesCS3D02G505500	1	BP
GO:0030583	myxococcal fruiting body development	1/2398	48/107890	0.660111	0.838491	0.782825	TraesCS3A02G211000	1	BP
GO:0070979	protein K11-linked ubiquitination	1/2398	48/107890	0.660111	0.838491	0.782825	TraesCS6D02G354500	1	BP
GO:1901068	guanosine-containing compound metabolic process	9/2398	446/107890	0.660213	0.838491	0.782825	TraesCS6B02G342500/TraesCS6B02G238600/TraesCS6B02G224800/TraesCS1B02G035100/TraesCS4B02G117800/TraesCS4B02G117900/TraesCS4D02G099200/TraesCS6D02G246800/TraesCS6B02G129300	9	BP
GO:0006749	glutathione metabolic process	9/2398	447/107890	0.662775	0.840093	0.784321	TraesCS6B02G423000/TraesCS6B02G423100/TraesCS6B02G337600/TraesCS3D02G055700/TraesCS6B02G429600/TraesCS7A02G278800/TraesCS7A02G525600/TraesCS1B02G194300/TraesCS1B02G194500	9	BP
GO:0010563	negative regulation of phosphorus metabolic process	9/2398	447/107890	0.662775	0.840093	0.784321	TraesCS5B02G159300/TraesCS6B02G235500/TraesCS6B02G345300/TraesCS6B02G386600/TraesCS6B02G352100/TraesCS3B02G475000/TraesCS6A02G037000/TraesCS1B02G243500/TraesCS4B02G055000	9	BP
GO:0045936	negative regulation of phosphate metabolic process	9/2398	447/107890	0.662775	0.840093	0.784321	TraesCS5B02G159300/TraesCS6B02G235500/TraesCS6B02G345300/TraesCS6B02G386600/TraesCS6B02G352100/TraesCS3B02G475000/TraesCS6A02G037000/TraesCS1B02G243500/TraesCS4B02G055000	9	BP
GO:0015802	basic amino acid transport	5/2398	253/107890	0.664397	0.840093	0.784321	TraesCS6B02G234200/TraesCS4B02G120800/TraesCS6B02G349000/TraesCS7B02G212500/TraesCS6D02G262700	5	BP
GO:0042182	ketone catabolic process	7/2398	351/107890	0.66475	0.840093	0.784321	TraesCS1D02G132700/TraesCS6B02G455600/TraesCS4A02G484600/TraesCS6D02G221800/TraesCS6D02G393200/TraesCS6D02G196100/TraesCS6D02G196200	7	BP
GO:0009163	nucleoside biosynthetic process	2/2398	102/107890	0.664968	0.840093	0.784321	TraesCS6B02G455100/TraesCS4D02G099200	2	BP
GO:0009700	indole phytoalexin biosynthetic process	2/2398	102/107890	0.664968	0.840093	0.784321	TraesCS6B02G379500/TraesCS6D02G328800	2	BP
GO:0015693	magnesium ion transport	2/2398	102/107890	0.664968	0.840093	0.784321	TraesCS4D02G146900/TraesCS3A02G207100	2	BP
GO:0046217	indole phytoalexin metabolic process	2/2398	102/107890	0.664968	0.840093	0.784321	TraesCS6B02G379500/TraesCS6D02G328800	2	BP
GO:0003333	amino acid transmembrane transport	8/2398	400/107890	0.6661	0.840093	0.784321	TraesCS6B02G382000/TraesCS6B02G360900/TraesCS7B02G212500/TraesCS4D02G108800/TraesCS7A02G285000/TraesCS6D02G331400/TraesCS7D02G452600/TraesCS4A02G018500	8	BP
GO:0010483	pollen tube reception	1/2398	49/107890	0.667669	0.840093	0.784321	TraesCS6D02G265100	1	BP
GO:0015937	coenzyme A biosynthetic process	1/2398	49/107890	0.667669	0.840093	0.784321	TraesCS6D02G219600	1	BP
GO:0031112	positive regulation of microtubule polymerization or depolymerization	1/2398	49/107890	0.667669	0.840093	0.784321	TraesCS3D02G164500	1	BP
GO:0031935	regulation of chromatin silencing	1/2398	49/107890	0.667669	0.840093	0.784321	TraesCS4D02G123200	1	BP
GO:0034471	ncRNA 5'-end processing	1/2398	49/107890	0.667669	0.840093	0.784321	TraesCS3A02G209700	1	BP
GO:0046889	positive regulation of lipid biosynthetic process	1/2398	49/107890	0.667669	0.840093	0.784321	TraesCS4B02G055000	1	BP
GO:0070475	rRNA base methylation	1/2398	49/107890	0.667669	0.840093	0.784321	TraesCS5B02G254200	1	BP
GO:1900377	negative regulation of secondary metabolite biosynthetic process	1/2398	49/107890	0.667669	0.840093	0.784321	TraesCS7A02G272100	1	BP
GO:0048545	response to steroid hormone	8/2398	401/107890	0.668781	0.841059	0.785223	TraesCS6B02G223700/TraesCS6B02G432600/TraesCS6B02G388600/TraesCS6B02G240900/TraesCS6B02G343900/TraesCS6D02G338700/TraesCS2B02G463300/TraesCS7B02G080300	8	BP
GO:0009269	response to desiccation	5/2398	255/107890	0.67109	0.843195	0.787217	TraesCS3D02G162700/TraesCS6B02G365200/TraesCS1A02G317900/TraesCS4D02G329400/TraesCS3D02G158600	5	BP
GO:0003013	circulatory system process	3/2398	155/107890	0.672146	0.843195	0.787217	TraesCS6B02G425700/TraesCS6B02G344100/TraesCS1B02G035100	3	BP
GO:0016106	sesquiterpenoid biosynthetic process	4/2398	206/107890	0.673958	0.843195	0.787217	TraesCS4B02G151300/TraesCS3D02G166900/TraesCS3A02G210800/TraesCS7A02G212000	4	BP
GO:0046039	GTP metabolic process	8/2398	403/107890	0.674104	0.843195	0.787217	TraesCS6B02G342500/TraesCS6B02G238600/TraesCS6B02G224800/TraesCS1B02G035100/TraesCS4B02G117800/TraesCS4B02G117900/TraesCS4D02G099200/TraesCS6B02G129300	8	BP
GO:0009714	chalcone metabolic process	1/2398	50/107890	0.675059	0.843195	0.787217	TraesCS2D02G530600	1	BP
GO:0009715	chalcone biosynthetic process	1/2398	50/107890	0.675059	0.843195	0.787217	TraesCS2D02G530600	1	BP
GO:0010082	regulation of root meristem growth	1/2398	50/107890	0.675059	0.843195	0.787217	TraesCS7B02G175400	1	BP
GO:0048737	imaginal disc-derived appendage development	1/2398	50/107890	0.675059	0.843195	0.787217	TraesCS6B02G335200	1	BP
GO:0051046	regulation of secretion	1/2398	50/107890	0.675059	0.843195	0.787217	TraesCS6B02G338000	1	BP
GO:0051180	vitamin transport	1/2398	50/107890	0.675059	0.843195	0.787217	TraesCS1B02G254500	1	BP
GO:0051270	regulation of cellular component movement	1/2398	50/107890	0.675059	0.843195	0.787217	TraesCS7A02G262700	1	BP
GO:0060041	retina development in camera-type eye	1/2398	50/107890	0.675059	0.843195	0.787217	TraesCS6B02G353100	1	BP
GO:0061615	glycolytic process through fructose-6-phosphate	1/2398	50/107890	0.675059	0.843195	0.787217	TraesCS7A02G226000	1	BP
GO:0018209	peptidyl-serine modification	2/2398	104/107890	0.675316	0.843195	0.787217	TraesCS6B02G413500/TraesCS6B02G412200	2	BP
GO:0009226	nucleotide-sugar biosynthetic process	2/2398	105/107890	0.680391	0.845839	0.789685	TraesCS7A02G419300/TraesCS4D02G126400	2	BP
GO:0019226	transmission of nerve impulse	9/2398	454/107890	0.680394	0.845839	0.789685	TraesCS6B02G421000/TraesCS6B02G342500/TraesCS6B02G377200/TraesCS6B02G344100/TraesCS6B02G432900/TraesCS6B02G239600/TraesCS6D02G366500/TraesCS2D02G597400/TraesCS6D02G349100	9	BP
GO:0060416	response to growth hormone	3/2398	157/107890	0.680523	0.845839	0.789685	TraesCS6B02G429600/TraesCS1B02G194300/TraesCS1B02G194500	3	BP
GO:0006140	regulation of nucleotide metabolic process	5/2398	258/107890	0.680963	0.845839	0.789685	TraesCS6B02G377200/TraesCS6B02G415900/TraesCS4B02G175500/TraesCS6D02G256100/TraesCS6D02G219600	5	BP
GO:0042326	negative regulation of phosphorylation	7/2398	357/107890	0.681697	0.845839	0.789685	TraesCS5B02G159300/TraesCS6B02G235500/TraesCS6B02G345300/TraesCS6B02G386600/TraesCS6B02G352100/TraesCS6A02G037000/TraesCS1B02G243500	7	BP
GO:0009943	adaxial/abaxial axis specification	8/2398	406/107890	0.68199	0.845839	0.789685	TraesCS5B02G157800/TraesCS6B02G366900/TraesCS6B02G414700/TraesCS6B02G472100/TraesCS6B02G408400/TraesCS7A02G255400/TraesCS7A02G211100/TraesCS6D02G355300	8	BP
GO:0007231	osmosensory signaling pathway	1/2398	51/107890	0.682285	0.845839	0.789685	TraesCS6B02G342700	1	BP
GO:0007552	metamorphosis	1/2398	51/107890	0.682285	0.845839	0.789685	TraesCS6B02G335200	1	BP
GO:0042724	thiamine-containing compound biosynthetic process	1/2398	51/107890	0.682285	0.845839	0.789685	TraesCS1B02G245400	1	BP
GO:0045834	positive regulation of lipid metabolic process	1/2398	51/107890	0.682285	0.845839	0.789685	TraesCS4B02G055000	1	BP
GO:0048707	instar larval or pupal morphogenesis	1/2398	51/107890	0.682285	0.845839	0.789685	TraesCS6B02G335200	1	BP
GO:0060538	skeletal muscle organ development	1/2398	51/107890	0.682285	0.845839	0.789685	TraesCS4D02G126400	1	BP
GO:0099024	plasma membrane invagination	1/2398	51/107890	0.682285	0.845839	0.789685	TraesCS5B02G509400	1	BP
GO:0140253	cell-cell fusion	1/2398	51/107890	0.682285	0.845839	0.789685	TraesCS4A02G158000	1	BP
GO:0006308	DNA catabolic process	2/2398	106/107890	0.685402	0.848841	0.792488	TraesCS6B02G366400/TraesCS2A02G527100	2	BP
GO:0042026	protein refolding	2/2398	106/107890	0.685402	0.848841	0.792488	TraesCS6D02G217700/TraesCS6B02G187600	2	BP
GO:0035637	multicellular organismal signaling	9/2398	457/107890	0.68777	0.85108	0.794579	TraesCS6B02G421000/TraesCS6B02G342500/TraesCS6B02G377200/TraesCS6B02G344100/TraesCS6B02G432900/TraesCS6B02G239600/TraesCS6D02G366500/TraesCS2D02G597400/TraesCS6D02G349100	9	BP
GO:0006289	nucleotide-excision repair	4/2398	210/107890	0.688418	0.85108	0.794579	TraesCS6B02G353100/TraesCS7B02G113500/TraesCS6B02G366400/TraesCS6B02G233800	4	BP
GO:0006783	heme biosynthetic process	3/2398	159/107890	0.68874	0.85108	0.794579	TraesCS7A02G415000/TraesCS6D02G259800/TraesCS6D02G196100	3	BP
GO:0009904	chloroplast accumulation movement	1/2398	52/107890	0.68935	0.85108	0.794579	TraesCS5B02G155200	1	BP
GO:0019674	NAD metabolic process	1/2398	52/107890	0.68935	0.85108	0.794579	TraesCS2B02G430000	1	BP
GO:0048015	phosphatidylinositol-mediated signaling	1/2398	52/107890	0.68935	0.85108	0.794579	TraesCS6D02G249400	1	BP
GO:0006353	DNA-templated transcription, termination	2/2398	107/107890	0.690348	0.85108	0.794579	TraesCS6B02G414800/TraesCS6D02G236300	2	BP
GO:0071559	response to transforming growth factor beta	2/2398	107/107890	0.690348	0.85108	0.794579	TraesCS2D02G597400/TraesCS6D02G092000	2	BP
GO:0071560	cellular response to transforming growth factor beta stimulus	2/2398	107/107890	0.690348	0.85108	0.794579	TraesCS2D02G597400/TraesCS6D02G092000	2	BP
GO:0042133	neurotransmitter metabolic process	9/2398	459/107890	0.692629	0.853227	0.796583	TraesCS6B02G408100/TraesCS6B02G342400/TraesCS6B02G369300/TraesCS6B02G356800/TraesCS5A02G238900/TraesCS6D02G122800/TraesCS5D02G246000/TraesCS1A02G040900/TraesCS4B02G237600	9	BP
GO:0006906	vesicle fusion	3/2398	160/107890	0.692788	0.853227	0.796583	TraesCS6B02G415900/TraesCS3D02G165300/TraesCS6D02G256100	3	BP
GO:0009838	abscission	6/2398	312/107890	0.694057	0.853928	0.797238	TraesCS6B02G223700/TraesCS6B02G418400/TraesCS6B02G379500/TraesCS2D02G182400/TraesCS6D02G328800/TraesCS4D02G329400	6	BP
GO:0071367	cellular response to brassinosteroid stimulus	6/2398	312/107890	0.694057	0.853928	0.797238	TraesCS6B02G223700/TraesCS6B02G388600/TraesCS6B02G343900/TraesCS6D02G338700/TraesCS2B02G463300/TraesCS7B02G080300	6	BP
GO:0048278	vesicle docking	2/2398	108/107890	0.695229	0.854053	0.797354	TraesCS6B02G387300/TraesCS4D02G112900	2	BP
GO:0006598	polyamine catabolic process	4/2398	212/107890	0.695476	0.854053	0.797354	TraesCS7A02G277600/TraesCS4A02G401300/TraesCS2B02G224300/TraesCS2D02G377500	4	BP
GO:0010205	photoinhibition	1/2398	53/107890	0.696258	0.854053	0.797354	TraesCS3A02G209200	1	BP
GO:0019217	regulation of fatty acid metabolic process	1/2398	53/107890	0.696258	0.854053	0.797354	TraesCS6B02G411500	1	BP
GO:0043155	negative regulation of photosynthesis, light reaction	1/2398	53/107890	0.696258	0.854053	0.797354	TraesCS3A02G209200	1	BP
GO:0098609	cell-cell adhesion	1/2398	53/107890	0.696258	0.854053	0.797354	TraesCS6B02G413200	1	BP
GO:0010639	negative regulation of organelle organization	5/2398	264/107890	0.700105	0.857511	0.800583	TraesCS6B02G236700/TraesCS6D02G206600/TraesCS6D02G196000/TraesCS4A02G372200/TraesCS7A02G074600	5	BP
GO:0016104	triterpenoid biosynthetic process	3/2398	162/107890	0.700765	0.857511	0.800583	TraesCS7A02G248800/TraesCS6D02G258300/TraesCS6D02G222900	3	BP
GO:0001649	osteoblast differentiation	1/2398	54/107890	0.703012	0.857511	0.800583	TraesCS1B02G035100	1	BP
GO:0006657	CDP-choline pathway	1/2398	54/107890	0.703012	0.857511	0.800583	TraesCS4B02G055000	1	BP
GO:0009649	entrainment of circadian clock	1/2398	54/107890	0.703012	0.857511	0.800583	TraesCS6B02G356400	1	BP
GO:0010161	red light signaling pathway	1/2398	54/107890	0.703012	0.857511	0.800583	TraesCS7A02G132100	1	BP
GO:0042776	mitochondrial ATP synthesis coupled proton transport	1/2398	54/107890	0.703012	0.857511	0.800583	TraesCS7B02G175500	1	BP
GO:0046461	neutral lipid catabolic process	1/2398	54/107890	0.703012	0.857511	0.800583	TraesCS3D02G505500	1	BP
[truncated: 472 more rows]
